# Supplementary material for: The biological knowledge discovery by PCCF measure and PCA-F projection
Source: PLoS One. 2017 Apr 11;12(4):e0175104. doi: 10.1371/journal.pone.0175104 (PMC5388332; doi:10.1371/journal.pone.0175104)
Supplement: S1 File — (ZIP) [file pone.0175104.s001.zip]

Archive with 13 entries (12 files):
- S1 File/
- S1 File/cal_dis1.m
- S1 File/cal_dis2.m
- S1 File/cluster.xls
- S1 File/data.xls
- S1 File/drawneighbours.m
- S1 File/find_the_2nd_dot.m
- S1 File/find_the_neighbourhood.m
- S1 File/fpoints.m
- S1 File/fpoints.xls
- S1 File/pcafo.m
- S1 File/pcafo.xls
- S1 File/read me.txt
