# Supplementary material for: The biological knowledge discovery by PCCF measure and PCA-F projection
Source: PLoS One. 2017 Apr 11;12(4):e0175104. doi: 10.1371/journal.pone.0175104 (PMC5388332; doi:10.1371/journal.pone.0175104)
Supplement: S1 File — (ZIP) [file pone.0175104.s001.zip › S1 File/cal_dis1.m]

function dis=cal_dis1(p,q)
%¼ÆËãÅ·Ê½¾àÀë
n=length(p);
dis_res=0;
for k=1:n
    dis_res=dis_res+(p(k)-q(k))^2;
end
dis=(dis_res)^0.5;
end
