# Supplementary material for: The biological knowledge discovery by PCCF measure and PCA-F projection
Source: PLoS One. 2017 Apr 11;12(4):e0175104. doi: 10.1371/journal.pone.0175104 (PMC5388332; doi:10.1371/journal.pone.0175104)
Supplement: S1 File — (ZIP) [file pone.0175104.s001.zip › S1 File/cal_dis2.m]

function dis=cal_dis2(p,q)
n=length(p);
sum1=sum(p);
sum2=sum(q);
sum3=sum(p.^2);
sum4=sum(q.^2);
sum5=sum(p.*q);
%dis1=max((n*sum3-sum1^2),(n*sum4-sum2^2))-min((n*sum3-sum1^2),(n*sum4-sum2^2));
%dis1=max(p,q);
dis=1 - (n*sum5-sum1*sum2)/((n*sum3-sum1^2)*(n*sum4-sum2^2))^0.5;
%dis=dis2/(dis1);
