# Supplementary material for: The biological knowledge discovery by PCCF measure and PCA-F projection
Source: PLoS One. 2017 Apr 11;12(4):e0175104. doi: 10.1371/journal.pone.0175104 (PMC5388332; doi:10.1371/journal.pone.0175104)
Supplement: S1 File — (ZIP) [file pone.0175104.s001.zip › S1 File/cluster.xls]

## Sheet: Sheet1
5
6
4
4
2
10
5
4
10
4
4
4
4
2
10
2
4
2
4
4
4
4
4
2
6
12
5
6
4
4
4
2
4
2
4
4
5
5
2
6
4
2
2
6
5
12
6
4
5
12
2
2
4
6
6
4
2
2
2
12
2
2
1
4
5
2
12
2
4
12
2
4
4
2
6
12
4
6
2
2
12
5
6
4
1
2
4
12
6
10
12
2
5
4
1
4
12
6
12
4
6
10
2
2
6
4
4
6
12
12
12
6
12
4
1
4
6
1
4
2
6
6
6
4
6
6
2
4
12
4
1
4
5
10
4
4
6
1
12
4
2
12
4
6
5
4
10
6
4
4
12
2
6
12
12
6
4
1
6
1
2
6
10
2
4
4
4
6
2
12
12
10
1
10
5
6
10
6
10
4
10
6
1
1
2
1
1
1
6
1
1
4
1
10
1
1
6
4
4
10
4
10
10
4
6
12
12
10
2
12
4
1
12
12
4
10
1
6
4
1
12
1
12
10
6
6
10
10
4
10
10
10
6
12
12
4
1
12
2
4
10
1
10
10
6
1
10
6
2
10
4
2
1
10
10
10
6
2
4
12
1
1
10
6
10
10
4
10
1
1
4
6
6
2
1
2
1
10
4
12
12
2
10
12
10
6
1
6
12
10
1
1
12
4
10
10
10
1
4
1
10
1
10
1
10
2
6
10
4
10
4
1
12
12
10
4
1
10
10
6
4
1
4
2
10
10
10
4
1
2
10
12
4
4
10
1
2
2
4
10
10
10
2
4
4
4
4
10
1
4
1
2
10
4
2
2
10
2
10
2
12
10
10
4
1
10
4
4
4
10
4
2
9
8
8
8
8
9
8
3
9
9
8
8
9
8
9
8
9
9
8
9
8
8
8
8
9
8
8
8
3
9
9
8
9
9
9
8
9
9
8
8
8
9
3
9
9
3
8
3
8
9
8
9
8
3
8
8
9
9
8
8
9
3
9
9
3
9
8
9
8
8
9
9
9
9
8
8
8
8
3
9
8
9
9
9
9
9
9
9
9
9
9
9
9
8
8
8
8
8
9
9
9
9
8
9
9
3
9
9
3
9
9
9
8
9
9
9
9
8
9
8
8
9
9
9
9
8
9
9
9
8
8
9
9
8
9
8
3
9
9
8
9
8
9
8
9
8
9
8
3
8
8
3
8
3
7
3
3
8
3
3
3
3
3
3
8
8
8
3
3
3
8
3
8
3
3
7
3
8
3
8
3
3
3
3
3
3
3
3
3
3
3
8
3
3
8
8
3
3
3
3
8
8
8
3
3
3
3
3
3
3
3
7
3
3
3
7
3
3
3
3
3
3
3
7
8
3
8
3
8
3
3
3
3
3
3
3
3
3
3
3
3
3
3
3
3
3
3
3
3
8
3
3
3
3
3
3
3
7
3
3
3
3
3
3
3
3
3
8
3
7
8
3
8
3
3
8
3
8
3
3
3
3
3
3
3
3
3
3
7
3
3
3
7
3
3
8
3
3
3
11
1
1
1
10
10
4
10
10
4
4
10
10
10
10
10
4
4
10
4
1
10
10
1
10
12
1
4
10
10
4
10
1
4
10
4
10
4
10
1
10
1
10
4
1
4
10
1
10
10
10
10
1
1
12
10
12
1
10
12
4
12
4
10
10
1
10
1
1
1
10
4
10
1
12
4
12
1
10
10
1
10
10
10
4
1
1
10
10
10
1
4
4
10
1
1
10
1
10
12
12
1
10
4
12
10
1
4
12
10
10
12
1
10
1
10
4
12
4
4
1
10
12
10
12
12
12
1
10
4
10
12
12
10
2
4
10
12
1
10
10
4
1
12
10
4
1
12
1
12
12
1
10
12
10
10
12
10
10
10
10
10
12
12
1
4
12
10
4
4
12
12
10
1
10
12
10
12
10
12
1
12
1
12
1
1
12
1
10
12
1
10
12
12
12
1
12
1
1
1
1
1
1
12
1
1
12
1
12
12
1
1
1
12
12
12
12
1
1
1
1
12
12
12
1
12
12
1
12
1
1
12
10
1
1
1
1
1
1
1
12
12
12
1
12
1
1
1
12
1
12
1
1
10
12
12
1
1
1
1
1
1
1
10
10
1
1
1
12
1
1
12
1
1
1
1
10
1
10
1
1
1
1
1
1
1
10
1
9
9
9
9
9
9
9
9
9
9
9
8
9
9
9
9
9
9
9
9
9
9
9
9
9
9
9
3
8
3
9
9
9
8
8
8
8
8
8
8
9
9
8
9
8
8
11
8
8
8
3
8
8
8
11
9
8
8
8
9
9
9
8
11
11
3
8
9
9
8
9
8
8
3
8
8
11
11
8
8
8
8
8
5
9
8
11
8
11
11
9
11
9
9
9
8
9
9
3
8
11
11
8
11
8
3
9
3
8
9
8
11
8
8
8
8
3
11
11
3
9
5
8
8
9
3
3
9
11
8
8
3
11
3
11
8
11
11
8
11
9
8
9
3
3
11
9
8
3
11
9
11
3
3
3
8
3
9
9
3
5
3
5
8
8
3
7
3
3
12
7
7
3
3
3
3
3
12
12
12
7
12
12
12
3
7
7
7
3
7
12
12
7
12
12
12
5
7
12
7
7
12
12
12
1
7
12
7
7
7
12
1
12
7
12
3
1
12
7
3
3
12
7
7
12
12
7
7
7
12
7
12
12
7
1
12
1
12
7
7
12
1
12
7
3
12
12
7
7
7
7
7
3
12
7
1
12
12
1
7
12
12
12
1
12
1
12
12
7
7
12
7
12
7
3
7
12
12
7
12
7
12
12
12
12
12
12
12
7
12
12
12
12
1
12
12
12
12
12
12
1
1
12
12
7
12
7
1
12
12
12
12
12
12
12
12
12
3
9
8
8
3
8
3
3
8
9
9
8
9
9
9
9
9
9
9
9
9
9
9
8
3
9
9
9
9
8
9
9
8
9
8
8
8
8
9
9
8
9
8
8
8
8
9
9
9
9
9
3
8
3
8
8
8
8
3
8
8
8
8
3
3
8
8
3
8
3
8
3
9
8
8
3
3
8
3
8
8
3
9
8
8
3
3
3
8
3
8
8
8
9
3
8
8
8
3
3
8
8
3
9
3
3
8
3
8
3
3
8
8
3
8
3
3
3
9
9
11
8
9
9
9
9
9
9
9
8
9
8
9
8
8
9
11
9
9
9
8
9
9
11
8
9
9
9
9
9
8
9
9
9
11
9
9
9
8
9
9
5
8
8
5
8
8
8
5
8
9
11
8
6
11
11
11
8
8
3
11
3
11
8
11
11
6
8
8
3
8
8
11
9
11
3
8
11
8
8
5
8
8
5
11
11
11
8
11
11
11
11
9
8
5
8
8
8
6
11
11
11
9
8
7
7
3
12
1
10
12
12
12
12
1
1
1
12
7
12
12
10
10
4
1
12
10
12
12
10
12
1
10
12
10
7
12
1
12
1
10
12
12
10
12
1
1
12
10
10
1
12
1
12
10
7
1
12
1
10
1
10
1
10
10
10
1
12
1
1
1
1
12
10
1
12
12
12
10
1
1
12
1
1
1
1
12
1
1
1
12
10
1
10
1
1
4
10
10
4
4
10
4
2
4
4
2
2
10
2
4
10
2
4
2
4
2
4
4
2
2
10
2
2
4
2
10
4
2
10
4
4
4
2
4
10
2
10
2
1
10
10
4
10
10
10
4
4
4
2
10
4
4
4
10
10
2
2
4
2
5
11
9
8
6
8
5
9
9
8
5
11
11
11
11
11
6
11
11
5
5
11
10
6
11
11
5
5
5
5
6
6
5
5
5
5
5
11
10
4
5
5
6
11
4
4
11
10
4
11
5
5
12
10
5
6
6
5
5
5
4
1
6
4
1
10
1
7
1
4
1
1
12
12
12
10
4
10
12
10
10
1
10
12
1
4
4
10
1
12
4
4
1
12
9
9
9
3
9
8
11
8
11
9
11
3
11
8
8
11
8
8
8
8
8
5
8
8
11
9
5
11
5
