# Supplementary material for: The biological knowledge discovery by PCCF measure and PCA-F projection
Source: PLoS One. 2017 Apr 11;12(4):e0175104. doi: 10.1371/journal.pone.0175104 (PMC5388332; doi:10.1371/journal.pone.0175104)
Supplement: S1 File — (ZIP) [file pone.0175104.s001.zip › S1 File/data.xls]

## Sheet: Sheet1
2.5134	2.3878	-1.35856	-1.65268	-1.74275	1.17147	2.60962
1.29311	1.06945	-1.00096	1.02531	-1.04472	1.22416	3.33845
1.22847	1.58915	1.75578	1.08855	1.09713	2.21718	2.79019
1.1973	1.29178	1.22568	1.16732	1.27186	2.05508	1.81205
1.19248	1.03457	1.02499	1.13054	1.00287	1.8823	2.56633
1.18265	1.05369	1.5266	1.79032	1.26584	1.22707	3.01735
1.16096	1.45562	1.16009	-1.06578	1.47582	2.09837	2.40676
1.16077	1.23766	1.14116	1.23408	1.0519	1.56197	2.06134
1.1564	1.05773	1.11937	1.46418	1.50929	2.05848	1.45716
1.15627	1.18412	1.19877	1.02912	1.68741	2.00451	2.29937
1.15029	1.33139	1.31805	1.07543	1.58813	2.8278	2.76955
1.14914	1.09188	1.14297	1.22391	1.35393	2.17689	1.90473
1.14532	-1.0604	-1.20182	-1.19278	1.0668	2.50012	3.06759
1.13652	1.11125	1.04298	1.0092	1.06944	1.4293	2.30618
1.12881	1.03366	1.16592	1.51142	1.51503	2.02122	1.79002
1.12436	1.09645	1.07452	1.17592	1.30614	1.78302	2.99322
1.12277	1.12805	1.29352	1.10311	1.20666	2.02702	1.56985
1.1223	1.00321	1.15018	1.23189	1.25222	2.61038	3.48056
1.1199	1.20236	1.25361	1.10545	1.751	2.0466	1.92575
1.11718	1.21758	1.24669	1.068	1.49169	1.85053	2.18916
1.1161	1.16621	1.18228	1.11223	1	1.63053	2.27804
1.11543	1.1487	1.20392	1.20159	1.38333	1.70821	2.09921
1.11526	1.36939	1.24583	1.21169	1.29751	1.688	2.41894
1.11394	1.06273	1.01452	1.05417	1.06892	1.29639	3.38945
1.11188	1.06745	1.11057	-1.01192	1.10251	1.73445	3.26747
1.11036	-1.01149	1.10026	1.10649	1.41757	1.87678	2.03604
1.10832	1.02748	1.02173	-1.10894	1.16663	2.25495	1.57773
1.10751	1.02783	-1.15837	-1.07039	1.19056	3.11886	1.35806
1.10748	1.09196	1.18493	1.28594	1.36652	2.2497	1.97328
1.10696	1.04422	1.08125	1.06292	1.51343	1.95971	2.06485
1.10635	1.08595	1.89346	1.49764	1.16798	2.08725	3.57418
1.10541	1.12667	1.22335	1.10637	1.14523	2.15439	2.60163
1.10331	1.18537	1.09997	1.25908	1.45205	1.73362	2.09127
1.10019	1.09568	1.06071	1.04775	1.66668	2.24952	3.22112
1.09867	1.12242	1.19307	1.29623	1.38793	1.39746	2.16467
1.09775	1.14392	1.08537	1.01749	1.58755	1.97663	2.00425
1.09545	1.0491	1.05518	1.01596	-1.05762	1.87966	2.3496
1.0938	1.28861	1.17566	-1.04625	-1.04556	1.31759	2.04239
1.09021	1.02231	1.23285	1.09001	1.15029	1.4026	2.76928
1.08926	1.13663	1.11016	-1.04892	1.1215	2.24287	2.44486
1.08763	1.14663	1.1726	1.22084	1.43828	2.17696	1.97664
1.0866	1.23575	1.59373	1.53498	1.20308	2.65926	5.99877
1.08639	1.03647	1.0729	1.23701	1.24285	1.97908	3.08392
1.08272	1.15684	-1.07303	1.03015	1.51595	2.54866	2.86746
1.08218	1.0115	1.00972	-1.04146	-1.14726	1.48379	2.72912
1.08103	-1.01057	1.22802	1.77516	1.32081	1.67791	2.55884
1.08059	1.06699	-1.06882	1.14814	1.69795	2.61481	2.48186
1.08006	1.13234	1.04131	1.31912	1.70415	1.98497	2.5313
1.07943	1.08937	1.15246	1.0779	-1.17617	1.26292	2.13049
1.07774	1.05205	-1.00716	1.05465	1.01918	1.04467	2.24985
1.07632	1.01816	1.05816	1.16603	1.51889	2.83196	8.44263
1.07423	1.04786	1.1295	1.29643	1.15432	2.56277	5.20327
1.07377	1.0189	1.17612	1.45307	1.27521	2.0856	2.36841
1.07206	1.04715	-1.0946	-1.06635	1.09518	1.4248	2.07663
1.07193	1.03974	-1.01883	-1.01654	1.19718	2.72818	3.4663
1.07025	1.05153	1.04639	1.16334	1.60843	1.93294	2.41004
1.06954	1.09942	1.13769	1.02099	1.3352	3.35308	4.15937
1.06941	1.0873	1.10494	1.12466	1.31783	2.06366	2.13939
1.06863	1.04671	1.08043	1.1121	1.07099	1.80739	2.3574
1.0672	-1.00217	1.08597	1.10445	1.19426	1.9244	2.24517
1.06618	1.21326	1.17006	1.11059	1.01289	1.33309	2.75028
1.06516	1.0425	1.00685	1.11374	1.12734	1.52616	2.05845
1.06423	-1.01643	-1.07131	1.01008	1.45521	1.80476	2.34361
1.06409	1.05528	1.10529	1.28936	1.68986	2.29298	2.7655
1.06273	1.02519	1.24595	1.07126	-1.04854	1.28714	2.55451
1.06224	1.03784	1.0616	1.12205	1.3657	2.82084	5.65352
1.06136	-1.00797	1.07457	1.02468	1.53521	2.04135	2.11778
1.06105	1.01258	1.05395	1.10397	1.10426	1.58318	2.10405
1.05938	1.02796	1.2059	1.21778	1.15122	2.05126	2.41586
1.0574	1.06066	-1.07757	1.01743	1.18192	1.61988	2.0944
1.05698	1.16461	1.17241	1.08069	1.23452	2.93844	3.95204
1.05688	1.071	1.11966	1.07233	1.28385	2.15348	1.73326
1.0554	1.06737	1.1227	1.56107	1.51074	2.02406	2.69307
1.05497	1.01315	1.00639	1.09194	1.0419	1.74343	3.15214
1.05382	1.03218	1.02135	-1.1019	1.12494	1.85304	3.10472
1.05266	-1.00022	1.18599	1.38877	1.66339	2.10967	2.3238
1.05011	1.04969	1.03179	1.4314	1.50106	2.61234	2.83387
1.04742	1.06308	-1.00048	-1.11043	1.01666	1.50299	2.87824
1.04456	1.07032	1.27756	1.19173	1.04315	1.55842	3.7298
1.04451	1.19487	1.30983	1.26602	1.29786	3.17503	4.12674
1.04434	-1.05893	1.1735	1.16102	1.15745	1.24407	2.01516
1.044	1.00291	1.0562	1.07112	-1.06983	1.01719	3.01209
1.04292	1.09429	-1.14127	-1.12785	1.02933	1.75408	2.23097
1.04272	1.18769	1.60448	1.56912	1.13504	1.90786	2.79885
1.04123	-1.05085	-1.13136	1.01135	1.0897	1.73441	2.2975
1.04107	1.1114	1.15953	1.13154	1.608	1.96765	2.92823
1.04056	1.01301	1.02599	1.15473	1.43485	1.65566	2.11649
1.04047	-1.01811	1.0688	1.02973	-1.14669	1.70144	2.24943
1.03998	1.12542	1.62362	-1.27348	1.32199	2.01224	3.62754
1.03938	-1.04978	-1.0005	1.09554	1.20178	2.28527	2.53205
1.03912	-1.00157	2.1761	1.78552	1.10107	1.9502	3.77966
1.03885	1.00581	1.03552	1.12876	1.22141	1.55903	2.17452
1.03647	1.09263	1.13679	1.01602	-1.128	1.56171	3.24517
1.03624	1.02621	1.17581	1.11273	1.34462	1.79828	2.20295
1.03614	-1.08891	1.85978	1.53078	1.30142	1.74524	4.01509
1.03576	1.11791	1.14777	-1.139	-1.18276	3.01744	8.06984
1.03292	-1.01324	1.0925	1.3213	1.42623	1.78106	2.76701
1.0327	1.0851	-1.0392	-1.05924	1.06222	1.14291	2.03186
1.03127	-1.03203	1.42176	1.34322	1.21849	1.32911	2.22827
1.03085	1.13998	1.17709	1.13454	1.34295	1.74895	2.12745
1.03084	1.1143	-1.0343	-1.24023	-1.08611	1.48238	3.06068
1.03081	-1.03323	-1.0278	-1.02805	1.3952	1.63761	2.04524
1.03059	1.04341	1.05359	1.22584	1.04152	1.43853	2.40795
1.02986	1.09507	1.0819	1.06074	1.13409	3.09927	5.94035
1.0294	1.11751	-1.30772	-1.13177	1.69284	2.19745	2.19624
1.02916	-1.06422	-1.16112	-1.27689	-1.02876	1.42926	2.96981
1.02899	-1.0084	-1.02612	-1.16187	-1.04497	2.02869	2.18612
1.02893	1.10043	1.06823	-1.14666	1.2861	2.59952	2.01242
1.02885	-1.01489	1.03234	1.2547	1.52953	1.56257	2.28713
1.02882	1.01932	-1.30051	1.24438	1.43326	1.75647	2.68164
1.0287	-1.01303	1.18524	1.19694	1.22176	1.85864	2.09576
1.02814	1.01529	-1.04091	1.05914	-1.09232	1.35036	5.14215
1.02802	-1.03482	1.03418	1.32187	1.72312	2.07439	2.55935
1.02699	1.08092	1.17008	1.26049	1.52534	1.8782	2.08176
1.02689	-1.00529	1.50956	1.32703	1.4018	2.50639	3.16836
1.02655	1.08795	1.1949	1.46943	1.28196	2.03109	2.41297
1.02645	1.01288	-1.01751	-1.32509	-1.48353	2.10771	3.68638
1.02581	-1.02236	-1.01086	1.04354	1.25655	2.1006	1.54127
1.0255	-1.04762	1.14635	1.08433	1.05155	1.92129	9.10327
1.02527	1.05443	1.05653	1.09534	1.38521	3.36434	7.43512
1.02524	1.1033	-1.05083	-1.11294	1.19669	2.10069	2.66965
1.02489	-1.06542	1.00288	-1.06549	-1.00096	1.43335	2.29377
1.02474	1.03176	1.06504	-1.03134	1.06138	1.33705	6.04441
1.02399	1.06907	1.2271	1.10814	1.52898	2.18515	2.43436
1.02396	1.04845	-1.04308	1.00029	1.08125	2.14168	4.0601
1.02367	-1.016	1.07184	-1.09006	-1.07218	1.99184	3.27631
1.02365	1.04248	1.04143	1.07621	1.1526	2.74942	5.40016
1.02361	1.08474	1.22952	1.26635	1.60002	2.64855	2.88152
1.0232	-1.00346	1.05003	1.19366	1.80535	2.52438	1.99027
1.02287	-1.04361	-1.00312	-1.15767	-1.18896	1.44447	2.07795
1.02269	-1.04685	1.13193	1.1431	1.23779	2.11532	2.61092
1.02208	-1.03282	-1.05339	-1.01434	-1.09346	1.53681	2.04625
1.02183	1.19797	1.23673	1.05045	-1.00672	1.70736	2.24979
1.02098	-1.01641	-1.08827	-1.25776	1.24844	1.51093	2.02912
1.02067	1.01345	1.14989	1.3154	1.54324	1.77289	2.09391
1.02042	1.08083	1.26418	1.38833	1.45837	2.19734	2.46247
1.02016	1.08927	1.12395	-1.18203	1.19777	3.0668	3.62248
1.02003	-1.07343	-1.12798	1.15131	1.19758	1.78654	2.10391
1.01997	1.01026	-1.06602	1.25442	1.54909	1.98944	2.21923
1.01907	1.01641	1.09296	1.29346	1.75958	2.11768	2.71456
1.01788	1.03238	1.12673	1.28397	1.54315	2.88951	5.63439
1.01785	-1.00074	1.09154	1.0345	1.00399	1.28581	2.13556
1.01781	1.11477	1.21962	1.18881	1.09484	2.00835	2.2888
1.01707	-1.03669	1.00997	-1.03409	-1.00372	1.46026	2.96988
1.01667	1.06877	1.0701	-1.1183	-1.14548	1.36061	2.14665
1.01667	1.10215	1.13625	1.34411	1.66103	2.15512	2.29345
1.01596	-1.1029	-1.15295	-1.13448	1.55804	1.66078	2.10769
1.01501	1.1743	1.15781	-1.11175	1.48415	2.28668	2.23386
1.0142	1.15218	1.2659	1.1243	1.13829	1.6047	2.0347
1.01318	1.05176	1.20078	1.18888	1.57111	2.02136	1.94715
1.01317	-1.00051	1.17801	1.15927	1.4202	1.89228	2.00967
1.01249	1.08681	1.23256	1.04903	1.39349	3.31818	4.37537
1.01195	1.11416	1.13428	1.00129	-1.04992	2.85186	3.67255
1.01179	-1.07267	1.06363	1.32558	1.56231	1.80769	2.02195
1.01163	1.11078	-1.14558	1.01077	1.48537	2.09699	2.28933
1.0112	-1.01742	1.01978	-1.24421	1.14153	2.42547	3.00012
1.01045	1.04754	1.13776	1.24534	1.42429	2.07138	1.94312
1.01008	-1.04508	-1.03858	1.19028	1.90899	2.39656	2.53871
1.01002	-1.0161	1.0211	-1.08893	1.03829	1.91006	2.30017
1.00983	-1.07792	-1.54661	1.01797	1.32039	1.71113	2.09221
1.00956	1.06854	1.16186	1.17974	1.15135	2.97234	9.23411
1.00928	1.09031	-1.41458	1.09802	1.92712	2.48633	3.42565
1.00825	-1.00647	-1.01048	1.03787	1.2984	2.02224	2.92957
1.00824	1.08759	1.02516	1.05645	1.16462	2.04243	2.13055
1.00739	1.08317	1.07388	1.11741	1.41235	2.15423	1.81667
1.00727	-1.1281	-1.03415	-1.09809	-1.09382	1.20126	3.08273
1.00695	1.12591	1.15614	1.2287	1.21764	2.05752	2.58236
1.0061	1.04713	-1.00431	1.14451	1.67359	2.69242	2.63256
1.00539	1.09534	1.09827	1.05023	1.13477	2.03041	2.28304
1.00522	1.00543	-1.07321	1.05542	1.82939	2.57674	2.02534
1.00376	-1.00232	1.14719	1.22092	1.35639	1.81574	2.18499
1.00373	-1.03353	-1.19558	1.06691	1.88481	3.01638	3.77411
1.00372	-1.0214	1.11995	1.12032	1.32732	2.17916	2.63919
1.0037	-1.00543	-1.06577	1.01207	1.13761	1.57762	2.82108
1.00361	1.00007	1.09013	-1.13802	1.77267	2.09263	1.27084
1.00328	1.0512	1.47241	1.2027	-1.07897	2.82404	6.10413
1.00219	1.00144	-1.06588	1.00173	1.50168	3.50954	5.61356
1.00186	1.0111	-1.10465	-1.01339	1.48485	2.26098	2.30723
-1.00038	-1.07988	-1.12508	1.08547	1.29013	1.81856	2.39868
-1.00106	-1.07149	-1.00071	-1.00136	1.47256	2.00832	1.8746
-1.00153	1.07763	-1.09717	-1.35928	1.06819	2.4852	2.71599
-1.00172	1.08753	1.10575	-1.18519	-1.3468	1.28786	4.31804
-1.00179	1.0585	1.20159	1.34455	1.59552	2.70095	3.49032
-1.00191	1.04322	1.15234	1.61357	1.39776	1.98885	5.54296
-1.0021	-1.0604	-1.12513	-1.09112	-1.03176	1.70988	3.1563
-1.00221	1.08241	-1.00062	1.09438	1.60294	2.70269	1.9596
-1.00276	-1.02609	1.09276	1.39012	1.5733	1.58898	2.22325
-1.00326	-1.00184	1.0523	1.31984	1.49502	1.84279	2.30037
-1.00368	1.04248	1.04531	-1.01373	1.12503	1.73784	2.1531
-1.00413	1.07188	1.16003	1.26991	1.27287	2.08965	3.09903
-1.00489	-1.02798	1.01696	1.05254	1.35812	2.1274	1.76832
-1.00518	-1.01535	-1.3837	-1.19552	1.04609	1.39568	2.86695
-1.0052	1.11751	1.02811	1.13874	1.26323	2.16767	4.88161
-1.00578	1.01166	1.1277	1.08646	1.14909	2.84238	6.01269
-1.00583	-1.01797	1.13509	1.24648	1.62472	2.10904	2.91372
-1.00626	-1.06041	1.06309	1.34609	1.58135	2.34737	2.93819
-1.00711	1.06804	1.03759	-1.14641	1.07171	2.251	1.90836
-1.00802	1.02377	-1.03397	-1.03915	1.12073	1.82262	3.95411
-1.00808	-1.01787	-1.06782	-1.39964	1.26228	2.19932	2.65463
-1.00859	-1.02192	-1.00954	1.16302	1.7283	2.05677	3.06455
-1.00882	-1.16443	-1.08923	1.11232	1.34023	2.23483	4.64775
-1.00884	-1.02166	-1.01471	1.02108	1.73708	2.11168	2.30698
-1.01042	1.04143	-1.15195	-1.33445	1.77892	3.68133	1.87553
-1.01084	-1.03816	-1.04611	1.05622	-1.05467	1.01927	2.30433
-1.01086	1.01699	1.06012	-1.05945	1.09814	2.16352	2.65026
-1.01095	1.06653	1.05219	1.07358	1.05271	1.24036	2.0319
-1.0111	1.04963	1.20564	1.22736	1.7167	1.96817	2.10354
-1.01112	1.0632	1.07677	-1.23782	1.41586	3.35082	4.14809
-1.01114	-1.02722	-1.16381	-1.23759	-1.2317	1.14893	2.24627
-1.01148	1.07552	1.06106	1.45514	1.57152	2.06748	1.99644
-1.01156	-1.05326	-1.1041	-1.15098	1.06491	1.93747	2.48388
-1.01175	-1.06826	1.07644	1.03016	-1.07752	1.64208	2.25484
-1.01188	1.02201	1.1057	1.17341	1.34705	1.74521	2.1898
-1.01258	1.13176	1.11433	1.0955	1.43763	2.16322	1.87359
-1.01278	-1.03416	-1.20661	-1.00866	1.78382	2.17852	2.26065
-1.01284	-1.00927	1.03753	-1.19226	1.09843	1.69274	2.01069
-1.013	-1.03817	1.09667	1.16673	1.56414	2.00672	2.11654
-1.01324	1.12152	1.15493	-1.02912	1.07734	2.10402	3.07915
-1.01429	-1.00673	-1.10925	-1.03551	1.19671	2.22272	3.12162
-1.01448	1.0324	1.08323	1.0296	1.17601	2.24898	2.54476
-1.01449	1.00733	1.07284	1.59851	1.56424	1.75527	2.01473
-1.01495	1.03527	1.0919	1.25307	1.53474	2.44149	2.60786
-1.01619	1.13736	1.10226	1.0824	1.49756	2.02894	2.14247
-1.01622	1.0391	-1.2577	-1.05513	1.17975	1.72703	2.16698
-1.01676	1.05052	-1.03372	-2.11159	-1.60244	1.49354	2.263
-1.01712	1.00135	1.08619	-1.04518	-1.00427	1.63247	2.5348
-1.01714	1.08153	1.01098	-1.0391	1.14492	2.61089	4.07486
-1.01836	-1.00181	1.02456	1.26373	1.37549	2.18874	3.07467
-1.0187	-1.03239	-1.1088	-1.78471	-2.29067	2.97945	6.45129
-1.01878	-1.07288	1.1253	-1.04892	1.05518	1.45825	2.21881
-1.01918	1.00912	1.07232	-1.03601	1.09402	1.72369	4.47893
-1.01971	-1.10884	-1.00701	1.0069	1.02572	1.50697	2.7485
-1.02028	1.00906	1.00489	-1.07434	1.33515	2.14352	1.63252
-1.02043	1.02902	1.10959	1.1669	1.16776	1.52546	2.07376
-1.02062	1.07668	1.31627	1.49297	1.30885	1.58359	2.15968
-1.02198	-1.08065	-1.08158	-1.10793	1.49162	2.20607	1.53188
-1.02199	-1.12054	1.06812	1.25619	1.80129	2.1861	2.15279
-1.02227	1.03442	1.19807	1.0507	1.04524	2.10058	1.9038
-1.02346	-1.06124	-1.12369	-1.30236	-1.06057	1.86186	2.17312
-1.02471	-1.05044	-1.50986	-1.71507	-1.07129	1.77745	2.07616
-1.02486	1.04366	1.3437	1.46493	1.37797	2.80514	6.53742
-1.02592	-1.00436	1.15623	1.15295	1.6971	2.0536	1.87468
-1.0261	-1.01207	-1.0272	1.02866	1.33782	2.04138	2.17205
-1.0267	-1.05211	-1.05846	1.10275	1.11521	1.48147	2.50565
-1.02703	1.03228	1.13087	-1.24145	-1.30085	1.34704	2.1941
-1.0273	1.06578	1.14617	1.08652	1.16535	2.13847	2.72609
-1.02743	1.04819	-1.01478	-1.11109	1.00027	1.28977	2.37419
-1.0281	1.07134	-1.16344	-2.1091	1.11485	1.89698	2.16454
-1.02932	-1.03749	-1.148	-1.23046	1.17374	4.30882	7.09052
-1.02964	1.0408	-1.11607	1.01509	1.24012	4.34038	4.6082
-1.03066	1.07115	-1.02752	-1.01169	1.17973	1.96329	3.15582
-1.0307	-1.04229	-1.16418	-1.30273	-1.31755	1.01503	2.17764
-1.03096	-1.04819	1.03545	1.12871	1.92461	2.18765	2.16578
-1.03182	1.04572	1.35201	1.31878	1.28117	3.00053	6.26678
-1.03204	1.01059	-1.09125	-1.07686	1.00028	1.89893	2.73667
-1.03243	-1.06142	-1.02996	1.11174	1.47025	2.05079	2.0158
-1.03323	1.05947	1.08655	-1.22872	-1.19378	1.69445	3.40939
-1.03345	-1.06207	-1.0504	-1.10764	-1.24587	1.1866	3.36987
-1.03389	-1.08695	-1.057	1.13237	1.63305	3.03926	5.39617
-1.03391	1.02611	1.03686	1.24974	1.33342	1.81657	2.21617
-1.03474	1.08457	1.34407	1.22166	1.0612	2.68771	4.44658
-1.03612	-1.04267	1.09119	1.23797	1.33037	1.99378	2.62998
-1.037	-1.14736	-1.19838	1.29136	1.28802	1.77306	2.31037
-1.03703	1.0539	1.01223	-1.07437	1.2752	2.2597	1.82291
-1.03736	-1.052	1.06595	1.19955	1.37133	1.91298	3.19576
-1.03758	-1.0479	-1.0079	1.12048	1.02362	1.50672	3.03784
-1.03763	-1.00182	-1.17623	1.26472	1.61815	3.17092	4.17483
-1.03865	-1.15497	-1.08446	1.08507	1.15084	2.41972	2.31085
-1.03866	1.12891	1.08945	1.05148	1.55676	4.88926	4.01263
-1.03888	-1.00154	1.10836	1.38836	1.3617	1.56853	2.0772
-1.03974	-1.08696	-1.24327	-1.24331	1.07291	2.27058	3.03835
-1.0398	1.0773	1.02524	-1.0809	1.0333	1.57838	3.11176
-1.04053	1.03001	1.03534	-1.03227	1.20429	2.17042	3.31722
-1.04129	-1.06991	-1.02048	-1.07307	-1.04949	1.30323	2.87229
-1.04223	-1.0576	1.17771	1.35739	1.5441	2.08013	1.41442
-1.04253	-1.09703	-1.35451	-1.60277	-1.4012	1.0596	2.49824
-1.04367	1.06562	-1.01928	1.00154	1.54147	2.17435	2.38363
-1.04374	-1.03944	-1.08592	1.0285	1.61918	1.72924	2.02332
-1.04421	-1.04297	-1.17321	-1.63371	-1.39349	1.61675	2.33055
-1.04427	1.1266	1.1249	1.17906	1.08069	1.19789	2.6836
-1.04448	1.0142	1.00526	1.37137	1.70827	1.95877	2.34684
-1.04472	-1.01256	-1.0994	-1.13065	-1.19194	1.39736	2.50364
-1.04501	-1.14599	-1.02035	1.25252	1.47598	2.96793	3.14844
-1.04547	1.00219	1.06668	1.07663	1.25901	2.02184	1.97622
-1.04584	-1.05256	-1.00528	1.08369	1.25742	1.6981	3.10757
-1.04621	1.0483	1.0073	1.08294	-1.0485	1.73749	2.0352
-1.04659	-1.20315	1.05411	1.03313	-1.08075	1.52365	2.51377
-1.04674	1.15218	1.12184	-1.05764	-1.68266	1.12299	2.30591
-1.04724	1.16482	1.34396	1.14128	1.14124	1.68501	2.03347
-1.04787	-1.04615	1.03963	-1.01095	1.02672	1.47521	2.01336
-1.04879	-1.07204	1.04246	1.60254	1.53086	1.88762	2.98521
-1.04905	-1.04168	1.21135	1.4689	1.33747	1.26266	2.29305
-1.0503	1.07898	1.13819	1.26478	1.64378	2.20023	2.31348
-1.05126	-1.15189	-1.27883	-1.03967	1.53065	1.82584	2.33621
-1.05185	-1.00837	-1.12919	1.09234	1.81724	2.1984	1.82348
-1.05222	-1.11181	1.02321	1.05453	1.26719	2.5085	3.29702
-1.05305	-1.03006	-1.1494	1.11503	1.91835	2.17815	1.95295
-1.0543	-1.07644	1.07579	1.06053	1.23443	2.09271	2.39696
-1.05463	-1.04149	-1.06419	1.17655	1.45647	1.8636	3.78735
-1.05561	-1.04227	1.09388	1.12964	1.08485	1.47927	2.31545
-1.05576	-1.02667	1.01565	-1.13639	1.26551	2.41202	2.1255
-1.05659	1.07421	1.38976	1.36081	1.31755	1.7877	3.39003
-1.05781	1.0054	-1.00913	-1.05207	1.37936	2.53476	2.95793
-1.05789	-1.01749	1.06048	1.006	1.07144	2.38238	1.45801
-1.0598	-1.17022	1.00064	1.04241	1.06805	1.67906	3.83762
-1.06	-1.00671	-1.02472	-1.02733	-1.02017	1.4022	2.27138
-1.06017	1.12541	1.09704	-1.06968	-1.30241	1.48838	3.65559
-1.06031	-1.10668	-1.1305	1.10687	1.28714	1.50635	2.20555
-1.06181	-1.02264	-1.01277	-1.00296	1.13902	1.48994	2.01726
-1.06189	-1.06954	-1.13424	1.01074	1.41328	2.16929	2.53703
-1.06201	-1.07416	-1.12441	-1.96404	-1.36861	2.26407	1.67808
-1.06286	1.04017	1.15699	1.02973	1.12177	2.41558	2.8201
-1.06503	1.02825	1.19794	1.50125	1.27115	1.50885	2.03274
-1.06564	1.05713	1.17289	1.20204	1.44354	2.07756	1.96015
-1.06774	-1.16601	1.17925	1.35949	1.22641	2.77698	4.22161
-1.06847	1.05711	-1.05664	-1.02939	1.05252	2.62457	6.79805
-1.06932	-1.01032	1.09864	1.16001	1.06708	1.34781	2.12053
-1.07016	-1.03653	-1.12775	1.05893	1.58902	1.92426	2.21686
-1.0711	-1.08	-1.20735	1.21008	1.65841	1.67719	2.03839
-1.07176	1.02546	1.30083	-1.01879	1.15277	1.85222	3.16948
-1.07239	-1.13015	-1.06113	-1.00868	1.02082	1.4618	2.78369
-1.07788	-1.09962	1.39586	1.06095	1.39776	1.73293	3.11862
-1.07884	-1.02766	1.05782	-1.01665	-1.01649	1.99174	3.04052
-1.07905	-1.0293	-1.04021	-1.20108	-1.56565	-1.0172	3.92347
-1.07923	1.03099	-1.06702	-1.04545	1.43133	1.87321	3.07411
-1.08141	-1.00694	-1.03173	1.10977	1.07559	1.03113	2.36598
-1.0816	-1.06168	1.24178	1.66022	1.46885	1.85721	5.19472
-1.08268	-1.0467	-1.38598	-1.24256	1.46035	2.03352	2.52369
-1.0862	-1.01259	1.03164	1.21714	1.27766	1.61507	2.07116
-1.08796	-1.10822	-1.1558	1.06226	-1.09656	1.67354	5.7135
-1.08873	-1.14761	-1.18576	1.18626	1.41476	1.83093	2.05831
-1.09143	1.03293	1.06376	1.24456	1.50775	1.84856	2.06919
-1.09178	-1.06811	-1.05618	1.02078	1.14143	2.37798	3.39586
-1.09474	-1.09276	-1.21328	-1.23091	1.56056	1.75891	2.03502
-1.09815	-1.1377	1.06679	1.30383	1.31174	2.34134	3.53018
-1.09907	-1.08698	1.02012	1.0791	1.39928	2.32353	2.09848
-1.10364	-1.06242	-1.10891	-1.20189	-1.17192	1.16313	2.21796
-1.10385	-1.00711	-1.0869	-1.0338	1.29702	2.0922	4.85315
-1.10502	-1.11421	-1.41972	-1.5015	1.29663	1.76726	2.18057
-1.11088	-1.07201	-1.05264	1.37074	1.83232	2.23751	3.19441
-1.1117	-1.05993	-1.08567	1.22037	1.80397	2.14516	1.97785
-1.11362	-1.13266	-1.18052	1.43256	1.26656	2.21466	2.63871
-1.11401	-1.13716	-1.11204	-1.05453	-1.00443	2.7313	7.06455
-1.1157	-1.09697	-1.19879	-1.01428	1.83466	2.2109	2.77912
-1.11674	-1.18061	-1.12018	1.01225	-1.04178	1.8234	2.51122
-1.1169	-1.00108	-1.00566	-1.05729	1.44848	3.08302	4.95143
-1.11714	-1.03153	-1.01111	-1.05794	-1.74022	1.06734	2.5842
-1.11928	1.12127	1.19373	1.18174	1.21654	2.68086	6.00754
-1.11957	-1.07068	1.06169	1.01364	-1.03969	1.33441	2.45332
-1.12258	-1.14662	-1.39737	-2.4087	-1.00983	2.75286	3.12918
-1.12399	1.00208	-1.05216	1.364	1.03947	1.34568	2.14063
-1.12462	-1.00887	-1.04476	-1.07691	-1.08054	1.5929	3.73665
-1.12476	-1.04436	1.04932	1.12217	1.90227	3.18583	4.41469
-1.13599	-1.15741	-1.2009	1.01413	1.21559	2.09544	4.11337
-1.13793	-1.14792	-1.42151	-1.58353	-1.46109	1.41123	3.14582
-1.13891	-1.12326	-1.18989	-1.31651	-1.23556	1.45059	2.9792
-1.14003	-1.18533	-1.1129	1.28596	1.8067	2.04585	2.20616
-1.142	-1.14701	-1.21365	-1.23082	-1.17305	1.79647	3.76814
-1.14467	-1.02613	-1.32441	1.08602	1.30125	1.93227	2.69315
-1.14528	-1.14052	-1.07898	-1.04284	-1.108	1.06034	2.27945
-1.15129	1.01201	-1.01361	1.02411	1.04974	-1.06076	2.0102
-1.15462	-1.24068	-1.03451	1.68039	1.63223	1.56846	2.53388
-1.15825	-1.03275	-1.01707	1.03433	1.15207	1.63716	3.44586
-1.16033	-1.04227	-1.11506	-1.49833	-1.59858	1.23954	2.04821
-1.16178	-1.14451	1.14512	1.0125	1.27277	1.3355	2.7013
-1.16998	-1.13708	1.10353	-1.37013	1.41556	2.02607	2.50606
-1.17067	-1.13418	-1.18524	-1.35675	1.28619	1.95672	4.62232
-1.18072	-1.20019	-1.3165	-1.06784	1.97716	2.46386	3.05982
-1.18245	-1.13667	-1.55864	-1.827	-1.21739	1.72411	2.83503
-1.22575	-1.20362	-1.10127	1.48513	1.58444	1.5537	2.04854
-1.23215	-1.24117	-1.69319	-1.09836	1.38019	2.22399	2.30142
-1.26418	-1.33096	-1.61166	-1.09669	-1.3718	1.6607	5.20806
1.43464	1.40047	1.45554	-1.40189	-1.40123	-1.82461	-2.04958
1.36874	2.07158	1.07167	-1.08875	-1.57294	-1.83626	-2.59516
1.31977	1.579	1.57827	1.04436	-1.1312	-1.70568	-2.34654
1.27511	1.64177	1.31467	-1.07944	-1.15602	-1.66025	-2.74848
1.2471	1.44978	1.33443	1.24972	-1.38075	-1.65942	-2.41225
1.21711	1.12117	1.12664	-1.09377	-1.2851	-2.02802	-1.81663
1.18416	1.34952	1.51463	-1.0786	-1.49105	-2.03161	-1.64038
1.17521	1.27699	1.14641	1.1124	-1.02078	-1.76787	-2.58679
1.17415	1.18727	-1.02163	-1.25742	-1.42055	-2.201	-2.44318
1.17337	1.16271	-1.02888	-1.19414	-1.82433	-2.5505	-2.54685
1.17134	1.16685	1.18698	1.09398	-1.51428	-2.59428	-2.87089
1.16408	1.07821	-1.00799	1.02354	-1.17292	-1.8886	-2.35696
1.16133	1.16555	1.15677	-1.06225	-1.41422	-1.82029	-2.02061
1.1547	1.26065	1.11591	-1.31378	-1.6544	-1.87653	-2.40307
1.14739	1.0691	-1.20543	-1.61872	-1.79451	-2.34923	-2.16024
1.145	1.26829	-1.00973	1.02873	-1.68666	-2.12548	-1.80478
1.14431	1.03474	-1.11069	-1.3115	-1.91094	-1.83492	-2.32378
1.14166	1.12202	-1.09609	-1.79436	-1.7414	-2.30167	-2.07267
1.13569	1.17074	1.09343	-1.28349	-1.35114	-1.75385	-2.6107
1.13459	1.38847	-1.0388	-1.19251	-1.88134	-2.44303	-2.30884
1.1299	-1.10894	1.08428	-1.05361	-1.42552	-2.24443	-2.73151
1.12641	1.22566	-1.67306	-1.21725	-1.29222	-1.66256	-2.60265
1.12493	1.13032	1.00283	-1.20542	-1.1355	-1.76402	-2.43814
1.12369	1.02957	1.10562	1.05682	-1.34229	-1.46378	-2.04229
1.12236	1.02263	1.00193	-1.57438	-1.64313	-1.7425	-2.03656
1.12092	1.01032	-1.03751	-1.54957	-1.58126	-2.39955	-3.15406
1.11991	1.12912	1.16304	1.01213	-1.19141	-1.47733	-2.02617
1.11914	1.0517	1.05089	-1.04146	-1.43658	-1.60816	-2.69925
1.11879	1.06084	1.16268	1.16224	-1.23339	-1.15389	-2.07371
1.11174	1.13059	-1.0149	-1.41369	-1.76874	-2.37711	-1.98147
1.10576	1.18471	1.10881	-1.1788	-2.37049	-2.1031	-2.56397
1.10566	-1.17051	-1.08689	-1.0491	-1.16415	-1.42668	-2.15469
1.10378	1.03697	-1.02904	-1.17232	-1.705	-2.12429	-2.40234
1.10314	1.01037	1.03246	-1.40981	-1.89984	-1.99257	-2.26032
1.09858	-1.04008	-1.29313	-1.42315	-1.36521	-1.80386	-2.25375
1.09298	-1.12747	1.02205	-1.13795	-1.20537	-1.55285	-2.06022
1.08968	-1.00207	-1.13724	-1.26214	-1.4552	-2.0796	-2.09742
1.08882	1.21873	1.1145	-1.32813	-2.10087	-2.22497	-2.11438
1.08776	1.02996	1.02837	-1.30462	-1.28769	-1.44723	-2.03325
1.08731	1.11877	1.1883	1.03202	-1.66844	-2.29823	-2.16205
1.08602	-1.12091	1.00226	-1.04361	-1.38875	-1.88496	-2.41009
1.08347	1.04458	-1.17508	-1.44606	-1.47731	-1.92045	-2.13076
1.08343	1.03959	1.04492	1.05432	-1.053	-1.18214	-2.02693
1.08298	1.08657	-1.07838	-1.30542	-1.69613	-2.44523	-2.33495
1.08232	1.03431	-1.08338	-1.4831	-1.64203	-1.71099	-2.23401
1.0792	1.16658	1.25	1.07827	-1.63207	-2.56994	-1.24551
1.07743	1.00307	-1.15709	-1.19281	-1.75422	-2.45492	-3.23556
1.07592	-1.03029	1.11459	-1.04479	-1.02116	-1.35185	-2.33642
1.07411	1.26341	1.02664	-1.18675	-1.15937	-1.99059	-2.47995
1.07373	1.15692	-1.01952	-1.78393	-1.67838	-2.05355	-2.50035
1.07347	1.05684	1.15414	1.11365	-1.07174	-1.64559	-2.12862
1.07303	1.05552	-1.16627	-1.45761	-1.56652	-2.18826	-2.04598
1.07293	1.09688	1.1101	-1.18563	-1.80488	-1.80821	-2.48697
1.06926	1.13353	1.18422	1.14371	1.21444	-1.58937	-2.61439
1.06541	1.30288	1.1764	1.06986	-1.34091	-1.66929	-2.3031
1.06539	1.22395	1.20788	1.12954	-1.47339	-1.89411	-2.3365
1.06522	1.03093	-1.28082	-1.30125	-1.33939	-2.14565	-2.43875
1.06405	-1.03868	-1.17083	-1.2605	-1.74888	-1.9764	-2.0167
1.06403	-1.01981	-1.03758	-1.15637	-1.50263	-1.62797	-2.31337
1.06398	1.14096	1.05249	-1.20524	-2.0259	-2.24075	-2.61769
1.0629	1.10627	-1.09296	-1.29595	-1.65972	-1.76997	-2.33165
1.06237	-1.08032	-1.05979	-1.00014	1.02622	-1.66739	-2.12848
1.06106	1.01434	-1.10448	-1.29467	-1.13607	-1.28778	-2.00725
1.06103	1.02302	-1.00986	-1.35826	-1.63918	-2.00544	-2.46174
1.0603	1.00449	1.14371	1.12835	-1.16725	-1.61013	-2.35343
1.05967	1.0603	-1.06913	-1.22936	-1.2311	-1.39236	-2.13914
1.05902	1.13099	1.23273	1.09646	-1.02379	-1.40834	-2.02283
1.05836	1.14132	-1.71888	-1.20256	-1.39557	-1.83733	-2.21507
1.05696	1.02683	1.02368	1.06467	-1.3825	-1.73391	-2.52963
1.05625	1.00966	-1.12037	-1.41274	-1.32952	-1.56593	-2.39295
1.05617	1.00129	-1.51351	-1.3402	-1.48289	-2.11794	-1.9918
1.05526	1.0063	-1.08676	-1.60574	-1.82016	-1.97667	-2.57796
1.0545	1.02767	-1.0965	-1.35804	-1.67132	-2.25726	-1.83796
1.05405	-1.01978	-1.01879	-1.18002	-1.89012	-2.22892	-2.35575
1.05188	1.02002	-1.00877	-1.00517	-1.30467	-1.61215	-2.68381
1.05108	1.0324	1.05662	-1.02724	-1.13439	-1.38893	-2.03273
1.05067	-1.06497	1.0334	-1.06823	-1.16069	-1.49324	-2.11046
1.05038	1.07063	-1.08796	-1.20351	-1.04289	-1.55443	-2.47059
1.04949	1.02561	-1.1382	-1.22141	1.11415	-1.37002	-2.2651
1.04944	-1.04437	-1.05026	-1.71945	-1.92191	-1.8603	-2.21258
1.04911	-1.07498	-1.0965	-1.37416	-1.72645	-1.73334	-2.49082
1.04898	-1.06465	-1.24119	-1.52198	-1.22711	-1.45604	-2.02528
1.04795	1.20876	-1.4425	-1.34953	-1.29637	-2.14567	-1.8771
1.04544	1.10511	-1.08666	-1.29087	-1.47447	-1.70396	-2.11973
1.04505	1.07018	-1.0287	-1.166	-1.57003	-1.77155	-2.33943
1.0441	-1.08391	-1.03906	-1.46975	-2.02305	-1.61588	-2.3159
1.044	1.11026	-1.01466	-1.32927	-1.53571	-1.72276	-2.21862
1.04396	-1.13017	-1.17241	-1.32399	-1.88621	-1.65907	-2.02152
1.04333	1.02874	-1.08508	-1.33972	-1.78547	-2.20966	-2.57286
1.04322	-1.06537	-1.07746	-1.14856	-1.24091	-1.67555	-2.02391
1.04243	-1.17918	-1.12353	-1.20274	-1.72953	-2.09337	-2.35522
1.04201	1.04279	-1.38207	-1.48949	-1.33226	-2.00174	-1.64937
1.04091	-1.06718	-1.27311	-1.23676	-1.50749	-1.87783	-2.02425
1.0409	1.06316	1.09956	-1.12447	-1.62078	-2.9463	-3.05304
1.04074	-1.06053	-1.11471	-1.08622	-1.17934	-1.84054	-2.27889
1.04037	1.16122	2.47899	1.0935	-1.30419	-1.72184	-2.32362
1.03908	1.01914	1.01116	-1.29091	-1.48553	-1.73812	-2.73146
1.03902	-1.02118	-1.0575	-1.11944	-1.32328	-1.76592	-2.37132
1.03878	1.00018	-1.0295	-1.30284	-1.48839	-2.03148	-2.22812
1.03867	-1.05275	-1.09361	-1.30791	-1.36454	-1.51716	-2.05992
1.03776	1.00453	1.0121	-1.19833	-1.66766	-2.25292	-2.20705
1.03744	1.0306	-1.05991	-1.32631	-1.84187	-2.1191	-2.36636
1.03712	1.03984	1.04819	-1.11316	-1.9888	-1.74854	-2.60452
1.03621	-1.03913	-1.04125	-1.71659	-1.64191	-2.01778	-2.22989
1.03589	-1.16065	-1.1963	-1.34422	-1.55911	-1.90209	-2.26469
1.0356	1.00696	1.06461	1.27636	1.2415	-1.1828	-2.08963
1.03261	-1.0574	-1.03932	-1.3652	-1.5785	-1.91252	-2.19683
1.03253	1.00389	1.00525	-1.40119	-1.79531	-2.03701	-1.75379
1.03096	1.13129	1.26996	1.33179	1.02512	-2.08861	-2.48399
1.03028	-1.07741	-1.18117	-1.41503	-1.35123	-2.01789	-2.1734
1.02914	-1.00278	-1.00552	-1.08437	-1.2448	-1.94612	-2.01575
1.02772	1.01106	-1.09216	-1.02984	-1.1622	-1.46019	-2.02669
1.0276	-1.02706	-1.0141	-1.22232	-1.51242	-1.86226	-2.31364
1.0272	-1.07419	-1.1576	-1.30129	-1.39425	-1.73269	-2.21415
1.02692	-1.06303	-1.13048	-1.40301	-2.03519	-1.73076	-2.05261
1.02668	-1.01734	-1.06308	-1.60612	-1.26918	-1.80097	-2.0607
1.02416	-1.01679	-1.0154	-1.1171	-1.21734	-2.02573	-1.7736
1.02374	1.07294	-1.02866	-1.10249	-1.28336	-1.67929	-2.67967
1.02366	1.04588	-1.04734	-1.43165	-1.44694	-2.07524	-2.18341
1.02303	-1.03558	1.04379	-1.08177	-1.27246	-1.67566	-2.41587
1.02299	-1.17411	-1.27639	-1.37224	-1.47154	-1.95444	-2.48628
1.02122	-1.02074	-1.24183	-1.46524	-1.65253	-2.12479	-1.94936
1.02045	1.06137	-1.3896	-1.57368	-1.38245	-1.72685	-2.37967
1.0185	1.01372	1.09146	-1.17029	-2.06744	-1.78183	-2.00438
1.01639	1.05915	1.02808	-1.3765	-1.89573	-2.12301	-2.04841
1.01514	1.13043	1.11038	-1.27596	-1.53677	-1.43633	-2.36604
1.01463	1.01937	1.03602	-1.63608	-1.92439	-2.14692	-2.33971
1.01422	1.04591	1.02409	-1.16008	-2.02094	-2.01018	-2.01795
1.0134	-1.10366	-1.11358	-1.28161	-1.42878	-1.97514	-2.15557
1.01302	-1.03811	-1.14888	-1.22075	-1.36017	-1.60117	-2.21417
1.01247	-1.00672	-1.01604	-1.3874	-2.09581	-2.04062	-2.79431
1.01183	1.03351	-1.00111	-1.38592	-1.49588	-1.78085	-2.17294
1.00917	1.17087	-1.08264	-1.4328	-1.30684	-1.77479	-2.44037
1.00873	-1.03361	-1.07528	-1.03319	-1.1495	-1.58492	-2.16206
1.00771	1.03439	-1.49519	-1.25301	-1.44398	-1.95504	-2.13087
1.0059	1.09763	1.05024	-1.06734	-1.21704	-1.63767	-2.13303
1.00587	-1.06478	1.06265	1.08586	-1.24236	-1.36328	-2.70241
1.00481	1.02078	-1.1046	-1.45352	-1.36044	-1.92667	-2.20063
1.00467	1.01836	1.00765	-1.29328	-1.51882	-1.81792	-2.11023
1.00419	1.16213	1.15139	1.31931	-1.00142	-1.7731	-2.08538
1.00363	-1.03636	-1.15918	-1.37889	-1.43422	-2.0402	-1.94182
1.00305	1.02766	1.06066	-1.01923	-1.34292	-1.78158	-2.00099
1.0019	1.07858	-1.20023	-1.17769	-1.1945	-1.88123	-2.28576
1.00176	-1.22315	-1.21208	-1.51962	-1.58769	-1.96336	-2.64947
1.00175	-1.06176	-1.03376	-1.27192	-1.71946	-1.98919	-2.38864
1.00126	-1.03444	-1.07924	-1.23234	-1.28999	-1.82338	-2.79993
1.00087	-1.06724	-1.24291	-1.78972	-1.3913	-1.38385	-2.12448
1.00009	-1.25005	-1.13839	-1.3867	-1.74743	-2.02745	-2.79257
-1.00015	-1.06033	-1.13235	-1.39332	-1.50238	-1.69376	-2.00313
-1.0006	-1.10278	-1.09647	-1.54614	-1.55781	-1.8463	-2.09854
-1.00277	-1.06538	-1.16398	-1.40691	-1.64275	-2.027	-1.56975
-1.00322	-1.03429	1.09765	-1.00337	-1.57991	-2.0954	-2.0977
-1.00407	1.10606	-1.29846	-1.24574	-1.21339	-1.37216	-2.01791
-1.00438	-1.05527	-1.0997	-1.0415	-1.26488	-1.46206	-2.69837
-1.00483	-1.02608	1.09038	2.11899	1.05885	-1.51136	-1.47354
-1.00503	-1.08801	-1.01825	-1.20172	-1.8287	-2.03033	-2.47535
-1.00561	-1.05514	-1.13549	-1.31154	-1.73537	-2.23994	-2.78993
-1.00612	-1.09526	-1.37875	-1.27299	-1.54333	-2.4854	-2.50001
-1.00771	-1.10486	-1.03778	-1.37277	-1.44322	-1.51695	-2.17588
-1.00845	-1.06574	-1.28959	-1.40424	-1.17813	-1.57695	-2.20835
-1.00846	-1.05452	-1.14223	-1.17013	-1.7087	-2.10535	-2.83887
-1.00858	-1.05029	1.01784	-1.04406	-1.44003	-1.43861	-2.36032
-1.00883	-1.0115	-1.07424	-1.17117	-1.48335	-1.79457	-2.08821
-1.00941	-1.16335	-1.11537	-1.29375	-1.43607	-1.62049	-2.15737
-1.01018	1.0203	-1.03798	-1.26917	-1.92738	-2.21818	-2.29097
-1.01067	1.10112	-1.10708	-1.46461	-1.76024	-1.66417	-2.753
-1.0112	-1.07574	-1.02901	-1.34865	-2.13125	-1.90963	-2.17799
-1.01323	-1.01989	1.08779	-1.05702	-1.35683	-2.30443	-2.69146
-1.01334	-1.14007	1.00121	-1.1459	-1.48248	-1.65773	-2.72987
-1.01389	-1.00735	-1.29543	-1.3702	-1.26541	-1.81362	-2.32335
-1.01417	-1.03173	-1.10142	-1.38959	-1.55666	-1.84515	-2.01516
-1.01465	-1.03811	-1.08178	-1.0529	-1.11094	-1.63442	-2.3089
-1.01493	1.01244	1.01654	-1.10943	-1.70899	-1.92638	-2.21789
-1.0157	-1.08717	-1.20617	-1.70553	-1.57724	-1.56557	-2.24776
-1.01606	-1.13316	-1.15126	-1.45403	-1.77577	-1.88733	-2.43569
-1.01647	-1.02826	1.06363	1.1549	1.03277	-1.95586	-2.07279
-1.01647	-1.0975	-1.13431	-1.31402	-1.45356	-1.71225	-2.07149
-1.01672	1.06314	-1.01326	-1.49764	-1.8159	-2.00953	-2.52232
-1.01699	-1.09231	-1.08264	-1.12637	-1.2681	-1.6309	-2.90478
-1.01714	-1.10273	-1.16268	-1.2374	-1.73865	-2.03691	-1.83625
-1.01718	-1.05512	-1.13719	-1.26026	-1.25659	-1.4758	-2.21546
-1.01747	-1.04347	-1.18568	-1.43579	-1.25266	-1.71662	-2.2665
-1.01771	-1.16932	-1.23717	-1.29591	-1.61494	-1.75608	-2.32494
-1.01854	-1.17587	-1.17636	-1.15401	-1.65912	-1.79456	-2.1984
-1.01883	-1.03949	-1.18796	-1.366	-1.20975	-1.71413	-2.05738
-1.0189	-1.0332	-1.04301	-1.13825	-1.74301	-1.71402	-3.71838
-1.01937	-1.05268	-1.54071	-1.19325	-1.25022	-1.78519	-2.04081
-1.02093	-1.19449	-1.21507	-1.24839	-1.437	-1.79754	-2.15232
-1.02158	-1.09102	-1.25855	-1.42118	-1.57339	-2.10493	-3.15246
-1.02247	-1.25393	-1.12833	-1.1801	-1.80133	-2.49516	-1.70607
-1.02287	-1.05947	-1.02046	-1.05617	-1.74613	-1.95055	-2.47274
-1.02323	-1.01014	-1.42721	-1.44961	-1.67885	-1.87001	-2.26318
-1.02403	-1.15051	-1.05584	-1.05723	-1.32699	-1.45378	-2.85024
-1.0244	-1.09923	-1.06964	-1.1672	-1.259	-1.60065	-2.14978
-1.02595	-1.20506	-1.1735	-1.27961	-1.6282	-2.01214	-1.80959
-1.02783	-1.07353	1.09656	-1.27013	-2.07393	-2.28515	-2.36655
-1.02817	1.1047	1.13266	-1.03081	-1.5476	-1.20641	-2.29618
-1.02826	-1.22439	-1.1812	-1.17031	-1.47224	-1.53877	-2.04067
-1.0293	-1.02253	-1.13445	-1.32703	-1.42511	-2.11889	-2.61217
-1.0295	-1.19198	-1.24221	-1.23583	-1.30925	-2.19566	-2.19448
-1.03124	-1.01407	-1.00629	-1.30805	-2.16498	-1.8222	-2.03414
-1.0318	-1.0246	-1.07986	-1.41827	-1.86311	-1.84309	-2.08882
-1.03321	1.10183	1.03992	-1.19105	-2.10743	-2.56198	-2.16908
-1.03369	-1.3147	-1.19095	-1.24898	-1.60147	-1.69846	-2.41812
-1.03414	-1.07749	-1.07652	-1.2104	-1.37491	-1.77008	-2.21507
-1.03431	1.10803	1.71272	1.97492	-1.32713	-2.42393	-1.89454
-1.03459	-1.17293	-1.12523	-1.17553	-1.42807	-1.91284	-2.87667
-1.03484	-1.23821	-1.21011	-1.2903	-1.47592	-1.57466	-2.42291
-1.03575	-1.09258	-1.10272	-1.32386	-1.41226	-2.12929	-2.24247
-1.03578	-1.10281	-1.28386	-1.33381	-1.36841	-2.06803	-2.24377
-1.03637	-1.11487	1.08978	1.03569	-1.42344	-2.03788	-3.01566
-1.03652	-1.12223	1.13821	1.36671	1.23732	-1.72422	-2.02155
-1.03781	1.05212	1.19666	1.15675	-1.65328	-1.89239	-2.42439
-1.03823	-1.07448	-1.45951	-1.38168	-1.38799	-1.89564	-2.1502
-1.03866	-1.28165	-1.33237	-1.17601	-1.64696	-1.99756	-3.75677
-1.03898	-1.00772	-1.03884	1.08829	1.1077	-1.74771	-2.14681
-1.0394	-1.10086	-1.18644	-1.32781	-1.18219	-1.28759	-2.10593
-1.04041	-1.00094	-1.1477	-1.57808	-1.71243	-2.20865	-2.70341
-1.04058	-1.04875	1.0502	-1.22244	-1.90799	-2.06584	-2.56448
-1.0424	-1.08777	-1.10688	-1.20825	-1.65145	-1.98744	-2.64988
-1.04254	-1.06947	1.00581	-1.22793	-1.40929	-1.53061	-2.07386
-1.0427	-1.09195	-1.12387	-1.4425	-1.73406	-2.16743	-3.03135
-1.04314	-1.05069	1.01566	-1.22322	-1.52392	-1.96557	-2.24361
-1.04344	-1.02141	2.05645	1.56686	-1.56861	-1.26771	-1.2428
-1.0436	1.11075	1.03415	-1.20139	-1.37058	-1.53427	-2.16875
-1.04553	-1.18901	-1.26075	-1.37453	-1.21307	-1.72303	-2.19024
-1.04578	1.10237	-1.05115	-1.41148	-1.61802	-1.76737	-2.03138
-1.04625	-1.03029	-1.19714	-1.07197	-1.37792	-1.97416	-2.302
-1.04738	-1.20754	-1.20597	-1.23493	-1.57089	-1.98236	-2.06855
-1.04794	-1.17602	-1.16051	-1.07951	-1.41805	-1.69157	-2.30764
-1.04889	-1.05556	-1.04998	-1.28589	-1.42888	-2.11525	-1.85317
-1.04941	-1.16367	-1.28741	-1.50522	-1.38168	-2.09499	-3.24552
-1.05051	-1.09732	-1.17635	-1.4663	-1.23724	-1.88694	-2.03193
-1.05202	-1.11112	-1.54292	-1.22924	-1.32247	-1.72077	-2.06468
-1.05282	-1.16788	-1.1278	-1.17875	-1.31363	-2.10275	-2.22671
-1.05546	-1.1818	-1.18162	-1.18551	-1.36936	-1.634	-2.48789
-1.05672	-1.13392	-1.15093	-1.62007	-1.73161	-1.96614	-2.62688
-1.05704	-1.00088	-1.08109	-1.35015	-1.28141	-1.64861	-2.00708
-1.05868	-1.0255	-1.47643	-1.4249	-1.46528	-1.73341	-2.09946
-1.0587	-1.12901	-1.51613	-1.30402	-1.33142	-2.15961	-2.77677
-1.05978	-1.0916	-1.05778	-1.44634	-1.36348	-1.62912	-2.0324
-1.06025	-1.11936	-1.52154	-1.40959	-1.33748	-1.74675	-2.09375
-1.06067	-1.2881	-1.28905	-1.22324	-1.38639	-1.93104	-2.54625
-1.06088	-1.19152	-1.34493	-1.53075	-1.31983	-1.89945	-2.66162
-1.06153	-1.23615	1.00201	-1.03394	-1.2576	-2.16865	-2.49723
-1.06214	-1.07389	-1.12297	-1.27953	-1.6093	-1.57892	-2.49858
-1.06382	-1.20154	1.08032	1.10027	-1.10384	-1.89782	-2.22403
-1.06504	-1.03024	-1.03782	-1.51021	-1.3265	-1.91605	-2.43708
-1.06702	-1.16158	1.26272	1.08401	-1.96138	-2.02474	-2.55092
-1.06786	1.03945	-1.29044	-1.77276	-1.19532	-1.54725	-2.09568
-1.06804	-1.14396	-1.14798	-1.29169	-1.46313	-2.05629	-2.35471
-1.06823	-1.09186	-1.12287	-1.27164	-1.4114	-1.99083	-2.10027
-1.07368	-1.18399	-1.08033	-1.37896	-1.63985	-2.06565	-2.32333
-1.07627	-1.27875	-1.34305	-1.32206	-1.3488	-1.74542	-2.00374
-1.07783	-1.20691	-1.15382	-1.40778	-1.70266	-1.80082	-2.42346
-1.07843	-1.25528	-1.27087	-1.32397	-1.7681	-2.50418	-2.27481
-1.07847	-1.12731	1.0429	-1.01565	-1.40541	-1.59192	-2.66886
-1.07898	-1.07941	-1.01824	1.09035	-1.05357	-1.60387	-2.14316
-1.08118	-1.04984	1.1055	1.05172	-1.35688	-1.5285	-2.27963
-1.08245	-1.15634	-1.15745	-1.28258	-1.37999	-1.7532	-2.16979
-1.08275	-1.22475	-1.19962	-1.25897	-1.46704	-1.51341	-2.009
-1.08429	-1.08151	-1.21944	-1.46696	-1.48988	-2.04198	-2.33287
-1.08472	-1.09215	-1.07454	-1.18796	-1.20199	-1.54519	-2.1719
-1.08485	-1.22831	-1.05939	-1.16291	-1.7649	-1.71701	-2.1828
-1.08637	-1.19175	-1.13626	-1.2011	-1.62265	-1.76868	-2.62993
-1.09422	1.02339	-1.04649	-1.33791	-1.29323	-1.78679	-2.69234
-1.09699	-1.1669	-1.42247	-1.34464	-1.47805	-1.95719	-2.11097
-1.09816	-1.07712	-1.10128	-1.5196	-2.00715	-2.15086	-2.29896
-1.10191	-1.27243	-1.03358	-1.02706	-1.58713	-1.89763	-3.24609
-1.10437	-1.10909	1.02352	1.01492	1.00759	-1.60706	-2.2301
-1.10556	-1.21033	-1.1038	-1.30768	-1.60239	-2.1236	-2.01035
-1.10899	-1.22212	1.00746	-1.0261	-1.49332	-1.62677	-2.53459
-1.11332	-1.10559	-1.00915	-1.37701	-1.62398	-2.0574	-2.122
-1.11534	-1.2873	-1.41569	-1.41247	-1.58863	-2.0803	-2.57387
-1.11588	-1.07078	-1.36156	-1.26819	-1.41323	-1.93432	-2.28173
-1.11785	1.05651	1.00718	-1.31602	-2.27717	-2.37897	-2.09058
-1.11941	-1.11075	-1.02633	-1.19165	-1.61924	-2.22937	-2.16502
-1.12261	-1.08965	-1.10222	-1.25235	-1.80903	-1.96019	-2.20391
-1.12509	-1.23964	-1.1416	-1.25919	-1.37957	-1.81357	-2.22614
-1.12743	-1.11131	-1.27689	-1.32106	-1.39702	-1.67162	-2.13287
-1.12809	-1.22529	-1.08234	1.03314	-1.42659	-2.9213	-4.00768
-1.13641	-1.1257	-1.55085	-1.29257	-1.50318	-1.85811	-2.03864
-1.14046	-1.28569	-1.29963	-1.36275	-1.35989	-1.40364	-2.22726
-1.14531	-1.29809	-1.09934	-1.08061	-1.44008	-1.81963	-2.10384
-1.15143	-1.23717	-1.04155	-1.05327	-1.02881	-1.90407	-2.25057
-1.15175	-1.20118	-1.33166	-1.44004	-1.58818	-1.8809	-2.13757
-1.15347	-1.26027	-1.01299	-1.07761	-1.31659	-1.77942	-2.42754
-1.15508	1.00917	1.70737	-1.29683	-1.42665	-2.53264	-3.19121
-1.15516	-1.19724	-1.30611	1.01191	-1.21375	-1.49841	-2.29477
-1.1585	-1.21327	-1.2032	-1.2787	-1.46216	-1.78305	-2.09415
-1.15913	-1.33419	-1.2431	-1.10658	-1.10867	-1.71746	-2.63291
-1.16523	-1.14453	-1.0682	-1.25141	-1.93861	-1.62324	-3.31047
-1.1877	-1.304	-1.24819	1.54606	-1.2706	-2.34047	-1.75846
-1.19495	-1.1134	1.10515	1.04604	-1.39331	-1.72584	-2.42584
-1.21494	-1.37613	-1.10554	-1.10067	-1.62137	-1.79357	-2.03358
-1.21883	-1.36111	-1.14301	-1.26962	-1.81119	-2.05092	-2.09632
-1.2743	-1.38655	-1.09185	-1.10266	-1.62008	-1.8078	-2.43641
-1.29121	-1.35758	-1.10966	-1.01993	-1.29097	-1.45193	-2.39819
-1.29859	-1.34303	-1.62796	-1.30975	-1.28626	-1.89393	-2.40381
2.27069	3.35225	2.02839	1.90874	2.22571	2.63773	2.22875
1.60942	2.49427	1.64524	2.13913	3.41495	2.57195	2.38221
1.25396	1.36791	1.61529	1.50703	2.59757	1.96362	1.80886
1.21166	1.13461	1.5774	2.43702	2.36917	1.86612	1.9218
1.2033	1.38599	1.40295	2.69769	3.78572	3.0835	3.03833
1.18534	1.32981	1.43184	1.73129	1.9956	2.12414	2.16894
1.17939	1.14021	1.15481	1.6643	2.38613	3.61736	3.85418
1.17567	1.28297	1.44842	1.63294	1.78639	2.46615	2.48403
1.17197	1.39191	1.92464	2.47276	2.44468	3.00948	4.3846
1.15247	1.30856	1.38144	1.33978	1.78492	2.56482	2.64328
1.1452	1.05927	1.27594	1.68811	2.13524	3.32583	5.18989
1.14446	1.08102	1.46106	2.09081	1.87606	2.05634	2.34971
1.14343	1.34058	1.94077	1.8147	2.11093	2.65203	3.2093
1.1433	1.11192	1.30746	1.63997	1.97602	2.52213	1.67822
1.14278	1.19254	1.22644	1.42054	2.06333	2.10897	1.55235
1.14032	1.15319	1.61049	1.72405	1.83075	2.42359	1.91806
1.1384	1.12135	1.24118	1.84755	2.04857	2.28298	3.56876
1.1373	1.13176	1.24104	1.46396	1.8979	2.10874	3.21452
1.13533	1.19381	1.52976	1.5725	1.65216	1.53076	2.30638
1.13238	1.18163	1.35956	1.32937	2.57027	2.5047	3.30807
1.12991	1.48681	1.43534	1.67555	1.81933	2.07182	1.61269
1.12657	1.27319	1.84611	1.82367	2.32295	2.75205	2.87312
1.12583	1.33056	1.45762	1.42957	1.81245	2.13803	1.80935
1.12542	1.16824	1.47347	1.93615	2.23729	1.90591	1.8727
1.12314	1.0316	1.21865	1.58402	2.09723	2.0475	2.02431
1.1192	-1.01513	1.0353	1.43187	2.13468	2.3522	2.10553
1.11855	1.12097	1.90947	2.78164	2.34208	1.98229	2.25338
1.11765	1.12961	1.33129	1.6601	1.90899	2.69061	2.63359
1.11634	1.02915	1.2673	1.54484	2.01291	2.8937	1.58956
1.11587	1.16282	1.10941	1.57905	1.82929	1.85558	2.02506
1.11586	1.17544	1.30544	1.46675	1.45972	2.81492	2.26452
1.11368	1.18248	1.52689	2.01292	2.51503	2.80358	2.39005
1.11211	1.15907	1.33561	1.97455	2.3212	1.97424	1.80633
1.11029	1.03502	1.06369	1.68829	2.83061	3.5305	3.37886
1.10998	1.13757	1.42716	1.9493	2.89579	4.22178	3.01302
1.10483	1.26584	1.65543	2.16688	2.12863	2.67804	4.63301
1.10418	1.06911	1.37224	1.68572	2.11159	2.19531	1.87451
1.10346	1.08806	1.1777	1.27049	1.58763	2.98082	2.27348
1.10286	1.03081	1.21626	1.56431	1.88149	1.67706	2.07185
1.10252	1.02721	1.36581	1.83341	2.15307	1.97873	1.903
1.10139	1.15915	1.103	2.75078	4.43683	3.87087	3.85737
1.10113	1.00515	1.24587	2.10314	2.2427	2.10019	1.39162
1.09762	1.24813	1.69869	2.3826	3.16065	3.4492	3.12934
1.09531	1.15451	1.17982	1.32028	2.46205	5.43044	4.64796
1.09424	1.15957	1.27984	2.07182	4.04609	2.59405	1.85547
1.09348	1.04675	1.25453	1.65998	1.99675	2.37592	3.22313
1.09124	1.0991	1.27636	1.52042	2.36224	2.34806	2.48474
1.09087	1.10749	1.75031	1.84874	1.44509	1.72849	2.30421
1.09048	1.01483	1.45773	2.10278	2.51808	3.52565	3.05345
1.09029	1.06953	1.35734	1.86091	2.17075	2.56108	1.84562
1.08967	1.10014	1.20845	1.87036	2.21572	1.95594	2.05625
1.08644	1.06832	1.50369	1.81627	2.19408	2.99904	2.76236
1.08639	1.13282	1.53197	2.49794	3.25605	2.76342	2.36042
1.08564	1.1284	1.32701	2.25091	2.4124	1.9262	1.87475
1.08415	-1.02356	1.515	3.00077	3.58218	3.36761	3.12877
1.08181	1.08634	1.27948	1.91344	2.22208	2.43001	2.00318
1.08107	-1.02861	1.05246	1.37446	1.93521	2.05589	1.73182
1.07625	1.01921	1.3096	2.53227	2.42349	1.7589	2.22043
1.07543	1.02642	1.31331	1.58006	1.71464	2.08517	2.03327
1.07403	1.1989	2.22647	2.60516	2.53711	2.73369	1.87796
1.07343	1.10239	1.11821	1.3166	1.94517	3.63303	3.31347
1.07266	-1.01131	1.04771	1.39387	2.72218	2.44515	2.26193
1.07255	1.07639	1.2368	1.32754	1.7913	2.17664	2.65652
1.07132	1.07345	1.51071	2.15417	2.71485	3.02475	2.34142
1.07121	1.22011	1.66905	2.3052	1.85558	2.66075	3.65197
1.07075	1.03448	1.2097	1.63188	2.16596	1.79956	1.60176
1.07056	1.08064	1.07996	1.59186	2.87441	2.11263	2.45158
1.07006	1.05303	2.01766	2.89486	2.70106	2.8538	2.95432
1.06938	1.18482	1.34179	3.41708	5.11294	2.27628	1.95941
1.06837	-1.03485	1.01586	1.30158	2.06841	2.43751	2.53723
1.06683	1.04224	1.33053	1.79211	2.2351	2.75929	2.01943
1.06604	1.08407	1.23757	1.69778	2.93263	3.68601	4.08817
1.06592	1.0924	1.6187	2.04505	2.27995	3.23031	3.721
1.06438	-1.00171	-1.23917	1.14598	2.70957	2.95048	2.62289
1.06351	1.01749	-1.00115	1.46221	2.01119	2.39346	2.2315
1.06164	1.05928	1.13196	1.31041	2.14153	2.41301	2.32493
1.06151	-1.38486	2.08868	3.25509	1.96617	2.08241	2.53681
1.0612	1.10521	1.32686	1.98057	2.29891	1.92014	1.78861
1.0612	1.13309	1.22687	2.012	3.30906	3.15197	2.69703
1.0602	1.11189	1.38178	1.42269	1.7595	2.22408	1.79841
1.05904	1.1593	1.4316	2.14444	2.331	1.80562	1.83672
1.05873	1.0778	1.50175	1.49192	1.73721	1.74238	2.28104
1.0581	1.05144	1.23106	1.8648	1.59495	1.92644	2.03473
1.05771	1.06273	1.23584	1.47072	1.96183	2.36464	2.29156
1.05724	1.11572	1.17948	1.17425	2.26686	4.28673	3.9047
1.05531	-1.02736	1.14416	1.92896	2.14472	3.6667	4.12966
1.05426	1.19222	1.48049	1.94124	2.37339	2.13469	2.11551
1.05406	1.27343	1.22357	1.38825	2.09699	1.85172	1.83408
1.05406	1.17542	1.14058	1.648	3.30672	2.78885	3.35179
1.04973	1.01171	1.32582	2.30922	2.55492	3.17853	3.27009
1.049	1.08002	1.29629	1.82265	2.36799	2.09324	1.84741
1.04865	1.04416	1.23442	1.34476	1.67022	2.26351	2.59749
1.04832	1.22329	1.24359	1.32651	2.05424	2.71829	2.82574
1.04801	1.10971	1.05248	1.66619	2.30017	2.19428	2.18775
1.04799	1.04103	2.00262	2.87882	1.874	2.20957	2.43817
1.04621	1.1047	1.93917	2.84821	3.31672	2.92949	2.79979
1.04566	1.06524	1.91677	2.00971	1.51631	2.20094	2.83017
1.0451	1.21704	1.78191	1.70124	1.63921	1.8938	2.29959
1.04443	1.01002	1.2416	1.69481	2.35326	2.63362	2.57332
1.04432	-1.12519	1.33049	1.77124	2.45763	2.66796	2.02884
1.0436	-1.03146	1.65767	3.28066	2.49679	2.84747	3.2316
1.04344	1.16927	1.1807	1.83944	3.02302	1.90794	1.67728
1.04238	1.12575	1.23169	1.63723	1.56738	1.81474	2.20977
1.04235	1.27839	1.26111	2.28075	1.66431	2.5877	4.26671
1.04193	1.10022	-1.1504	1.31319	2.03926	2.3127	1.82483
1.04179	1.01506	1.12939	1.47936	2.01942	2.19712	2.08659
1.0401	1.2507	1.97523	2.52708	3.34056	3.48786	3.28137
1.03715	1.02671	1.35401	1.36217	1.76515	2.41158	2.3191
1.03629	1.18814	2.3767	2.56868	2.232	2.06356	2.60923
1.03622	1.21316	1.63954	1.95676	2.26477	2.74395	2.80673
1.03618	1.0367	1.54822	2.03328	2.66293	2.61431	2.81776
1.03564	-1.02861	1.32428	2.0839	1.87186	2.63672	2.02768
1.03424	1.00776	1.33934	1.88656	2.03634	2.10565	1.92617
1.03115	1.08026	1.45157	1.74408	2.70526	2.82304	2.66696
1.03094	-1.03385	1.36457	1.79701	1.80647	2.92845	3.2546
1.03087	1.10124	1.45961	2.90005	2.52068	4.17803	4.24721
1.03053	1.09525	1.09011	1.6938	2.27291	3.76356	4.36087
1.02975	-1.0597	1.21506	1.55702	1.54005	2.18179	2.00597
1.02785	-1.0035	-1.08819	1.67892	1.77927	2.53995	7.35225
1.02713	1.00584	1.07153	1.19506	1.90435	2.52066	2.03716
1.02682	-1.01686	1.42527	1.57545	2.03313	2.7098	2.96394
1.02581	1.02918	1.13956	2.50105	3.37424	2.7225	2.84207
1.02575	-1.03587	1.81705	3.29575	2.65826	2.22024	3.15552
1.02555	1.13429	1.55035	1.68448	1.85512	2.63484	2.96148
1.02456	-1.10591	-1.09216	1.57349	2.59712	2.9681	-1.00871
1.02442	-1.03686	1.31389	1.47951	1.72285	2.37269	1.61821
1.02301	1.09999	-1.04583	1.73337	2.5663	1.81934	1.36416
1.02235	1.06883	1.75545	2.63963	3.35603	2.69	2.53978
1.0223	1.10923	1.28792	1.92776	2.9709	5.43626	2.73979
1.02202	1.08234	1.13794	1.24832	2.16272	4.55129	2.50668
1.02185	1.16698	1.31267	1.42577	1.68884	2.18729	1.68653
1.02131	-1.10361	1.00199	1.29776	2.00929	2.16306	1.57632
1.02131	-1.03487	2.762	3.50679	1.6543	2.37809	3.84404
1.02096	1.23659	1.64908	2.27014	2.18099	2.70505	3.58798
1.02084	1.06378	1.83968	1.71232	1.29516	2.47254	7.31588
1.01968	1.00422	1.19516	1.51122	2.45663	2.8367	2.92297
1.0196	1.13242	1.31045	1.6245	2.87382	2.8087	2.05819
1.01956	-1.09997	1.35995	2.12759	2.27418	2.02959	1.89754
1.01812	1.0373	1.68712	2.08891	2.3366	1.92186	1.77345
1.01799	-1.04398	-1.01385	1.22985	2.17618	4.27859	2.92476
1.01682	1.09923	1.07595	1.77563	2.14424	2.06558	1.85334
1.01667	1.09185	1.29822	1.49581	1.78858	2.30127	2.69941
1.01652	-1.03339	1.09159	1.29544	1.96224	2.95951	4.02237
1.01434	-1.05095	1.1805	1.37464	1.93821	2.13643	2.2108
1.01318	1.0468	1.48196	2.10162	2.26374	2.65481	3.26099
1.0124	1.10727	1.29016	1.30164	1.89138	3.30926	2.55427
1.01157	1.01174	-1.05051	2.17884	1.96349	2.63159	5.60927
1.01146	1.01411	-1.1182	1.85328	2.02691	1.47321	1.53223
1.01129	1.10754	1.58594	1.94235	1.79388	1.92956	2.05556
1.01072	-1.07382	1.34369	2.00289	3.21315	2.02758	1.70691
1.01029	-1.04028	1.51108	1.9489	2.572	2.51178	3.03832
1.01012	1.03997	1.42359	3.15916	2.30043	2.536	2.09918
1.00978	1.03514	1.08913	2.00124	2.29164	2.85171	1.74592
1.00904	-1.03786	1.1322	1.65359	2.91233	1.81653	1.81939
1.00858	1.02352	1.16178	1.51469	1.99819	2.00166	2.26891
1.00848	1.03985	1.56125	2.7548	2.99274	3.66886	2.90651
1.00792	-1.01491	1.20862	1.45349	1.80825	1.7681	2.43895
1.00769	1.17654	1.48509	1.62553	2.63803	2.59339	2.43784
1.00725	1.02118	1.08623	1.2678	2.12238	1.69949	1.40323
1.00704	1.06826	1.40378	2.00861	2.31214	2.51573	3.18991
1.0067	1.01567	1.16348	1.2819	2.30369	2.42343	2.19354
1.00665	1.05517	1.58511	2.19068	2.67687	2.43248	2.89241
1.00627	-1.06467	1.05405	1.56755	1.93619	1.78932	2.28768
1.00562	-1.06593	1.33854	2.17947	2.86494	2.70869	1.58605
1.00507	-1.00222	1.37041	3.63759	2.64732	2.90797	3.89962
1.00505	1.05964	1.06154	1.67764	1.78515	2.39487	3.69266
1.00472	-1.04414	1.67726	1.94382	1.69601	2.1528	1.78967
1.00416	1.06168	1.17502	1.57548	1.9697	2.18591	1.9179
1.00311	1.12158	1.35216	1.35479	1.51621	2.58457	2.89981
1.00262	1.01264	1.06045	1.39606	2.46261	5.43415	3.74907
1.00236	-1.00839	1.11295	1.4964	2.09531	1.42438	1.6299
1.00187	-1.06988	1.30831	2.00544	2.33723	2.16139	2.20554
1.00115	-1.06939	-1.15818	1.86066	3.12198	3.41241	4.02415
1.00113	-1.03563	1.09273	1.47254	2.52108	2.31322	4.23335
1.00013	1.02666	1.43876	1.50628	1.83345	1.96678	2.08818
-1.00009	1.10497	1.21746	2.02735	2.08013	1.70182	1.89563
-1.00078	-1.12744	1.41908	1.68949	2.20297	5.03019	4.59578
-1.00115	1.04547	1.47908	2.3464	3.14712	1.95996	1.57493
-1.00124	-1.06849	1.08656	1.93247	1.66077	2.91308	5.35687
-1.00145	1.09828	1.49583	1.76179	1.77274	2.34409	2.32405
-1.00321	1.01568	1.18836	1.5981	2.64453	3.69641	3.73197
-1.00335	1.09069	1.30974	1.53494	2.01812	1.72119	1.84138
-1.00402	1.09773	1.12666	1.30251	1.70746	2.65416	2.72887
-1.00415	1.04855	1.23367	1.61685	2.03516	1.90389	2.17779
-1.00698	1.02461	1.40186	2.06358	2.8509	3.01452	3.9122
-1.00735	1.07449	1.23255	1.45827	2.02952	2.4417	2.7533
-1.0088	1.09007	1.17278	1.57618	1.77764	2.54239	2.44334
-1.0093	1.08666	1.25097	1.40375	2.20665	2.41603	2.73031
-1.00932	-1.07961	-1.12075	1.39136	2.12057	2.43349	2.31713
-1.00934	1.11658	1.20255	1.30946	2.05302	1.88795	1.95174
-1.00953	-1.03963	1.14643	1.54678	1.90104	1.91691	2.63817
-1.01051	-1.05803	-1.075	1.83945	1.62069	1.7399	2.14693
-1.01095	1.02022	1.25787	1.78014	2.14436	1.77	1.59434
-1.01104	1.03129	1.22913	1.9998	2.12831	2.21164	2.28559
-1.01107	1.00515	1.15198	1.63893	2.19566	2.09031	2.02415
-1.0113	1.07481	1.43372	1.9872	3.11604	4.03773	4.23774
-1.01212	1.03784	1.14575	1.62621	1.97336	2.34624	1.92281
-1.0125	1.15014	1.33094	1.08796	1.91823	3.1512	3.79594
-1.01361	-1.06094	1.36888	1.84376	1.88606	2.04795	2.36915
-1.01817	-1.03769	1.11732	3.28228	4.7887	2.51215	1.42404
-1.02036	1.08236	1.71917	1.98502	1.92861	2.87523	3.27893
-1.0204	1.06887	1.39479	1.83476	2.51065	3.02325	2.95828
-1.02095	-1.01188	1.37759	1.71102	1.75468	2.4647	3.2364
-1.02196	1.07133	1.77771	2.48221	2.95797	2.60852	2.15747
-1.02238	-1.06652	1.52267	2.55687	3.09547	3.37688	3.30174
-1.0235	1.02367	1.06377	1.68981	1.88174	2.34944	2.94589
-1.02392	1.03675	1.64381	2.50483	2.86585	2.61434	2.46903
-1.02412	-1.0327	1.41334	2.66896	3.10925	2.77926	2.2818
-1.02439	1.07419	1.5694	2.5533	2.72678	2.29736	2.50153
-1.02567	1.08665	1.3479	1.71305	2.07019	2.36397	2.48669
-1.0258	1.0602	1.20641	1.68367	2.69156	4.48047	5.0611
-1.02664	1.04453	1.28991	1.65986	2.03726	2.66829	2.7141
-1.02734	-1.03829	1.04382	1.37794	1.79206	2.33129	2.50598
-1.02747	1.00734	1.08409	1.44413	2.15393	2.08729	1.91525
-1.02797	1.04755	1.54736	1.9532	2.09965	2.15143	1.79783
-1.02898	1.00736	1.14467	1.52578	1.97663	2.55354	2.13424
-1.03072	1.09843	1.36475	1.59182	2.14469	2.73096	2.63234
-1.03093	1.04132	-1.0775	1.48237	2.11909	1.63215	1.71857
-1.03218	1.03808	1.27205	1.59754	1.61409	1.95104	3.30112
-1.03253	-1.05415	1.47508	2.28478	3.37405	2.60526	2.10184
-1.03339	-1.0841	1.18925	1.88933	2.17821	2.12679	2.43492
-1.03394	1.02817	1.92358	2.28174	2.13566	1.84615	2.86154
-1.03646	1.03885	1.19841	1.54121	1.86289	2.15042	2.52756
-1.03649	1.00816	1.78191	2.12907	2.07587	2.28837	3.36447
-1.03664	-1.03056	1.1296	2.60371	2.59515	2.02455	1.63731
-1.03675	1.04047	1.36107	1.90962	2.46141	1.96494	1.7472
-1.03697	1.13651	1.41749	1.58469	1.71219	2.24183	1.57859
-1.03856	1.08997	1.73426	2.035	2.78949	3.73882	3.5357
-1.04009	1.15024	1.20044	1.76949	2.03994	2.08724	1.45944
-1.04012	-1.01674	1.64911	2.60853	1.97947	2.43796	3.22069
-1.04082	-1.03343	1.09122	2.07319	2.55525	2.27379	1.83847
-1.04177	1.04249	1.46589	2.31945	2.71851	3.6739	2.43452
-1.04296	-1.00212	1.26014	2.5417	3.45259	4.41658	3.81298
-1.04351	-1.12328	1.03131	1.41771	1.73963	2.55902	2.96477
-1.04357	-1.12046	1.31252	2.32429	2.29753	3.03657	3.33061
-1.04513	-1.01011	1.1366	1.4458	2.13428	2.28714	2.52378
-1.04519	-1.0429	1.35223	3.20148	4.64828	3.18807	2.55009
-1.04666	1.06702	1.12204	1.67974	1.72488	2.46313	3.69841
-1.04863	-1.10389	1.29858	3.48418	4.00666	2.2446	3.38921
-1.04899	-1.03721	1.45287	2.00023	2.36349	3.52763	2.86929
-1.04974	1.0449	1.7388	2.65509	2.94447	2.77109	2.86181
-1.05029	1.00807	1.62445	2.10014	1.62004	1.79595	2.6019
-1.05068	1.03094	1.58787	1.7719	2.31909	2.94149	2.38737
-1.05108	-1.06919	1.08016	1.26302	2.03232	2.52259	2.44658
-1.05163	1.01221	1.32979	1.38889	3.32312	2.43044	1.94006
-1.05183	-1.07498	1.17191	1.75303	1.86423	1.78321	2.18725
-1.05234	1.00208	1.518	1.8875	1.3635	1.95166	4.80126
-1.05292	-1.03448	1.07085	1.76964	1.89273	1.94255	2.23548
-1.05313	1.14383	1.56291	1.85343	1.78124	1.7642	2.22714
-1.0546	-1.05607	1.05164	1.67426	2.76456	2.41446	2.29481
-1.05513	1.04787	2.24348	2.98167	3.03994	2.56041	2.3582
-1.05835	-1.09677	1.14041	2.37609	3.8501	3.73324	2.30484
-1.05945	-1.00741	1.70868	2.98696	2.67312	2.58642	3.59131
-1.06135	-1.09206	1.55505	1.06485	1.66719	3.72712	4.59584
-1.06146	1.05136	1.45691	1.94736	2.33234	2.64166	2.83968
-1.06186	1.05566	1.03694	2.26603	2.0088	1.85412	1.50097
-1.06187	1.11103	1.30608	1.8826	2.18064	3.09866	4.51821
-1.06206	-1.16316	1.46079	2.41327	2.61649	2.30766	2.65674
-1.06419	-1.01044	1.28257	1.90649	1.73778	2.03754	2.32682
-1.06435	-1.02851	2.03944	2.38637	1.80773	2.4999	2.19
-1.0657	-1.08821	1.09552	1.74785	1.81772	2.46318	2.90551
-1.06654	1.04695	1.18118	1.55152	2.0776	3.43529	3.34757
-1.06663	-1.00186	1.25759	1.69713	1.70808	2.11623	2.18752
-1.06868	1.00508	-1.06071	1.40506	2.97149	2.93739	4.46213
-1.07039	-1.01855	1.13375	1.1092	1.74843	3.76024	3.24438
-1.07191	-1.08754	2.02001	1.96817	3.53448	4.23288	2.75642
-1.07247	-1.05023	1.25024	1.65607	2.03726	2.73121	2.6698
-1.07477	1.03215	1.61829	1.77671	1.55355	3.65524	4.08276
-1.08034	1.06826	1.25492	1.65627	2.45457	2.52467	1.85265
-1.08475	-1.01506	1.70482	1.76127	2.47777	3.43378	3.91039
-1.08603	-1.08745	1.23215	2.10626	4.25718	2.66865	1.66395
-1.08628	1.01122	1.4207	1.76636	2.08065	2.50786	2.80596
-1.08721	-1.01974	1.14084	1.56379	2.22201	1.68081	1.37632
-1.08772	-1.0084	1.47333	2.86708	3.63197	2.29468	1.80719
-1.09513	-1.01824	2.023	2.38324	2.64499	2.56297	2.48821
-1.09596	-1.15558	1.00748	2.41389	2.76621	1.62762	1.53491
-1.09894	-1.21451	-1.11349	1.62914	2.03628	1.61298	1.78218
-1.10159	-1.08588	1.14407	1.50892	2.58713	3.16857	2.94805
-1.11093	-1.1161	-1.04158	1.85377	2.798	3.06196	3.35007
-1.11794	1.00854	1.42458	2.36277	2.33913	2.9195	3.2538
-1.14169	1.05323	1.31507	2.06502	2.26941	2.57772	3.53606
-1.15423	-1.08654	1.42915	2.16479	1.88481	2.09749	2.49422
-1.17051	-1.20732	1.01069	2.07291	2.3404	2.93632	3.59402
-1.17561	-1.10297	1.14976	2.48407	2.56136	2.14405	2.45066
-1.17684	-1.09095	1.87755	2.20011	3.29425	3.57721	2.3417
-1.20167	-1.31781	1.67791	3.2518	1.77485	2.60963	2.30675
-1.28541	-1.34166	-1.14037	1.35296	2.24294	1.51814	1.34796
-1.34654	-1.20725	2.26603	3.20973	3.18192	3.05319	2.5639
1.23633	1.36892	-1.85783	-2.47195	-2.88049	-2.40521	-1.82495
1.23244	1.13302	-1.80092	-3.21525	-2.43231	-2.23452	-3.24068
1.1601	1.05793	-1.25583	-1.7653	-2.02759	-2.06764	-2.25136
1.08328	-1.16295	-2.48697	-2.64446	-2.64555	-2.58341	-2.25218
1.07042	-1.06195	-2.16475	-1.91856	-1.33513	-1.64769	-1.7226
1.06448	1.07008	-1.14854	-1.91463	-1.85166	-2.15646	-2.71391
1.04816	-1.01363	-1.6137	-2.03843	-1.73282	-1.70813	-1.548
1.04804	-1.02138	-1.1466	-2.68348	-2.4044	-2.011	-2.50667
1.04724	-1.09842	-1.37545	-1.80995	-1.31895	-1.87311	-2.04641
1.04044	-1.13952	-1.64252	-1.46041	-1.68749	-2.30565	-2.48069
1.03676	1.01268	-1.83702	-1.74206	-1.86367	-2.06216	-2.20219
1.02976	-1.04652	-1.82699	-3.101	-2.4713	-2.14273	-1.64831
1.02669	-1.1603	-1.27941	-1.75721	-2.20413	-1.97642	-2.12258
1.02536	-1.0024	-1.62296	-2.42961	-1.42125	-1.77195	-1.85535
1.02291	-1.04706	-1.99003	-2.38942	-2.38769	-2.52734	-2.40802
1.01977	-1.06879	-1.31358	-1.91381	-1.70508	-2.13048	-1.90137
1.01885	-1.07092	-1.55811	-2.00405	-1.87527	-1.84549	-1.80847
1.01557	-1.09414	-1.56274	-1.92547	-1.99909	-2.02202	-1.73623
1.01477	1.04699	-1.45671	-2.11273	-1.68663	-1.53026	-1.52975
1.01446	-1.08587	-1.21719	-1.81427	-2.10932	-1.62955	-2.17846
1.01427	-1.04436	-1.33957	-2.38688	-2.61258	-2.065	-2.09306
1.01262	-1.08645	-1.40593	-1.5536	-1.56321	-2.12294	-1.95076
1.01002	-1.04479	-1.65348	-1.66603	-1.4339	-2.19344	-2.10971
1.00748	1.02648	-1.32786	-1.8142	-1.73903	-1.92009	-2.47714
1.00631	-1.0612	-1.35291	-1.84852	-1.78126	-2.1093	-1.80307
1.00589	-1.13458	-1.30597	-1.95927	-1.84145	-2.04727	-1.70023
1.00084	-1.10324	-1.51606	-2.0076	-1.86364	-2.09679	-2.04138
-1.00009	-1.02968	-1.59439	-1.61265	-1.63746	-2.33636	-2.89313
-1.00428	-1.03282	-1.72924	-2.55966	-1.93965	-2.20496	-2.13144
-1.00542	-1.13992	-1.54068	-1.90501	-1.747	-2.10926	-2.79336
-1.00724	-1.01852	-1.96036	-2.04353	-1.76544	-2.02231	-2.03343
-1.00781	-1.07294	-1.26648	-1.97997	-1.92806	-2.11626	-2.09711
-1.00955	1.02482	-1.44239	-2.07588	-2.11956	-2.23353	-1.97356
-1.01079	-1.26228	-1.51329	-1.63942	-1.84935	-2.17527	-2.61841
-1.01297	-1.05675	-1.22225	-1.66815	-2.05188	-2.3867	-1.97339
-1.01352	-1.07376	-1.35775	-1.50211	-1.80697	-2.08854	-1.9357
-1.01713	-1.09734	-1.76458	-2.24238	-2.14396	-2.32717	-2.91915
-1.01762	-1.09576	-1.65966	-1.54798	-2.03131	-2.66738	-2.56884
-1.01924	-1.04249	-1.392	-1.71598	-1.41693	-1.95511	-2.15811
-1.02136	-1.22431	-1.43363	-2.17503	-2.06004	-2.14417	-2.54091
-1.02507	1.04022	-1.34056	-2.00689	-1.61758	-1.80007	-1.75497
-1.02628	1.00225	-1.7538	-1.52588	-1.86947	-2.27579	-2.40879
-1.03068	-1.09405	-1.45683	-1.91224	-2.22105	-2.42483	-2.63493
-1.03358	1.00884	-1.32891	-1.66294	-1.87029	-2.09225	-1.95177
-1.0337	-1.10603	-1.26972	-1.57138	-1.80376	-2.33204	-2.22993
-1.0339	1.00882	-1.4074	-2.64018	-2.22994	-2.12545	-1.91021
-1.03514	-1.04874	-1.98562	-3.0511	-2.2331	-1.84118	-1.45035
-1.03585	-1.27048	-2.25423	-1.61874	-1.49523	-2.22466	-2.20294
-1.03833	-1.0688	-1.88917	-2.3273	-1.88637	-1.87867	-1.83252
-1.03883	-1.1293	-1.54683	-1.8403	-1.65843	-1.75857	-2.15925
-1.03885	-1.24446	-1.63336	-2.07752	-2.09136	-2.03735	-3.1993
-1.03896	-1.18254	-1.46645	-2.14707	-1.82343	-1.83664	-1.93177
-1.03908	-1.14771	-1.36255	-1.701	-1.68765	-1.69176	-2.04116
-1.04071	-1.07532	-2.00978	-2.19518	-1.6721	-1.65599	-1.95524
-1.04481	-1.12411	-2.91751	-2.41638	-1.93721	-1.92294	-1.9223
-1.04554	-1.07894	-1.15329	-1.78847	-2.01448	-2.24055	-2.18061
-1.04708	-1.17959	-1.51687	-2.14767	-1.67519	-2.05049	-1.92935
-1.04908	-1.03942	-1.46906	-1.5148	-1.5481	-1.81385	-2.07846
-1.04915	-1.14362	-1.40769	-1.63008	-1.62634	-2.08971	-1.96329
-1.04981	1.00993	-1.47369	-2.13825	-2.08686	-2.0945	-2.09797
-1.05123	-1.11948	-1.38411	-1.87399	-1.94604	-2.12492	-2.0647
-1.05292	1.11144	-1.76398	-2.15368	-2.47168	-2.37296	-2.54606
-1.05394	-1.2152	-1.70717	-1.65359	-1.6241	-1.95463	-2.30872
-1.05404	-1.06349	-1.59513	-2.67084	-1.97833	-1.96918	-1.69932
-1.056	-1.1538	-1.75033	-2.51156	-1.66079	-1.50072	-2.11234
-1.05613	-1.05311	-1.69725	-1.43817	-1.60632	-1.61758	-2.05232
-1.05691	-1.18262	-1.34602	-1.58384	-2.32808	-2.26284	-2.17683
-1.05947	-1.02945	-1.26785	-2.15385	-2.53024	-2.45183	-2.07914
-1.06178	-1.11756	-1.98677	-2.83168	-2.93544	-2.22053	-2.53092
-1.06186	-1.11373	-1.99774	-1.53398	-1.47251	-1.70843	-2.01438
-1.06226	1.00923	-1.62198	-1.87948	-1.49096	-1.85094	-2.10605
-1.06249	-1.14727	-1.22149	-1.67661	-2.11905	-2.31523	-2.10195
-1.06754	-1.09757	-1.46805	-1.7518	-1.40437	-1.76683	-2.0208
-1.06856	-1.19204	-1.24814	-1.54228	-2.05886	-1.82698	-2.53181
-1.06987	-1.06133	-1.14832	-1.55702	-2.31388	-2.07904	-2.25535
-1.07024	-1.02342	-1.20893	-1.55147	-1.98584	-2.12848	-2.07317
-1.07154	-1.16612	-2.04342	-2.62579	-2.24854	-1.98495	-1.59673
-1.07269	-1.23602	-2.41531	-1.68341	-1.59225	-1.7502	-1.64978
-1.07529	-1.36758	-1.31133	-1.87331	-1.95446	-2.10456	-2.25698
-1.07621	-1.1509	-1.55483	-1.67439	-2.34226	-2.39647	-2.03665
-1.08144	-1.15461	-1.49214	-1.99987	-2.07655	-3.06794	-2.40078
-1.08164	-1.08628	-1.41744	-1.66254	-1.54071	-1.70682	-2.05215
-1.08195	-1.09592	-1.39179	-2.96429	-2.38679	-2.37477	-2.78142
-1.08233	-1.24882	-2.43137	-1.57477	-1.27043	-1.51744	-1.89562
-1.08326	-1.21891	-1.45001	-1.7146	-1.90963	-2.00618	-1.9413
-1.08436	-1.31281	-1.62962	-1.30024	-1.69137	-2.17778	-2.04016
-1.09205	-1.14512	-2.38191	-1.43983	-1.38231	-1.64062	-2.09679
-1.09633	-1.24913	-1.29574	-1.57968	-2.22638	-2.0915	-1.8482
-1.0968	-1.0146	-2.06715	-1.64503	-1.27328	-1.59043	-1.60833
-1.09755	-1.05367	-1.63772	-2.71136	-2.59462	-2.05532	-1.53536
-1.09866	-1.38996	-1.2607	-1.80166	-2.08359	-2.01559	-2.12652
-1.10001	-1.15325	-1.61672	-2.16946	-1.92424	-1.59108	-1.69361
-1.10013	-1.07418	-2.18304	-2.31326	-2.03433	-2.2449	-1.69575
-1.10023	-1.10134	-1.12946	-2.07295	-2.07583	-1.98664	-1.92587
-1.10148	-1.22877	-2.17283	-1.97456	-2.03039	-2.3746	-2.38581
-1.10506	-1.12109	-1.61875	-1.70754	-2.01558	-1.58377	-1.73794
-1.10514	-1.00448	-1.28217	-2.09196	-2.08027	-1.8417	-1.8837
-1.10644	-1.07928	-1.36706	-2.01	-1.90731	-1.91298	-1.88484
-1.1069	-1.13874	-2.43454	-1.72737	-1.59737	-1.79153	-2.27476
-1.1098	-1.09283	-1.19905	-1.51149	-2.03662	-2.16692	-1.95744
-1.11269	-1.2176	-1.81695	-2.49284	-2.37564	-1.9646	-1.31727
-1.11289	-1.24182	-1.42932	-2.38834	-1.73753	-2.01141	-1.2499
-1.11574	-1.15916	-1.92509	-2.42552	-2.09839	-1.98336	-2.02172
-1.11595	-1.14347	-2.17915	-2.07353	-1.6419	-1.81059	-1.74314
-1.11915	-1.15967	-1.71454	-2.19714	-1.60971	-1.90874	-2.26494
-1.11956	-1.12622	-1.41973	-1.44784	-1.63377	-2.12058	-2.36627
-1.12526	-1.22002	-2.03456	-1.76506	-1.88089	-1.94824	-2.15861
-1.12721	-1.2421	-1.26136	-1.49318	-1.55552	-2.05275	-1.50581
-1.12727	-1.30904	-1.43541	-1.71039	-1.64783	-1.72458	-2.05078
-1.1282	-1.06067	-1.72614	-2.8105	-2.37612	-2.64842	-2.64039
-1.12949	-1.21434	-1.22912	-1.78529	-1.5926	-1.91728	-2.15565
-1.12985	-1.31305	-2.07243	-1.85788	-1.42729	-1.6826	-1.75294
-1.12991	-1.1528	-1.21757	-1.61126	-1.88648	-1.96152	-2.31685
-1.13062	-1.16153	-1.35069	-1.85553	-2.10946	-2.64588	-2.25515
-1.13154	-1.1529	-1.48259	-2.03985	-2.46066	-2.20717	-1.8964
-1.13338	-1.11571	-2.38544	-1.88235	-1.60255	-1.99153	-2.29188
-1.13391	-1.17959	-1.82953	-1.86505	-1.27974	-1.77393	-2.20297
-1.13509	-1.06323	-1.38831	-2.77127	-1.97313	-1.65769	-1.55739
-1.14436	-1.0959	-2.85301	-2.40458	-1.8246	-1.87875	-1.7893
-1.14506	-1.16244	-1.97991	-1.25411	-1.46879	-1.85487	-2.24512
-1.14681	-1.38583	-1.42352	-1.67783	-1.93295	-2.00181	-2.04822
-1.14876	-1.14766	-2.55592	-2.15515	-1.46514	-1.54915	-1.81594
-1.15659	-1.28815	-1.9014	-1.89346	-1.51753	-1.90151	-2.04251
-1.15718	-1.23855	-1.23883	-1.76133	-2.25272	-2.16929	-2.38212
-1.15779	-1.19522	-1.96549	-2.10134	-2.047	-2.02745	-2.24292
-1.15898	-1.18067	-2.54037	-1.56678	-1.50172	-2.31388	-1.91715
-1.16266	-1.20617	-1.74997	-1.99363	-1.48765	-1.80167	-2.50129
-1.16295	-1.35736	-1.40589	-1.80075	-2.31781	-2.36067	-2.41149
-1.16454	-1.23853	-1.93466	-2.95077	-2.40533	-2.03053	-1.73698
-1.16689	-1.28047	-1.4276	-1.824	-1.99464	-2.41191	-2.8726
-1.16905	-1.33322	-1.22753	-2.15031	-1.64185	-1.89338	-2.16485
-1.17259	-1.07801	-1.71844	-1.68488	-1.86943	-2.15873	-2.85608
-1.17647	-1.13049	-1.97653	-2.4245	-1.87601	-1.59324	-1.4928
-1.18483	-1.22537	-1.4301	-2.29511	-1.80702	-1.72742	-2.52536
-1.18807	-1.1725	-1.53244	-2.13149	-1.92971	-1.65444	-1.59848
-1.18883	-1.17675	-1.67093	-3.09472	-2.45294	-2.45331	-2.47546
-1.19462	-1.60902	-2.50661	-2.16553	-2.12961	-2.28135	-1.52935
-1.19925	-1.11179	-2.14251	-1.76785	-1.50153	-1.52507	-1.63001
-1.20144	-1.21363	-1.5977	-2.25095	-1.79702	-1.81844	-1.92221
-1.20273	-1.23873	-2.21322	-2.96251	-2.13141	-2.24732	-2.26038
-1.20364	-1.18251	-2.07198	-2.66126	-2.79946	-2.71773	-2.40024
-1.21313	-1.23694	-1.67021	-1.97259	-1.59302	-1.84019	-2.21403
-1.21343	-1.17251	-1.48202	-2.29881	-2.24599	-2.45639	-2.12709
-1.21397	-1.49634	-1.37291	-1.3879	-1.71331	-1.93406	-2.21924
-1.21467	-1.50758	-1.24732	-1.56014	-1.96507	-2.09518	-2.86704
-1.22621	-1.24063	-2.54707	-2.10476	-1.45303	-1.86219	-1.89934
-1.23194	-1.35129	-1.55665	-1.67522	-1.97779	-2.01445	-2.04125
-1.2384	-1.25818	-1.69873	-2.32764	-1.89678	-1.95705	-2.25706
-1.24143	-1.43522	-1.83625	-1.48049	-1.47137	-2.03197	-1.76926
-1.2438	-1.39263	-2.11976	-2.04411	-1.51434	-1.8492	-1.75359
-1.25401	-1.20104	-1.72654	-2.63156	-2.46764	-2.47846	-2.62474
-1.26392	-1.24475	-1.84424	-2.52332	-2.28252	-1.85955	-2.00426
-1.2664	-1.35406	-1.56256	-1.57695	-1.13387	-1.89526	-2.65962
-1.27091	-1.37875	-2.3189	-1.84773	-1.79642	-2.32135	-2.92421
-1.27353	-1.29945	-2.15507	-1.72299	-1.43744	-1.89772	-2.1852
-1.27533	-1.5454	-2.01914	-2.10007	-2.26155	-2.12915	-1.71471
-1.27563	-1.44694	-1.81535	-1.45404	-1.60024	-2.05717	-1.78116
-1.27696	-1.27862	-1.70739	-2.29314	-2.24474	-2.45948	-2.33936
-1.28198	-1.31166	-2.3914	-2.33809	-2.34138	-2.50908	-2.64469
-1.28604	-1.46393	-2.05968	-1.73242	-1.9915	-2.61704	-3.21412
-1.36036	-1.5059	-2.74134	-3.51604	-1.72365	-1.8993	-2.188
-1.36471	-2.02286	-1.43354	-1.84074	-1.55815	-1.55524	-2.47339
-1.73979	-2.04914	-3.21703	-2.39224	-1.89764	-1.99249	-1.91821
2.65907	3.90609	2.71974	2.5031	2.35018	2.08797	1.7131
2.62999	4.74132	5.68312	2.94383	-1.68018	-1.82543	-1.77145
1.6931	4.46793	14.5091	9.22886	1.00648	-1.21733	-1.09274
1.55354	2.00098	4.66218	4.95146	2.52252	2.11812	1.33635
1.4247	2.09122	3.36193	3.56069	1.71203	-1.18104	-1.04815
1.41597	2.04977	1.60866	1.25056	1.25567	-1.03782	1.24599
1.37947	1.48623	1.41376	2.3984	1.83323	1.89598	1.71777
1.35575	1.32442	4.35437	2.82009	1.98505	1.61552	2.17238
1.28178	1.64553	5.33815	2.32985	1.0134	1.19385	2.46803
1.27708	1.65589	2.94484	1.83309	1.07272	1.2398	1.4824
1.26536	3.13683	2.35123	1.98529	2.30613	1.56495	1.3294
1.24951	1.39747	2.16091	1.28989	1.19172	1.10459	1.18746
1.24391	2.10164	2.69667	1.72686	1.0275	1.30556	1.56328
1.24067	1.23618	1.61892	2.14331	1.89343	-1.38653	-1.70139
1.23265	1.18762	1.77738	2.25122	1.68707	1.48182	1.56594
1.23018	1.32614	1.55448	2.02313	1.9996	1.72796	1.54621
1.22439	1.34819	2.30207	3.01296	2.43915	1.87909	1.86856
1.21866	1.23862	4.57648	2.42605	1.72774	1.4093	1.72593
1.21778	1.30845	1.84353	2.00037	1.66821	1.71809	1.39714
1.21606	1.31694	1.45482	2.04046	2.22325	1.58394	1.5638
1.19574	1.3378	2.20312	3.2602	2.64461	1.90174	1.85722
1.18242	3.08486	9.67043	4.76668	1.67723	1.77995	1.84109
1.17917	1.34403	1.75186	2.03333	2.06298	1.34996	-1.77938
1.17532	1.15817	2.20056	3.34731	1.568	1.10692	-1.02148
1.17232	1.63345	2.07289	1.92537	1.43551	2.24552	1.1653
1.17047	2.09712	2.17295	1.82019	1.5966	1.15067	1.11136
1.166	1.47358	1.57896	1.8878	2.19904	1.4391	1.10097
1.16505	1.26283	2.12605	2.81359	3.22323	2.62262	1.40207
1.15231	1.2019	1.72669	2.30536	1.60554	1.68756	1.61376
1.15197	1.36594	1.71461	2.27081	1.35943	1.14136	1.17199
1.14252	1.43306	1.57812	2.00948	2.056	1.94111	1.70284
1.14158	1.20911	2.00822	4.25084	3.74106	1.80986	1.42598
1.1405	1.15521	1.64947	2.04868	2.12576	1.43488	1.30277
1.13983	1.60817	4.7571	1.32886	-1.96092	1.23015	2.55867
1.13507	1.20001	2.1685	2.36911	1.46995	1.11582	-1.19509
1.12554	1.08185	1.34938	2.34744	2.17238	1.31397	1.25258
1.1245	1.24089	1.57394	1.93846	2.03559	1.25669	1.11959
1.12316	1.38924	3.41229	3.57404	3.16657	1.48297	-1.00255
1.11811	1.16314	1.55861	2.80161	2.25782	1.4835	1.15651
1.11645	1.19248	2.54995	3.4133	2.37853	1.78863	2.11485
1.11456	1.45503	2.21528	2.92519	2.24766	1.88672	1.5455
1.11455	1.01423	1.33041	1.86237	2.20574	1.67128	1.46822
1.11266	-1.03699	1.52743	3.04415	4.0751	1.05821	-3.94015
1.11148	1.16784	1.38761	2.25122	1.98687	1.51544	1.57094
1.11058	1.20182	2.36435	2.57005	1.46832	-1.00685	1.02137
1.10963	1.25032	2.47129	3.41023	3.27942	1.3049	-1.08632
1.1077	1.15351	2.20923	2.83471	1.74401	1.45482	1.28714
1.10685	1.04972	2.09694	2.43438	2.34676	1.48016	1.29138
1.10272	1.04545	1.28492	1.77173	2.2845	1.63771	1.5424
1.10242	1.15003	2.08195	3.08511	2.64233	1.84497	1.68886
1.09658	1.23883	2.61828	2.81072	1.65761	1.26779	1.49107
1.09597	1.17093	1.41187	1.72699	2.01695	1.85837	1.23031
1.09058	2.03805	2.03302	1.72408	1.27878	1.1482	1.03344
1.08959	1.14884	1.25371	2.06666	2.38212	1.67895	1.50747
1.08692	1.12439	1.51905	2.00374	2.00302	1.37409	1.26489
1.08292	1.40996	2.20787	1.4853	1.24079	1.35255	1.61785
1.08252	1.03176	1.46921	2.17556	1.98365	-1.13474	-1.35554
1.08223	1.38007	3.49632	2.72548	1.53231	-1.03323	-1.18612
1.08074	1.12586	1.30849	1.93169	2.09491	1.59854	1.39817
1.0797	1.27304	2.83467	2.44847	1.61687	1.31236	1.51369
1.07784	1.08769	3.11747	3.39057	1.55326	1.16433	1.13905
1.0741	1.13908	1.29546	2.15851	1.77828	1.43289	1.54119
1.07205	1.01356	2.52456	4.78433	3.03732	1.83067	1.97681
1.07183	1.37933	2.5441	2.13868	1.9085	1.61148	1.35669
1.07122	1.05618	2.01097	3.15752	2.21239	1.47592	1.30942
1.071	1.19902	5.07824	4.06951	1.90983	1.61416	1.1401
1.07094	1.13309	2.09662	3.33035	2.82611	2.02016	2.17398
1.0706	1.19708	3.92718	5.42988	1.90564	1.43853	1.34422
1.07058	-1.01327	2.46029	2.71944	1.87512	2.43497	1.75841
1.06968	1.28558	1.75487	2.33204	1.87867	1.61413	1.28315
1.06965	1.16962	2.96495	3.21543	1.68928	1.41125	1.37295
1.06928	1.11405	1.6722	2.29201	1.56331	1.82021	1.91639
1.06861	1.20282	1.99476	2.3697	2.18437	2.06035	1.93456
1.06845	1.09725	1.23853	1.45438	2.07599	1.59357	1.32114
1.06661	1.00435	1.43186	2.51933	1.87933	1.43836	1.66416
1.06579	1.01323	1.69524	2.0508	1.40556	-1.01931	1.01562
1.06505	1.02381	2.3156	4.05342	2.5435	1.06192	1.04567
1.06295	-1.15352	-1.50179	1.5128	2.01028	1.45402	-1.08623
1.06232	1.17085	1.32722	1.98475	2.0557	1.78693	1.50197
1.06093	1.05194	1.81604	2.06591	1.89173	1.51253	1.09734
1.06053	1.43853	3.43711	3.17306	2.04565	1.86113	1.64933
1.05684	1.01506	1.70668	2.49685	2.18397	-1.05626	-1.09423
1.05635	1.00328	1.79952	2.35831	1.74644	1.67093	1.8995
1.05615	-1.19869	1.15369	1.79718	2.13325	1.61441	1.34865
1.05588	1.10745	1.40212	3.28849	1.96959	1.30867	1.09834
1.05488	1.16713	1.77074	2.086	1.34503	1.12957	1.24458
1.04861	1.24819	3.49781	2.25537	1.94759	1.4183	1.75868
1.04846	1.11978	1.53931	2.44728	1.45636	1.17456	1.28101
1.04818	-1.02152	2.8462	1.64654	1.19796	1.04584	1.13719
1.0402	1.25605	3.50753	4.12451	1.38154	-2.43536	-2.41878
1.03893	-1.00252	2.34885	3.2334	2.75784	2.16393	2.02379
1.03873	1.13621	2.44001	2.38902	1.53635	1.37945	1.30967
1.03865	1.09293	1.27248	2.47327	2.40267	2.02542	1.45419
1.03406	1.09	1.61317	2.07038	1.84975	1.50205	1.57923
1.03349	1.08763	2.528	2.16268	1.56734	1.73403	2.39079
1.03202	1.03306	1.2888	2.28403	2.05749	1.81628	1.53136
1.03149	1.2345	2.1954	2.19439	1.57255	1.23299	1.11918
1.03015	-1.00921	1.75866	2.4887	1.31952	1.1336	1.15627
1.02792	1.10102	1.56826	2.05717	1.9719	1.88572	1.60483
1.02658	-1.09825	1.45206	2.19702	1.68314	1.3897	1.76067
1.02374	1.03644	1.134	2.33451	1.98072	1.75039	1.39416
1.02337	1.01706	2.29343	3.87399	2.74902	1.94433	2.07934
1.02252	1.17114	1.27437	1.84765	2.16328	1.77033	1.43473
1.02098	1.21946	1.79047	2.67703	2.54405	2.36518	1.49985
1.01977	-1.04436	1.60314	3.4478	2.91232	1.56642	1.3989
1.01729	1.16128	1.91515	2.30319	2.12031	1.35449	1.14251
1.01668	1.29241	2.04781	1.99537	1.63742	1.40001	1.19906
1.01562	-1.04412	1.518	1.89371	2.22705	1.67395	1.31986
1.01295	1.03888	1.40639	2.56135	2.00762	1.14856	-1.07198
1.0114	-1.03201	1.44003	2.13761	2.06033	1.27973	1.34458
1.00668	1.05138	1.91591	2.54285	1.89075	1.09544	-1.08445
1.00478	1.06817	1.31281	2.54929	1.51479	-1.43973	-1.14143
1.00289	1.02819	2.10942	1.52452	1.46524	1.10314	1.35198
-1.00121	1.06574	1.93931	2.38111	1.90713	2.04995	1.61201
-1.00233	1.04936	2.1405	3.31181	1.94961	1.60476	1.57077
-1.00295	1.57637	4.02711	2.71998	1.43623	1.22259	1.26121
-1.00501	-1.09425	1.39748	2.60061	1.89738	1.57304	1.39838
-1.01028	-1.04008	1.56004	2.66375	1.90608	-1.2764	-1.25387
-1.01522	1.02217	1.3882	3.21648	4.50088	1.44456	1.05907
-1.01589	1.13871	3.46056	2.38234	1.83246	2.01287	1.38422
-1.02054	1.04757	2.41505	3.00681	2.00139	1.49361	1.41751
-1.02195	1.07551	1.21154	1.80948	4.27792	1.83481	-1.1714
-1.02644	-1.04472	1.06455	1.38689	1.68975	2.18844	-1.40681
-1.02809	1.11061	3.417	3.21272	2.12794	2.37059	2.17874
-1.02972	-1.16873	1.11338	2.40898	1.78055	1.28079	1.01816
-1.02981	1.01982	1.11782	3.66143	1.63137	1.06568	-1.01025
-1.04169	1.09854	1.60229	2.16026	1.80426	1.47957	1.43227
-1.04191	-1.06957	1.30457	2.33616	1.77771	1.31766	1.21236
-1.04197	-1.01781	2.20684	3.63101	2.49388	1.39439	1.45344
-1.04548	1.02952	2.65681	2.88048	1.97008	1.22578	1.17905
-1.04594	-1.03105	1.03949	1.37181	2.12243	1.64941	1.20739
-1.05039	-1.02838	3.59085	3.71782	2.63081	1.81772	2.05786
-1.05149	-1.00371	1.24843	1.97557	2.05514	1.34369	1.07315
-1.05249	-1.01945	2.67122	2.22056	-1.03135	1.06723	1.80933
-1.05666	-1.02827	1.50333	2.02418	1.19424	1.03871	1.30552
-1.06004	1.03891	1.8954	2.3603	1.42892	1.18073	1.06294
-1.06551	1.0056	1.34031	1.82424	2.02646	1.77885	1.50887
-1.06847	-1.08288	1.37237	1.96798	2.13915	1.59628	1.41081
-1.07213	-1.09306	1.84428	2.13969	1.29612	1.41165	2.58733
-1.07672	1.04723	2.11275	2.03601	1.67171	1.13448	1.05264
-1.07713	1.02939	1.49685	2.05221	1.85393	1.76303	1.55052
-1.08122	1.01639	1.14056	2.18883	2.23707	1.36045	-1.07268
-1.0818	-1.20592	1.77566	2.52337	1.6828	1.06069	1.03739
-1.08685	-1.15047	1.42535	2.41758	1.95827	-1.05164	-1.14087
-1.09315	-1.01654	1.25351	1.81436	2.3291	1.76066	1.19287
-1.10813	-1.19079	1.57705	3.40289	2.77169	1.62176	1.05765
-1.11333	-1.05427	2.15711	3.39029	3.13722	1.68867	1.45238
-1.11658	-1.12342	1.51459	2.49101	2.31419	1.65745	1.30105
-1.1762	-1.09211	1.42704	3.22611	2.09053	1.80247	1.42827
-1.19379	-1.30177	1.41612	2.58242	1.72371	1.1473	-1.02312
-1.21773	-1.32317	2.44375	1.74128	1.15682	1.36279	1.95135
-1.2617	-1.32895	4.66133	4.9916	1.89244	1.62141	1.49195
-1.27809	-1.19623	1.47955	2.30167	2.22749	1.2414	-1.04283
-1.32664	-1.35328	2.49174	2.50427	1.4074	1.73216	2.3318
1.19724	1.06882	1.05225	-1.01105	-1.84918	-4.23845	-9.28588
1.19297	1.12782	-1.00271	-1.32603	-2.32369	-2.77656	-2.97025
1.13908	1.27739	1.12286	-1.66126	-3.95667	-3.12163	-2.40938
1.13448	1.04692	1.01544	-1.03131	-2.09381	-3.93914	-2.5896
1.12811	1.15601	1.10308	1.00167	-1.92531	-5.07823	-3.85101
1.1216	-1.00158	-1.04256	-1.14239	-2.26991	-4.02274	-2.52551
1.11792	1.1472	1.16231	1.0385	-1.82386	-4.50409	-3.19582
1.11504	1.15202	1.14231	1.03924	-1.80659	-3.67623	-4.44939
1.1135	1.10239	-1.06307	-1.89106	-4.48618	-3.23881	-3.29742
1.11292	1.07925	-1.12045	-1.62452	-2.25936	-2.35973	-2.26496
1.09918	-1.01041	-1.27494	-1.73721	-2.92034	-3.36625	-2.99393
1.08678	1.0844	-1.01009	-1.24741	-1.98563	-2.46215	-3.44048
1.0817	1.00019	-1.0873	-1.23444	-2.60402	-2.97227	-2.50138
1.07792	1.08746	-1.05115	-1.94134	-2.49768	-2.91897	-2.90394
1.077	1.05241	-1.04457	-1.22985	-2.15187	-2.6762	-2.31339
1.06337	1.03699	-1.05757	-1.36776	-2.53269	-2.79374	-2.52796
1.06032	1.00174	-1.07628	-1.23635	-2.34964	-2.69897	-3.01435
1.06029	1.13986	-1.2187	-1.99819	-2.52808	-2.63955	-2.73584
1.05719	1.08628	-1.04563	-1.74372	-2.32851	-2.80113	-2.69566
1.05686	-1.0196	-1.2214	-2.01056	-3.00459	-2.8165	-2.57933
1.05643	1.05271	1.01694	-1.81014	-2.9876	-3.18792	-3.0622
1.05584	-1.17479	-1.89721	-1.81882	-2.66654	-3.06477	-2.69288
1.05377	1.10504	1.01908	-1.48778	-2.68346	-2.54747	-2.88156
1.05356	-1.05941	-1.13249	-1.47285	-4.55372	-3.52317	-1.95043
1.05071	1.01955	-1.01865	-1.20698	-2.5836	-4.05971	-6.47325
1.04703	-1.00339	-1.2908	-2.08405	-2.83999	-2.5691	-2.70039
1.04482	-1.07756	-1.30139	-2.14124	-2.72874	-2.52415	-3.07297
1.04134	-1.04683	-1.09629	-1.87478	-3.62973	-3.5406	-3.55854
1.03943	1.16069	-1.12361	-1.91913	-3.17767	-3.21957	-2.87809
1.03769	-1.02966	-1.08556	-1.70295	-4.25326	-5.89517	-5.05753
1.03606	1.07456	-1.05012	-1.75089	-2.0505	-2.08228	-2.68751
1.03488	1.03206	1.00672	-1.63483	-2.10872	-2.50368	-2.65933
1.03415	-1.10844	-1.4424	-2.00125	-2.21754	-2.79132	-3.61177
1.03236	1.06343	-1.17159	-2.17011	-2.33879	-2.22679	-2.91708
1.03	1.10929	1.04317	-1.26451	-2.21388	-2.75148	-2.38123
1.02839	1.11064	-1.10143	-1.52071	-3.49527	-5.01243	-6.51014
1.02682	-1.00781	1.00666	-1.32092	-2.01633	-2.64615	-2.85517
1.02203	1.00449	-1.1863	-1.54569	-2.08859	-2.79428	-3.38043
1.02102	1.07297	-1.43237	-2.37235	-2.6409	-2.69346	-2.78517
1.01864	1.11012	-1.00196	-1.2053	-1.96559	-3.15709	-3.15415
1.0166	-1.00723	1.02297	-1.38689	-2.52729	-2.22362	-3.90384
1.01609	-1.05303	-1.05609	-1.80623	-3.06712	-3.12083	-2.78255
1.01187	-1.08036	-1.46813	-1.65836	-2.13377	-3.00383	-2.19828
1.01077	1.20828	1.10104	-1.93161	-3.29215	-2.55948	-2.3706
1.00926	-1.00693	-1.18208	-1.85975	-2.08285	-2.16412	-3.07395
1.00908	1.02635	-1.55232	-1.58934	-3.43517	-3.71831	-4.38177
1.00894	1.04922	-1.06233	-1.49841	-2.24972	-2.50912	-2.23316
1.00494	1.00028	-1.11818	-1.43222	-2.50089	-3.10152	-2.27036
1.00291	-1.08136	-1.95347	-2.18442	-2.35172	-2.79664	-3.1953
1.0022	-1.00986	-1.17496	-1.46788	-2.42213	-2.63995	-2.76511
1.00138	-1.08072	-1.12769	-1.20232	-2.15047	-2.88834	-2.96041
-1.00091	1.19956	1.01473	-2.32239	-4.77954	-2.85642	-2.05496
-1.00544	-1.01789	-1.18127	-1.76666	-5.08915	-5.97798	-4.87955
-1.00611	1.01202	-1.07482	-1.34783	-1.70606	-2.23355	-3.69642
-1.00772	1.06882	-1.04788	-1.47618	-3.39521	-3.08681	-3.46551
-1.01211	-1.01352	-1.16439	-1.60411	-2.83102	-2.73549	-2.60868
-1.01346	-1.02829	-1.30521	-1.95498	-2.21691	-2.50123	-2.87115
-1.01424	1.00912	-1.47625	-2.72174	-2.58626	-2.57447	-3.35331
-1.01502	-1.05075	1.00907	-1.11571	-1.5831	-4.31934	-4.44774
-1.01684	1.01164	-1.19566	-2.05607	-3.04929	-2.9834	-2.14784
-1.01818	-1.03181	-1.17796	-1.41637	-2.46321	-3.53111	-3.50661
-1.01873	-1.09385	-1.41907	-2.19407	-2.33519	-2.58478	-3.22355
-1.01991	1.01711	-1.24396	-2.40311	-3.23032	-2.75362	-2.5262
-1.02255	-1.04148	-1.0137	-1.4611	-2.07384	-2.78146	-3.41579
-1.02332	-1.06343	-1.00978	-1.17861	-1.95743	-2.76616	-3.00946
-1.02459	1.04644	-1.2009	-1.60716	-2.0051	-2.50627	-2.25331
-1.02645	-1.13556	-1.42921	-2.13005	-2.39032	-2.54483	-2.85083
-1.03158	-1.07128	-1.22373	-1.98434	-4.99966	-3.49182	-3.10662
-1.03191	-1.00471	-2.11484	-2.61704	-2.31439	-3.30501	-4.29407
-1.03204	-1.08212	-1.19631	-1.40258	-2.88545	-3.55832	-4.90061
-1.0366	-1.10077	-1.33179	-2.17551	-3.06299	-3.82527	-3.42473
-1.03811	-1.1302	-1.35916	-1.72768	-1.88342	-2.65126	-3.69661
-1.04021	-1.04356	-1.36239	-2.84135	-2.85898	-2.49149	-2.75353
-1.04197	1.00524	-1.0828	-1.3399	-2.05888	-2.23942	-2.9546
-1.04372	1.0005	-1.15899	-1.9	-3.31837	-2.87773	-3.21752
-1.04664	-1.13608	-1.12824	-1.52548	-2.07266	-2.28683	-3.20438
-1.04727	-1.11734	-1.13696	-1.18861	-1.60143	-3.23605	-3.1402
-1.05427	-1.1437	-1.34958	-2.62973	-3.09558	-2.91013	-4.11075
-1.05902	-1.0379	1.29452	1.07585	-1.89595	-3.58294	-3.20374
-1.06042	-1.18963	-1.06835	-1.28183	-2.63855	-2.87118	-2.74646
-1.06472	-1.01462	-1.30125	-2.83079	-2.43144	-2.33495	-3.45425
-1.06673	-1.20644	-1.38513	-1.60795	-2.37489	-3.17296	-3.73057
-1.06687	-1.07312	-1.31377	-2.56056	-2.99908	-2.69789	-3.01159
-1.06732	-1.10949	-1.04476	-1.64715	-2.07972	-2.6065	-2.53669
-1.06749	-1.06592	-1.4441	-2.29858	-2.73088	-3.19146	-4.01203
-1.06852	1.02164	-1.01775	-1.11202	-1.72445	-5.58411	-10.1225
-1.06975	-1.21113	-1.25122	-1.41404	-1.85383	-2.93859	-2.53577
-1.07049	-1.45545	-1.26973	-1.29754	-1.7703	-2.63758	-2.6586
-1.0754	-1.15798	-1.3165	-2.63672	-3.69342	-3.45986	-3.10747
-1.07656	-1.11575	-1.81177	-1.6485	-1.84094	-2.56036	-3.53174
-1.07735	-1.08476	-1.17026	-1.6986	-1.79548	-2.43331	-2.74431
-1.07843	-1.05257	-1.10411	-1.60053	-3.27405	-3.37468	-4.0761
-1.08039	-1.31074	-1.92673	-1.91126	-3.23091	-3.67401	-4.21163
-1.08163	-1.04409	-1.29077	-2.14171	-2.58613	-2.58603	-2.54082
-1.08984	-1.17132	-1.15556	-1.36363	-2.32764	-3.93631	-5.35591
-1.09087	-1.07026	-1.32352	-2.25759	-3.41408	-2.48045	-2.32957
-1.0917	-1.27757	-1.40037	-1.62436	-2.50281	-2.54857	-2.75536
-1.09255	1.03647	-1.10179	-1.47365	-2.05311	-2.45385	-2.63093
-1.09723	-1.17926	-1.17431	-1.51403	-1.96995	-2.78785	-3.94003
-1.0978	-1.23699	-1.23566	1.12096	-1.57945	-2.77491	-4.0429
-1.10557	-1.09236	-1.27034	-2.15215	-3.08578	-3.10543	-3.32258
-1.10863	1.01199	-1.37697	-2.53399	-3.79353	-2.79647	-3.40209
-1.11985	-1.25834	-1.16492	-1.35481	-3.12606	-4.76101	-3.93269
-1.12115	-1.24128	-1.26117	-2.37297	-3.08954	-3.06559	-2.76249
-1.1277	-1.25002	-1.24479	-1.40221	-2.12767	-2.55047	-3.85391
-1.14106	-1.15436	-1.169	-1.37967	-2.05729	-2.26863	-4.24678
-1.14204	-1.24443	-1.30573	-1.62245	-2.56177	-3.05271	-3.47247
-1.1541	-1.33682	-1.31282	-1.52559	-2.22984	-2.86314	-3.32789
-1.16509	-1.41152	-1.53308	-1.85999	-3.04164	-3.72212	-3.70002
-1.17252	-1	-1.10722	-1.20816	-1.73336	-4.94647	-41.3135
-1.1816	-1.05395	1.0178	-1.14001	-1.93595	-2.89138	-2.97764
-1.18413	-1.43454	-1.31625	-1.54997	-1.96545	-2.84302	-2.77651
-1.18607	-1.27568	-1.5686	-2.74327	-2.7552	-4.10845	-4.85665
-1.2124	-1.30315	-1.17252	-1.43047	-1.98821	-2.32476	-3.60191
-1.23748	-1.24484	-1.88646	-1.90779	-2.36914	-3.07502	-3.50009
-1.29279	-1.66927	-1.33023	-1.41011	-2.15642	-3.20518	-3.53182
-1.33972	1.0343	1.25489	1.04456	-1.65545	-6.27215	-1.70391
-1.52161	-1.41805	1.90772	-1.58354	-3.29265	-4.4719	-3.67061
3.10519	3.53499	-2.09897	-2.71456	-2.63833	-2.41368	-1.60473
1.22211	1.05727	-1.27421	-2.79881	-3.22845	-2.83982	-1.78298
1.17118	1.23548	1.2075	-1.15045	-2.13203	-1.47287	1.01882
1.1621	1.04975	-1.00072	-1.5984	-2.72934	-1.87949	-1.30582
1.12184	1.06668	-1.10773	-1.57453	-2.05852	-1.76909	-1.81454
1.11514	1.19171	-1.50695	-1.55379	-2.52131	-2.30444	-1.65963
1.09334	1.19546	-1.07077	-2.27106	-2.07178	-1.18174	-1.27668
1.0865	1.13912	1.04097	-1.22074	-2.26614	-2.04471	-1.67487
1.08251	-1.00725	-1.28091	-1.79076	-2.31115	-2.03171	-1.78653
1.07658	1.02075	-1.01578	-1.52337	-2.17813	-1.53924	-1.15325
1.07576	1.04811	-1.27809	-2.22464	-2.16489	-1.63654	-1.78506
1.06885	-1.06012	-1.07441	-1.6021	-2.14301	-1.4073	-1.01579
1.06553	1.04376	1.03197	-1.32147	-2.16632	-1.87303	-1.77712
1.06059	1.13718	1.0869	-1.67906	-2.74149	-2.07052	-2.1299
1.05489	1.02284	-1.44221	-2.29117	-1.88562	-1.46109	-1.50447
1.05475	1.24843	1.33271	-1.12456	-2.33271	-2.07705	-1.45472
1.05411	1.14421	1.0261	-1.38573	-2.44031	-1.42151	-1.23459
1.05257	1.09198	-1.03153	-1.58054	-2.16517	-1.50501	-1.18289
1.05034	-1.01265	-1.01984	-1.1807	-2.04288	-2.16859	1.01114
1.04843	1.06503	-1.33221	-2.82794	-3.05291	-1.92111	-2.07199
1.04833	-1.05543	-1.06293	-1.42072	-2.1131	-1.70934	-1.3442
1.04828	1.0334	-1.05307	-1.65122	-2.48016	-1.69183	-1.77142
1.04811	1.1088	1.1138	-1.42933	-2.65704	-1.74889	-1.01558
1.04808	1.02389	-1.26206	-2.58431	-2.06529	-1.76134	-1.53645
1.0461	1.2252	1.05034	-1.71791	-2.16936	-2.03686	-1.90897
1.04475	-1.0322	-1.0541	-1.20617	-2.13266	-1.46839	1.05745
1.04429	-1.01685	-1.57116	-2.26088	-2.94446	-1.76095	-1.34834
1.04091	1.11616	-1.16132	-1.82619	-2.63148	-2.28771	-1.85962
1.04044	-1.06029	-1.14554	-1.85365	-2.166	-1.96023	-1.55605
1.03856	1.0418	-1.03261	-1.75473	-2.74178	-2.40039	-2.06859
1.03282	1.02387	-1.16086	-2.41746	-1.70813	-1.68736	-1.54128
1.03192	-1.03183	-1.12267	-1.59169	-2.14499	-1.88901	-2.11927
1.0316	1.06484	1.02567	-1.35865	-3.03517	-1.56271	-1.08283
1.0278	1.11032	-1.36589	-2.58271	-2.21154	-1.57211	-1.33308
1.02674	1.00678	-1.10156	-1.84276	-2.11653	-2.23159	-2.01412
1.01833	-1.09682	-1.31793	-2.04055	-2.40822	-1.99798	-1.21123
1.01658	1.16762	-1.09358	-2.23643	-3.97329	-1.4361	1.45028
1.0141	1.05836	1.03227	-1.56715	-2.06012	-2.16186	-2.04712
1.01372	-1.11082	-1.23995	-1.74359	-2.74119	-2.22008	-2.18072
1.01358	1.01214	-1.13873	-2.27409	-3.0687	-1.97688	-2.18566
1.01302	-1.01298	-1.05165	-1.62217	-2.29608	-1.54009	-1.17783
1.01158	1.02751	-1.18982	-1.90553	-2.37479	-1.68187	-1.28321
1.00677	-1.11022	-1.29521	-1.63196	-2.20457	-1.91754	-1.27179
1.00524	-1.04306	-1.01778	-1.39177	-2.26866	-1.48565	1.09645
1.00339	1.07346	1.13257	-1.05274	-2.02418	-2.23392	-1.34214
1.00071	-1.027	-1.05737	-1.32196	-2.05746	-1.42465	-1.00754
-1.00347	1.07176	-1.07414	-1.50161	-2.04324	-1.46336	1.01218
-1.00493	1.024	-1.13627	-1.7665	-3.34533	-2.33309	-2.0917
-1.00603	1.07195	-1.04252	-1.38726	-3.07577	-2.80753	-1.88625
-1.00927	1.06888	-1.05205	-2.36365	-2.75923	-1.97287	-1.88596
-1.00951	1.07778	-1.01667	-1.37135	-3.28341	-1.87349	1.25335
-1.01128	1.08589	-1.1118	-1.52277	-2.75174	-1.98603	-1.49226
-1.01367	1.08153	-1.09966	-2.15125	-2.13147	-1.86122	-1.52732
-1.0149	1.023	-1.38014	-2.9799	-3.76112	-1.48667	-1.47651
-1.0183	1.05307	-1.08457	-1.65025	-2.29879	-1.83322	-1.08112
-1.02004	-1.07849	-1.08913	-1.39861	-2.10826	-1.74046	1.085
-1.02133	-1.00948	-1.18	-2.729	-2.86906	-2.03352	-1.69709
-1.02159	-1.11826	-1.31267	-2.00809	-2.17541	-1.59243	-1.1244
-1.02264	1.04806	-1.12548	-1.97922	-4.40606	-2.89503	-1.81168
-1.02914	1.0137	1.0293	-1.62062	-2.49527	-2.11149	-2.14491
-1.02945	1.02385	-1.0708	-1.57417	-2.15122	-1.55337	-1.48081
-1.03134	-1.1726	-1.13048	-1.23746	-1.77366	-2.05263	-1.35627
-1.03211	-1.14858	-1.21678	-2.04117	-2.58383	-1.73159	-1.56973
-1.03293	-1.03352	-1.02424	-1.23007	-2.56792	-3.12814	-1.34252
-1.03423	-1.07508	-1.20975	-1.89244	-2.04334	-1.52411	-1.16813
-1.03434	1.0051	-1.37325	-2.62145	-2.40928	-1.85933	-1.62451
-1.03457	-1.10459	-1.20544	-1.67451	-2.09641	-1.23248	-1.17292
-1.03664	-1.01122	-1.04625	-1.688	-2.7054	-1.95623	-1.609
-1.03853	-1.00444	-1.00105	-1.27177	-2.5295	-1.07459	1.02985
-1.0388	1.02226	-1.01333	-1.39027	-2.37064	-2.07064	-1.6161
-1.03925	-1.10757	-1.10486	-1.92206	-2.26229	-2.26713	-1.80941
-1.04016	-1.13812	-1.13311	-1.5143	-2.81225	-2.28727	-1.727
-1.04087	1.05714	-1.01499	-1.50518	-2.53001	-2.14168	-1.6428
-1.04224	-1.07791	-1.47539	-2.0208	-2.06389	-1.93111	-1.39188
-1.04416	-1.0933	-1.16334	-1.96513	-2.47912	-1.56317	-1.3991
-1.04873	1.00377	-1.22458	-2.07255	-2.03509	-1.69331	-1.52548
-1.05091	-1.00072	-1.09396	-1.70013	-4.10479	-2.14961	-1.38325
-1.05409	-1.04896	-1.1516	-1.4838	-2.96583	-2.73641	-1.73681
-1.05765	-1.00904	-1.15023	-1.69956	-2.00812	-1.86932	-1.74956
-1.05822	-1.13778	-1.21084	-1.36331	-2.11537	-1.45754	-1.29186
-1.05912	-1.09227	-1.24577	-1.84381	-2.41212	-2.25895	-1.59506
-1.06095	1.02304	-1.14336	-1.97034	-2.3463	-1.68995	-1.42116
-1.06109	1.00479	-1.10803	-1.58485	-2.87843	-1.69217	1.29328
-1.06191	1.05568	-1.12404	-1.4908	-2.18394	-1.65087	-1.75917
-1.06297	-1.07267	-1.26374	-2.05614	-1.9256	-1.57487	-1.58668
-1.07418	-1.14754	-1.3057	-2.18501	-3.60666	-1.67901	1.21704
-1.07432	1.00531	-1.0813	-1.87346	-2.68147	-1.76839	-1.25002
-1.0753	-1.04664	-1.30133	-2.0562	-3.0427	-1.97478	-1.67417
-1.07566	-1.18157	-1.24054	-1.67913	-3.57375	-2.64248	-1.12154
-1.07863	-1.1407	-1.172	-1.53334	-2.04636	-1.97597	-1.33049
-1.08035	1.03585	-1.08881	-1.77606	-4.68176	-2.87769	-1.3918
-1.08144	-1.03125	-1.4743	-2.18573	-1.9767	-1.47157	-1.52193
-1.08219	-1.10056	-1.28435	-2.29245	-1.95919	-1.63438	-1.51117
-1.08237	-1.09489	-1.41238	-2.64039	-2.17973	-1.61554	-1.51489
-1.08293	-1.04328	-1.20564	-1.68949	-2.00995	-2.05245	-1.85176
-1.0874	-1.03953	-1.17664	-1.40432	-2.32582	-2.22097	-2.1396
-1.0971	-1.03217	1.05313	-1.46266	-2.01222	-1.56249	1.03782
-1.10197	1.04198	-1.25996	-1.79588	-2.83099	-2.34072	-1.47422
-1.11412	1.0661	1.00647	-1.63767	-2.20955	-1.97524	-1.56543
-1.11964	-1.08523	-1.11811	-1.4872	-2.43435	-1.82539	-2.22543
-1.12271	-1.04535	-1.30953	-1.79026	-2.41967	-1.46421	1.12946
-1.14089	-1.04258	-1.3111	-2.35969	-2.04311	-1.5407	-1.33841
-1.15243	-1.14086	-1.43158	-1.80305	-2.06943	-1.667	-1.31839
-1.2054	-1.19794	-1.29925	-1.85813	-2.65126	-1.6446	-1.15354
12.8019	23.2548	9.87979	10.5086	5.30697	3.26336	3.13517
3.793	10.0853	6.221	4.19931	2.68295	1.88753	1.9784
2.64778	4.16604	3.77645	3.89162	3.43547	3.52671	2.81883
2.3722	4.53176	3.68847	4.68765	7.26404	3.4689	1.96858
2.36211	11.0528	21.5848	12.1874	3.22927	2.5888	3.32978
1.58078	2.83158	6.66493	4.65585	2.78706	3.72227	5.05984
1.54756	1.9975	2.66454	3.83538	5.28238	4.24402	4.93644
1.48125	1.52641	2.54561	4.62651	4.69563	3.60578	8.13304
1.46447	3.09557	5.94866	7.8182	7.77854	6.59222	5.25645
1.38484	3.456	8.95243	4.5108	1.76756	2.49899	10.4493
1.3476	2.86707	4.9774	4.80647	3.96082	4.43464	5.49271
1.32939	4.1228	5.70128	8.05317	6.41299	5.89278	5.62377
1.31418	2.07916	2.03084	2.12665	4.06261	3.89332	3.19959
1.31076	1.58638	5.11589	6.71585	7.22314	7.31656	7.36944
1.27506	1.88175	2.48546	3.22985	3.6736	3.53104	4.04215
1.21467	1.56079	6.36244	6.47741	5.38331	5.18072	4.50429
1.17942	1.81014	4.84881	7.72363	4.46604	2.6703	1.83603
1.17356	1.58224	4.36164	4.07101	3.68351	2.88031	3.71043
1.16559	1.24529	5.67606	9.15783	5.85269	4.47587	3.52187
1.15313	1.08921	2.80693	2.65954	3.18046	3.47119	5.02534
1.14608	1.18009	2.82456	2.93507	3.05642	4.49051	5.63246
1.13183	1.22302	2.21943	4.07187	5.18334	6.88108	9.0657
1.13105	1.11141	2.30054	4.65567	4.6788	3.62977	3.00217
1.12762	1.5904	6.9968	4.64981	4.1912	3.77586	2.69174
1.11752	1.26381	1.84798	2.69946	3.29314	4.22237	3.16276
1.11501	1.98774	8.58505	7.16718	4.25443	4.99971	5.86358
1.10923	1.8564	3.95278	4.09977	3.88236	3.66594	3.17334
1.09412	1.19697	1.68386	3.2501	5.38764	8.08965	6.41665
1.09025	1.15706	2.24217	8.5571	9.3587	4.62915	3.25
1.08903	-1.00505	2.02566	5.59609	8.01541	7.49118	8.1272
1.08348	1.30564	2.29191	3.22254	4.59371	4.11352	4.70969
1.0832	1.0875	4.45642	8.91198	8.16669	4.08734	2.51252
1.07814	1.43397	1.87965	2.19358	2.97	4.35498	4.64889
1.0781	1.96773	17.8589	12.2679	4.55214	2.12758	1.55738
1.07775	1.5188	4.39597	5.90565	4.67992	3.98255	3.48986
1.07682	1.09579	1.671	5.0962	4.2303	2.55839	2.97631
1.06345	1.00109	3.25263	5.77793	3.12273	1.6615	3.95298
1.06215	1.05923	2.65119	4.88637	5.74606	3.65922	3.24837
1.06099	1.16434	1.79926	2.65895	2.72827	4.39373	4.57926
1.06072	1.00488	2.6982	4.30179	3.41757	3.31708	2.09273
1.05626	-1.00234	5.02124	4.10513	3.3371	2.25135	2.48453
1.055	1.02715	2.54405	4.5208	7.84784	8.88595	7.00222
1.04901	1.07661	2.6061	3.98298	4.7162	2.62561	2.06226
1.04673	-1.0006	2.89386	3.30237	3.32709	5.13686	4.88276
1.04151	1.01461	2.78106	6.24677	9.27645	7.51803	6.15368
1.04032	1.36401	4.56881	4.51895	2.1759	2.57208	3.00771
1.03953	1.27112	4.00664	1.96832	4.70168	12.5767	4.54831
1.03608	1.01027	2.30686	4.86436	6.59116	9.04889	5.9595
1.03359	1.15456	1.98335	4.90349	6.83726	4.33188	3.28053
1.03156	1.22294	4.53491	8.14197	8.7116	5.58154	1.61202
1.03101	-1.06984	2.42714	2.88967	2.8933	3.81511	4.68696
1.02841	1.07343	3.67219	6.95395	7.50856	4.02503	1.32142
1.02793	1.0644	1.41561	3.73153	7.51474	10.1356	3.6287
1.02531	1.28579	16.2529	9.11066	2.75791	1.57676	1.36347
1.02421	1.10828	1.79959	3.82384	4.6002	4.05124	3.33529
1.0242	1.1417	5.27433	6.45296	5.1069	5.88454	4.16183
1.02327	-1.0053	5.14284	6.95486	6.16832	6.87924	8.10628
1.02003	1.09306	2.14582	4.44798	4.57262	5.92187	7.0895
1.01834	1.10804	2.37489	3.41359	2.41989	2.36141	4.2445
1.01717	1.05187	1.51319	3.564	4.0225	3.70688	4.59401
1.01668	1.11442	2.85775	4.8218	3.93928	3.34176	4.37374
1.01511	1.0753	1.70761	3.86463	7.50547	6.00023	3.89188
1.01382	1.04819	1.36135	2.96604	3.91062	4.69956	4.16991
1.01148	1.02669	3.21854	4.74414	5.1947	7.9252	7.9752
1.00053	-1.09626	1.73878	3.65238	3.91997	2.60415	4.21983
-1.00544	1.04644	2.23153	3.08473	2.98052	3.02425	3.47887
-1.00763	-1.0556	1.71961	3.43533	3.46953	3.97148	4.68985
-1.00839	-1.08508	1.58782	3.06381	6.92345	6.41314	3.5634
-1.01507	1.25321	1.76712	2.04467	3.67771	5.40569	4.85138
-1.02298	1.05927	1.32348	5.30566	8.60821	7.11642	6.57903
-1.0232	1.0442	1.43704	4.39285	3.62515	2.82167	3.45035
-1.02394	-1.09292	1.53848	3.16578	5.25201	4.75369	5.42484
-1.02401	1.06053	1.59851	2.69423	3.92088	4.63931	3.83181
-1.02643	1.03237	2.75451	4.7231	4.74943	3.25075	2.26808
-1.03076	1.04566	2.66435	7.55284	8.59107	3.78105	1.26797
-1.03232	2.17431	8.93368	11.7128	6.17877	3.66767	4.17919
-1.0366	-1.03544	1.20103	3.03116	6.99095	8.44792	3.52354
-1.0391	1.06845	2.30257	5.16941	7.57934	11.8873	3.89804
-1.04103	1.00912	1.696	3.41695	4.52685	4.48491	3.76605
-1.04231	1.18848	5.39613	7.09351	4.2409	2.88847	3.96301
-1.04263	-1.01471	1.7557	3.65218	4.20547	2.81503	3.25977
-1.04395	-1.03224	2.52346	3.33201	5.13337	4.49736	3.34718
-1.04746	1.01142	2.1034	2.81163	3.75966	5.35775	4.11772
-1.05009	-1.00943	1.73389	3.0189	3.88485	3.60938	3.54211
-1.05552	1.32873	4.14501	4.2944	2.69846	2.01481	2.45639
-1.05668	-1.13634	3.16877	4.40688	5.41479	5.96226	6.61075
-1.0719	-1.00941	2.01431	2.66485	3.09968	5.5403	2.94919
-1.08025	1.0397	3.77049	6.48447	6.60145	5.96295	6.63049
-1.08055	-1.00539	2.69466	3.86952	2.9497	2.09935	2.54294
-1.1152	-1.01683	2.84417	6.79057	7.10011	6.80116	10.3774
-1.1282	-1.03814	2.36788	3.33293	2.99853	3.49905	3.6904
-1.14239	-1.13641	2.48355	4.71598	8.57203	8.87251	6.83162
-1.18162	1.02495	1.9253	2.2943	3.922	5.26608	4.6903
-1.22336	-1.25148	3.17303	2.198	2.94887	3.49646	5.29938
1.17005	1.27831	2.01548	2.99973	3.59671	5.26053	9.83537
1.11025	1.11427	1.71833	2.73892	5.31883	8.7505	5.84096
1.10794	-1.00404	1.14669	1.5201	1.94008	3.47583	8.31245
1.09988	1.09081	1.35075	2.7544	4.68138	6.53612	7.13667
1.09982	1.08352	2.10548	3.15207	4.20093	7.29614	13.1149
1.0933	1.0002	-1.00157	1.97457	5.0912	7.07422	4.7592
1.08403	1.09187	1.54282	2.12005	6.93608	13.0898	14.8734
1.06614	-1.00713	1.09759	1.66573	4.31103	20.7263	83.2001
1.05806	-1.04144	-1.00585	1.1677	1.10453	4.17219	10.9679
1.0547	1.01548	1.75445	3.39642	6.6652	7.29543	11.6578
1.05316	1.06539	1.05088	1.45316	2.78762	6.44724	9.3697
1.05176	1.05434	1.00597	1.48871	2.7131	4.61046	13.0267
1.04982	-1.0263	1.12999	2.77159	3.7732	3.7735	6.72035
1.0495	1.00807	1.25774	1.49735	3.50096	22.3062	21.7896
1.04602	1.10893	1.74704	2.6372	4.03589	5.51101	6.64124
1.045	-1.00432	2.2	4.24366	7.41083	11.0161	14.9008
1.04476	1.10031	1.47567	3.01141	10.1044	24.4048	40.1262
1.04437	1.03379	1.89211	2.06333	2.3508	4.29155	6.45525
1.04318	1.10177	1.29802	1.5634	3.451	28.3423	40.369
1.04298	1.17312	1.14773	-1.01241	1.15153	5.20485	11.5577
1.03821	1.05385	1.0394	1.74621	3.73601	15.7053	59.9665
1.03536	1.08301	1.36197	2.04984	2.89823	4.50558	6.80885
1.035	1.0107	1.45583	2.3527	4.12761	6.45762	6.06345
1.03112	1.07318	2.12109	2.27305	2.59869	8.00891	11.4815
1.0303	1.00853	1.06403	1.6921	4.95426	27.4925	44.4597
1.02389	-1.04979	2.30058	4.12948	6.91435	17.77	15.0738
1.02311	1.01209	1.62249	2.28479	2.74593	7.00232	16.3575
1.01748	1.11661	1.46226	1.59523	1.73928	4.0595	8.20193
1.01324	-1.03721	-1.46214	-1.03187	4.09385	8.0789	7.69482
1.01112	-1.00042	1.01812	1.10033	-1.10488	4.02301	29.2087
1.00945	-1.00882	-1.00398	1.39118	2.74708	5.26142	5.10017
1.00657	1.19037	2.00707	3.12	5.04686	8.40601	10.1823
1.00429	-1.02048	-1.03481	-1.05104	1.32919	4.23043	11.3212
1.00319	1.0186	-1.00422	1.60776	2.09878	4.84136	7.5807
1.0012	-1.02254	1.03293	1.04074	1.63218	7.34707	7.88365
1.00035	1.10216	1.32196	2.14187	2.80905	4.12902	7.12986
1.00012	1.13113	1.51241	1.97641	2.18797	4.28443	6.34363
-1.00069	-1.03125	1.05338	-1.03043	1.08614	5.36855	27.9194
-1.00088	-1.05078	-1.19455	1.15427	1.79795	5.97657	10.5424
-1.01267	1.02603	1.89215	2.79692	4.30061	6.81418	8.88544
-1.0243	-1.01181	-1.11604	-1.10164	1.91552	14.0314	19.766
-1.02795	1.05802	2.04316	4.99616	7.89248	9.60286	17.9542
-1.02894	1.01174	1.04742	1.1621	2.1103	12.5572	29.3014
-1.03086	1.03267	1.25129	2.90777	2.87674	4.27134	5.95579
-1.03789	1.01438	1.03003	1.00246	1.46639	4.80212	6.86078
-1.04152	-1.0146	1.49671	1.89266	2.53967	5.51626	5.81236
-1.04178	-1.01065	1.06113	1.22524	3.50108	9.78302	11.8503
-1.04558	-1.04604	1.1971	1.80876	2.19605	3.47338	7.1139
-1.04756	-1.02166	1.04684	1.94318	2.92429	6.26466	5.0294
-1.05561	-1.06804	1.23323	1.86531	2.61361	6.25143	4.46581
-1.05971	1.03766	1.14076	1.719	3.06243	13.1533	22.0305
-1.06163	-1.09767	1.00431	1.47957	2.69449	8.92428	10.9263
-1.06388	-1.04563	1.76468	2.46933	3.42049	7.77104	18.8159
-1.06412	-1.0508	-1.02001	2.38594	5.55388	15.4629	25.4953
-1.06808	-1.02439	2.05036	3.21671	4.38543	6.54339	8.17036
-1.08318	-1.00727	1.12833	1.38801	1.39988	3.15356	10.3418
-1.08429	1.01247	1.03175	-1.03594	1.31745	3.95492	9.12404
-1.08777	-1.02541	1.25719	2.48508	3.86989	6.47932	9.86287
-1.08839	1.0357	1.52166	2.45725	3.99189	5.6937	6.50642
-1.10047	-1.04845	-1.4876	3.40782	5.62914	6.22994	6.96797
-1.12884	-1.03443	-1.14984	-1.02416	1.288	5.83476	10.8947
-1.13423	-1.09389	1.03672	2.07367	11.965	32.2596	63.224
-1.1548	-1.09737	1.16859	1.16927	1.32928	5.51528	13
-1.20382	-1.23376	-1.25829	-1.09062	1.92802	7.18019	16.8958
1.05457	1.06372	-1.29866	-2.55948	-1.6312	1.04068	1.24444
1.02964	1.03994	-1.39447	-2.77544	-2.77331	-1.33601	1.02631
1.02478	-1.07687	-1.31707	-2.09776	-1.59325	-1.34006	-1.21574
1.01989	1.04778	-1.26319	-2.44444	-1.5058	-1.33479	-1.47482
1.01774	-1.01144	-1.43252	-2.00678	-1.54217	1.06073	1.35786
1.01009	1.01232	-1.30288	-2.00468	-1.03744	-1.12283	-1.08045
1.00833	1.00764	-1.30925	-2.08816	-1.4109	1.22314	1.78662
1.00646	-1.03677	-1.63696	-2.08879	-1.91282	-1.38142	-1.29833
1.00642	1.01731	-1.31965	-2.02192	-1.65794	-1.2841	-1.63248
1.00307	1.03969	-1.44305	-2.6904	-1.94814	-1.26377	-1.49481
-1.00159	-1.15819	-1.73597	-2.93563	-2.00149	-1.19532	-1.0631
-1.00561	1.03275	-1.90996	-2.50731	-1.70133	-1.51305	-1.51062
-1.00594	1.02216	-2.40921	-2.27344	-1.55958	-1.3229	-1.12216
-1.00917	-1.00266	-1.56865	-2.04485	-1.46809	-1.31174	-1.43369
-1.01262	1.0901	-1.32066	-2.01268	-1.48891	-1.12397	-1.28033
-1.01407	-1.10883	-1.96773	-3.66567	-3.63316	-1.54655	-1.2057
-1.01725	-1.04692	-1.73366	-2.53631	-1.86056	-1.35628	1.07381
-1.02531	-1.02357	-1.44102	-2.40529	-1.55906	-1.20166	-1.54667
-1.0266	-1.00294	-1.47126	-2.1419	-1.56885	-1.39387	-1.21042
-1.02796	-1.09488	-1.36279	-2.26336	-1.58595	-1.00633	-1.044
-1.02875	-1.04912	-1.65377	-2.38822	-1.28916	-1.27281	-1.56232
-1.03708	-1.12867	-1.40912	-2.33685	-1.76841	-1.42516	-1.32882
-1.03964	-1.02495	-1.52213	-2.12402	-1.16983	1.04502	1.24343
-1.04068	1.03807	-1.38299	-2.02647	1.08112	1.5951	1.39426
-1.0477	-1.08847	-1.94973	-2.54039	-2.22685	-1.69114	-1.35967
-1.05492	1.0218	-2.23773	-1.30239	-1.16628	-1.38786	-1.47804
-1.06282	-1.09279	-2.29056	-1.93262	-1.61322	-1.00237	-1.12419
-1.06569	-1.32832	-2.18389	-1.79135	-1.44063	-1.51452	-1.39419
-1.06898	-1.05427	-1.87902	-2.2161	-1.58295	-1.52513	-1.13641
-1.06966	-1.12084	-1.45288	-2.25821	-1.6743	-1.21848	-1.0556
-1.07031	-1.09486	-1.66351	-3.66008	-2.81891	-1.0353	1.5661
-1.07943	-1.1148	-1.79307	-2.42295	-1.86173	-1.08698	1.03846
-1.08208	1.01142	-1.60477	-2.26576	-1.09184	1.0256	-1.08982
-1.08776	-1.02441	-1.37988	-2.15328	-1.2931	-1.13485	-1.01969
-1.0944	-1.18116	-2.33476	-2.08363	-1.73235	-1.37748	-1.48518
-1.09841	-1.05648	-2.07662	-1.16596	-1.01159	-1.07134	-1.01049
-1.10419	-1.03829	-1.63127	-2.20206	-1.52716	-1.46675	-1.11419
-1.10868	-1.04171	-1.73018	-2.1046	-1.89326	-1.40857	-1.16922
-1.10895	-1.26702	-2.31648	-1.89442	-1.27602	1.13003	1.11937
-1.11254	-1.05373	-1.58316	-2.09412	-1.32078	1.31151	1.67119
-1.11565	-1.12054	-1.51735	-2.02172	-1.60192	-1.20483	-1.23448
-1.11587	1.04497	1.06797	-1.41175	-2.31161	-1.28465	2.04124
-1.11936	-1.14584	-1.28895	-1.73555	-2.33364	-1.36662	1.22223
-1.12104	-1.11656	-1.48726	-2.26775	-2.27574	-1.35519	-1.26465
-1.12188	-1.06095	-2.02341	-1.50632	-1.12376	1.14813	1.51605
-1.12278	-1.02771	-1.23884	-2.08202	-2.3043	1.13682	2.54214
-1.12853	-1.13757	-1.50236	-2.21765	-1.7488	-1.68274	-1.28739
-1.13202	-1.11559	-2.10994	-2.20224	1.34385	1.38957	1.23748
-1.13621	-1.27094	-1.98191	-2.20741	-1.96865	-1.23334	1.0391
-1.1404	1.01939	-1.30785	-2.46546	-2.07505	-1.28827	-1.25315
-1.15005	-1.15525	-1.91136	-2.35188	-1.77152	-1.1583	-1.15298
-1.15764	-1.10405	-1.84138	-2.4192	-1.69633	-1.72969	-1.07459
-1.16091	-1.16914	-2.79261	-1.27097	1.03868	-1.48455	-1.50913
-1.1753	-1.18244	-1.45667	-2.21927	-1.82028	1.06245	1.16111
-1.17585	-1.29935	-3.03103	-1.41258	-1.05934	-1.24276	-1.1925
-1.1936	-1.16797	-2.02574	-2.6747	-2.36964	-1.88275	1.25646
-1.20171	1.05529	-1.25108	-1.7744	-2.43198	1.11103	1.90474
-1.21456	-1.21687	-1.54637	-2.21601	-1.23343	-1.39063	-1.55989
-1.24207	-1.2592	-2.7322	-7.82126	-4.26572	-1.17886	1.00667
-1.25862	-1.44735	-3.0139	-2.33925	-1.5849	-1.17761	-1.50163
-1.32013	-1.29792	-2.01665	-2.04723	-1.64845	1.03299	1.10841
-1.32059	-1.59099	-2.36135	-1.39871	1.07225	1.12475	-1.08246
-1.32823	-1.41754	-3.04493	-3.92208	-2.24209	-1.32178	1.54513
-1.34256	-1.32992	-2.25281	-1.78803	-2.00367	-1.06305	1.64158
2.69764	10.8296	27.9371	15.9831	20.6571	31.9514	32.7285
1.5129	2.0241	4.91808	10.7182	10.8162	9.36184	14.7739
1.47967	3.86641	16.0802	14.6336	12.1522	21.7394	21.3371
1.43519	3.08173	23.0207	26.2348	13.1406	7.1669	8.11785
1.25429	2.82939	7.32122	7.19761	14.9095	12.7853	9.13157
1.22889	1.31094	2.92167	4.68966	6.77134	13.4928	16.3041
1.2046	-1.01953	5.31634	7.81209	7.35505	6.43839	13.0135
1.19611	1.06248	5.33192	8.37016	8.06699	6.01469	11.4852
1.11517	1.44317	10.7224	18.1934	14.6825	9.41121	4.91098
1.11277	1.25405	18.4375	9.20681	5.69334	10.4881	13.4707
1.10288	1.30708	14.0207	24.4962	19.015	11.7698	8.05566
1.0759	1.05341	2.60109	6.7658	11.0802	15.858	13.6152
1.06742	1.11034	2.22594	7.07878	14.5964	27.8509	22.3906
1.05017	1.12342	2.90277	15.8995	29.3963	27.9197	19.7365
1.04748	2.5133	16.0859	6.31241	6.52578	15.6127	4.84515
1.0408	1.25285	3.62713	4.73238	13.288	14.2436	13.2698
1.03612	1.06536	2.86077	7.80687	15.4753	23.1048	12.2932
1.01876	1.4882	6.89382	8.51807	8.51807	9.50469	9.27954
1.01187	1.2741	11.0962	16.8056	19.0248	24.6977	33.9319
-1.00764	1.12533	34.6089	54.8672	27.883	30.0291	25.7217
-1.01713	1.01541	5.95752	40.8576	61.3981	36.4542	37.6126
-1.01992	-1.05989	1.67184	8.7938	24.5983	29.2534	34.3906
-1.02455	-1.00717	3.47621	6.6415	6.3013	10.1837	24.9463
-1.0324	1.10985	3.72119	17.2121	30.831	38.9715	42.09
-1.04902	-1.0614	2.99529	13.81	51.8245	30.9936	12.0518
-1.04903	1.11305	8.64674	10.9022	10.5038	6.98571	6.04713
-1.05388	1.25527	5.01942	6.68907	7.91491	19.9741	41.4812
-1.07843	-1.0025	1.7482	4.52437	10.6631	18.5242	19.2464
-1.09587	3.46706	18.9501	16.1876	22.4483	21.4839	23.3053
-1.24158	1.83991	11.3627	15.1643	15.8076	13.2001	12.9145
1.45714	-1.34777	-4.33232	-5.02555	-4.53752	-4.94708	-3.5195
1.0189	1.00198	-1.3291	-3.27518	-5.78188	-4.89809	-5.72164
1.01069	1.0356	-1.46993	-3.41051	-3.66375	-2.19925	-2.24542
-1.02262	-1.03936	-1.41794	-2.78061	-6.12371	-3.88917	-4.29211
-1.03914	-1.03939	-1.69767	-3.4136	-4.15629	-3.99952	-3.6379
-1.05873	-1.23133	-2.2063	-3.26609	-2.90742	-3.66157	-4.09783
-1.05898	-1.01864	-1.90292	-4.18083	-4.27394	-2.86955	-2.14594
-1.06531	-1.08643	-1.63529	-2.81095	-3.011	-3.97048	-3.20181
-1.08301	-1.03065	-1.22985	-2.10011	-6.49879	-3.42332	-1.60443
-1.08472	-1.1219	-1.63923	-3.31237	-3.09819	-3.6749	-3.14484
-1.0882	-1.26235	-1.78916	-5.93192	-10.103	-3.44526	-2.82823
-1.08855	-1.12087	-1.28913	-2.56343	-4.38793	-3.10841	-2.29017
-1.0898	-1.08763	-2.09808	-7.15788	-5.00516	-1.98344	-1.97088
-1.10422	-1.17396	-1.58945	-3.19063	-3.80608	-2.55493	-2.94081
-1.10539	-1.21774	-1.57167	-3.03629	-3.62031	-2.93673	-3.2236
-1.12571	-1.14251	-2.87515	-7.05095	-6.46443	-4.41488	-3.4715
-1.13991	-1.07165	-1.83875	-4.25792	-4.85757	-6.20803	-8.18412
-1.15174	-1.28316	-3.08176	-3.46258	-3.84902	-5.22178	-3.4644
-1.15263	-1.26911	-1.91959	-3.57847	-2.8054	-3.36363	-2.43797
-1.17039	-1.24253	-2.29394	-4.17048	-3.93407	-3.1744	-2.24828
-1.17897	-1.25366	-1.5127	-3.62265	-8.39598	-9.28267	-8.82958
-1.19673	-1.28358	-2.31418	-6.01431	-4.62071	-1.92745	-1.15404
-1.2013	-1.13475	-1.839	-5.64759	-8.25747	-7.7726	-3.93219
-1.21478	-1.23142	-2.60815	-3.70963	-3.13455	-2.88759	-2.89551
-1.2301	-1.51607	-4.81167	-7.38958	-5.22043	-3.68862	-5.77411
-1.31093	-1.35624	-2.45768	-3.55914	-4.38479	-3.96134	-4.71941
-1.37623	-1.4822	-10.5415	-19.0768	-12.5459	-2.68815	-1.4884
-1.56045	-1.55104	-2.07665	-7.13899	-7.01467	-4.82578	-3.01813
-1.83105	-2.49435	-4.72571	-3.68024	-2.81402	-2.71143	-2.21323
