# Supplementary material for: The biological knowledge discovery by PCCF measure and PCA-F projection
Source: PLoS One. 2017 Apr 11;12(4):e0175104. doi: 10.1371/journal.pone.0175104 (PMC5388332; doi:10.1371/journal.pone.0175104)
Supplement: S1 File — (ZIP) [file pone.0175104.s001.zip › S1 File/drawneighbours.m]

clear all;
data_xy = xlsread('pcafo.xls');%
data_all = xlsread('fpoints.xls');%

x_axis = data_xy(:,1);
y_axis = data_xy(:,2);
total_number = length(x_axis);

for i = 1:total_number
    for j = 1:total_number
        disMatrix(i,j) = cal_dis2(data_all(i,:),data_all(j,:));        
    end
end


for i = 1:total_number
    nearest_dot(i) = find_the_neighbourhood(disMatrix,i);
    secondNearestDot(i) = find_the_2nd_dot(disMatrix,i,nearest_dot(i));
end


gscatter(x_axis,y_axis);
hold on;

for i = 1:total_number
    line([x_axis(i),x_axis(nearest_dot(i))],[y_axis(i),y_axis(nearest_dot(i))],'linewidth',1,'color','b');
    hold on;
    line([x_axis(i),x_axis(secondNearestDot(i))],[y_axis(i),y_axis(secondNearestDot(i))],'linewidth',1,'color','r');
end

disp(nearest_dot);
title('pccf neighbourds');

plot(x_axis,y_axis,'.y');
