# Supplementary material for: The biological knowledge discovery by PCCF measure and PCA-F projection
Source: PLoS One. 2017 Apr 11;12(4):e0175104. doi: 10.1371/journal.pone.0175104 (PMC5388332; doi:10.1371/journal.pone.0175104)
Supplement: S1 File — (ZIP) [file pone.0175104.s001.zip › S1 File/find_the_2nd_dot.m]

function dotno = find_the_2nd_dot(disMatrix,id,nearest_dot)
%find the second nearest dot


dmin = 1000000000;
total_number = size(disMatrix,1);

for i = 1:total_number
    if i ~= nearest_dot
        dis = disMatrix(i,id);
        if dis < dmin && i ~= id
            dmin = dis;
            dotno = i;
        end
    end
    


end
