# Supplementary material for: The biological knowledge discovery by PCCF measure and PCA-F projection
Source: PLoS One. 2017 Apr 11;12(4):e0175104. doi: 10.1371/journal.pone.0175104 (PMC5388332; doi:10.1371/journal.pone.0175104)
Supplement: S1 File — (ZIP) [file pone.0175104.s001.zip › S1 File/find_the_neighbourhood.m]

function [ dotno ] = find_the_neighbourhood(disMatrix,id)
%UNTITLED11 
dmin = 10000000000;
total_number =size(disMatrix,1);
for i = 1:total_number
        dis = disMatrix(i,id);
        if dis < dmin && i ~= id
            dmin = dis;
            dotno = i;
        end
    end
    


end
