# Supplementary material for: The biological knowledge discovery by PCCF measure and PCA-F projection
Source: PLoS One. 2017 Apr 11;12(4):e0175104. doi: 10.1371/journal.pone.0175104 (PMC5388332; doi:10.1371/journal.pone.0175104)
Supplement: S1 File — (ZIP) [file pone.0175104.s001.zip › S1 File/fpoints.m]

clc
clear all
tic
% Load data
X1=xlsread('data.xls');
[m,n] = size(X1);

for i = 1:m
X(i,:)=X1(i,:)-min(min(X1(i,:)),0);
end

for i = 1:m
b_matrix(i,:)=cumsum(X(i,:))/sum(X(i,:));
end

for i = 1:m
c_matrix(i,:)=(X(i,:))/sum(X(i,:))/2;
end

e=b_matrix-c_matrix;

for i = 1:n
f_matrix(:,i)=X(:,n+1-i);
end

g=f_matrix;
[p,q] = size(g);

for i = 1:p
h_matrix(i,:)=cumsum(g(i,:))/sum(g(i,:));
end

for i = 1:p
i_matrix(i,:)=(g(i,:))/sum(g(i,:))/2;
end

j=h_matrix-i_matrix;
k=[e j]
xlswrite('fpoints.xls',k);

pc = pcacov(k);
[pc,latent,explained] = pcacov(k);


toc
