# Supplementary material for: The biological knowledge discovery by PCCF measure and PCA-F projection
Source: PLoS One. 2017 Apr 11;12(4):e0175104. doi: 10.1371/journal.pone.0175104 (PMC5388332; doi:10.1371/journal.pone.0175104)
Supplement: S1 File — (ZIP) [file pone.0175104.s001.zip › S1 File/fpoints.xls]

## Sheet: Sheet1
0.131953	0.391964	0.531934	0.546637	0.54943	0.639779	0.865064	0.134936	0.360221	0.45057	0.453363	0.468066	0.608036	0.868047
0.0884348	0.256844	0.338473	0.418433	0.496737	0.582563	0.834195	0.165805	0.417437	0.503263	0.581567	0.661527	0.743156	0.911565
0.0522022	0.171933	0.314072	0.434938	0.527815	0.668652	0.881434	0.118566	0.331348	0.472185	0.565062	0.685928	0.828067	0.947798
0.0597391	0.183931	0.309539	0.428938	0.55064	0.716638	0.909588	0.0904121	0.283362	0.44936	0.571062	0.690461	0.816069	0.940261
0.0606299	0.173861	0.278577	0.388171	0.496641	0.643334	0.869518	0.130482	0.356666	0.503359	0.611829	0.721423	0.826139	0.93937
0.053448	0.154516	0.271129	0.421032	0.559151	0.671815	0.863635	0.136365	0.328185	0.440849	0.578968	0.728871	0.845484	0.946552
0.0689296	0.21591	0.362863	0.431766	0.510442	0.687065	0.892506	0.107494	0.312935	0.489558	0.568234	0.637137	0.78409	0.93107
0.0614237	0.18834	0.314218	0.439907	0.560873	0.69919	0.890922	0.109078	0.30081	0.439127	0.560093	0.685782	0.81166	0.938576
0.0588642	0.17157	0.282391	0.413901	0.56526	0.74687	0.925826	0.0741738	0.25313	0.43474	0.586099	0.717609	0.82843	0.941136
0.0547501	0.165569	0.2784	0.383891	0.51252	0.687333	0.891124	0.108876	0.312667	0.48748	0.616109	0.7216	0.834431	0.94525
0.0476877	0.150571	0.260409	0.359636	0.47006	0.653132	0.885182	0.114818	0.346868	0.52994	0.640364	0.739591	0.849429	0.952312
0.0572084	0.168774	0.280034	0.397866	0.5262	0.701978	0.905176	0.0948244	0.298022	0.4738	0.602134	0.719966	0.831226	0.942792
0.0921347	0.189821	0.195372	0.195726	0.285133	0.519501	0.832409	0.167591	0.480499	0.714867	0.804274	0.804628	0.810179	0.907865
0.0624127	0.18585	0.304151	0.416848	0.530998	0.668218	0.873354	0.126646	0.331782	0.469002	0.583152	0.695849	0.81415	0.937587
0.0555182	0.161875	0.270058	0.401738	0.550589	0.724513	0.911961	0.0880386	0.275487	0.449411	0.598262	0.729942	0.838125	0.944482
0.0532689	0.158484	0.261339	0.367958	0.485551	0.631906	0.85819	0.14181	0.368094	0.514449	0.632042	0.738661	0.841516	0.946731
0.0593998	0.178479	0.306591	0.433384	0.555581	0.726657	0.916948	0.083052	0.273343	0.444419	0.566616	0.693409	0.821521	0.9406
0.0473513	0.13703	0.227885	0.328387	0.433196	0.596164	0.85315	0.14685	0.403836	0.566804	0.671613	0.772115	0.86297	0.952649
0.0538171	0.165414	0.283437	0.396802	0.53407	0.716565	0.907457	0.0925426	0.283435	0.46593	0.603198	0.716563	0.834586	0.946183
0.054867	0.169532	0.290556	0.404235	0.529946	0.694089	0.892486	0.107514	0.305911	0.470054	0.595765	0.709444	0.830468	0.945133
0.0588325	0.179139	0.302934	0.423884	0.535225	0.673887	0.879918	0.120082	0.326113	0.464775	0.576116	0.697066	0.820861	0.941168
0.0565611	0.17137	0.290667	0.412646	0.543722	0.700487	0.893553	0.106447	0.299513	0.456278	0.587354	0.709333	0.82863	0.943439
0.0538948	0.173965	0.300345	0.419105	0.540362	0.684637	0.883105	0.116895	0.315363	0.459638	0.580895	0.699655	0.826035	0.946105
0.0556965	0.164529	0.26839	0.371824	0.477977	0.59624	0.830529	0.169471	0.40376	0.522023	0.628176	0.73161	0.835471	0.944303
0.0686609	0.204547	0.34039	0.409008	0.477366	0.634513	0.86165	0.13835	0.365487	0.522634	0.590992	0.65961	0.795453	0.931339
0.0720911	0.144182	0.21593	0.359638	0.514127	0.694786	0.896458	0.103542	0.305214	0.485873	0.640362	0.78407	0.855818	0.927909
0.0748544	0.221834	0.36589	0.437822	0.514645	0.705032	0.909298	0.0907016	0.294968	0.485355	0.562178	0.63411	0.778166	0.925146
0.0828013	0.245492	0.325382	0.328597	0.417648	0.659785	0.908043	0.0919569	0.340215	0.582352	0.671403	0.674618	0.754508	0.917199
0.0539717	0.161159	0.27212	0.392535	0.5218	0.698032	0.903835	0.0961655	0.301968	0.4782	0.607465	0.72788	0.838841	0.946028
0.0562859	0.165668	0.273742	0.382767	0.513768	0.690369	0.895008	0.104992	0.309631	0.486232	0.617233	0.726258	0.834332	0.943714
0.0445647	0.132873	0.252886	0.389483	0.496857	0.627981	0.856028	0.143972	0.372019	0.503143	0.610517	0.747114	0.867127	0.955435
0.0528243	0.159489	0.27179	0.38312	0.490718	0.648398	0.875675	0.124325	0.351602	0.509282	0.61688	0.72821	0.840511	0.947176
0.0555844	0.170887	0.286022	0.404869	0.541454	0.701947	0.894643	0.105357	0.298053	0.458546	0.595131	0.713978	0.829113	0.944416
0.0480784	0.144038	0.238272	0.330412	0.449032	0.62017	0.859237	0.140763	0.37983	0.550968	0.669588	0.761728	0.855962	0.951922
0.0568642	0.171822	0.291666	0.420506	0.559431	0.703596	0.887962	0.112038	0.296404	0.440569	0.579494	0.708334	0.828178	0.943136
0.0553696	0.168438	0.280881	0.386947	0.518343	0.698116	0.898908	0.101092	0.301884	0.481657	0.613053	0.719119	0.831562	0.94463
0.0727847	0.216787	0.359429	0.50095	0.571047	0.670342	0.884819	0.115181	0.329658	0.428953	0.49905	0.640571	0.783213	0.927215
0.0880679	0.272221	0.459742	0.551179	0.551208	0.648514	0.872896	0.127104	0.351486	0.448792	0.448821	0.540258	0.727779	0.911932
0.0558652	0.164116	0.279676	0.398705	0.513503	0.644319	0.858096	0.141904	0.355681	0.486497	0.601295	0.720324	0.835884	0.944135
0.0692469	0.209275	0.34998	0.419904	0.490195	0.667094	0.886851	0.113149	0.332906	0.509805	0.580096	0.65002	0.790725	0.930753
0.0532131	0.162526	0.275996	0.393096	0.523195	0.700074	0.903292	0.0967084	0.299926	0.476805	0.606904	0.724004	0.837474	0.946787
0.0354815	0.111315	0.203708	0.305872	0.39528	0.521401	0.804118	0.195882	0.478599	0.60472	0.694128	0.796292	0.888685	0.964518
0.0505832	0.149426	0.24764	0.355191	0.470656	0.620672	0.85641	0.14359	0.379328	0.529344	0.644809	0.75236	0.850574	0.949417
0.0647763	0.196556	0.263559	0.326756	0.467747	0.654366	0.881596	0.118404	0.345634	0.532253	0.673244	0.736441	0.803444	0.935224
0.0847153	0.25146	0.415452	0.501434	0.505455	0.605431	0.852703	0.147297	0.394569	0.494545	0.498566	0.584548	0.74854	0.915285
0.0665895	0.133179	0.204448	0.364405	0.527317	0.687132	0.886362	0.113638	0.312868	0.472683	0.635595	0.795552	0.866821	0.933411
0.0651207	0.19495	0.259659	0.326826	0.477819	0.673247	0.892425	0.107575	0.326753	0.522181	0.673174	0.740341	0.80505	0.934879
0.0500342	0.152525	0.25322	0.362567	0.502621	0.67352	0.882737	0.117263	0.32648	0.497379	0.637433	0.74678	0.847475	0.949966
0.0759482	0.228179	0.382869	0.537174	0.61307	0.695197	0.888662	0.111338	0.304803	0.38693	0.462826	0.617131	0.771821	0.924052
0.0769841	0.230004	0.30604	0.382171	0.533125	0.683709	0.879736	0.120264	0.316291	0.466875	0.617829	0.69396	0.769996	0.923016
0.0314489	0.0926474	0.153316	0.218304	0.296755	0.423882	0.753315	0.246685	0.576118	0.703245	0.781696	0.846684	0.907353	0.968551
0.0398797	0.11866	0.199492	0.289553	0.380534	0.518527	0.806834	0.193166	0.481473	0.619466	0.710447	0.800508	0.88134	0.96012
0.0513712	0.151488	0.256503	0.382288	0.512814	0.673602	0.886691	0.113309	0.326398	0.487186	0.617712	0.743497	0.848512	0.948629
0.0886734	0.265001	0.352655	0.353812	0.444588	0.637317	0.870213	0.129787	0.362683	0.555412	0.646188	0.647345	0.734999	0.911327
0.0716025	0.213705	0.284205	0.284284	0.360254	0.564471	0.846397	0.153603	0.435529	0.639746	0.715716	0.715795	0.786295	0.928398
0.0520401	0.15521	0.25722	0.364667	0.499442	0.671639	0.882814	0.117186	0.328361	0.500558	0.635333	0.74278	0.84479	0.94796
0.0405888	0.122901	0.207799	0.28972	0.379137	0.557057	0.842153	0.157847	0.442943	0.620863	0.71028	0.792201	0.877099	0.959411
0.0539716	0.162817	0.273456	0.38598	0.509249	0.679907	0.892028	0.107972	0.320093	0.490751	0.61402	0.726544	0.837183	0.946028
0.0559867	0.166811	0.278254	0.393122	0.507496	0.658297	0.876494	0.123506	0.341703	0.492504	0.606878	0.721746	0.833189	0.944013
0.0707019	0.141404	0.212747	0.356065	0.503082	0.678114	0.889052	0.110948	0.321886	0.496918	0.643935	0.787253	0.858596	0.929298
0.055206	0.173234	0.296641	0.414731	0.524684	0.646158	0.857592	0.142408	0.353842	0.475316	0.585269	0.703359	0.826766	0.944794
0.0595712	0.177447	0.292061	0.41066	0.535997	0.6844	0.884877	0.115123	0.3156	0.464003	0.58934	0.707939	0.822553	0.940429
0.0815756	0.165248	0.167344	0.246852	0.422869	0.629243	0.869553	0.130447	0.370757	0.577131	0.753148	0.832656	0.834752	0.918424
0.0472409	0.141332	0.237252	0.343564	0.475828	0.652649	0.877224	0.122776	0.347351	0.524172	0.656436	0.762748	0.858668	0.952759
0.0726119	0.216545	0.366779	0.518598	0.591503	0.671833	0.876082	0.123918	0.328167	0.408497	0.481402	0.633221	0.783455	0.927388
0.0376047	0.11195	0.186273	0.263577	0.351646	0.499855	0.799858	0.200142	0.500145	0.648354	0.736423	0.813727	0.88805	0.962395
0.0694278	0.138856	0.208726	0.346794	0.500317	0.68795	0.895128	0.104872	0.31205	0.499683	0.653206	0.791274	0.861144	0.930572
0.0587968	0.173704	0.288219	0.407797	0.530163	0.679084	0.883407	0.116593	0.320916	0.469837	0.592203	0.711781	0.826296	0.941203
0.0522928	0.155327	0.265594	0.38523	0.502168	0.660246	0.88075	0.11925	0.339754	0.497832	0.61477	0.734406	0.844673	0.947707
0.0736342	0.221015	0.294762	0.367018	0.517203	0.688166	0.8906	0.1094	0.311834	0.482797	0.632982	0.705238	0.778985	0.926366
0.0419446	0.130105	0.222846	0.312256	0.404132	0.56973	0.843169	0.156831	0.43027	0.595868	0.687744	0.777154	0.869895	0.958055
0.0556813	0.167788	0.283201	0.398685	0.522819	0.703913	0.908684	0.0913159	0.296087	0.477181	0.601315	0.716799	0.832212	0.944319
0.0478232	0.144012	0.24325	0.364859	0.504051	0.664223	0.877969	0.122031	0.335777	0.495949	0.635141	0.75675	0.855988	0.952177
0.0522061	0.154549	0.254487	0.358324	0.463919	0.601753	0.844014	0.155986	0.398247	0.536081	0.641676	0.745513	0.845451	0.947794
0.0682127	0.203953	0.338667	0.405852	0.476315	0.640281	0.866891	0.133109	0.359719	0.523685	0.594148	0.661333	0.796047	0.931787
0.0652718	0.130544	0.200055	0.345524	0.506173	0.689743	0.894312	0.105688	0.310257	0.493827	0.654476	0.799945	0.869456	0.934728
0.0456164	0.136831	0.227249	0.334249	0.461634	0.640317	0.876898	0.123102	0.359683	0.538366	0.665751	0.772751	0.863169	0.954384
0.0819201	0.246354	0.333043	0.337217	0.417969	0.597936	0.848576	0.151424	0.402064	0.582031	0.662783	0.666957	0.753646	0.91808
0.0478473	0.144722	0.252269	0.365378	0.467749	0.586918	0.829152	0.170848	0.413082	0.532251	0.634622	0.747731	0.855278	0.952153
0.0389312	0.122398	0.215753	0.31176	0.407321	0.574035	0.846188	0.153812	0.425965	0.592679	0.68824	0.784247	0.877602	0.961069
0.0743253	0.148651	0.22754	0.384877	0.541648	0.701353	0.891368	0.108632	0.298647	0.458352	0.615123	0.77246	0.851349	0.925675
0.0722801	0.215435	0.359008	0.504912	0.57812	0.649483	0.860423	0.139577	0.350517	0.42188	0.495088	0.640992	0.784565	0.92772
0.0848467	0.256536	0.343378	0.3439	0.42874	0.625532	0.869002	0.130998	0.374468	0.57126	0.6561	0.656622	0.743464	0.915153
0.0463605	0.145527	0.26967	0.410772	0.531003	0.666294	0.87556	0.12444	0.333706	0.468997	0.589228	0.73033	0.854473	0.95364
0.084134	0.171386	0.174503	0.25748	0.426468	0.623456	0.867217	0.132783	0.376544	0.573532	0.74252	0.825497	0.828614	0.915866
0.0475486	0.145858	0.249578	0.354218	0.47934	0.64265	0.866259	0.133741	0.35735	0.52066	0.645782	0.750422	0.854142	0.952451
0.0551067	0.163861	0.271844	0.387333	0.524475	0.688145	0.887913	0.112087	0.311855	0.475525	0.612667	0.728156	0.836139	0.944893
0.0844341	0.173832	0.264323	0.43387	0.517889	0.627839	0.868895	0.131105	0.372161	0.482111	0.56613	0.735677	0.826168	0.915566
0.0628944	0.191006	0.334984	0.413745	0.484306	0.644194	0.86676	0.13324	0.355806	0.515694	0.586255	0.665016	0.808994	0.937106
0.0776513	0.155303	0.157134	0.238704	0.402131	0.609777	0.866868	0.133132	0.390223	0.597869	0.761296	0.842866	0.844697	0.922349
0.0571907	0.114381	0.203436	0.3706	0.507635	0.649286	0.866005	0.133995	0.350714	0.492365	0.6294	0.796564	0.885619	0.942809
0.0566818	0.168242	0.279621	0.397708	0.525938	0.677644	0.881354	0.118646	0.322356	0.474062	0.602292	0.720379	0.831758	0.943318
0.0682506	0.206523	0.347958	0.486978	0.554583	0.639396	0.862104	0.137896	0.360604	0.445417	0.513022	0.652042	0.793477	0.931749
0.0534317	0.159778	0.273321	0.391326	0.518035	0.680093	0.886409	0.113591	0.319907	0.481965	0.608674	0.726679	0.840222	0.946568
0.0589576	0.117915	0.199723	0.354213	0.493211	0.638159	0.858395	0.141605	0.361841	0.506789	0.645787	0.800277	0.882085	0.941042
0.054519	0.165576	0.279385	0.337732	0.338807	0.442025	0.772622	0.227378	0.557975	0.661193	0.662268	0.720615	0.834424	0.945481
0.0660032	0.132006	0.199931	0.343162	0.497158	0.665984	0.87806	0.12194	0.334016	0.502842	0.656838	0.800069	0.867994	0.933997
0.089621	0.271108	0.363832	0.364691	0.455577	0.640805	0.867574	0.132426	0.359195	0.544423	0.635309	0.636168	0.728892	0.910379
0.0698746	0.139749	0.222848	0.386385	0.543039	0.699215	0.889588	0.110412	0.300785	0.456961	0.613615	0.777152	0.860251	0.930125
0.0531265	0.165004	0.284419	0.403553	0.531234	0.690581	0.890358	0.109642	0.309419	0.468766	0.596447	0.715581	0.834996	0.946873
0.0945557	0.287142	0.393746	0.402321	0.408737	0.52851	0.820932	0.179068	0.47149	0.591263	0.597679	0.606254	0.712858	0.905444
0.100661	0.201323	0.201587	0.202104	0.320789	0.569476	0.849865	0.150135	0.430524	0.679211	0.797896	0.798413	0.798677	0.899339
0.0557591	0.167971	0.281427	0.404754	0.527427	0.661609	0.86972	0.13028	0.338391	0.472573	0.595246	0.718573	0.832029	0.944241
0.0356569	0.109228	0.184602	0.258786	0.334778	0.481349	0.794327	0.205673	0.518651	0.665222	0.741214	0.815398	0.890772	0.964343
0.0781752	0.237473	0.318595	0.32448	0.430732	0.648345	0.882795	0.117205	0.351655	0.569268	0.67552	0.681405	0.762527	0.921825
0.117231	0.245274	0.261971	0.267856	0.28047	0.430656	0.784113	0.215887	0.569344	0.71953	0.732144	0.738029	0.754726	0.882769
0.119909	0.248217	0.264046	0.271476	0.277873	0.458895	0.81676	0.18324	0.541105	0.722127	0.728524	0.735954	0.751783	0.880091
0.0680912	0.206511	0.346161	0.415482	0.491622	0.685009	0.901128	0.0988719	0.314991	0.508378	0.584518	0.653839	0.793489	0.931909
0.0691178	0.138236	0.207471	0.353463	0.516269	0.689488	0.888328	0.111672	0.310512	0.483731	0.646537	0.792529	0.861764	0.930882
0.068643	0.205649	0.274012	0.349008	0.504565	0.675213	0.88265	0.11735	0.324787	0.495435	0.650992	0.725988	0.794351	0.931357
0.0696113	0.139223	0.214171	0.364467	0.516008	0.690109	0.894008	0.105992	0.309891	0.483992	0.635533	0.785829	0.860777	0.930389
0.0701764	0.210104	0.281557	0.35446	0.425662	0.506503	0.793671	0.206329	0.493497	0.574338	0.64554	0.718443	0.789896	0.929824
0.0646663	0.129333	0.194192	0.33293	0.493264	0.677189	0.887329	0.112671	0.322811	0.506736	0.66707	0.805808	0.870667	0.935334
0.0512275	0.156373	0.268656	0.389896	0.528857	0.69863	0.896159	0.103841	0.30137	0.471143	0.610104	0.731344	0.843627	0.948773
0.0598694	0.119739	0.193828	0.336629	0.476255	0.650626	0.877041	0.122959	0.349374	0.523745	0.663371	0.806172	0.880261	0.940131
0.048861	0.149505	0.258162	0.384976	0.515934	0.673625	0.88515	0.11485	0.326375	0.484066	0.615024	0.741838	0.850495	0.951139
0.0872005	0.26113	0.364049	0.385744	0.391249	0.516014	0.820389	0.179611	0.483986	0.608751	0.614256	0.635951	0.73887	0.9128
0.0846975	0.169395	0.169871	0.255777	0.435447	0.65883	0.893987	0.106013	0.34117	0.564553	0.744223	0.830129	0.830605	0.915302
0.0479489	0.0958978	0.146642	0.246696	0.344556	0.461775	0.765221	0.234779	0.538225	0.655444	0.753304	0.853358	0.904102	0.952051
0.0312274	0.0945704	0.158865	0.224406	0.299958	0.444618	0.773544	0.226456	0.555382	0.700042	0.775594	0.841135	0.90543	0.968773
0.0779084	0.23657	0.319585	0.321848	0.406004	0.607254	0.862174	0.137826	0.392746	0.593996	0.678152	0.680415	0.76343	0.922092
0.103675	0.207353	0.30994	0.412523	0.415723	0.542856	0.833394	0.166606	0.457144	0.584277	0.587477	0.69006	0.792647	0.896325
0.0579099	0.173927	0.29108	0.350125	0.409067	0.534715	0.800711	0.199289	0.465285	0.590933	0.649875	0.70892	0.826073	0.94209
0.0484072	0.147353	0.255901	0.366295	0.490961	0.66654	0.88492	0.11508	0.33346	0.509039	0.633705	0.744099	0.852647	0.951593
0.0622071	0.187358	0.250302	0.311797	0.437222	0.596998	0.846421	0.153579	0.403002	0.562778	0.688203	0.749698	0.812642	0.937793
0.0894446	0.182023	0.27664	0.368123	0.36888	0.500051	0.815232	0.184768	0.499949	0.63112	0.631877	0.72336	0.817977	0.910555
0.0379526	0.114556	0.191818	0.27033	0.352965	0.497635	0.799786	0.200214	0.502365	0.647035	0.72967	0.808182	0.885444	0.962047
0.043616	0.133453	0.232064	0.338413	0.460549	0.641581	0.877218	0.122782	0.358419	0.539451	0.661587	0.767936	0.866547	0.956384
0.0649251	0.12985	0.195635	0.331806	0.492174	0.695172	0.904094	0.0959059	0.304828	0.507826	0.668194	0.804365	0.87015	0.935075
0.130497	0.26957	0.28911	0.30192	0.303766	0.459137	0.807254	0.192746	0.540863	0.696234	0.69808	0.71089	0.73043	0.869503
0.0665753	0.133151	0.20324	0.343778	0.487722	0.662941	0.882333	0.117667	0.337059	0.512278	0.656222	0.79676	0.866849	0.933425
0.13115	0.266059	0.272303	0.279692	0.284598	0.447657	0.805359	0.194641	0.552343	0.715402	0.720308	0.727697	0.733941	0.86885
0.0699284	0.215857	0.369194	0.517446	0.588362	0.681922	0.887741	0.112259	0.318078	0.411638	0.482554	0.630806	0.784143	0.930072
0.101265	0.213256	0.231513	0.239045	0.350419	0.58483	0.853934	0.146066	0.41517	0.649581	0.760955	0.768487	0.786744	0.898735
0.0514999	0.154135	0.263291	0.387681	0.531919	0.699241	0.894348	0.105652	0.300759	0.468081	0.612319	0.736709	0.845865	0.9485
0.0469289	0.143565	0.251412	0.373401	0.504321	0.672447	0.886751	0.113249	0.327553	0.495679	0.626599	0.748588	0.856435	0.953071
0.0604577	0.183271	0.308933	0.37224	0.437574	0.619553	0.868099	0.131901	0.380447	0.562426	0.62776	0.691067	0.816729	0.939542
0.0829103	0.167926	0.170032	0.258009	0.43575	0.63801	0.875253	0.124747	0.36199	0.56425	0.741991	0.829968	0.832074	0.91709
0.0675579	0.202359	0.269602	0.344753	0.504599	0.688249	0.893602	0.106398	0.311751	0.495401	0.655247	0.730398	0.797641	0.932442
0.0462637	0.13867	0.234432	0.34277	0.481372	0.657391	0.876765	0.123235	0.342609	0.518628	0.65723	0.765568	0.86133	0.953736
0.0350315	0.105594	0.179902	0.262869	0.360169	0.512724	0.806085	0.193915	0.487276	0.639831	0.737131	0.820098	0.894406	0.964969
0.0743566	0.148713	0.225784	0.377825	0.526642	0.684715	0.884471	0.115529	0.315285	0.473358	0.622175	0.774216	0.851287	0.925643
0.0512337	0.158582	0.276089	0.397323	0.512275	0.668481	0.884788	0.115212	0.331519	0.487725	0.602677	0.723911	0.841418	0.948766
0.0965155	0.193031	0.289213	0.385518	0.387189	0.506082	0.811713	0.188287	0.493918	0.612811	0.614482	0.710787	0.806969	0.903484
0.0870616	0.263283	0.441655	0.531962	0.533056	0.633967	0.867439	0.132561	0.366033	0.466944	0.468038	0.558345	0.736717	0.912938
0.047469	0.146398	0.25091	0.36672	0.507032	0.685211	0.892917	0.107083	0.314789	0.492968	0.63328	0.74909	0.853602	0.952531
0.0983832	0.199036	0.201306	0.202144	0.325953	0.576558	0.852095	0.147905	0.423442	0.674047	0.797856	0.798694	0.800964	0.901617
0.0663688	0.204077	0.346242	0.417067	0.498076	0.685138	0.895595	0.104405	0.314862	0.501924	0.582933	0.653758	0.795923	0.933631
0.0543268	0.170371	0.299898	0.427932	0.54913	0.696061	0.891009	0.108991	0.303939	0.45087	0.572068	0.700102	0.829629	0.945673
0.0506883	0.153995	0.266687	0.386239	0.524318	0.704046	0.902586	0.0974138	0.295954	0.475682	0.613761	0.733313	0.846005	0.949312
0.0686061	0.137212	0.211435	0.359241	0.515298	0.696329	0.897443	0.102557	0.303671	0.484702	0.640759	0.788565	0.862788	0.931394
0.0375891	0.115526	0.201633	0.286337	0.377017	0.551939	0.837563	0.162437	0.448061	0.622983	0.713663	0.798367	0.884474	0.962411
0.0603394	0.184009	0.311259	0.435206	0.495233	0.609416	0.8618	0.1382	0.390584	0.504767	0.564794	0.688741	0.815991	0.939661
0.0684372	0.136874	0.207014	0.355893	0.521145	0.702225	0.898397	0.101603	0.297775	0.478855	0.644107	0.792986	0.863126	0.931563
0.0679294	0.20691	0.277962	0.345864	0.496613	0.681567	0.891837	0.108163	0.318433	0.503387	0.654136	0.722038	0.79309	0.932071
0.0749507	0.157438	0.24021	0.315446	0.394728	0.595959	0.858954	0.141046	0.404041	0.605272	0.684554	0.75979	0.842562	0.925049
0.0511369	0.155288	0.265881	0.386484	0.521589	0.698497	0.901663	0.0983373	0.301503	0.478411	0.613516	0.734119	0.844712	0.948863
0.071977	0.143954	0.144181	0.222697	0.404444	0.628438	0.874486	0.125514	0.371562	0.595556	0.777303	0.855819	0.856046	0.928023
0.0820087	0.166863	0.252151	0.334592	0.417706	0.617993	0.867584	0.132416	0.382007	0.582294	0.665408	0.747849	0.833137	0.917991
0.0832541	0.181771	0.197035	0.280554	0.457441	0.656901	0.881497	0.118503	0.343099	0.542559	0.719446	0.802965	0.818229	0.916746
0.0283944	0.0868418	0.149573	0.215431	0.280994	0.396975	0.740287	0.259713	0.603025	0.719006	0.784569	0.850427	0.913158	0.971606
0.0620733	0.188295	0.252443	0.316789	0.466713	0.652191	0.876045	0.123955	0.347809	0.533287	0.683211	0.747557	0.811705	0.937927
0.0755922	0.151335	0.151485	0.228187	0.391345	0.591364	0.852463	0.147537	0.408636	0.608655	0.771813	0.848515	0.848665	0.924408
0.0529813	0.163114	0.274135	0.383521	0.500234	0.66876	0.888043	0.111957	0.33124	0.499766	0.616479	0.725865	0.836886	0.947019
0.0521147	0.160264	0.271854	0.385215	0.516086	0.700594	0.906019	0.0939809	0.299406	0.483914	0.614785	0.728146	0.839736	0.947885
0.120864	0.241727	0.247045	0.254061	0.257699	0.391483	0.761663	0.238337	0.608517	0.742301	0.745939	0.752955	0.758273	0.879136
0.0485265	0.151312	0.261288	0.376218	0.494111	0.651947	0.875551	0.124449	0.348053	0.505889	0.623782	0.738712	0.848688	0.951473
0.061965	0.187159	0.250389	0.31662	0.465389	0.661868	0.887904	0.112096	0.338132	0.534611	0.68338	0.749611	0.812841	0.938035
0.0518379	0.160151	0.273254	0.38403	0.496688	0.659885	0.882287	0.117713	0.340115	0.503312	0.61597	0.726746	0.839849	0.948162
0.0652085	0.195632	0.260847	0.327631	0.48548	0.69106	0.902786	0.0972136	0.30894	0.51452	0.672369	0.739153	0.804368	0.934791
0.0680354	0.136071	0.20897	0.357271	0.512666	0.688234	0.891904	0.108096	0.311766	0.487334	0.642729	0.79103	0.863929	0.931965
0.0651227	0.135044	0.139842	0.206836	0.365041	0.580971	0.852845	0.147155	0.419029	0.634959	0.793164	0.860158	0.864956	0.934877
0.0652503	0.130501	0.199496	0.337499	0.482183	0.660984	0.882054	0.117946	0.339016	0.517817	0.662501	0.800504	0.869499	0.93475
0.0799562	0.162244	0.164575	0.244855	0.410264	0.597525	0.849828	0.150172	0.402475	0.589736	0.755145	0.835425	0.837756	0.920044
0.0711124	0.213219	0.358199	0.432185	0.528834	0.732756	0.920014	0.0799857	0.267244	0.471166	0.567815	0.641801	0.786781	0.928888
0.0517161	0.156338	0.272612	0.392649	0.449317	0.546255	0.821596	0.178404	0.453745	0.550683	0.607351	0.727388	0.843662	0.948284
0.051636	0.154889	0.206507	0.258131	0.373864	0.552211	0.833226	0.166774	0.447789	0.626136	0.741869	0.793493	0.845111	0.948364
0.0769893	0.231306	0.308633	0.311968	0.409945	0.627595	0.875302	0.124698	0.372405	0.590055	0.688032	0.691367	0.768694	0.923011
0.00553573	0.0130782	0.0150849	0.113218	0.318569	0.556463	0.84357	0.15643	0.443537	0.681431	0.886782	0.984915	0.986922	0.994464
0.00401027	0.00802053	0.0120506	0.0200736	0.168923	0.489141	0.832252	0.167748	0.510859	0.831077	0.979926	0.987949	0.991979	0.99599
0.0133448	0.117592	0.218272	0.228049	0.318599	0.552558	0.847983	0.152017	0.447442	0.681401	0.771951	0.781728	0.882408	0.986655
0.0126005	0.11409	0.292534	0.387989	0.39389	0.490094	0.793149	0.206851	0.509906	0.60611	0.612011	0.707466	0.88591	0.9874
0	0.0591962	0.1817	0.312423	0.454464	0.635477	0.870932	0.129068	0.364523	0.545536	0.687577	0.8183	0.940804	1
0	0.0545362	0.166519	0.293711	0.427447	0.57119	0.825472	0.174528	0.42881	0.572553	0.706289	0.833481	0.945464	1
0.00827754	0.0209101	0.0252652	0.0275533	0.0361235	0.233146	0.711944	0.288056	0.766854	0.963877	0.972447	0.974735	0.97909	0.991722
0	0.0774684	0.154996	0.232968	0.407693	0.642186	0.889934	0.110066	0.357814	0.592307	0.767032	0.845004	0.922532	1
0.000896121	0.00179224	0.0831476	0.257276	0.449854	0.650069	0.875238	0.124762	0.349931	0.550146	0.742724	0.916852	0.998208	0.999104
0	5.47855e-05	0.0789992	0.247047	0.432085	0.637194	0.873211	0.126789	0.362806	0.567915	0.752953	0.921001	0.999945	1
0.000412384	0.0852169	0.254118	0.338626	0.426406	0.627118	0.870025	0.129975	0.372882	0.573594	0.661374	0.745882	0.914783	0.999588
0	0.0649232	0.197526	0.336323	0.478648	0.64661	0.871681	0.128319	0.35339	0.521352	0.663677	0.802474	0.935077	1
0.000924487	0.00184897	0.0837362	0.248935	0.427796	0.649697	0.888025	0.111975	0.350303	0.572204	0.751065	0.916264	0.998151	0.999076
0.018207	0.054132	0.0718499	0.0809017	0.206828	0.457392	0.795541	0.204459	0.542608	0.793172	0.919098	0.92815	0.945868	0.981793
0	0.0602082	0.178089	0.296572	0.421724	0.57606	0.833027	0.166973	0.42394	0.578276	0.703428	0.821911	0.939792	1
0	0.0523613	0.160095	0.269771	0.380001	0.535806	0.817841	0.182159	0.464194	0.619999	0.730229	0.839905	0.947639	1
0.000429611	0.000859221	0.0770409	0.233346	0.406976	0.611126	0.860885	0.139115	0.388874	0.593024	0.766654	0.922959	0.999141	0.99957
0.00185028	0.00370056	0.0762628	0.231058	0.403562	0.610281	0.863364	0.136636	0.389719	0.596438	0.768942	0.923737	0.996299	0.99815
0.00527311	0.0943759	0.260882	0.343559	0.427528	0.640108	0.88436	0.11564	0.359892	0.572472	0.656441	0.739118	0.905624	0.994727
0.00128519	0.0877154	0.173074	0.173288	0.262435	0.469699	0.793908	0.206092	0.530301	0.737565	0.826712	0.826926	0.912285	0.998715
0.0171433	0.0510013	0.0822438	0.0967716	0.213315	0.487426	0.822497	0.177503	0.512574	0.786685	0.903228	0.917756	0.948999	0.982857
0.000549874	0.00109975	0.00161035	0.0922139	0.295708	0.536055	0.8315	0.1685	0.463945	0.704292	0.907786	0.99839	0.9989	0.99945
0.00547022	0.0109404	0.013584	0.0962614	0.264341	0.471879	0.795686	0.204314	0.528121	0.735659	0.903739	0.986416	0.98906	0.99453
0.000567818	0.00113564	0.00144344	0.0922725	0.305043	0.566143	0.852496	0.147504	0.433857	0.694957	0.907727	0.998557	0.998864	0.999432
0.0113925	0.106316	0.196263	0.202679	0.312139	0.597943	0.887144	0.112856	0.402057	0.687861	0.797321	0.803737	0.893684	0.988608
0.00287905	0.00684283	0.00848979	0.147694	0.286336	0.422551	0.779383	0.220617	0.577449	0.713664	0.852306	0.99151	0.993157	0.997121
0.0018219	0.0815012	0.238833	0.318308	0.399208	0.600956	0.860902	0.139098	0.399044	0.600792	0.681692	0.761167	0.918499	0.998178
0	0.0764738	0.228893	0.381572	0.534271	0.693108	0.88799	0.11201	0.306892	0.465729	0.618428	0.771107	0.923526	1
0	0.0671787	0.206622	0.35186	0.513758	0.699805	0.898464	0.101536	0.300195	0.486242	0.64814	0.793378	0.932821	1
0.00648824	0.0788308	0.210928	0.277171	0.353118	0.56039	0.845858	0.154142	0.43961	0.646882	0.722829	0.789072	0.921169	0.993512
0.0177279	0.0519243	0.0741686	0.0799442	0.0804047	0.267696	0.727263	0.272737	0.732304	0.919595	0.920056	0.925831	0.948076	0.982272
0	0.0682204	0.204188	0.352565	0.517628	0.702707	0.901676	0.0983235	0.297293	0.482372	0.647435	0.795812	0.93178	1
0.00755769	0.0204128	0.0282515	0.0307928	0.150918	0.438472	0.80295	0.19705	0.561528	0.849082	0.969207	0.971748	0.979587	0.992442
0.00316543	0.00677639	0.110891	0.316002	0.417444	0.548337	0.839615	0.160385	0.451663	0.582556	0.683998	0.889109	0.993224	0.996835
0	0.0693949	0.21104	0.357851	0.512897	0.687452	0.890761	0.109239	0.312548	0.487103	0.642149	0.78896	0.930605	1
0	0.0719987	0.215411	0.357605	0.510655	0.699556	0.903093	0.0969066	0.300444	0.489345	0.642395	0.784589	0.928001	1
0.00931211	0.0269095	0.0351947	0.044705	0.197889	0.504199	0.833418	0.166582	0.495801	0.802111	0.955295	0.964805	0.973091	0.990688
0.00817741	0.0246949	0.134658	0.236281	0.340681	0.576564	0.854025	0.145975	0.423436	0.659319	0.763719	0.865342	0.975305	0.991823
0.000955707	0.00191141	0.0829805	0.247779	0.430329	0.644777	0.880202	0.119798	0.355223	0.569671	0.752221	0.917019	0.998089	0.999044
0.00057965	0.0796586	0.237877	0.317596	0.394483	0.585731	0.850046	0.149954	0.414269	0.605517	0.682404	0.762123	0.920341	0.99942
0.00468223	0.0144194	0.0194743	0.0231103	0.140452	0.418456	0.791377	0.208623	0.581544	0.859548	0.97689	0.980526	0.985581	0.995318
0	0.0673233	0.203642	0.339868	0.479146	0.65853	0.882934	0.117066	0.34147	0.520854	0.660132	0.796358	0.932677	1
0	0.0669482	0.203014	0.358656	0.530569	0.707673	0.899694	0.100306	0.292327	0.469431	0.641344	0.796986	0.933052	1
0	0.0638538	0.193325	0.32958	0.479626	0.666686	0.887168	0.112832	0.333314	0.520374	0.67042	0.806675	0.936146	1
0	0.0713655	0.212934	0.352681	0.505527	0.689741	0.895326	0.104674	0.310259	0.494473	0.647319	0.787066	0.928634	1
0.0104196	0.119944	0.21905	0.22779	0.341705	0.575667	0.852228	0.147772	0.424333	0.658295	0.77221	0.78095	0.880056	0.98958
0.0395996	0.193572	0.346932	0.385918	0.404334	0.553147	0.841772	0.158228	0.446853	0.595666	0.614082	0.653068	0.806428	0.9604
0.00133566	0.100083	0.298945	0.400396	0.402343	0.531743	0.829598	0.170402	0.468257	0.597657	0.599604	0.701055	0.899917	0.998664
0.000725268	0.0714815	0.209214	0.276915	0.349039	0.5417	0.831118	0.168882	0.4583	0.650961	0.723085	0.790786	0.928519	0.999275
0	0.000589717	0.073956	0.228029	0.394604	0.594132	0.85419	0.14581	0.405868	0.605396	0.771971	0.926044	0.99941	1
0.0348865	0.104284	0.17121	0.217503	0.23138	0.375924	0.760234	0.239766	0.624076	0.76862	0.782497	0.82879	0.895716	0.965113
0.00264494	0.00528989	0.112758	0.221398	0.326609	0.554395	0.839071	0.160929	0.445605	0.673391	0.778602	0.887242	0.99471	0.997355
0.000577223	0.0713136	0.2138	0.286127	0.359199	0.526943	0.810808	0.189192	0.473057	0.640801	0.713873	0.7862	0.928686	0.999423
0.00408333	0.00816666	0.0128319	0.114421	0.309131	0.526751	0.823292	0.176708	0.473249	0.690869	0.885579	0.987168	0.991833	0.995917
0.0021535	0.087305	0.253135	0.335967	0.431955	0.656137	0.892165	0.107835	0.343863	0.568045	0.664033	0.746865	0.912695	0.997847
0	0.0721889	0.219405	0.371477	0.525598	0.692348	0.891012	0.108988	0.307652	0.474402	0.628523	0.780595	0.927811	1
0	0.0696233	0.216824	0.377843	0.538617	0.702398	0.894425	0.105575	0.297602	0.461383	0.622157	0.783176	0.930377	1
0.00494399	0.0114574	0.0145427	0.0160587	0.165579	0.505714	0.848164	0.151836	0.494286	0.834421	0.983941	0.985457	0.988543	0.995056
0.00347852	0.00695704	0.084209	0.245351	0.432371	0.652214	0.884463	0.115537	0.347786	0.567629	0.754649	0.915791	0.993043	0.996521
0	0.0710849	0.218911	0.367299	0.510406	0.689799	0.898867	0.101133	0.310201	0.489594	0.632701	0.781089	0.928915	1
0.0183963	0.0526972	0.0803871	0.0921724	0.108121	0.332787	0.770752	0.229248	0.667213	0.891879	0.907828	0.919613	0.947303	0.981604
0.0363816	0.107789	0.153629	0.164443	0.198369	0.416351	0.800203	0.199797	0.583649	0.801631	0.835557	0.846371	0.892211	0.963618
0	0.0499112	0.156973	0.2742	0.392254	0.542646	0.81753	0.18247	0.457354	0.607746	0.7258	0.843027	0.950089	1
0	0.000823703	0.0850265	0.251659	0.438959	0.660671	0.889169	0.110831	0.339329	0.561041	0.748341	0.914973	0.999176	1
5.12241e-05	0.000809067	0.00151569	0.0975397	0.304028	0.557817	0.850571	0.149429	0.442183	0.695972	0.90246	0.998484	0.999191	0.999949
0.00151558	0.00333383	0.00363649	0.106777	0.313652	0.538602	0.829908	0.170092	0.461398	0.686348	0.893223	0.996364	0.996666	0.998484
0.01218	0.128138	0.340081	0.450887	0.453529	0.571308	0.844544	0.155456	0.428692	0.546471	0.549113	0.659919	0.871862	0.98782
0	0.0675527	0.205253	0.343623	0.482611	0.655551	0.878862	0.121138	0.344449	0.517389	0.656377	0.794747	0.932447	1
0.00404658	0.11254	0.221645	0.226304	0.328432	0.546694	0.831413	0.168587	0.453306	0.671568	0.773696	0.778355	0.88746	0.995953
0.0323444	0.15985	0.283306	0.311601	0.408064	0.624393	0.872129	0.127871	0.375607	0.591936	0.688399	0.716694	0.84015	0.967656
0.00600761	0.0177788	0.0260052	0.028468	0.100274	0.337519	0.75148	0.24852	0.662481	0.899726	0.971532	0.973995	0.982221	0.993992
0.00241265	0.0650349	0.125244	0.184736	0.310001	0.528093	0.840206	0.159794	0.471907	0.689999	0.815264	0.874756	0.934965	0.997587
0	0.0912661	0.182668	0.183628	0.280432	0.506418	0.818212	0.181788	0.493582	0.719568	0.816372	0.817332	0.908734	1
0.0218697	0.0647256	0.0974047	0.110227	0.111357	0.289198	0.733519	0.266481	0.710802	0.888643	0.889773	0.902595	0.935274	0.97813
0.000628702	0.0012574	0.0773006	0.232791	0.420731	0.647317	0.882705	0.117295	0.352683	0.579269	0.767209	0.922699	0.998743	0.999371
0	0.0507809	0.159829	0.275552	0.389543	0.544641	0.821602	0.178398	0.455359	0.610457	0.724448	0.840171	0.949219	1
0.00267073	0.100146	0.194951	0.1956	0.290589	0.519804	0.827339	0.172661	0.480196	0.709411	0.8044	0.805049	0.899854	0.997329
0.00132303	0.00264607	0.00408155	0.104706	0.319446	0.577046	0.859548	0.140452	0.422954	0.680554	0.895294	0.995918	0.997354	0.998677
0.00788549	0.108073	0.293769	0.387163	0.388572	0.507897	0.812906	0.187094	0.492103	0.611428	0.612837	0.706231	0.891927	0.992115
0.0136553	0.039126	0.0635067	0.084958	0.093844	0.25021	0.703288	0.296712	0.74979	0.906156	0.915042	0.936493	0.960874	0.986345
0.00169725	0.00339451	0.00435229	0.0762979	0.234289	0.453274	0.792629	0.207371	0.546726	0.765711	0.923702	0.995648	0.996605	0.998303
0	0.0692103	0.207992	0.354287	0.510545	0.685848	0.890807	0.109193	0.314152	0.489455	0.645713	0.792008	0.93079	1
0	0.0586929	0.183266	0.311635	0.43217	0.593306	0.848199	0.151801	0.406694	0.56783	0.688365	0.816734	0.941307	1
0.000242232	0.000484464	0.0794977	0.242959	0.415277	0.615581	0.864008	0.135992	0.384419	0.584723	0.757041	0.920502	0.999516	0.999758
0.00691539	0.016017	0.0182032	0.124887	0.338113	0.571979	0.849652	0.150348	0.428021	0.661887	0.875113	0.981797	0.983983	0.993085
0.00145455	0.08583	0.250048	0.331346	0.422889	0.644333	0.887117	0.112883	0.355667	0.577111	0.668654	0.749952	0.91417	0.998545
0.000521976	0.00104395	0.0765761	0.232405	0.399124	0.591286	0.848513	0.151487	0.408714	0.600876	0.767595	0.923424	0.998956	0.999478
0.000472093	0.000944187	0.00277397	0.103792	0.297739	0.509354	0.813105	0.186895	0.490646	0.702261	0.896208	0.997226	0.999056	0.999528
0.0045453	0.0148101	0.0205296	0.100579	0.272268	0.50647	0.824516	0.175484	0.49353	0.727732	0.899421	0.97947	0.98519	0.995455
0.00493996	0.00987991	0.0128742	0.111002	0.304061	0.553802	0.852809	0.147191	0.446198	0.695939	0.888998	0.987126	0.99012	0.99506
0	0.0542966	0.161901	0.267566	0.384937	0.598443	0.873467	0.126533	0.401557	0.615063	0.732434	0.838099	0.945703	1
0	0.00146591	0.0872307	0.266821	0.456357	0.652966	0.877665	0.122335	0.347034	0.543643	0.733179	0.912769	0.998534	1
0.00971996	0.026905	0.0343715	0.034373	0.144967	0.423341	0.795561	0.204439	0.576659	0.855033	0.965627	0.965628	0.973095	0.99028
0.00154822	0.0844057	0.245063	0.324411	0.404062	0.583901	0.842044	0.157956	0.416099	0.595938	0.675589	0.754937	0.915594	0.998452
0	0.0741162	0.222539	0.297142	0.377792	0.573085	0.844011	0.155989	0.426915	0.622208	0.702858	0.777461	0.925884	1
0.00247001	0.00518556	0.00951846	0.0136058	0.0154386	0.201974	0.693339	0.306661	0.798026	0.984561	0.986394	0.990482	0.994814	0.99753
0.00059696	0.00119392	0.0879876	0.268552	0.463343	0.686196	0.904015	0.095985	0.313804	0.536657	0.731448	0.912012	0.998806	0.999403
0.0338342	0.0982113	0.143747	0.15874	0.170913	0.343873	0.75233	0.24767	0.656127	0.829087	0.84126	0.856253	0.901789	0.966166
0	0.0786501	0.15821	0.23538	0.408033	0.624418	0.872205	0.127795	0.375582	0.591967	0.76462	0.84179	0.92135	1
0.00194682	0.00603907	0.0081845	0.10578	0.328234	0.583033	0.856487	0.143513	0.416967	0.671766	0.89422	0.991815	0.993961	0.998053
0.0324053	0.0972846	0.155073	0.180387	0.193592	0.385479	0.78208	0.21792	0.614521	0.806408	0.819613	0.844927	0.902715	0.967595
0	0.0740489	0.222089	0.371918	0.520239	0.669203	0.872842	0.127158	0.330797	0.479761	0.628082	0.777911	0.925951	1
0	0.065682	0.196761	0.339235	0.504138	0.687783	0.8918	0.1082	0.312217	0.495862	0.660765	0.803239	0.934318	1
0.0108803	0.0350181	0.0551151	0.0664844	0.0710142	0.26238	0.726873	0.273127	0.73762	0.928986	0.933516	0.944885	0.964982	0.98912
0.00369725	0.0073945	0.0119948	0.104417	0.288244	0.534882	0.842758	0.157242	0.465118	0.711756	0.895583	0.988005	0.992605	0.996303
0	0.069765	0.211492	0.355756	0.506573	0.689593	0.897049	0.102951	0.310407	0.493427	0.644244	0.788508	0.930235	1
0.000294701	0.000589403	0.00266138	0.0983379	0.293159	0.514903	0.817715	0.182285	0.485097	0.706841	0.901662	0.997339	0.999411	0.999705
9.43441e-05	0.086434	0.257238	0.429467	0.517137	0.63173	0.873162	0.126838	0.36827	0.482863	0.570533	0.742762	0.913566	0.999906
0.00697898	0.013958	0.114583	0.314897	0.420043	0.547056	0.834306	0.165694	0.452944	0.579957	0.685103	0.885417	0.986042	0.993021
0.023218	0.149939	0.355837	0.481052	0.503873	0.60631	0.854373	0.145627	0.39369	0.496127	0.518948	0.644163	0.850061	0.976782
0	0.0747661	0.230353	0.385144	0.533083	0.699401	0.895874	0.104126	0.300599	0.466917	0.614856	0.769647	0.925234	1
0	8.80985e-05	0.106844	0.215399	0.323294	0.558228	0.843576	0.156424	0.441772	0.676706	0.784601	0.893156	0.999912	1
0.000805604	0.00161121	0.0748679	0.240785	0.423623	0.616337	0.859437	0.140563	0.383663	0.576377	0.759215	0.925132	0.998389	0.999194
0	0.000287524	0.0886926	0.274968	0.466159	0.649311	0.869715	0.130285	0.350689	0.533841	0.725032	0.911307	0.999712	1
0	0.0667854	0.202213	0.343469	0.500582	0.687035	0.894494	0.105506	0.312965	0.499418	0.656531	0.797787	0.933215	1
0.0112402	0.0287501	0.0350198	0.0468327	0.197415	0.489534	0.821442	0.178558	0.510466	0.802585	0.953167	0.96498	0.97125	0.98876
0.00332028	0.0118275	0.0170145	0.112389	0.334259	0.603614	0.873236	0.126764	0.396386	0.665741	0.887611	0.982985	0.988172	0.99668
0.00201764	0.00403528	0.0763154	0.221936	0.375816	0.578919	0.850741	0.149259	0.421081	0.624184	0.778064	0.923685	0.995965	0.997982
0.00402213	0.013026	0.0180077	0.112534	0.33512	0.602085	0.870495	0.129505	0.397915	0.66488	0.887466	0.981992	0.986974	0.995978
0.000834464	0.00166893	0.0827948	0.244471	0.412127	0.618691	0.869074	0.130926	0.381309	0.587873	0.755529	0.917205	0.998331	0.999166
0.000379966	0.0016626	0.00256526	0.0916747	0.281025	0.497698	0.807065	0.192935	0.502302	0.718975	0.908325	0.997435	0.998337	0.99962
0	0.000538276	0.0877881	0.262654	0.437155	0.625761	0.86401	0.13599	0.374239	0.562845	0.737346	0.912212	0.999462	1
0.00348906	0.0117257	0.109598	0.202723	0.30666	0.564148	0.858849	0.141151	0.435852	0.69334	0.797277	0.890402	0.988274	0.996511
0	0.063951	0.201324	0.347298	0.491105	0.647725	0.866545	0.133455	0.352275	0.508895	0.652702	0.798676	0.936049	1
0	0.0848143	0.17163	0.173867	0.27429	0.52216	0.834921	0.165079	0.47784	0.72571	0.826133	0.82837	0.915186	1
0	0.00164117	0.0893377	0.259235	0.429579	0.655835	0.897795	0.102205	0.344165	0.570421	0.740765	0.910662	0.998359	1
0.00378451	0.00756901	0.081968	0.232197	0.384737	0.559096	0.828373	0.171627	0.440904	0.615263	0.767803	0.918032	0.992431	0.996215
0	0.00447507	0.0119131	0.0176199	0.0237087	0.233799	0.720272	0.279728	0.766201	0.976291	0.98238	0.988087	0.995525	1
0.00928037	0.111573	0.296512	0.397353	0.406269	0.513188	0.810053	0.189947	0.486812	0.593731	0.602647	0.703488	0.888427	0.99072
0.00327337	0.00765787	0.008769	0.113105	0.330184	0.565892	0.844429	0.155571	0.434108	0.669816	0.886895	0.991231	0.992342	0.996727
0	0.00245459	0.00798197	0.0147427	0.15635	0.454179	0.807044	0.192956	0.545821	0.84365	0.985257	0.992018	0.997545	1
0.00306473	0.00886995	0.0116104	0.102466	0.301227	0.549062	0.844495	0.155505	0.450938	0.698773	0.897534	0.98839	0.99113	0.996935
0.0406424	0.12138	0.199305	0.237136	0.263964	0.481295	0.835899	0.164101	0.518705	0.736036	0.762864	0.800695	0.87862	0.959358
0	0.0658783	0.201294	0.336383	0.470368	0.647766	0.878365	0.121635	0.352234	0.529632	0.663617	0.798706	0.934122	1
0	0.0701016	0.215987	0.377713	0.54189	0.706322	0.896259	0.103741	0.293678	0.45811	0.622287	0.784013	0.929898	1
0	0.0693391	0.211799	0.358992	0.515025	0.699657	0.901164	0.0988357	0.300343	0.484975	0.641008	0.788201	0.930661	1
0.00294348	0.00588697	0.0761376	0.222038	0.369351	0.559125	0.838617	0.161383	0.440875	0.630649	0.777962	0.923862	0.994113	0.997057
0	0.0670231	0.134419	0.136025	0.204135	0.387462	0.751955	0.248045	0.612538	0.795865	0.863975	0.865581	0.932977	1
0	0.00241811	0.0936896	0.273911	0.452839	0.639465	0.869265	0.130735	0.360535	0.547161	0.726089	0.90631	0.997582	1
0.00251506	0.00901376	0.0129974	0.108495	0.32264	0.574577	0.853933	0.146067	0.425423	0.67736	0.891505	0.987003	0.990986	0.997485
0.00583407	0.0171211	0.0225741	0.126086	0.352307	0.598529	0.861021	0.138979	0.401471	0.647693	0.873914	0.977426	0.982879	0.994166
0	0.0753715	0.236011	0.323183	0.405034	0.590065	0.847575	0.152425	0.409935	0.594966	0.676817	0.763989	0.924629	1
0.00324283	0.00648567	0.0103612	0.0210574	0.148651	0.414957	0.780245	0.219755	0.585043	0.851349	0.978943	0.989639	0.993514	0.996757
0.000763921	0.00152784	0.0892365	0.252883	0.416596	0.603927	0.851741	0.148259	0.396073	0.583404	0.747117	0.910764	0.998472	0.999236
0	0.00269331	0.117815	0.233516	0.240069	0.40492	0.783245	0.216755	0.59508	0.759931	0.766484	0.882185	0.997307	1
0.0306017	0.0949341	0.161709	0.217681	0.240608	0.2751	0.654796	0.345204	0.7249	0.759392	0.782319	0.838291	0.905066	0.969398
0	0.0896244	0.179768	0.181722	0.289784	0.521807	0.823601	0.176399	0.478193	0.710216	0.818278	0.820232	0.910376	1
0	0.00371142	0.00989892	0.121582	0.338292	0.551082	0.828185	0.171815	0.448918	0.661708	0.878418	0.990101	0.996289	1
0	0.000591077	0.0701224	0.220419	0.377453	0.540332	0.813767	0.186233	0.459668	0.622547	0.779581	0.929878	0.999409	1
0.0138346	0.0431453	0.0586214	0.0651633	0.201538	0.487349	0.821664	0.178336	0.512651	0.798462	0.934837	0.941379	0.956855	0.986165
0	0.00289412	0.0890544	0.26288	0.446379	0.645522	0.875864	0.124136	0.354478	0.553621	0.73712	0.910946	0.997106	1
0.00280527	0.00757774	0.00954494	0.101266	0.195436	0.314884	0.715941	0.284059	0.685116	0.804564	0.898734	0.990455	0.992422	0.997195
0.00426748	0.010213	0.0118911	0.116215	0.334914	0.581966	0.857322	0.142678	0.418034	0.665086	0.883785	0.988109	0.989787	0.995733
0	0.069354	0.209069	0.355692	0.516811	0.697649	0.896815	0.103185	0.302351	0.483189	0.644308	0.790931	0.930646	1
0	0.000957532	0.00335517	0.0902378	0.266003	0.49666	0.818497	0.181503	0.50334	0.733997	0.909762	0.996645	0.999042	1
0.00729022	0.0219766	0.0303163	0.0312597	0.180709	0.490228	0.825149	0.174851	0.509772	0.819291	0.96874	0.969684	0.978023	0.99271
0.00129387	0.00258775	0.074715	0.226725	0.38675	0.58072	0.847274	0.152726	0.41928	0.61325	0.773275	0.925285	0.997412	0.998706
0	0.000450302	0.0798102	0.239826	0.413959	0.63443	0.880937	0.119063	0.36557	0.586041	0.760174	0.92019	0.99955	1
0.00799331	0.0273343	0.0462464	0.0538109	0.0562496	0.251106	0.721762	0.278238	0.748894	0.94375	0.946189	0.953754	0.972666	0.992007
0	0.00412082	0.00896379	0.0126699	0.117926	0.356343	0.746244	0.253756	0.643657	0.882074	0.98733	0.991036	0.995879	1
0.018676	0.0555953	0.0776909	0.0815432	0.21335	0.499133	0.826554	0.173446	0.500867	0.78665	0.918457	0.922309	0.944405	0.981324
0	0.00147534	0.00516097	0.101546	0.307412	0.546171	0.836619	0.163381	0.453829	0.692588	0.898454	0.994839	0.998525	1
0	0.00221772	0.00555026	0.106566	0.331367	0.595785	0.867651	0.132349	0.404215	0.668633	0.893434	0.99445	0.997782	1
0.00270009	0.007332	0.00926382	0.11472	0.318935	0.554712	0.845866	0.154134	0.445288	0.681065	0.88528	0.990736	0.992668	0.9973
0.000938687	0.00187737	0.00289607	0.00726453	0.0159952	0.1782	0.667511	0.332489	0.8218	0.984005	0.992735	0.997104	0.998123	0.999061
0.00385044	0.0124193	0.0171376	0.0256874	0.174798	0.473355	0.815675	0.184325	0.526645	0.825202	0.974313	0.982862	0.987581	0.99615
0.00348939	0.00697878	0.0102802	0.133386	0.260775	0.432481	0.798301	0.201699	0.567519	0.739225	0.866614	0.98972	0.993021	0.996511
0	0.00441394	0.0130673	0.0195785	0.119614	0.377432	0.768743	0.231257	0.622568	0.880386	0.980422	0.986933	0.995586	1
0.0315475	0.0989776	0.171777	0.243238	0.277783	0.419937	0.781045	0.218955	0.580063	0.722217	0.756762	0.828223	0.901022	0.968452
0	0.0556871	0.168862	0.28354	0.398785	0.551289	0.822869	0.177131	0.448711	0.601215	0.71646	0.831138	0.944313	1
0	0.00233466	0.108835	0.314873	0.420559	0.541563	0.829377	0.170623	0.458437	0.579441	0.685127	0.891165	0.997665	1
0.0410693	0.12244	0.195037	0.227331	0.272001	0.481495	0.823159	0.176841	0.518505	0.727999	0.772669	0.804963	0.87756	0.958931
0	0.0844778	0.17181	0.273522	0.458343	0.642436	0.870283	0.129717	0.357564	0.541657	0.726478	0.82819	0.915522	1
0	0.00735724	0.0197905	0.027899	0.0337331	0.209269	0.691002	0.308998	0.790731	0.966267	0.972101	0.98021	0.992643	1
0	0.00231319	0.0671772	0.194375	0.346113	0.557225	0.840623	0.159377	0.442775	0.653887	0.805625	0.932823	0.997687	1
0.00243076	0.00649011	0.0081187	0.0910754	0.264534	0.478489	0.800971	0.199029	0.521511	0.735466	0.908925	0.991881	0.99351	0.997569
0.0250625	0.0746256	0.108238	0.117351	0.124237	0.299562	0.734	0.266	0.700438	0.875763	0.882649	0.891762	0.925374	0.974937
0.0116212	0.0358875	0.0568181	0.0651035	0.0704007	0.256761	0.718912	0.281088	0.743239	0.929599	0.934897	0.943182	0.964112	0.988379
0.00185581	0.00371162	0.00667885	0.110898	0.334736	0.589708	0.861047	0.138953	0.410292	0.665264	0.889102	0.993321	0.996288	0.998144
0.00536711	0.015799	0.0219013	0.0229388	0.0264295	0.212865	0.697905	0.302095	0.787135	0.97357	0.977061	0.978099	0.984201	0.994633
0.00702751	0.0257172	0.0373794	0.131623	0.328524	0.558512	0.842921	0.157079	0.441488	0.671476	0.868377	0.962621	0.974283	0.992972
0	0.000407523	0.00649036	0.0209351	0.0328958	0.224888	0.706844	0.293156	0.775112	0.967104	0.979065	0.99351	0.999592	1
0	0.108934	0.224801	0.341277	0.561653	0.677046	0.840802	0.159198	0.322954	0.438347	0.658723	0.775199	0.891066	1
0.00339608	0.00679217	0.0149284	0.138341	0.366992	0.591226	0.851042	0.148958	0.408774	0.633008	0.861659	0.985072	0.993208	0.996604
0	0.00515659	0.016114	0.112003	0.297016	0.506799	0.810828	0.189172	0.493201	0.702984	0.887997	0.983886	0.994843	1
0.0271763	0.0888492	0.153329	0.189529	0.195745	0.371737	0.773864	0.226136	0.628263	0.804255	0.810471	0.846671	0.911151	0.972824
0	0.000649505	0.0880679	0.256617	0.429968	0.615468	0.854699	0.145301	0.384532	0.570032	0.743383	0.911932	0.99935	1
0.00771886	0.0244252	0.128811	0.224209	0.33164	0.570048	0.850512	0.149488	0.429952	0.66836	0.775791	0.871189	0.975575	0.992281
0.00743391	0.0237593	0.0395025	0.0463542	0.15194	0.389899	0.761136	0.238864	0.610101	0.84806	0.953646	0.960498	0.976241	0.992566
0.00568062	0.0162275	0.0210937	0.0314971	0.179698	0.475655	0.816907	0.183093	0.524345	0.820302	0.968503	0.978906	0.983773	0.994319
0.0309106	0.0949271	0.140903	0.153772	0.183007	0.382544	0.776422	0.223578	0.617456	0.816993	0.846228	0.859097	0.905073	0.969089
0	0.00094408	0.00719811	0.128146	0.363658	0.602095	0.860329	0.139671	0.397905	0.636342	0.871854	0.992802	0.999056	1
0.0184516	0.0549938	0.0730844	0.0968906	0.243701	0.523479	0.840127	0.159873	0.476521	0.756299	0.903109	0.926916	0.945006	0.981548
0.0151404	0.0425117	0.0547425	0.0771808	0.11007	0.263107	0.702846	0.297154	0.736893	0.88993	0.922819	0.945257	0.957488	0.98486
0.145656	0.435541	0.726299	0.899906	0.954086	0.990595	1	0	0.00940492	0.0459139	0.100094	0.273701	0.564459	0.854344
0.12717	0.40406	0.671418	0.837387	0.918511	0.975653	1	0	0.0243471	0.0814893	0.162613	0.328582	0.59594	0.87283
0.109352	0.335789	0.569935	0.788135	0.925522	0.980885	1	0	0.0191145	0.0744779	0.211865	0.430065	0.664211	0.890648
0.119559	0.369574	0.620763	0.791093	0.888008	0.967664	1	0	0.0323364	0.111992	0.208907	0.379237	0.630426	0.880441
0.109467	0.334465	0.562075	0.783701	0.924103	0.97748	1	0	0.0225203	0.0758972	0.216299	0.437925	0.665535	0.890533
0.141863	0.421395	0.696972	0.875722	0.94904	0.981518	0.990759	0.00924113	0.0184823	0.0509597	0.124278	0.303028	0.578605	0.858137
0.133679	0.407911	0.695881	0.882915	0.945002	0.967473	0.983737	0.0162633	0.0325266	0.0549976	0.117085	0.304119	0.592089	0.866321
0.107836	0.326427	0.544191	0.757238	0.908163	0.976526	1	0	0.023474	0.091837	0.242762	0.455809	0.673573	0.892164
0.162651	0.488544	0.715704	0.83294	0.932239	0.989111	1	0	0.0108894	0.0677607	0.16706	0.284296	0.511456	0.837349
0.168579	0.505255	0.742236	0.872521	0.966797	0.99967	0.999835	0.0001649	0.000329801	0.0332032	0.127479	0.257764	0.494745	0.831421
0.113956	0.341741	0.569967	0.796139	0.946159	0.992202	1	0	0.00779802	0.0538408	0.203861	0.430033	0.658259	0.886044
0.131992	0.392757	0.572098	0.74939	0.9205	0.982443	1	0	0.0175572	0.0795001	0.25061	0.427902	0.607243	0.868008
0.140662	0.422174	0.703484	0.886311	0.955483	0.991145	1	0	0.00885548	0.0445174	0.113689	0.296516	0.577826	0.859338
0.135741	0.411266	0.685311	0.861133	0.931257	0.979911	1	0	0.0200892	0.0687427	0.138867	0.314689	0.588734	0.864259
0.183396	0.546082	0.785364	0.883671	0.951081	0.980176	0.990088	0.00991223	0.0198245	0.0489195	0.116329	0.214636	0.453918	0.816604
0.139839	0.424789	0.617607	0.800182	0.953813	0.972575	0.986288	0.0137123	0.0274246	0.0461873	0.199818	0.382393	0.575211	0.860161
0.174211	0.517131	0.746775	0.858562	0.930149	0.975443	1	0	0.0245568	0.0698513	0.141438	0.253225	0.482869	0.825789
0.183758	0.550227	0.797275	0.888686	0.945659	0.975559	0.987779	0.0122207	0.0244414	0.0543411	0.111314	0.202725	0.449773	0.816242
0.12764	0.384115	0.63915	0.810569	0.898701	0.970807	1	0	0.0291929	0.101299	0.189431	0.36085	0.615885	0.87236
0.16625	0.510548	0.75385	0.877215	0.961427	0.987529	0.993764	0.00623572	0.0124714	0.0385727	0.122785	0.24615	0.489452	0.83375
0.151182	0.365891	0.578814	0.793902	0.910727	0.98093	1	0	0.0190702	0.0892727	0.206098	0.421186	0.634109	0.848818
0.153803	0.465502	0.661738	0.757218	0.868406	0.961227	1	0	0.0387732	0.131594	0.242782	0.338262	0.534498	0.846197
0.129265	0.387992	0.642289	0.811847	0.903828	0.975543	1	0	0.0244567	0.0961723	0.188153	0.357711	0.612008	0.870735
0.115015	0.341625	0.567579	0.794523	0.932538	0.978984	1	0	0.0210162	0.067462	0.205477	0.432421	0.658375	0.884985
0.15178	0.450548	0.743529	0.911729	0.952839	0.985871	1	0	0.0141289	0.0471614	0.0882713	0.256471	0.549452	0.84822
0.147538	0.438798	0.655566	0.783986	0.89364	0.97396	1	0	0.0260397	0.10636	0.216014	0.344434	0.561202	0.852462
0.113067	0.339531	0.567546	0.791356	0.93055	0.980275	1	0	0.0197248	0.0694501	0.208644	0.432454	0.660469	0.886933
0.124531	0.371395	0.616032	0.792404	0.887651	0.964415	1	0	0.0355846	0.112349	0.207596	0.383968	0.628605	0.875469
0.109636	0.326918	0.545708	0.767979	0.907966	0.968412	1	0	0.0315881	0.0920345	0.232021	0.454292	0.673082	0.890364
0.168932	0.507709	0.743513	0.856121	0.932228	0.961686	0.980843	0.0191572	0.0383145	0.0677723	0.143879	0.256487	0.492291	0.831068
0.139739	0.422222	0.704821	0.897421	0.957534	0.982451	1	0	0.0175493	0.0424659	0.102579	0.295179	0.577778	0.860261
0.200354	0.461187	0.587285	0.720844	0.849654	0.955262	1	0	0.0447378	0.150346	0.279156	0.412715	0.538813	0.799646
0.166575	0.496551	0.725197	0.848881	0.940449	0.98679	1	0	0.01321	0.0595507	0.151119	0.274803	0.503449	0.833425
0.147447	0.438274	0.726003	0.907636	0.960723	0.988263	1	0	0.0117373	0.039277	0.0923641	0.273997	0.561726	0.852553
0.217807	0.514468	0.655735	0.772114	0.88381	0.97077	1	0	0.02923	0.11619	0.227886	0.344265	0.485532	0.782193
0.166788	0.382914	0.595287	0.807107	0.901107	0.973162	1	0	0.0268376	0.0988926	0.192893	0.404713	0.617086	0.833212
0.236503	0.554288	0.706822	0.840057	0.949697	0.998677	1	0	0.001323	0.0503031	0.159943	0.293178	0.445712	0.763497
0.147562	0.44847	0.750522	0.939163	0.984625	0.990151	0.995075	0.00492464	0.00984928	0.0153752	0.0608372	0.249478	0.55153	0.852438
0.138024	0.411515	0.68238	0.85	0.915195	0.974084	1	0	0.0259163	0.0848045	0.15	0.31762	0.588485	0.861976
0.117674	0.354114	0.594065	0.831001	0.968643	0.990533	0.995267	0.00473336	0.00946673	0.0313569	0.168999	0.405935	0.645886	0.882326
0.157332	0.37268	0.584259	0.799317	0.906774	0.976368	1	0	0.0236319	0.0932263	0.200683	0.415741	0.62732	0.842668
0.180702	0.53992	0.772164	0.864386	0.939616	0.988176	1	0	0.0118238	0.060384	0.135614	0.227836	0.46008	0.819298
0.109917	0.328201	0.545125	0.762569	0.905875	0.970146	1	0	0.0298539	0.0941255	0.237431	0.454875	0.671799	0.890083
0.169202	0.507778	0.742702	0.862913	0.953499	0.989423	0.994712	0.00528834	0.0105767	0.046501	0.137087	0.257298	0.492222	0.830798
0.172704	0.515613	0.745738	0.844764	0.914697	0.972763	1	0	0.0272373	0.0853031	0.155236	0.254262	0.484387	0.827296
0.1066	0.322351	0.543092	0.761254	0.895223	0.922621	0.96131	0.0386897	0.0773793	0.104777	0.238746	0.456908	0.677649	0.8934
0.144394	0.430692	0.642181	0.780155	0.898137	0.973865	1	0	0.0261349	0.101863	0.219845	0.357819	0.569308	0.855606
0.145071	0.34567	0.547913	0.74954	0.860369	0.958143	1	0	0.0418574	0.139631	0.25046	0.452087	0.65433	0.854929
0.127778	0.39014	0.650795	0.823361	0.917333	0.982406	1	0	0.017594	0.0826665	0.176639	0.349205	0.60986	0.872222
0.167054	0.505051	0.745208	0.847909	0.919814	0.979116	1	0	0.0208835	0.0801863	0.152091	0.254792	0.494949	0.832946
0.11078	0.331764	0.55554	0.78128	0.930015	0.983289	1	0	0.0167107	0.0699855	0.21872	0.44446	0.668236	0.88922
0.180747	0.541269	0.777685	0.874819	0.949771	0.984229	0.992114	0.00788567	0.0157713	0.050229	0.125181	0.222315	0.458731	0.819253
0.132802	0.3993	0.667185	0.849921	0.923912	0.974679	1	0	0.0253211	0.0760875	0.150079	0.332815	0.6007	0.867198
0.092824	0.280091	0.470256	0.660676	0.851859	0.974171	1	0	0.0258294	0.148141	0.339324	0.529744	0.719909	0.907176
0.109205	0.335312	0.565018	0.787169	0.927711	0.979452	1	0	0.0205477	0.0722888	0.212831	0.434982	0.664688	0.890795
0.111331	0.339183	0.571697	0.801122	0.942798	0.985522	1	0	0.0144777	0.0572016	0.198878	0.428303	0.660817	0.888669
0.164328	0.491375	0.708398	0.816048	0.920952	0.986254	1	0	0.0137456	0.0790485	0.183952	0.291602	0.508625	0.835672
0.258064	0.598054	0.750836	0.885035	0.970814	0.996624	1	0	0.00337605	0.0291864	0.114965	0.249164	0.401946	0.741936
0.196363	0.467934	0.617317	0.75876	0.873165	0.960151	1	0	0.0398493	0.126835	0.24124	0.382683	0.532066	0.803637
0.136442	0.41218	0.687492	0.875854	0.95013	0.986031	1	0	0.0139691	0.0498696	0.124146	0.312508	0.58782	0.863558
0.164139	0.494514	0.720646	0.83062	0.913191	0.972841	1	0	0.0271595	0.0868095	0.16938	0.279354	0.505486	0.835861
0.15872	0.369578	0.474874	0.58416	0.797207	0.977064	1	0	0.0229356	0.202793	0.41584	0.525126	0.630422	0.84128
0.165036	0.492594	0.703674	0.790559	0.875745	0.961302	1	0	0.0386984	0.124255	0.209441	0.296326	0.507406	0.834964
0.162463	0.485636	0.713304	0.831152	0.919978	0.978956	1	0	0.0210438	0.0800225	0.168848	0.286696	0.514364	0.837537
0.108856	0.324788	0.543379	0.765921	0.914771	0.976298	1	0	0.0237021	0.0852288	0.234079	0.456621	0.675212	0.891144
0.159417	0.478281	0.691054	0.78972	0.880313	0.962783	1	0	0.0372166	0.119687	0.21028	0.308946	0.521719	0.840583
0.108332	0.327527	0.552828	0.776914	0.921681	0.978399	1	0	0.0216006	0.0783192	0.223086	0.447172	0.672473	0.891668
0.175317	0.530394	0.736729	0.817531	0.915649	0.979769	1	0	0.0202305	0.0843515	0.182469	0.263271	0.469606	0.824683
0.110469	0.330478	0.549462	0.769612	0.915651	0.975492	1	0	0.0245085	0.0843491	0.230388	0.450538	0.669522	0.889531
0.156852	0.468439	0.681043	0.783488	0.876423	0.962391	1	0	0.0376087	0.123577	0.216512	0.318957	0.531561	0.843148
0.188113	0.561087	0.781769	0.863683	0.947412	0.985049	0.992524	0.00747572	0.0149514	0.0525877	0.136317	0.218231	0.438913	0.811887
0.164548	0.491427	0.721294	0.832862	0.911215	0.972768	1	0	0.0272323	0.0887855	0.167138	0.278706	0.508573	0.835452
0.171383	0.512759	0.742822	0.849425	0.926281	0.956603	0.978302	0.0216983	0.0433966	0.0737188	0.150575	0.257178	0.487241	0.828617
0.217159	0.519402	0.689632	0.849657	0.95419	0.991922	1	0	0.00807751	0.0458097	0.150343	0.310368	0.480598	0.782841
0.141033	0.421897	0.624966	0.751577	0.867017	0.959542	1	0	0.0404582	0.132983	0.248423	0.375034	0.578103	0.858967
0.130826	0.391686	0.652781	0.826498	0.907265	0.972688	1	0	0.027312	0.0927348	0.173502	0.347219	0.608314	0.869174
0.158696	0.369878	0.580193	0.790344	0.890347	0.969014	1	0	0.0309862	0.109653	0.209656	0.419807	0.630122	0.841304
0.146029	0.438925	0.643137	0.753031	0.864794	0.962003	1	0	0.0379967	0.135206	0.246969	0.356863	0.561075	0.853971
0.126994	0.380066	0.549321	0.632484	0.801942	0.965707	1	0	0.0342935	0.198058	0.367516	0.450679	0.619934	0.873006
0.242398	0.571605	0.744786	0.867801	0.926046	0.973823	1	0	0.0261774	0.0739545	0.132199	0.255214	0.428395	0.757602
0.196912	0.472583	0.628901	0.768576	0.87321	0.957865	1	0	0.0421355	0.12679	0.231424	0.371099	0.527417	0.803088
0.229776	0.531352	0.661755	0.757978	0.855252	0.957454	1	0	0.0425456	0.144748	0.242022	0.338245	0.468648	0.770224
0.174225	0.531447	0.752805	0.834598	0.924364	0.970697	0.985348	0.0146516	0.0293033	0.0756361	0.165402	0.247195	0.468553	0.825775
0.169933	0.513004	0.741604	0.841568	0.920712	0.977678	1	0	0.0223223	0.0792879	0.158432	0.258396	0.486996	0.830067
0.159412	0.479419	0.701752	0.818757	0.910266	0.973253	1	0	0.0267474	0.089734	0.181243	0.298248	0.520581	0.840588
0.21796	0.515837	0.678582	0.816298	0.890184	0.95459	1	0	0.0454098	0.109816	0.183702	0.321418	0.484163	0.78204
0.165387	0.49952	0.729297	0.83541	0.91511	0.974864	1	0	0.0251361	0.0848899	0.16459	0.270703	0.50048	0.834613
0.255405	0.585074	0.730083	0.858943	0.928331	0.969802	1	0	0.0301979	0.071669	0.141057	0.269917	0.414926	0.744595
0.163049	0.488488	0.717961	0.840643	0.931746	0.983624	1	0	0.0163758	0.0682539	0.159357	0.282039	0.511512	0.836951
0.219746	0.508167	0.64465	0.775173	0.893985	0.975042	1	0	0.0249584	0.106015	0.224827	0.35535	0.491833	0.780254
0.216537	0.508026	0.661474	0.813421	0.926747	0.983312	1	0	0.0166884	0.0732534	0.186579	0.338526	0.491974	0.783463
0.184648	0.553991	0.776278	0.844945	0.916633	0.957247	0.978624	0.0213765	0.0427529	0.0833665	0.155055	0.223722	0.446009	0.815352
0.246235	0.569356	0.706583	0.830187	0.934962	0.988238	1	0	0.0117624	0.0650382	0.169813	0.293417	0.430644	0.753765
0.129307	0.388624	0.649794	0.841868	0.948019	0.996629	1	0	0.00337131	0.0519806	0.158132	0.350206	0.611376	0.870693
0.196829	0.465899	0.607167	0.74691	0.882822	0.974009	1	0	0.0259914	0.117178	0.25309	0.392833	0.534101	0.803171
0.10078	0.305961	0.55424	0.80049	0.933402	0.981971	1	0	0.0180286	0.0665976	0.19951	0.44576	0.694039	0.89922
0.126159	0.37781	0.628527	0.801951	0.891839	0.966763	1	0	0.0332365	0.108161	0.198049	0.371473	0.62219	0.873841
0.189893	0.454965	0.603298	0.746161	0.874224	0.96629	1	0	0.0337096	0.125776	0.253839	0.396702	0.545035	0.810107
0.170944	0.510813	0.742456	0.853591	0.940715	0.989711	1	0	0.0102893	0.0592854	0.146409	0.257544	0.489187	0.829056
0.219378	0.510062	0.649783	0.771439	0.873913	0.961573	1	0	0.0384274	0.126087	0.228561	0.350217	0.489938	0.780622
0.143087	0.427816	0.71143	0.899258	0.970562	0.996011	0.998005	0.00199468	0.00398937	0.0294378	0.100742	0.28857	0.572184	0.856913
0.17158	0.514395	0.751485	0.869768	0.948634	0.987536	1	0	0.0124638	0.0513662	0.130232	0.248515	0.485605	0.82842
0.130978	0.39303	0.655482	0.840497	0.916281	0.969213	1	0	0.0307868	0.0837189	0.159503	0.344518	0.60697	0.869022
0.234671	0.554899	0.72586	0.848145	0.927273	0.98476	1	0	0.0152403	0.0727274	0.151855	0.27414	0.445101	0.765329
0.22117	0.51632	0.661893	0.795164	0.904125	0.975703	1	0	0.0242975	0.0958754	0.204836	0.338107	0.48368	0.77883
0.0920268	0.275237	0.459301	0.651298	0.848504	0.973297	1	0	0.026703	0.151496	0.348702	0.540699	0.724763	0.907973
0.222393	0.523253	0.68143	0.818411	0.918261	0.980421	1	0	0.0195787	0.0817385	0.181589	0.31857	0.476747	0.777607
0.148812	0.445049	0.739964	0.918279	0.960821	0.972539	0.986269	0.0137306	0.0274611	0.0391787	0.0817213	0.260036	0.554951	0.851188
0.0944653	0.286092	0.484142	0.687581	0.88444	0.989374	1	0	0.010626	0.11556	0.312419	0.515858	0.713908	0.905535
0.227924	0.533821	0.682386	0.806932	0.919379	0.988936	1	0	0.0110642	0.0806214	0.193068	0.317614	0.466179	0.772076
0.222578	0.519203	0.667096	0.809026	0.933465	0.99491	1	0	0.00508954	0.0665349	0.190974	0.332904	0.480797	0.777422
0.161531	0.483713	0.693786	0.795927	0.894363	0.970041	1	0	0.0299594	0.105637	0.204073	0.306214	0.516287	0.838469
0.201978	0.481731	0.638062	0.78259	0.896995	0.972714	1	0	0.0272857	0.103005	0.21741	0.361938	0.518269	0.798022
0.211795	0.498077	0.641601	0.770286	0.883507	0.96854	1	0	0.0314595	0.116493	0.229714	0.358399	0.501923	0.788205
0.25748	0.597699	0.757539	0.888952	0.944723	0.97309	1	0	0.0269101	0.0552772	0.111048	0.242461	0.402301	0.74252
0.232687	0.544009	0.697832	0.80728	0.901195	0.980425	1	0	0.0195751	0.0988049	0.19272	0.302168	0.455991	0.767313
0.216664	0.505002	0.64845	0.784773	0.90675	0.964178	0.982089	0.0179112	0.0358224	0.0932502	0.215227	0.35155	0.494998	0.783336
0.141558	0.426554	0.633101	0.756494	0.870152	0.961762	1	0	0.0382381	0.129848	0.243506	0.366899	0.573446	0.858442
0.174889	0.52588	0.763934	0.866883	0.94804	0.994101	1	0	0.00589912	0.05196	0.133117	0.236066	0.47412	0.825111
0.149562	0.359154	0.56965	0.778137	0.885886	0.967807	1	0	0.0321928	0.114114	0.221863	0.43035	0.640846	0.850438
0.201869	0.479219	0.624299	0.757982	0.880439	0.969406	1	0	0.0305942	0.119561	0.242018	0.375701	0.520781	0.798131
0.244246	0.574207	0.728472	0.848227	0.936097	0.972761	0.986381	0.0136194	0.0272389	0.0639033	0.151773	0.271528	0.425793	0.755754
0.165259	0.497765	0.713134	0.80043	0.888073	0.968271	1	0	0.0317294	0.111927	0.19957	0.286866	0.502235	0.834741
0.145952	0.437628	0.732756	0.924589	0.96702	0.980528	0.997018	0.00298214	0.0194721	0.03298	0.0754112	0.267244	0.562372	0.854048
0.149196	0.44962	0.7506	0.935829	0.982108	0.992909	0.996455	0.00354531	0.00709061	0.017892	0.0641706	0.2494	0.55038	0.850804
0.128045	0.388501	0.652563	0.825495	0.89818	0.964792	1	0	0.0352078	0.10182	0.174505	0.347437	0.611499	0.871955
0.147109	0.441534	0.736897	0.915802	0.964875	0.991545	1	0	0.00845513	0.0351247	0.0841978	0.263103	0.558466	0.852891
0.15143	0.455871	0.760806	0.955678	0.998628	0.999165	0.999851	0.000149152	0.000834978	0.00137165	0.0443216	0.239194	0.544129	0.84857
0.224939	0.524544	0.673173	0.809171	0.922796	0.987192	1	0	0.0128076	0.0772043	0.190829	0.326827	0.475456	0.775061
0.203507	0.481176	0.622515	0.752338	0.868836	0.961344	1	0	0.0386557	0.131164	0.247662	0.377485	0.518824	0.796493
0.186028	0.459411	0.633666	0.789318	0.892204	0.963169	1	0	0.0368309	0.107796	0.210682	0.366334	0.540589	0.813972
0.169057	0.508323	0.740735	0.844716	0.922434	0.979187	1	0	0.0208129	0.0775661	0.155284	0.259265	0.491677	0.830943
0.153652	0.468157	0.689488	0.794846	0.890216	0.970353	1	0	0.0296467	0.109784	0.205154	0.310512	0.531843	0.846348
0.195617	0.460851	0.597517	0.734208	0.86632	0.964394	1	0	0.0356058	0.13368	0.265792	0.402483	0.539149	0.804383
0.180791	0.543911	0.762857	0.850042	0.940176	0.989871	1	0	0.0101286	0.0598241	0.149958	0.237143	0.456089	0.819209
0.130464	0.395203	0.661786	0.838386	0.920751	0.979411	1	0	0.0205888	0.0792492	0.161614	0.338214	0.604797	0.869536
0.11811	0.288379	0.460457	0.701033	0.868194	0.957348	1	0	0.0426515	0.131806	0.298967	0.539543	0.711621	0.88189
0.17079	0.513221	0.74326	0.841465	0.926039	0.985403	1	0	0.0145971	0.073961	0.158535	0.25674	0.486779	0.82921
0.140792	0.422996	0.705334	0.883187	0.946844	0.986788	1	0	0.0132121	0.0531559	0.116813	0.294666	0.577004	0.859208
0.107465	0.327889	0.553433	0.784444	0.940573	0.989138	1	0	0.0108618	0.0594269	0.215556	0.446567	0.672111	0.892535
0.241791	0.563322	0.713048	0.835565	0.936234	0.984371	0.992185	0.00781468	0.0156294	0.0637662	0.164435	0.286952	0.436678	0.758209
0.137126	0.412501	0.690506	0.875077	0.949931	0.989985	1	0	0.0100152	0.0500693	0.124923	0.309494	0.587499	0.862874
0.158956	0.480576	0.695724	0.801784	0.90812	0.980441	1	0	0.019559	0.0918798	0.198216	0.304276	0.519424	0.841044
0.194366	0.464659	0.617103	0.753764	0.870431	0.963476	1	0	0.0365235	0.129569	0.246236	0.382897	0.535341	0.805634
0.205292	0.490928	0.653311	0.802969	0.911106	0.975813	1	0	0.024187	0.0888935	0.197031	0.346689	0.509072	0.794708
0.167579	0.412992	0.566684	0.711652	0.847328	0.956948	1	0	0.0430525	0.152672	0.288348	0.433316	0.587008	0.832421
0.227374	0.531663	0.672714	0.761203	0.838897	0.946118	1	0	0.0538818	0.161103	0.238797	0.327286	0.468337	0.772626
0.185815	0.447203	0.60382	0.753741	0.873824	0.962514	1	0	0.0374856	0.126176	0.246259	0.39618	0.552797	0.814185
0.118374	0.348019	0.562061	0.736804	0.867874	0.963487	1	0	0.0365131	0.132126	0.263196	0.437939	0.651981	0.881626
0.123611	0.359328	0.584251	0.759259	0.882328	0.971603	1	0	0.0283972	0.117672	0.240741	0.415749	0.640672	0.876389
0.118808	0.34916	0.560812	0.732849	0.849349	0.893921	0.94696	0.0530397	0.106079	0.150651	0.267151	0.439188	0.65084	0.881192
0.0785399	0.23339	0.538999	0.846827	0.962513	0.999835	1	0	0.000165292	0.0374872	0.153173	0.461001	0.76661	0.92146
0.0716018	0.363833	0.635273	0.740617	0.85197	0.954394	1	0	0.0456058	0.14803	0.259383	0.364727	0.636167	0.928398
0.091444	0.271585	0.446581	0.62232	0.789142	0.933262	1	0	0.0667381	0.210858	0.37768	0.553419	0.728415	0.908556
0.0257596	0.076198	0.233188	0.550119	0.865446	0.996153	0.998077	0.0019233	0.00384659	0.134554	0.449881	0.766812	0.923802	0.97424
0.110053	0.323947	0.536852	0.741247	0.88498	0.966691	1	0	0.0333093	0.11502	0.258753	0.463148	0.676053	0.889947
0.108055	0.321167	0.526413	0.716132	0.869523	0.966693	1	0	0.033307	0.130477	0.283868	0.473587	0.678833	0.891945
0.120122	0.353199	0.556313	0.745135	0.920724	0.998825	1	0	0.00117496	0.0792758	0.254865	0.443687	0.646801	0.879878
0.104825	0.305758	0.503993	0.678186	0.815997	0.940871	1	0	0.0591289	0.184003	0.321814	0.496007	0.694242	0.895175
0.104759	0.309274	0.489243	0.639659	0.799806	0.944875	1	0	0.0551248	0.200194	0.360341	0.510757	0.690726	0.895241
0.103485	0.307851	0.504655	0.694922	0.853163	0.958529	1	0	0.0414708	0.146837	0.305078	0.495345	0.692149	0.896515
0.0734787	0.218169	0.473012	0.728193	0.849769	0.949897	1	0	0.0501027	0.150231	0.271807	0.526988	0.781831	0.926521
0.10825	0.324481	0.534154	0.727812	0.880441	0.970551	1	0	0.0294492	0.119559	0.272188	0.465846	0.675519	0.89175
0.10818	0.310034	0.501903	0.681482	0.83084	0.949407	1	0	0.0505935	0.16916	0.318518	0.498097	0.689966	0.89182
0.0876862	0.402071	0.714553	0.870292	0.96514	0.995016	1	0	0.00498375	0.0348601	0.129708	0.285447	0.597929	0.912314
0.0820897	0.345766	0.6049	0.74315	0.850626	0.9487	1	0	0.0513001	0.149374	0.25685	0.3951	0.654234	0.91791
0.127868	0.376532	0.623244	0.840048	0.936057	0.97059	1	0	0.02941	0.0639427	0.159952	0.376756	0.623468	0.872132
0.0800288	0.239769	0.499699	0.75786	0.899444	0.981544	1	0	0.0184561	0.100556	0.24214	0.500301	0.760231	0.919971
0.0784454	0.229545	0.472709	0.715607	0.845001	0.951003	1	0	0.0489969	0.154999	0.284393	0.527291	0.770455	0.921555
0.106043	0.318658	0.508474	0.668905	0.831768	0.958721	1	0	0.041279	0.168232	0.331095	0.491526	0.681342	0.893957
0.120536	0.359493	0.587944	0.773303	0.903844	0.979528	1	0	0.0204721	0.0961561	0.226697	0.412056	0.640507	0.879464
0.0935068	0.278826	0.459295	0.638695	0.81599	0.95127	1	0	0.0487299	0.18401	0.361305	0.540705	0.721174	0.906493
0.0628074	0.294272	0.631802	0.858547	0.94299	0.98478	1	0	0.01522	0.0570097	0.141453	0.368198	0.705728	0.937193
0.115596	0.340081	0.546696	0.695294	0.809078	0.935994	1	0	0.0640056	0.190922	0.304706	0.453304	0.659919	0.884404
0.11455	0.334202	0.542945	0.725797	0.858256	0.955753	1	0	0.0442473	0.141744	0.274203	0.457055	0.665798	0.88545
0.0451904	0.135067	0.313932	0.586195	0.857137	0.994998	1	0	0.00500221	0.142863	0.413805	0.686068	0.864933	0.95481
0.112216	0.32803	0.53131	0.711561	0.857853	0.961789	1	0	0.0382105	0.142147	0.288439	0.46869	0.67197	0.887784
0.0851197	0.372945	0.660966	0.804212	0.902081	0.971009	1	0	0.0289908	0.0979193	0.195788	0.339034	0.627055	0.91488
0.0924358	0.273619	0.451588	0.627889	0.795109	0.937625	1	0	0.0623755	0.204891	0.372111	0.548412	0.726381	0.907564
0.12356	0.360311	0.579428	0.782226	0.915237	0.951375	0.975688	0.0243124	0.0486248	0.0847631	0.217774	0.420572	0.639689	0.87644
0.0983709	0.291999	0.475775	0.642709	0.799841	0.939279	1	0	0.0607211	0.200159	0.357291	0.524225	0.708001	0.901629
0.105008	0.312837	0.506526	0.667232	0.822306	0.95377	1	0	0.0462296	0.177694	0.332768	0.493474	0.687163	0.894992
0.111566	0.32176	0.513225	0.693886	0.842305	0.95145	1	0	0.04855	0.157695	0.306114	0.486775	0.67824	0.888434
0.113188	0.324471	0.520614	0.718854	0.870781	0.961258	1	0	0.0387419	0.129219	0.281146	0.479386	0.675529	0.886812
0.107999	0.321849	0.518112	0.680421	0.840464	0.964305	1	0	0.0356954	0.159536	0.319579	0.481888	0.678151	0.892001
0.0923221	0.276477	0.459808	0.639546	0.795344	0.931451	1	0	0.0685491	0.204656	0.360454	0.540192	0.723523	0.907678
0.115982	0.344164	0.513149	0.666172	0.85218	0.970975	1	0	0.029025	0.14782	0.333828	0.486851	0.655836	0.884018
0.113127	0.322029	0.511518	0.695618	0.857526	0.964525	1	0	0.0354746	0.142474	0.304382	0.488482	0.677971	0.886873
0.102013	0.302716	0.492074	0.665626	0.824105	0.949851	1	0	0.0501493	0.175895	0.334374	0.507926	0.697284	0.897987
0.107047	0.304317	0.493891	0.688831	0.834853	0.885286	0.942643	0.0573569	0.114714	0.165147	0.311169	0.506109	0.695683	0.892953
0.103847	0.30892	0.514165	0.719648	0.873153	0.962598	1	0	0.0374017	0.126847	0.280352	0.485835	0.69108	0.896153
0.121088	0.364543	0.568546	0.729633	0.866146	0.961605	1	0	0.0383955	0.133854	0.270367	0.431454	0.635457	0.878912
0.0910095	0.266725	0.440856	0.619635	0.784902	0.930407	1	0	0.0695932	0.215098	0.380365	0.559144	0.733275	0.908991
0.0990904	0.290682	0.47829	0.659913	0.824864	0.951649	1	0	0.0483512	0.175136	0.340087	0.52171	0.709318	0.90091
0.124805	0.351748	0.560018	0.758853	0.900145	0.948734	0.974367	0.0256329	0.0512659	0.0998548	0.241147	0.439982	0.648252	0.875195
0.088478	0.262413	0.576752	0.878098	0.969901	0.99462	1	0	0.00537969	0.0300989	0.121902	0.423248	0.737587	0.911522
0.0566003	0.265006	0.569865	0.779401	0.869297	0.951356	1	0	0.048644	0.130703	0.220599	0.430135	0.734994	0.9434
0.109359	0.306891	0.487902	0.674755	0.830171	0.945786	1	0	0.0542139	0.169829	0.325245	0.512098	0.693109	0.890641
0.103921	0.312208	0.513592	0.694984	0.857293	0.967614	1	0	0.0323859	0.142707	0.305016	0.486408	0.687792	0.896079
0.117303	0.335565	0.532431	0.724886	0.910598	0.999762	0.999881	0.000119118	0.000238235	0.0894018	0.275114	0.467569	0.664435	0.882697
0.118744	0.35803	0.599929	0.811038	0.900789	0.936691	0.986296	0.0137037	0.0633092	0.099211	0.188962	0.400071	0.64197	0.881256
0.12371	0.371972	0.614609	0.811172	0.916065	0.971241	1	0	0.0287593	0.0839347	0.188828	0.385391	0.628028	0.87629
0.0694082	0.305159	0.635033	0.860807	0.943686	0.964324	0.982162	0.0178382	0.0356765	0.0563139	0.139193	0.364967	0.694841	0.930592
0.107814	0.301557	0.483054	0.669669	0.824314	0.943956	1	0	0.0560443	0.175686	0.330331	0.516946	0.698443	0.892186
0.102745	0.304465	0.502496	0.688964	0.849471	0.961284	1	0	0.0387158	0.150529	0.311036	0.497504	0.695535	0.897255
0.0460648	0.209212	0.463421	0.746367	0.928544	0.964902	0.982451	0.0175488	0.0350975	0.0714558	0.253633	0.536579	0.790788	0.953935
0.0978703	0.286261	0.469836	0.653272	0.820618	0.948791	1	0	0.0512086	0.179382	0.346728	0.530164	0.713739	0.90213
0.10338	0.294994	0.473554	0.648235	0.803119	0.936824	1	0	0.0631757	0.196881	0.351765	0.526446	0.705006	0.89662
0.112602	0.332502	0.546154	0.738224	0.90141	0.989439	1	0	0.0105606	0.0985901	0.261776	0.453846	0.667498	0.887398
0.114612	0.337477	0.536804	0.714213	0.8836	0.983326	1	0	0.016674	0.1164	0.285787	0.463196	0.662523	0.885388
0.067752	0.200569	0.406165	0.685376	0.878558	0.96653	1	0	0.0334699	0.121442	0.314624	0.593835	0.799431	0.932248
0.041082	0.119671	0.288961	0.562056	0.839283	0.987599	1	0	0.0124005	0.160717	0.437944	0.711039	0.880329	0.958918
0.0518603	0.233748	0.499209	0.768583	0.931364	0.980102	1	0	0.0198975	0.0686359	0.231417	0.500791	0.766252	0.94814
0.119217	0.353763	0.543142	0.699587	0.863699	0.972708	1	0	0.0272919	0.136301	0.300413	0.456858	0.646237	0.880783
0.0966102	0.281194	0.455338	0.633238	0.799955	0.937472	1	0	0.0625278	0.200045	0.366762	0.544662	0.718806	0.90339
0.0540745	0.163749	0.273431	0.48542	0.802184	0.98052	1	0	0.0194804	0.197816	0.51458	0.726569	0.836251	0.945926
0.0967589	0.284701	0.459302	0.613314	0.767712	0.925758	1	0	0.0742422	0.232288	0.386686	0.540698	0.715299	0.903241
0.110392	0.333797	0.550079	0.72805	0.868533	0.967157	1	0	0.0328426	0.131467	0.27195	0.449921	0.666203	0.889608
0.0832599	0.249333	0.529638	0.800453	0.909644	0.972756	1	0	0.0272438	0.0903558	0.199547	0.470362	0.750667	0.91674
0.102845	0.305631	0.504292	0.695245	0.851357	0.957618	1	0	0.0423823	0.148643	0.304755	0.495708	0.694369	0.897155
0.0719277	0.213905	0.498742	0.772526	0.877874	0.962112	1	0	0.0378882	0.122126	0.227474	0.501258	0.786095	0.928072
0.103731	0.308624	0.509284	0.691659	0.842205	0.954937	1	0	0.0450634	0.157795	0.308341	0.490716	0.691376	0.896269
0.0782496	0.234256	0.524461	0.80342	0.916843	0.981877	1	0	0.0181233	0.0831575	0.19658	0.475539	0.765744	0.92175
0.0310396	0.0944208	0.34102	0.740598	0.925918	0.943703	0.980744	0.0192565	0.0562973	0.0740817	0.259402	0.65898	0.905579	0.96896
0.0562149	0.276281	0.600156	0.808512	0.896721	0.9683	1	0	0.0317001	0.103279	0.191488	0.399844	0.723719	0.943785
0.107273	0.308372	0.489303	0.652848	0.820862	0.956217	1	0	0.0437831	0.179138	0.347152	0.510697	0.691628	0.892727
0.077038	0.399021	0.720584	0.845655	0.926418	0.979364	1	0	0.0206363	0.0735818	0.154345	0.279416	0.600979	0.922962
0.10269	0.309376	0.503722	0.694661	0.870815	0.973191	1	0	0.026809	0.129185	0.305339	0.496278	0.690624	0.89731
0.122671	0.348773	0.555824	0.759584	0.919509	0.989646	1	0	0.0103542	0.0804913	0.240416	0.444176	0.651227	0.877329
0.100419	0.291047	0.4727	0.662047	0.830864	0.950889	1	0	0.0491105	0.169136	0.337953	0.5273	0.708953	0.899581
0.107299	0.321225	0.53504	0.72568	0.878194	0.947257	0.973629	0.0263715	0.052743	0.121806	0.27432	0.46496	0.678775	0.892701
0.0999072	0.294524	0.478313	0.646564	0.810527	0.947659	1	0	0.052341	0.189473	0.353436	0.521687	0.705476	0.900093
0.114735	0.338731	0.548016	0.714165	0.873195	0.98305	1	0	0.0169502	0.126805	0.285835	0.451984	0.661269	0.885265
0.114826	0.337778	0.505065	0.658959	0.837849	0.961004	1	0	0.0389959	0.162151	0.341041	0.494935	0.662222	0.885174
0.10836	0.314458	0.513636	0.71181	0.89283	0.988557	1	0	0.0114427	0.10717	0.28819	0.486364	0.685542	0.89164
0.097849	0.284917	0.463366	0.641563	0.806935	0.941671	1	0	0.0583293	0.193065	0.358437	0.536634	0.715083	0.902151
0.110545	0.326201	0.535224	0.71002	0.843933	0.953482	1	0	0.0465183	0.156067	0.28998	0.464776	0.673799	0.889455
0.102745	0.314308	0.523271	0.69446	0.843985	0.961233	1	0	0.0387674	0.156015	0.30554	0.476729	0.685692	0.897255
0.117933	0.35756	0.549851	0.696884	0.845181	0.958521	1	0	0.0414786	0.154819	0.303116	0.450149	0.64244	0.882067
0.105252	0.311447	0.48962	0.657072	0.83584	0.962192	1	0	0.0378081	0.16416	0.342928	0.51038	0.688553	0.894748
0.106968	0.317404	0.528061	0.699704	0.837727	0.955647	1	0	0.0443528	0.162273	0.300296	0.471939	0.682596	0.893032
0.118316	0.348182	0.525238	0.669069	0.833972	0.960275	1	0	0.0397246	0.166028	0.330931	0.474762	0.651818	0.881684
0.104633	0.29788	0.475043	0.656773	0.831647	0.956669	1	0	0.0433308	0.168353	0.343227	0.524957	0.70212	0.895367
0.105003	0.306439	0.489242	0.649794	0.811992	0.950004	1	0	0.0499956	0.188008	0.350206	0.510758	0.693561	0.894997
0.0777944	0.223921	0.481863	0.750761	0.89722	0.982195	1	0	0.0178046	0.10278	0.249239	0.518137	0.776079	0.922206
0.098864	0.295783	0.488516	0.667095	0.812202	0.936704	1	0	0.0632962	0.187798	0.332905	0.511484	0.704217	0.901136
0.0565531	0.162946	0.373851	0.696956	0.913596	0.984099	1	0	0.0159008	0.0864039	0.303044	0.626149	0.837054	0.943447
0.101834	0.308086	0.516358	0.689007	0.840229	0.961329	1	0	0.0386714	0.159771	0.310993	0.483642	0.691914	0.898166
0.0648698	0.190476	0.417928	0.743548	0.928223	0.976998	1	0	0.0230023	0.0717767	0.256452	0.582072	0.809524	0.93513
0.0762487	0.385077	0.677394	0.761086	0.851836	0.959315	1	0	0.0406853	0.148164	0.238914	0.322606	0.614923	0.923751
0.107994	0.317609	0.520514	0.711019	0.875073	0.974953	1	0	0.0250472	0.124927	0.288981	0.479486	0.682391	0.892006
0.111097	0.330746	0.544514	0.738929	0.902284	0.98822	1	0	0.0117804	0.0977159	0.261071	0.455486	0.669254	0.888903
0.113244	0.329735	0.545624	0.743844	0.891361	0.976649	1	0	0.0233509	0.108639	0.256156	0.454376	0.670265	0.886756
0.11866	0.330076	0.507359	0.679101	0.850108	0.96695	1	0	0.0330495	0.149892	0.320899	0.492641	0.669924	0.88134
0.108678	0.315608	0.5164	0.70097	0.841213	0.949714	1	0	0.0502863	0.158787	0.29903	0.4836	0.684392	0.891322
0.11776	0.338673	0.543692	0.743037	0.901313	0.96211	0.981055	0.0189449	0.0378899	0.0986866	0.256963	0.456308	0.661327	0.88224
0.0733759	0.217874	0.460246	0.707769	0.842335	0.950313	1	0	0.0496868	0.157665	0.292231	0.539754	0.782126	0.926624
0.0655666	0.196674	0.331523	0.600057	0.866413	0.966773	1	0	0.0332272	0.133587	0.399943	0.668477	0.803326	0.934433
0.0553883	0.167614	0.3809	0.691314	0.887924	0.965285	1	0	0.0347149	0.112076	0.308686	0.6191	0.832386	0.944612
0.104417	0.306154	0.500689	0.683102	0.844144	0.959994	1	0	0.0400056	0.155856	0.316898	0.499311	0.693846	0.895583
0.107517	0.306068	0.491053	0.672066	0.822036	0.942473	1	0	0.0575271	0.177964	0.327934	0.508947	0.693932	0.892483
0.111219	0.333905	0.544551	0.720863	0.873086	0.974088	1	0	0.0259116	0.126914	0.279137	0.455449	0.666095	0.888781
0.0930033	0.278374	0.464615	0.642661	0.809804	0.946388	1	0	0.0536125	0.190196	0.357339	0.535385	0.721626	0.906997
0.108078	0.310113	0.514653	0.725632	0.867162	0.954149	1	0	0.0458508	0.132838	0.274368	0.485347	0.689887	0.891922
0.0992928	0.2911	0.479698	0.667694	0.824401	0.944598	1	0	0.0554016	0.175599	0.332306	0.520302	0.7089	0.900707
0.0752497	0.325459	0.577916	0.719189	0.848843	0.957361	1	0	0.0426389	0.151157	0.280811	0.422084	0.674541	0.92475
0.120725	0.35385	0.548223	0.721434	0.888028	0.981692	1	0	0.0183085	0.111972	0.278566	0.451777	0.64615	0.879275
0.12406	0.374354	0.624325	0.828582	0.93925	0.984699	1	0	0.0153008	0.06075	0.171418	0.375675	0.625646	0.87594
0.0927671	0.270924	0.452036	0.643765	0.811544	0.941659	1	0	0.0583407	0.188456	0.356235	0.547964	0.729076	0.907233
0.0446501	0.133763	0.307275	0.565033	0.822159	0.975288	1	0	0.0247117	0.177841	0.434967	0.692725	0.866237	0.95535
0.115647	0.33504	0.554632	0.763166	0.915061	0.97427	0.987135	0.0128652	0.0257305	0.0849387	0.236834	0.445368	0.66496	0.884353
0.0732	0.213791	0.463056	0.722385	0.853307	0.953386	1	0	0.0466136	0.146693	0.277615	0.536944	0.786209	0.9268
0.113448	0.341215	0.580697	0.789652	0.929456	0.992735	1	0	0.00726528	0.0705437	0.210348	0.419303	0.658785	0.886552
0.111449	0.321207	0.508015	0.685258	0.849287	0.962285	1	0	0.0377146	0.150713	0.314742	0.491985	0.678793	0.888551
0.10548	0.320519	0.513331	0.688282	0.858559	0.968568	1	0	0.031432	0.141441	0.311718	0.486669	0.679481	0.89452
0.0661249	0.312384	0.670066	0.903348	0.96442	0.969758	0.984879	0.015121	0.0302421	0.0355799	0.0966518	0.329934	0.687616	0.933875
0.107892	0.324519	0.550194	0.768005	0.928182	0.987489	0.993744	0.00625571	0.0125114	0.0718184	0.231995	0.449806	0.675481	0.892108
0.110621	0.335235	0.561935	0.77199	0.909737	0.975067	1	0	0.0249329	0.0902634	0.22801	0.438065	0.664765	0.889379
0.101983	0.29534	0.487168	0.677185	0.845159	0.961786	1	0	0.038214	0.154841	0.322815	0.512832	0.70466	0.898017
0.102766	0.309946	0.501849	0.672315	0.830501	0.952856	1	0	0.0471439	0.169499	0.327685	0.498151	0.690054	0.897234
0.0832463	0.246929	0.411934	0.642228	0.862571	0.968594	1	0	0.0314062	0.137429	0.357772	0.588066	0.753071	0.916754
0.119817	0.360873	0.546891	0.710749	0.880938	0.976024	1	0	0.0239756	0.119062	0.289251	0.453109	0.639127	0.880183
0.0985936	0.282606	0.452179	0.614761	0.771876	0.925282	1	0	0.0747182	0.228124	0.385239	0.547821	0.717394	0.901406
0.101111	0.287218	0.478173	0.69207	0.870024	0.970021	1	0	0.0299794	0.129976	0.30793	0.521827	0.712782	0.898889
0.0902838	0.263809	0.44636	0.644017	0.84272	0.971538	1	0	0.0284621	0.15728	0.355983	0.55364	0.736191	0.909716
0.11648	0.3436	0.549463	0.727102	0.874433	0.969673	1	0	0.0303265	0.125567	0.272898	0.450537	0.6564	0.88352
0.0914641	0.266725	0.45207	0.650528	0.827191	0.953472	1	0	0.0465277	0.172809	0.349472	0.54793	0.733275	0.908536
0.065883	0.267678	0.562093	0.781893	0.900286	0.978691	1	0	0.0213092	0.0997144	0.218107	0.437907	0.732322	0.934117
0.0677543	0.200761	0.324794	0.580169	0.841036	0.952653	1	0	0.0473468	0.158964	0.419831	0.675206	0.799239	0.932246
0.104752	0.308125	0.506492	0.697535	0.859586	0.96517	1	0	0.0348296	0.140414	0.302465	0.493508	0.691875	0.895248
0.090657	0.261203	0.426583	0.605965	0.793615	0.943688	1	0	0.0563122	0.206385	0.394035	0.573417	0.738797	0.909343
0.0919	0.276587	0.465431	0.649696	0.796673	0.927721	1	0	0.0722791	0.203327	0.350304	0.534569	0.723413	0.9081
0.0653505	0.189458	0.310136	0.592384	0.873361	0.934012	0.967006	0.032994	0.0659881	0.126639	0.407616	0.689864	0.810542	0.934649
0.0545668	0.167316	0.382031	0.692477	0.892163	0.968968	1	0	0.0310318	0.107837	0.307523	0.617969	0.832684	0.945433
0.102605	0.287613	0.486334	0.719579	0.888172	0.969919	1	0	0.0300814	0.111828	0.280421	0.513666	0.712387	0.897395
0.117839	0.334412	0.561166	0.800207	0.949517	0.993904	1	0	0.00609627	0.0504832	0.199793	0.438834	0.665588	0.882161
0.0917183	0.266296	0.455273	0.666655	0.836348	0.950388	1	0	0.049612	0.163652	0.333345	0.544727	0.733704	0.908282
0.080591	0.236942	0.40651	0.60066	0.781611	0.93111	1	0	0.0688902	0.218389	0.39934	0.59349	0.763058	0.919409
0.0975765	0.288806	0.450957	0.616046	0.811303	0.954984	1	0	0.045016	0.188697	0.383954	0.549043	0.711194	0.902424
0.0681797	0.237014	0.398573	0.516789	0.64093	0.786959	0.93308	0.0669203	0.213041	0.35907	0.483211	0.601427	0.762986	0.93182
0.0494987	0.17571	0.303024	0.419415	0.590234	0.774365	0.926733	0.0732665	0.225635	0.409766	0.580585	0.696976	0.82429	0.950501
0.0517555	0.15997	0.283098	0.411968	0.58138	0.769637	0.925342	0.0746583	0.230363	0.41862	0.588032	0.716902	0.84003	0.948245
0.0483977	0.142115	0.250442	0.41079	0.602765	0.771936	0.923237	0.0767628	0.228064	0.397235	0.58921	0.749558	0.857885	0.951602
0.0362495	0.114252	0.198269	0.321801	0.517114	0.72405	0.90847	0.0915299	0.27595	0.482886	0.678199	0.801731	0.885748	0.96375
0.0495257	0.154613	0.269999	0.40216	0.557876	0.730006	0.909378	0.0906219	0.269994	0.442124	0.59784	0.730001	0.845387	0.950474
0.0393225	0.116661	0.19318	0.287173	0.42222	0.622385	0.871496	0.128504	0.377615	0.57778	0.712827	0.80682	0.883339	0.960678
0.0478825	0.148018	0.259262	0.38476	0.524022	0.69722	0.898831	0.101169	0.30278	0.475978	0.61524	0.740738	0.851982	0.952117
0.0348799	0.111186	0.209892	0.340767	0.487119	0.649445	0.869506	0.130494	0.350555	0.512881	0.659233	0.790108	0.888814	0.96512
0.0473282	0.148395	0.258865	0.370617	0.498938	0.677568	0.891449	0.108551	0.322432	0.501062	0.629383	0.741135	0.851605	0.952672
0.036196	0.105872	0.17968	0.273364	0.394207	0.566812	0.835965	0.164035	0.433188	0.605793	0.726636	0.82032	0.894128	0.963804
0.0474506	0.139722	0.24512	0.392384	0.556856	0.719898	0.902578	0.0974219	0.280102	0.443144	0.607616	0.75488	0.860278	0.952549
0.0402283	0.127621	0.243066	0.375192	0.513304	0.680876	0.88709	0.11291	0.319124	0.486696	0.624808	0.756934	0.872379	0.959772
0.0502373	0.149333	0.255641	0.385153	0.544041	0.741693	0.926258	0.0737418	0.258307	0.455959	0.614847	0.744359	0.850667	0.949763
0.0533661	0.162422	0.275385	0.398995	0.561688	0.756528	0.927507	0.0724927	0.243472	0.438312	0.601005	0.724615	0.837578	0.946634
0.048317	0.145496	0.262597	0.403885	0.554507	0.734768	0.918729	0.0812706	0.265232	0.445493	0.596115	0.737403	0.854504	0.951683
0.0429624	0.128244	0.217404	0.333971	0.481007	0.644477	0.865318	0.134682	0.355523	0.518993	0.666029	0.782596	0.871756	0.957038
0.046629	0.13966	0.236944	0.347847	0.485682	0.649953	0.868206	0.131794	0.350047	0.514318	0.652153	0.763056	0.86034	0.953371
0.0519808	0.15862	0.283317	0.425353	0.572993	0.718722	0.894403	0.105597	0.281278	0.427007	0.574647	0.716683	0.84138	0.948019
0.0422973	0.128731	0.223651	0.324089	0.469751	0.659314	0.876435	0.123565	0.340686	0.530249	0.675911	0.776349	0.871269	0.957703
0.0503013	0.166792	0.29688	0.43537	0.590954	0.76418	0.928207	0.0717934	0.23582	0.409046	0.56463	0.70312	0.833208	0.949699
0.040184	0.125782	0.237045	0.367944	0.51585	0.696872	0.897518	0.102482	0.303128	0.48415	0.632056	0.762955	0.874218	0.959816
0.0506974	0.161312	0.286867	0.41688	0.562872	0.740767	0.918523	0.0814774	0.259233	0.437128	0.58312	0.713133	0.838688	0.949303
0.048016	0.145875	0.258584	0.404056	0.582116	0.758886	0.920101	0.0798991	0.241114	0.417884	0.595944	0.741416	0.854125	0.951984
0.0504717	0.147302	0.248423	0.374369	0.539797	0.726053	0.909032	0.0909683	0.273947	0.460203	0.625631	0.751577	0.852698	0.949528
0.0655927	0.131185	0.1942	0.332416	0.504418	0.704705	0.904095	0.095905	0.295295	0.495582	0.667584	0.8058	0.868815	0.934407
0.0414022	0.124296	0.236465	0.410102	0.599751	0.759814	0.916593	0.0834068	0.240186	0.400249	0.589898	0.763535	0.875704	0.958598
0.0448068	0.1349	0.233559	0.353484	0.49657	0.680969	0.894418	0.105582	0.319031	0.50343	0.646516	0.766441	0.8651	0.955193
0.0487322	0.14239	0.242639	0.365399	0.520708	0.734899	0.93061	0.0693901	0.265101	0.479292	0.634601	0.757361	0.85761	0.951268
0.0522554	0.158965	0.265371	0.39127	0.55088	0.72344	0.905168	0.0948323	0.27656	0.44912	0.60873	0.734629	0.841035	0.947745
0.0480865	0.146827	0.253737	0.3732	0.499313	0.683522	0.902414	0.0975863	0.316478	0.500687	0.6268	0.746263	0.853173	0.951913
0.0411115	0.125874	0.225891	0.356563	0.523712	0.720048	0.911771	0.0882286	0.279952	0.476288	0.643437	0.774109	0.874126	0.958889
0.0475947	0.144794	0.251558	0.393222	0.577067	0.760898	0.922695	0.0773052	0.239102	0.422933	0.606778	0.748442	0.855206	0.952405
0.0379269	0.111209	0.1829	0.276906	0.431269	0.64856	0.88458	0.11542	0.35144	0.568731	0.723094	0.8171	0.888791	0.962073
0.0352272	0.106557	0.187954	0.295112	0.448879	0.674767	0.904376	0.0956235	0.325233	0.551121	0.704888	0.812046	0.893443	0.964773
0.0353373	0.111162	0.204596	0.32685	0.464239	0.617977	0.851816	0.148184	0.382023	0.535761	0.67315	0.795404	0.888838	0.964663
0.0483754	0.143589	0.250547	0.38452	0.550883	0.739573	0.917876	0.0821241	0.260427	0.449117	0.61548	0.749453	0.856411	0.951625
0.0480531	0.143489	0.242158	0.348771	0.473236	0.672182	0.900995	0.0990049	0.327818	0.526764	0.651229	0.757842	0.856511	0.951947
0.0522947	0.153468	0.260019	0.391866	0.555257	0.723995	0.901758	0.0982417	0.276005	0.444743	0.608134	0.739981	0.846532	0.947705
0.0485104	0.142217	0.247509	0.388274	0.563677	0.745475	0.916269	0.083731	0.254525	0.436323	0.611726	0.752491	0.857783	0.95149
0.0301264	0.0919594	0.153837	0.25925	0.455854	0.683097	0.894489	0.105511	0.316903	0.544146	0.74075	0.846163	0.908041	0.969874
0.0492025	0.143319	0.243902	0.393548	0.587735	0.781791	0.937817	0.0621826	0.218209	0.412265	0.606452	0.756098	0.856681	0.950797
0.033948	0.106499	0.19764	0.323869	0.495314	0.699748	0.903214	0.0967864	0.300252	0.504686	0.676131	0.80236	0.893501	0.966052
0.031674	0.096734	0.164238	0.236535	0.345912	0.574146	0.865591	0.134409	0.425854	0.654088	0.763465	0.835762	0.903266	0.968326
0.0387997	0.118716	0.205213	0.324057	0.540988	0.776436	0.934208	0.0657917	0.223564	0.459012	0.675943	0.794787	0.881284	0.9612
0.0432187	0.127809	0.218765	0.333958	0.478487	0.651312	0.872609	0.127391	0.348688	0.521513	0.666042	0.781235	0.872191	0.956781
0.0447884	0.134688	0.232185	0.346975	0.506334	0.699662	0.898017	0.101983	0.300338	0.493666	0.653025	0.767815	0.865312	0.955212
0.0483746	0.145861	0.272591	0.432191	0.578256	0.718989	0.897819	0.102181	0.281011	0.421744	0.567809	0.727409	0.854139	0.951625
0.0369329	0.108237	0.191978	0.312567	0.469068	0.67376	0.896584	0.103416	0.32624	0.530932	0.687433	0.808022	0.891763	0.963067
0.0455977	0.135925	0.237421	0.372014	0.540624	0.738518	0.922813	0.0771868	0.261482	0.459376	0.627986	0.762579	0.864075	0.954402
0.0473914	0.142629	0.243033	0.376935	0.554644	0.736075	0.910571	0.0894291	0.263925	0.445356	0.623065	0.756967	0.857371	0.952609
0.0404477	0.120668	0.216423	0.340023	0.489327	0.682664	0.897159	0.102841	0.317336	0.510673	0.659977	0.783577	0.879332	0.959552
0.0371313	0.112981	0.20406	0.341797	0.53846	0.744198	0.919324	0.0806761	0.255802	0.46154	0.658203	0.79594	0.887019	0.962869
0.0452148	0.137426	0.239689	0.388704	0.582922	0.763617	0.92192	0.0780799	0.236383	0.417078	0.611296	0.760311	0.862574	0.954785
0.0482982	0.0965963	0.154767	0.305155	0.502912	0.709076	0.90485	0.0951503	0.290924	0.497088	0.694845	0.845233	0.903404	0.951702
0.0450141	0.135231	0.233673	0.36653	0.538609	0.732183	0.916648	0.0833523	0.267817	0.461391	0.63347	0.766327	0.864769	0.954986
0.0684847	0.136969	0.204525	0.35009	0.524311	0.720652	0.910391	0.0896094	0.279348	0.475689	0.64991	0.795475	0.863031	0.931515
0.0436079	0.128512	0.222872	0.378537	0.579335	0.748797	0.910032	0.0899676	0.251203	0.420665	0.621463	0.777128	0.871488	0.956392
0.0496583	0.146712	0.25475	0.388352	0.540486	0.715943	0.906113	0.0938867	0.284057	0.459514	0.611648	0.74525	0.853288	0.950342
0.0376766	0.11741	0.237571	0.407062	0.58745	0.772348	0.934122	0.0658779	0.227652	0.41255	0.592938	0.762429	0.88259	0.962323
0.03975	0.120322	0.202553	0.292715	0.413501	0.620066	0.8773	0.1227	0.379934	0.586499	0.707285	0.797447	0.879678	0.96025
0.0612523	0.122505	0.183024	0.314236	0.494664	0.705992	0.903793	0.0962075	0.294008	0.505336	0.685764	0.816976	0.877495	0.938748
0.0473001	0.14207	0.244082	0.357171	0.494713	0.669701	0.882846	0.117154	0.330299	0.505287	0.642829	0.755918	0.85793	0.9527
0.0385626	0.115764	0.208782	0.340701	0.515963	0.722562	0.91572	0.0842802	0.277438	0.484037	0.659299	0.791218	0.884236	0.961437
0.0371077	0.116481	0.216564	0.354235	0.498367	0.654816	0.873493	0.126507	0.345184	0.501633	0.645765	0.783436	0.883519	0.962892
0.0509198	0.151034	0.257757	0.392889	0.573496	0.762077	0.923828	0.0761721	0.237923	0.426504	0.607111	0.742243	0.848966	0.94908
0.043655	0.131376	0.21948	0.32843	0.510554	0.713913	0.90003	0.0999695	0.286087	0.489446	0.67157	0.78052	0.868624	0.956345
0.0344188	0.102708	0.201477	0.359489	0.539483	0.718155	0.904974	0.0950261	0.281845	0.460517	0.640511	0.798523	0.897292	0.965581
0.0326793	0.101566	0.178777	0.324204	0.584874	0.810683	0.940122	0.059878	0.189317	0.415126	0.675796	0.821223	0.898434	0.967321
0.0632049	0.12641	0.188037	0.319878	0.483349	0.680957	0.892653	0.107347	0.319043	0.516651	0.680122	0.811963	0.87359	0.936795
0.0435598	0.129676	0.226559	0.35406	0.518496	0.722423	0.917544	0.082456	0.277577	0.481504	0.64594	0.773441	0.870324	0.95644
0.0337519	0.101827	0.175332	0.268269	0.414872	0.624425	0.870564	0.129436	0.375575	0.585128	0.731731	0.824668	0.898173	0.966248
0.0354048	0.107094	0.197144	0.318836	0.462492	0.645517	0.876406	0.123594	0.354483	0.537508	0.681164	0.802856	0.892906	0.964595
0.0680453	0.143105	0.150119	0.220575	0.407674	0.648076	0.885918	0.114082	0.351924	0.592326	0.779425	0.849881	0.856895	0.931955
0.0637781	0.189913	0.25227	0.328364	0.49751	0.695423	0.900142	0.0998578	0.304577	0.50249	0.671636	0.74773	0.810087	0.936222
0.046389	0.139064	0.234812	0.341534	0.492369	0.691383	0.89841	0.10159	0.308617	0.507631	0.658466	0.765188	0.860936	0.953611
0.057427	0.114854	0.196393	0.386852	0.574435	0.734491	0.907941	0.0920588	0.265509	0.425565	0.613148	0.803607	0.885146	0.942573
0.0462136	0.140557	0.24647	0.390503	0.576867	0.7606	0.922109	0.0778907	0.2394	0.423133	0.609497	0.75353	0.859443	0.953786
0.0363644	0.111557	0.192426	0.303413	0.48575	0.707151	0.90758	0.0924197	0.292849	0.51425	0.696587	0.807574	0.888443	0.963636
0.0492725	0.15022	0.266113	0.396449	0.54434	0.729476	0.91642	0.0835804	0.270524	0.45566	0.603551	0.733887	0.84978	0.950728
0.0449977	0.139253	0.249338	0.401281	0.591438	0.767199	0.921959	0.0780406	0.232801	0.408562	0.598719	0.750662	0.860747	0.955002
0.0486064	0.146695	0.265123	0.402563	0.550812	0.710561	0.895277	0.104723	0.289439	0.449188	0.597437	0.734877	0.853305	0.951394
0.0491613	0.147174	0.253223	0.397063	0.557809	0.72142	0.905463	0.0945373	0.27858	0.442191	0.602937	0.746777	0.852826	0.950839
0.0462082	0.138844	0.239262	0.357503	0.507461	0.696472	0.899888	0.100112	0.303528	0.492539	0.642497	0.760738	0.861156	0.953792
0.0352765	0.107781	0.184365	0.262901	0.37772	0.596392	0.869713	0.130287	0.403608	0.62228	0.737099	0.815635	0.892219	0.964723
0.0514654	0.102931	0.156592	0.283308	0.434748	0.629131	0.872563	0.127437	0.370869	0.565252	0.716692	0.843408	0.897069	0.948535
0.0428848	0.134266	0.242985	0.382173	0.557681	0.741059	0.913946	0.0860538	0.258941	0.442319	0.617827	0.757015	0.865734	0.957115
0.0491535	0.157691	0.274133	0.395929	0.558455	0.742593	0.914472	0.0855282	0.257407	0.441545	0.604071	0.725867	0.842309	0.950847
0.0364337	0.113496	0.193549	0.289937	0.461198	0.671892	0.884145	0.115855	0.328108	0.538802	0.710063	0.806451	0.886504	0.963566
0.0357051	0.105822	0.18533	0.308971	0.474417	0.669432	0.888773	0.111227	0.330568	0.525583	0.691029	0.81467	0.894178	0.964295
0.0453853	0.137498	0.24031	0.375252	0.556561	0.749578	0.920071	0.0799289	0.250422	0.443439	0.624748	0.75969	0.862502	0.954615
0.0468012	0.140203	0.241896	0.357005	0.491564	0.667127	0.884074	0.115926	0.332873	0.508436	0.642995	0.758104	0.859797	0.953199
0.0421353	0.133438	0.232589	0.335889	0.471771	0.663594	0.886425	0.113575	0.336406	0.528229	0.664111	0.767411	0.866562	0.957865
0.0453345	0.138673	0.232205	0.349808	0.521385	0.715805	0.905363	0.0946373	0.284195	0.478615	0.650192	0.767795	0.861327	0.954665
0.0388368	0.116252	0.229045	0.409944	0.586076	0.737407	0.909645	0.0903549	0.262593	0.413924	0.590056	0.770955	0.883748	0.961163
0.0327261	0.100008	0.195222	0.344975	0.537818	0.733204	0.91242	0.0875795	0.266796	0.462182	0.655025	0.804778	0.899992	0.967274
0.0415444	0.125411	0.243888	0.399889	0.53998	0.687668	0.887556	0.112444	0.312332	0.46002	0.600111	0.756112	0.874589	0.958456
0.0451334	0.142826	0.272338	0.42276	0.56702	0.719596	0.90069	0.0993095	0.280404	0.43298	0.57724	0.727662	0.857174	0.954867
0.0416072	0.123451	0.213149	0.330128	0.491392	0.690056	0.897486	0.102514	0.309944	0.508608	0.669872	0.786851	0.876549	0.958393
0.060092	0.120184	0.188202	0.336447	0.515911	0.720213	0.912639	0.0873615	0.279787	0.484089	0.663553	0.811798	0.879816	0.939908
0.0500098	0.10002	0.164829	0.333562	0.522518	0.701033	0.897259	0.102741	0.298967	0.477482	0.666438	0.835171	0.89998	0.94999
0.0440602	0.137494	0.236723	0.364251	0.569573	0.777787	0.929175	0.0708245	0.222213	0.430427	0.635749	0.763277	0.862506	0.95594
0.049035	0.151027	0.261924	0.396882	0.547631	0.706731	0.896049	0.103951	0.293269	0.452369	0.603118	0.738076	0.848973	0.950965
0.0362397	0.116926	0.205217	0.328358	0.465518	0.613348	0.851658	0.148342	0.386652	0.534482	0.671642	0.794783	0.883074	0.96376
0.0662956	0.200649	0.268707	0.343206	0.514158	0.715336	0.91003	0.0899702	0.284664	0.485842	0.656794	0.731293	0.799351	0.933704
0.0474889	0.141248	0.239001	0.357919	0.517408	0.709615	0.904885	0.0951154	0.290385	0.482592	0.642081	0.760999	0.858752	0.952511
0.0307669	0.0985304	0.193956	0.327137	0.500706	0.702696	0.902935	0.0970653	0.297304	0.499294	0.672863	0.806044	0.90147	0.969233
0.04599	0.137507	0.243074	0.363516	0.502189	0.687395	0.897166	0.102834	0.312605	0.497811	0.636484	0.756926	0.862493	0.95401
0.0368142	0.115837	0.242478	0.418162	0.588706	0.741306	0.907307	0.0926929	0.258694	0.411294	0.581838	0.757522	0.884163	0.963186
0.0379258	0.120253	0.224663	0.356288	0.510797	0.694117	0.897273	0.102727	0.305883	0.489203	0.643712	0.775337	0.879747	0.962074
0.0376811	0.113062	0.207063	0.337305	0.508084	0.699993	0.897531	0.102469	0.300007	0.491916	0.662695	0.792937	0.886938	0.962319
0.0601761	0.120352	0.188943	0.348268	0.523555	0.714959	0.910904	0.0890956	0.285041	0.476445	0.651732	0.811057	0.879648	0.939824
0.0456172	0.135683	0.239207	0.381492	0.554519	0.73721	0.915042	0.0849579	0.26279	0.445481	0.618508	0.760793	0.864317	0.954383
0.0381841	0.116371	0.210127	0.328464	0.493226	0.697942	0.901241	0.0987593	0.302058	0.506774	0.671536	0.789873	0.883629	0.961816
0.0561538	0.112308	0.177535	0.31975	0.473982	0.658986	0.883372	0.116628	0.341014	0.526018	0.68025	0.822465	0.887692	0.943846
0.0295586	0.0906936	0.164122	0.289129	0.44456	0.636636	0.878217	0.121783	0.363364	0.55544	0.710871	0.835878	0.909306	0.970441
0.0336619	0.1031	0.174484	0.26542	0.394991	0.592171	0.857553	0.142447	0.407829	0.605009	0.73458	0.825516	0.8969	0.966338
0.0657562	0.131512	0.2031	0.357038	0.521203	0.705031	0.903521	0.0964786	0.294969	0.478797	0.642962	0.7969	0.868488	0.934244
0.0531565	0.10844	0.110568	0.18008	0.321624	0.484798	0.78797	0.21203	0.515202	0.678376	0.81992	0.889432	0.89156	0.946844
0.0477215	0.142175	0.238692	0.344	0.488001	0.693591	0.905352	0.0946481	0.306409	0.511999	0.656	0.761308	0.857825	0.952278
0.0572923	0.114585	0.183047	0.324182	0.482357	0.672333	0.888403	0.111597	0.327667	0.517643	0.675818	0.816953	0.885415	0.942708
0.035048	0.105259	0.179356	0.303742	0.504477	0.712779	0.902898	0.0971022	0.287221	0.495523	0.696258	0.820644	0.894741	0.964952
0.0505602	0.10112	0.171087	0.347284	0.544111	0.714562	0.897208	0.102792	0.285438	0.455889	0.652716	0.828913	0.89888	0.94944
0.0399168	0.123983	0.228475	0.354382	0.492151	0.666911	0.884732	0.115268	0.333089	0.507849	0.645618	0.771525	0.876017	0.960083
0.0838908	0.167782	0.168323	0.274371	0.52569	0.831924	0.996172	0.00382752	0.168076	0.47431	0.725629	0.831677	0.832218	0.916109
0.065426	0.130852	0.205466	0.359951	0.527417	0.723232	0.915727	0.0842733	0.276768	0.472583	0.640049	0.794534	0.869148	0.934574
0.065135	0.197829	0.265387	0.352887	0.554111	0.758042	0.924124	0.0758759	0.241958	0.445889	0.647113	0.734613	0.802171	0.934865
0.0339154	0.103288	0.196981	0.342783	0.541682	0.742253	0.915746	0.0842545	0.257747	0.458318	0.657217	0.803019	0.896712	0.966085
0.0309898	0.0956044	0.168271	0.26575	0.414247	0.6691	0.916947	0.0830534	0.3309	0.585753	0.73425	0.831729	0.904396	0.96901
0.0372694	0.114008	0.194973	0.281991	0.406379	0.651213	0.908591	0.0914091	0.348787	0.593621	0.718009	0.805027	0.885992	0.962731
0.0487063	0.153037	0.271229	0.401756	0.550213	0.734968	0.919612	0.0803879	0.265032	0.449787	0.598244	0.728771	0.846963	0.951294
0.0677098	0.13542	0.202514	0.346127	0.521837	0.725119	0.914605	0.0853949	0.274881	0.478163	0.653873	0.797486	0.86458	0.93229
0.048096	0.096192	0.185005	0.380051	0.549187	0.691922	0.885877	0.114123	0.308078	0.450813	0.619949	0.814995	0.903808	0.951904
0.0348431	0.111888	0.21037	0.344125	0.496032	0.662782	0.87755	0.12245	0.337218	0.503968	0.655875	0.78963	0.888112	0.965157
0.0305272	0.0928655	0.17969	0.285909	0.375845	0.488514	0.781226	0.218774	0.511486	0.624155	0.714091	0.82031	0.907135	0.969473
0.0393802	0.117543	0.202484	0.307005	0.460244	0.664674	0.887114	0.112886	0.335326	0.539756	0.692995	0.797516	0.882457	0.96062
0.0397421	0.123624	0.218843	0.333242	0.508578	0.730073	0.919776	0.0802245	0.269927	0.491422	0.666758	0.781157	0.876376	0.960258
0.0612289	0.122458	0.19352	0.35782	0.54853	0.736409	0.913408	0.0865919	0.263591	0.45147	0.64218	0.80648	0.877542	0.938771
0.0429103	0.129539	0.244365	0.403511	0.590031	0.76951	0.925255	0.074745	0.23049	0.409969	0.596489	0.755635	0.870461	0.95709
0.0610868	0.122174	0.123066	0.191322	0.354083	0.607165	0.882424	0.117576	0.392835	0.645917	0.808678	0.876934	0.877826	0.938913
0.0460899	0.142005	0.240601	0.369857	0.547535	0.738357	0.915992	0.0840076	0.261643	0.452465	0.630143	0.759399	0.857995	0.95391
0.0434779	0.133649	0.23586	0.355347	0.495804	0.670706	0.88456	0.11544	0.329294	0.504196	0.644653	0.76414	0.866351	0.956522
0.0552596	0.110519	0.167802	0.287864	0.431396	0.619786	0.863712	0.136288	0.380214	0.568604	0.712136	0.832198	0.889481	0.94474
0.063899	0.127798	0.196838	0.340924	0.508453	0.699551	0.899083	0.100917	0.300449	0.491547	0.659076	0.803162	0.872202	0.936101
0.036648	0.11116	0.202629	0.332252	0.490153	0.668063	0.882046	0.117954	0.331937	0.509847	0.667748	0.797371	0.88884	0.963352
0.0406054	0.125621	0.221777	0.325728	0.453794	0.66238	0.897554	0.102446	0.33762	0.546206	0.674272	0.778223	0.874379	0.959395
0.0497856	0.149361	0.199151	0.277119	0.427855	0.589521	0.83921	0.16079	0.410479	0.572145	0.722881	0.800849	0.850639	0.950214
0.0681691	0.204592	0.272846	0.367962	0.56375	0.747373	0.915161	0.0848386	0.252627	0.43625	0.632038	0.727154	0.795408	0.931831
0.0442533	0.136972	0.254837	0.409233	0.572728	0.735664	0.91005	0.0899499	0.264336	0.427272	0.590767	0.745163	0.863028	0.955747
0.0587266	0.117453	0.18556	0.340345	0.547798	0.755946	0.92166	0.0783398	0.244054	0.452202	0.659655	0.81444	0.882547	0.941273
0.0544378	0.108876	0.176608	0.323696	0.49895	0.689146	0.891723	0.108277	0.310854	0.50105	0.676304	0.823392	0.891124	0.945562
0.0372229	0.112769	0.203552	0.372427	0.573614	0.751838	0.922645	0.0773552	0.248162	0.426386	0.627573	0.796448	0.887231	0.962777
0.0419882	0.127019	0.215349	0.343852	0.522356	0.736225	0.927402	0.0725981	0.263775	0.477644	0.656148	0.784651	0.872981	0.958012
0.0617643	0.123529	0.189009	0.335703	0.536112	0.741437	0.913784	0.0862163	0.258563	0.463888	0.664297	0.810991	0.876471	0.938236
0.0459392	0.138498	0.238035	0.359944	0.51995	0.702137	0.896655	0.103345	0.297863	0.48005	0.640056	0.761965	0.861502	0.954061
0.0316486	0.0959303	0.177559	0.313007	0.493379	0.702436	0.908787	0.0912133	0.297564	0.506621	0.686993	0.822441	0.90407	0.968351
0.064116	0.128232	0.198709	0.347425	0.515147	0.692841	0.890526	0.109474	0.307159	0.484853	0.652575	0.801291	0.871768	0.935884
0.0388648	0.123106	0.22576	0.34573	0.510167	0.711933	0.905978	0.0940225	0.288067	0.489833	0.65427	0.77424	0.876894	0.961135
0.0524195	0.157984	0.267659	0.390168	0.566601	0.7655	0.926973	0.0730274	0.2345	0.433399	0.609832	0.732341	0.842016	0.947581
0.0372826	0.114114	0.205634	0.331968	0.491931	0.670668	0.881903	0.118097	0.329332	0.508069	0.668032	0.794366	0.885886	0.962717
0.0441986	0.13299	0.228664	0.336027	0.493449	0.70099	0.903694	0.0963058	0.29901	0.506551	0.663973	0.771336	0.86701	0.955801
0.0363692	0.11086	0.206251	0.342665	0.518524	0.703119	0.895501	0.104499	0.296881	0.481476	0.657335	0.793749	0.88914	0.963631
0.0645994	0.129199	0.195289	0.343486	0.519201	0.701833	0.895429	0.104571	0.298167	0.480799	0.656514	0.804711	0.870801	0.935401
0.0572921	0.114584	0.181084	0.33734	0.53581	0.748918	0.926655	0.0733446	0.251082	0.46419	0.66266	0.818916	0.885416	0.942708
0.0467218	0.0934436	0.148669	0.311891	0.504834	0.680795	0.885904	0.114096	0.319205	0.495166	0.688109	0.851331	0.906556	0.953278
0.039642	0.121079	0.204745	0.312786	0.449369	0.614241	0.854351	0.145649	0.385759	0.550631	0.687214	0.795255	0.878921	0.960358
0.0619773	0.123955	0.206276	0.378982	0.552255	0.73185	0.914278	0.0857217	0.26815	0.447745	0.621018	0.793724	0.876045	0.938023
0.0461055	0.140957	0.243654	0.369941	0.532716	0.723518	0.911941	0.0880589	0.276482	0.467284	0.630059	0.756346	0.859043	0.953895
0.0423889	0.132173	0.236708	0.351097	0.472417	0.645706	0.877462	0.122538	0.354294	0.527583	0.648903	0.763292	0.867827	0.957611
0.0311032	0.0936205	0.157932	0.234138	0.353841	0.598815	0.883696	0.116304	0.401185	0.646159	0.765862	0.842068	0.90638	0.968897
0.0678775	0.135755	0.207365	0.363531	0.552858	0.739754	0.910939	0.0890613	0.260246	0.447142	0.636469	0.792635	0.864245	0.932123
0.0593996	0.118799	0.186985	0.343344	0.529204	0.719535	0.90609	0.0939104	0.280465	0.470796	0.656656	0.813015	0.881201	0.9406
0.0559411	0.114183	0.116483	0.194691	0.383784	0.613077	0.865743	0.134257	0.386923	0.616216	0.805309	0.883517	0.885817	0.944059
0.0540316	0.108063	0.164525	0.287524	0.448415	0.631607	0.860223	0.139777	0.368393	0.551585	0.712476	0.835475	0.891937	0.945968
0.0460457	0.139358	0.252865	0.388453	0.542213	0.717173	0.903861	0.0961387	0.282827	0.457787	0.611547	0.747135	0.860642	0.953954
0	0.0656686	0.200515	0.364136	0.554668	0.735045	0.909666	0.0903337	0.264955	0.445332	0.635864	0.799485	0.934331	1
0.00305921	0.00611842	0.0676245	0.197168	0.345644	0.574809	0.861767	0.138233	0.425191	0.654356	0.802832	0.932375	0.993882	0.996941
0	0.0582755	0.187173	0.353114	0.56655	0.768983	0.926649	0.0733512	0.231017	0.43345	0.646886	0.812827	0.941724	1
0.00183139	0.00366277	0.0623532	0.202771	0.358828	0.54159	0.825012	0.174988	0.45841	0.641172	0.797229	0.937647	0.996337	0.998169
0	0.0624716	0.199243	0.355755	0.520506	0.702581	0.901059	0.0989409	0.297419	0.479494	0.644245	0.800757	0.937528	1
0	0.0507404	0.156561	0.277019	0.434076	0.643868	0.880992	0.119008	0.356132	0.565924	0.722981	0.843439	0.94926	1
0	0.0673923	0.209227	0.365359	0.544289	0.729212	0.908448	0.0915519	0.270788	0.455711	0.634641	0.790773	0.932608	1
0	0.0631477	0.190312	0.32363	0.474398	0.665777	0.887844	0.112156	0.334223	0.525602	0.67637	0.809688	0.936852	1
0	0.0639836	0.197721	0.349173	0.525608	0.71099	0.900817	0.0991826	0.28901	0.474392	0.650827	0.802279	0.936016	1
0	0.0500155	0.159334	0.294232	0.464803	0.658785	0.878895	0.121105	0.341215	0.535197	0.705768	0.840666	0.949984	1
0	0.0611087	0.187966	0.326088	0.487603	0.677985	0.889613	0.110387	0.322015	0.512397	0.673912	0.812034	0.938891	1
0	0.0630093	0.191511	0.334607	0.49586	0.68612	0.896365	0.103635	0.31388	0.50414	0.665393	0.808489	0.936991	1
0	0.0611062	0.188109	0.324356	0.488465	0.682087	0.890975	0.109025	0.317913	0.511535	0.675644	0.811891	0.938894	1
0.00431959	0.0102341	0.0118291	0.109212	0.332246	0.595678	0.866729	0.133271	0.404322	0.667754	0.890788	0.988171	0.989766	0.99568
0	0.0682375	0.207472	0.352898	0.525622	0.716914	0.904956	0.0950444	0.283086	0.474378	0.647102	0.792528	0.931763	1
0.00104666	0.00209333	0.0781165	0.244086	0.436298	0.641381	0.872099	0.127901	0.358619	0.563702	0.755914	0.921884	0.997907	0.998953
0.00274912	0.00622155	0.00694485	0.131192	0.370361	0.605285	0.862644	0.137356	0.394715	0.629639	0.868808	0.993055	0.993778	0.997251
0	0.0649657	0.202498	0.364336	0.554528	0.744396	0.916671	0.0833286	0.255604	0.445472	0.635664	0.797502	0.935034	1
0	0.0602386	0.186551	0.34143	0.52283	0.710479	0.902766	0.0972342	0.289521	0.47717	0.65857	0.813449	0.939761	1
0	0.0623344	0.191543	0.340345	0.521415	0.71644	0.906162	0.0938383	0.28356	0.478585	0.659655	0.808457	0.937666	1
0	0.0475086	0.1507	0.274669	0.436952	0.645933	0.880459	0.119541	0.354067	0.563048	0.725331	0.8493	0.952491	1
0	0.0635651	0.194041	0.342761	0.517143	0.713853	0.908994	0.0910059	0.286147	0.482857	0.657239	0.805959	0.936435	1
0	0.05842	0.180144	0.300188	0.436097	0.627741	0.870108	0.129892	0.372259	0.563903	0.699812	0.819856	0.94158	1
0.00159174	0.00318348	0.0848975	0.264296	0.461086	0.664744	0.884647	0.115353	0.335256	0.538914	0.735704	0.915103	0.996817	0.998408
0.000532351	0.0010647	0.0598405	0.236439	0.513172	0.768899	0.932859	0.0671414	0.231101	0.486828	0.763561	0.940159	0.998935	0.999468
0	0.0553596	0.182844	0.334094	0.490858	0.671059	0.88681	0.11319	0.328941	0.509142	0.665906	0.817156	0.94464	1
0	0.0552336	0.174317	0.313649	0.48248	0.682731	0.894816	0.105184	0.317269	0.51752	0.686351	0.825683	0.944766	1
0	0.000289401	0.0771693	0.240998	0.416867	0.616803	0.864054	0.135946	0.383197	0.583133	0.759002	0.922831	0.999711	1
0	0.0545497	0.182057	0.346331	0.541362	0.739684	0.917146	0.082854	0.260316	0.458638	0.653669	0.817943	0.94545	1
0.00114763	0.00229527	0.0696156	0.231146	0.43357	0.657315	0.886423	0.113577	0.342685	0.56643	0.768854	0.930384	0.997705	0.998852
0	0.0598752	0.180798	0.321204	0.485534	0.669157	0.883904	0.116096	0.330843	0.514466	0.678796	0.819202	0.940125	1
0	0.0534457	0.176082	0.336795	0.529202	0.72445	0.909406	0.0905936	0.27555	0.470798	0.663205	0.823918	0.946554	1
0.000246308	0.000492617	0.0706816	0.247089	0.472161	0.700398	0.904891	0.0951093	0.299602	0.527839	0.752911	0.929318	0.999507	0.999754
0	0.0556094	0.179951	0.343487	0.537692	0.725114	0.906568	0.093432	0.274886	0.462308	0.656513	0.820049	0.944391	1
0	0.0613246	0.191558	0.339977	0.509366	0.697652	0.89803	0.10197	0.302348	0.490634	0.660023	0.808442	0.938675	1
0	0.0466912	0.143346	0.253957	0.39781	0.604264	0.863756	0.136244	0.395736	0.60219	0.746043	0.856654	0.953309	1
0	0.0589278	0.183765	0.326109	0.489716	0.682015	0.89357	0.10643	0.317985	0.510284	0.673891	0.816235	0.941072	1
0.00038405	0.0007681	0.0738069	0.231605	0.41565	0.633138	0.87567	0.12433	0.366862	0.58435	0.768395	0.926193	0.999232	0.999616
0	0.0641618	0.194906	0.339422	0.517674	0.716205	0.90721	0.0927901	0.283795	0.482326	0.660578	0.805094	0.935838	1
0	0.0619009	0.200609	0.366328	0.548519	0.736621	0.915722	0.0842776	0.263379	0.451481	0.633672	0.799391	0.938099	1
0	0.0616469	0.189098	0.332243	0.500575	0.700021	0.904238	0.0957617	0.299979	0.499425	0.667757	0.810902	0.938353	1
0	0.0599851	0.187458	0.328832	0.49218	0.68762	0.8968	0.1032	0.31238	0.50782	0.671168	0.812542	0.940015	1
0.00173398	0.082366	0.161264	0.256586	0.470938	0.690868	0.895883	0.104117	0.309132	0.529062	0.743414	0.838736	0.917634	0.998266
0	0.0610085	0.18992	0.335319	0.490797	0.656692	0.872302	0.127698	0.343308	0.509203	0.664681	0.81008	0.938992	1
0.000631017	0.00126203	0.075072	0.246321	0.472988	0.709007	0.907899	0.0921007	0.290993	0.527012	0.753679	0.924928	0.998738	0.999369
0.00165814	0.00331629	0.0776588	0.249238	0.453157	0.664842	0.884922	0.115078	0.335158	0.546843	0.750762	0.922341	0.996684	0.998342
0	0.056402	0.193697	0.365279	0.542661	0.70813	0.893452	0.106548	0.29187	0.457339	0.634721	0.806303	0.943598	1
0	0.0627433	0.193054	0.338552	0.50414	0.688147	0.892248	0.107752	0.311853	0.49586	0.661448	0.806946	0.937257	1
0	0.0541864	0.183065	0.341649	0.508024	0.678621	0.883368	0.116632	0.321379	0.491976	0.658351	0.816935	0.945814	1
0	0.000200345	0.0717545	0.263018	0.502554	0.723014	0.911923	0.0880771	0.276986	0.497446	0.736982	0.928245	0.9998	1
0	0.0621729	0.196115	0.35607	0.54896	0.743506	0.916674	0.0833257	0.256494	0.45104	0.64393	0.803885	0.937827	1
0	0.0683781	0.213974	0.373669	0.542636	0.732277	0.917714	0.0822858	0.267723	0.457364	0.626331	0.786026	0.931622	1
0	0.0503089	0.166155	0.304337	0.46746	0.670854	0.891885	0.108115	0.329146	0.53254	0.695663	0.833845	0.949691	1
0	0.0686739	0.207596	0.365933	0.550591	0.745212	0.921632	0.0783684	0.254788	0.449409	0.634067	0.792404	0.931326	1
0	0.000682899	0.0799075	0.265012	0.459765	0.649536	0.875559	0.124441	0.350464	0.540235	0.734988	0.920092	0.999317	1
0	0.000245506	0.071354	0.245718	0.468741	0.698433	0.904301	0.0956995	0.301567	0.531259	0.754282	0.928646	0.999754	1
0	0.0523541	0.167698	0.315117	0.494001	0.706907	0.91268	0.0873204	0.293093	0.505999	0.684883	0.832302	0.947646	1
0	0.000984734	0.0574937	0.199438	0.39424	0.634241	0.882931	0.117069	0.365759	0.60576	0.800562	0.942506	0.999015	1
0.00258836	0.00517671	0.0750917	0.22746	0.402814	0.615202	0.867345	0.132655	0.384798	0.597186	0.77254	0.924908	0.994823	0.997412
0.00213808	0.00427615	0.0719314	0.235377	0.426213	0.636856	0.876226	0.123774	0.363144	0.573787	0.764623	0.928069	0.995724	0.997862
0	0.0011842	0.0761339	0.234119	0.425837	0.646	0.879333	0.120667	0.354	0.574163	0.765881	0.923866	0.998816	1
0	5.65663e-05	0.0595482	0.224264	0.470693	0.716789	0.910868	0.0891316	0.283211	0.529307	0.775736	0.940452	0.999943	1
0	0.0585989	0.177322	0.313032	0.465455	0.639596	0.86845	0.13155	0.360404	0.534545	0.686968	0.822678	0.941401	1
0.00138164	0.00276327	0.0628312	0.237613	0.480103	0.691601	0.887661	0.112339	0.308399	0.519897	0.762387	0.937169	0.997237	0.998618
0	0.0003371	0.0722776	0.23115	0.416085	0.644734	0.887858	0.112142	0.355266	0.583915	0.76885	0.927722	0.999663	1
0	0.0515551	0.171744	0.331564	0.52106	0.71341	0.903726	0.0962744	0.28659	0.47894	0.668436	0.828256	0.948445	1
0	0.0603544	0.199136	0.369939	0.540613	0.702368	0.892912	0.107088	0.297632	0.459387	0.630061	0.800864	0.939646	1
0	0.0567424	0.185408	0.334272	0.503067	0.703745	0.906283	0.0937169	0.296255	0.496933	0.665728	0.814592	0.943258	1
0.000615644	0.00123129	0.0742952	0.226639	0.411349	0.638877	0.880487	0.119513	0.361123	0.588651	0.773361	0.925705	0.998769	0.999384
0	0.0581879	0.183518	0.319467	0.511617	0.733132	0.915652	0.0843475	0.266868	0.488383	0.680533	0.816482	0.941812	1
0.000817452	0.0016349	0.0809873	0.260215	0.463893	0.668637	0.884789	0.115211	0.331363	0.536107	0.739785	0.919013	0.998365	0.999183
0	0.0545285	0.177279	0.32353	0.465681	0.609535	0.844633	0.155367	0.390465	0.534319	0.67647	0.822721	0.945472	1
0	0.000649767	0.0761101	0.250346	0.453534	0.662813	0.884165	0.115835	0.337187	0.546466	0.749654	0.92389	0.99935	1
0	0.0659687	0.21049	0.376318	0.548703	0.718408	0.901502	0.0984976	0.281592	0.451297	0.623682	0.78951	0.934031	1
4.73176e-05	9.46353e-05	0.0681662	0.224418	0.435991	0.67147	0.891778	0.108222	0.32853	0.564009	0.775582	0.931834	0.999905	0.999953
0	0.0511372	0.182484	0.360854	0.558591	0.746084	0.917	0.0829996	0.253916	0.441409	0.639146	0.817516	0.948863	1
0.00101507	0.00203013	0.0611305	0.211975	0.434402	0.692681	0.910138	0.0898616	0.307319	0.565598	0.788025	0.938869	0.99797	0.998985
0	0.00137707	0.0760014	0.256321	0.46216	0.6574	0.876937	0.123063	0.3426	0.53784	0.743679	0.923999	0.998623	1
0.000848438	0.00169688	0.0748173	0.207517	0.343315	0.552651	0.842885	0.157115	0.447349	0.656685	0.792483	0.925183	0.998303	0.999152
0	0.0566802	0.18092	0.329197	0.500959	0.691347	0.895345	0.104655	0.308653	0.499041	0.670803	0.81908	0.94332	1
0	0.0657873	0.19678	0.365378	0.564168	0.750162	0.920378	0.0796223	0.249838	0.435832	0.634622	0.80322	0.934213	1
0	0.0530793	0.164003	0.293774	0.444908	0.625749	0.863691	0.136309	0.374251	0.555092	0.706226	0.835997	0.946921	1
0.00290978	0.00581957	0.0813426	0.259803	0.471527	0.680212	0.890055	0.109945	0.319788	0.528473	0.740197	0.918657	0.99418	0.99709
0	0.00183254	0.0836725	0.264958	0.461763	0.663036	0.884391	0.115609	0.336964	0.538237	0.735042	0.916327	0.998167	1
0	0.00110073	0.0975207	0.298814	0.49299	0.690654	0.900057	0.099943	0.309346	0.50701	0.701186	0.902479	0.998899	1
0.000726441	0.00145288	0.0719261	0.233924	0.41923	0.62762	0.871115	0.128885	0.37238	0.58077	0.766076	0.928074	0.998547	0.999274
0	0.0555032	0.170035	0.297817	0.44914	0.649934	0.884079	0.115921	0.350066	0.55086	0.702183	0.829965	0.944497	1
0	0.00225449	0.0854106	0.262513	0.455297	0.662669	0.886729	0.113271	0.337331	0.544703	0.737487	0.914589	0.997746	1
0	0.0571834	0.114587	0.183019	0.362639	0.584512	0.847489	0.152511	0.415488	0.637361	0.816981	0.885413	0.942817	1
0	0.00158047	0.0703612	0.204013	0.356406	0.589624	0.86845	0.13155	0.410376	0.643594	0.795987	0.929639	0.99842	1
0.000391534	0.000783069	0.0786068	0.232956	0.425233	0.674226	0.903734	0.0962661	0.325774	0.574767	0.767044	0.921393	0.999217	0.999608
0	0.000707036	0.0752485	0.235818	0.421405	0.641169	0.881041	0.118959	0.358831	0.578595	0.764182	0.924751	0.999293	1
0	0.052236	0.17124	0.308703	0.444562	0.626994	0.872131	0.127869	0.373006	0.555438	0.691297	0.82876	0.947764	1
0	0.0621221	0.191763	0.338405	0.519732	0.726167	0.915199	0.0848009	0.273833	0.480268	0.661595	0.808237	0.937878	1
0	0.00185539	0.0779747	0.228005	0.398613	0.613747	0.867019	0.132981	0.386253	0.601387	0.771995	0.922025	0.998145	1
4.08911e-05	8.17821e-05	0.0668641	0.225595	0.471418	0.733432	0.920786	0.0792141	0.266568	0.528582	0.774405	0.933136	0.999918	0.999959
0	0.0579087	0.185031	0.333002	0.499192	0.685854	0.892541	0.107459	0.314146	0.500808	0.666998	0.814969	0.942091	1
0	0.00250131	0.0876006	0.268476	0.489433	0.714729	0.908672	0.0913278	0.285271	0.510567	0.731524	0.912399	0.997499	1
0	0.00225421	0.0772979	0.26249	0.509034	0.739309	0.917722	0.0822784	0.260691	0.490966	0.73751	0.922702	0.997746	1
0	0.00217761	0.0926626	0.27948	0.483912	0.693435	0.898517	0.101483	0.306565	0.516088	0.72052	0.907337	0.997822	1
0.00196264	0.00392527	0.0751364	0.26386	0.510484	0.731222	0.911425	0.0885752	0.268778	0.489516	0.73614	0.924864	0.996075	0.998037
0.00476183	0.00952366	0.0136859	0.135013	0.386119	0.636559	0.876529	0.123471	0.363441	0.613881	0.864987	0.986314	0.990476	0.995238
0	0.000465409	0.0674477	0.211288	0.397872	0.633616	0.880049	0.119951	0.366384	0.602128	0.788712	0.932552	0.999535	1
0.000165391	0.000330782	0.0027179	0.100245	0.320774	0.580007	0.856926	0.143074	0.419993	0.679226	0.899755	0.997282	0.999669	0.999835
0	0.0531195	0.169751	0.320212	0.493518	0.680731	0.890793	0.109207	0.319269	0.506482	0.679788	0.830249	0.946881	1
0	0.0558031	0.174066	0.318053	0.486302	0.667587	0.881074	0.118926	0.332413	0.513698	0.681947	0.825934	0.944197	1
0	0.00212745	0.0854458	0.270947	0.47077	0.668477	0.885336	0.114664	0.331523	0.52923	0.729053	0.914554	0.997873	1
0.00102099	0.00204198	0.0635585	0.216052	0.405426	0.618746	0.866835	0.133165	0.381254	0.594574	0.783948	0.936441	0.997958	0.998979
0	0.00216947	0.073792	0.252551	0.47347	0.684234	0.891692	0.108308	0.315766	0.52653	0.747449	0.926208	0.997831	1
0	0.00222971	0.0837493	0.250702	0.454432	0.69391	0.908661	0.0913389	0.30609	0.545568	0.749298	0.916251	0.99777	1
0.00316883	0.00633765	0.0880712	0.294479	0.503533	0.695065	0.90111	0.0988905	0.304935	0.496467	0.705521	0.911929	0.993662	0.996831
0.00232683	0.00465365	0.0129809	0.132784	0.392552	0.659155	0.888732	0.111268	0.340845	0.607448	0.867216	0.987019	0.995346	0.997673
0	0.00329342	0.0920034	0.28515	0.499952	0.711053	0.90754	0.0924595	0.288947	0.500048	0.71485	0.907997	0.996707	1
0.181706	0.55097	0.783666	0.846835	0.864867	0.885845	0.953411	0.0465887	0.114155	0.135133	0.153165	0.216334	0.44903	0.818294
0.184435	0.549206	0.788906	0.849319	0.883698	0.958514	1	0	0.0414858	0.116302	0.150681	0.211094	0.450794	0.815565
0.198114	0.588409	0.838403	0.924443	0.965666	0.989331	1	0	0.0106694	0.0343341	0.0755567	0.161597	0.411591	0.801886
0.319981	0.767189	0.908025	0.921728	0.921822	0.927155	0.966244	0.0337563	0.0728454	0.0781782	0.0782723	0.0919752	0.232811	0.680019
0.25382	0.594162	0.680683	0.699998	0.784401	0.890056	0.965311	0.034689	0.109944	0.215599	0.300002	0.319317	0.405838	0.74618
0.166497	0.499738	0.73546	0.83966	0.912876	0.975436	1	0	0.0245644	0.0871242	0.16034	0.26454	0.500262	0.833503
0.272547	0.635586	0.763581	0.801085	0.828071	0.884223	0.956695	0.0433053	0.115777	0.171929	0.198915	0.236419	0.364414	0.727453
0.231516	0.566154	0.76463	0.859983	0.877298	0.936336	0.98903	0.0109703	0.0636638	0.122702	0.140017	0.23537	0.433846	0.768484
0.264423	0.609873	0.748249	0.825808	0.908197	0.985187	1	0	0.0148126	0.091803	0.174192	0.251751	0.390127	0.735577
0.228973	0.545159	0.686877	0.807729	0.925656	0.988618	1	0	0.0113822	0.0743444	0.192271	0.313123	0.454841	0.771027
0.208758	0.624723	0.855466	0.908658	0.960132	0.990975	1	0	0.009025	0.0398681	0.0913423	0.144534	0.375277	0.791242
0.196704	0.491242	0.649743	0.710411	0.740397	0.816015	0.930824	0.0691763	0.183985	0.259603	0.289589	0.350257	0.508758	0.803296
0.271245	0.630125	0.795395	0.910552	0.948073	0.96719	0.993154	0.00684629	0.0328098	0.051927	0.0894485	0.204605	0.369875	0.728755
0.217866	0.525731	0.666595	0.717462	0.781047	0.886104	0.963788	0.0362123	0.113896	0.218953	0.282538	0.333405	0.474269	0.782134
0.297603	0.719292	0.888418	0.94502	0.968288	0.979995	0.989998	0.0100025	0.020005	0.0317115	0.0549797	0.111582	0.280708	0.702397
0.26697	0.623913	0.783115	0.870705	0.925117	0.961168	0.980584	0.0194158	0.0388316	0.0748827	0.129295	0.216885	0.376087	0.73303
0.309414	0.714339	0.855496	0.90114	0.914322	0.943732	0.979981	0.020019	0.0562676	0.0856784	0.0988595	0.144504	0.285661	0.690586
0.314451	0.724956	0.868554	0.926092	0.938459	0.940832	0.970416	0.0295842	0.0591684	0.0615412	0.073908	0.131446	0.275044	0.685549
0.183221	0.55155	0.77509	0.813522	0.838485	0.897571	0.965847	0.034153	0.102429	0.161515	0.186478	0.22491	0.44845	0.816779
0.256294	0.600289	0.765152	0.871546	0.906329	0.955939	1	0	0.0440607	0.0936714	0.128454	0.234848	0.399711	0.743706
0.233663	0.56836	0.751407	0.847962	0.862503	0.897781	0.96653	0.0334703	0.102219	0.137497	0.152038	0.248593	0.43164	0.766337
0.253264	0.590247	0.73188	0.83578	0.926976	0.972186	0.986093	0.0139068	0.0278137	0.0730236	0.16422	0.26812	0.409753	0.746736
0.255755	0.603214	0.738028	0.823244	0.92599	0.98663	0.993315	0.00668491	0.0133698	0.0740095	0.176756	0.261972	0.396786	0.744245
0.172581	0.518683	0.749124	0.838878	0.908267	0.972411	1	0	0.0275887	0.0917333	0.161122	0.250876	0.481317	0.827419
0.267887	0.625892	0.781046	0.868505	0.919134	0.94734	0.97367	0.0263301	0.0526603	0.0808663	0.131495	0.218954	0.374108	0.732113
0.285449	0.656228	0.810863	0.888397	0.915867	0.935109	0.967555	0.0324455	0.0648909	0.0841333	0.111603	0.189137	0.343772	0.714551
0.306718	0.711814	0.867694	0.934027	0.965942	0.989027	0.994514	0.00548634	0.0109727	0.0340576	0.0659731	0.132306	0.288186	0.693282
0.116164	0.346676	0.540719	0.698989	0.854616	0.965834	1	0	0.0341655	0.145384	0.301011	0.459281	0.653324	0.883836
0.146304	0.436228	0.65796	0.736072	0.794392	0.886076	0.95972	0.0402801	0.113924	0.205608	0.263928	0.34204	0.563772	0.853696
0.122246	0.357543	0.556242	0.702629	0.83491	0.953226	1	0	0.0467736	0.16509	0.297371	0.443758	0.642457	0.877754
0.211155	0.631164	0.856966	0.873913	0.930576	0.991563	0.997943	0.00205705	0.00843717	0.0694237	0.126087	0.143034	0.368836	0.788845
0.165678	0.487299	0.770257	0.917643	0.966144	0.994274	0.997137	0.00286309	0.00572618	0.0338562	0.0823573	0.229743	0.512701	0.834322
0.105424	0.491494	0.840283	0.922004	0.945399	0.955216	0.977608	0.0223918	0.0447837	0.0546007	0.0779963	0.159717	0.508506	0.894576
0.128403	0.365122	0.561705	0.728166	0.867786	0.964606	1	0	0.0353942	0.132214	0.271834	0.438295	0.634878	0.871597
0.128751	0.382151	0.615937	0.79242	0.891146	0.922527	0.961263	0.0387367	0.0774734	0.108854	0.20758	0.384063	0.617849	0.871249
0.139924	0.41193	0.639132	0.810582	0.923562	0.960211	0.980106	0.0198943	0.0397886	0.0764383	0.189418	0.360868	0.58807	0.860076
0.137383	0.406354	0.621338	0.753616	0.858491	0.957241	1	0	0.0427585	0.141509	0.246384	0.378662	0.593646	0.862617
0.135602	0.400382	0.61239	0.787229	0.931519	0.983801	0.9919	0.00809971	0.0161994	0.0684808	0.212771	0.38761	0.599618	0.864398
0.129214	0.385004	0.598501	0.735586	0.869842	0.976967	1	0	0.0230327	0.130158	0.264414	0.401499	0.614996	0.870786
0.146479	0.419874	0.653527	0.795534	0.877157	0.961756	1	0	0.0382444	0.122843	0.204466	0.346473	0.580126	0.853521
0.0885593	0.451964	0.786912	0.847015	0.88213	0.9359	0.977278	0.0227224	0.0640996	0.11787	0.152985	0.213088	0.548036	0.911441
0.0986976	0.440911	0.731185	0.840976	0.942509	0.990505	1	0	0.00949452	0.0574914	0.159024	0.268815	0.559089	0.901302
0.141471	0.418825	0.658598	0.82622	0.926447	0.981472	1	0	0.0185277	0.0735528	0.17378	0.341402	0.581175	0.858529
0.0926245	0.456567	0.794671	0.899018	0.955998	0.975418	0.987709	0.0122911	0.0245822	0.0440017	0.100982	0.205329	0.543433	0.907375
0.130415	0.38398	0.613837	0.79695	0.926421	0.979486	0.989743	0.0102568	0.0205137	0.0735786	0.20305	0.386163	0.61602	0.869585
0.0986297	0.421317	0.72107	0.796765	0.821955	0.87875	0.955178	0.0448221	0.12125	0.178045	0.203235	0.27893	0.578683	0.90137
0.115694	0.346302	0.522362	0.583509	0.630453	0.746833	0.908134	0.0918655	0.253167	0.369547	0.416491	0.477638	0.653698	0.884306
0.165654	0.465061	0.598814	0.685217	0.874815	0.982031	0.993026	0.00697409	0.0179691	0.125185	0.314783	0.401186	0.534939	0.834346
0.147481	0.438957	0.633082	0.683212	0.733663	0.835444	0.943388	0.0566124	0.164556	0.266337	0.316788	0.366918	0.561043	0.852519
0.140642	0.41057	0.616731	0.733641	0.836542	0.949704	1	0	0.0502961	0.163458	0.266359	0.383269	0.58943	0.859358
0.119061	0.345851	0.539878	0.687996	0.810874	0.935966	1	0	0.0640342	0.189126	0.312004	0.460122	0.654149	0.880939
0.153792	0.441448	0.669774	0.764236	0.809153	0.897154	0.970119	0.0298811	0.102846	0.190847	0.235764	0.330226	0.558552	0.846208
0.138516	0.400532	0.617835	0.758658	0.854542	0.951703	1	0	0.0482966	0.145458	0.241342	0.382165	0.599468	0.861484
0.153441	0.455723	0.629205	0.653848	0.72337	0.864556	0.96811	0.0318901	0.135444	0.27663	0.346152	0.370795	0.544277	0.846559
0.131191	0.388017	0.513653	0.548759	0.65254	0.790888	0.930281	0.069719	0.209112	0.34746	0.451241	0.486347	0.611983	0.868809
0.142877	0.424638	0.693515	0.877561	0.95864	0.985669	0.992834	0.00716571	0.0143314	0.0413599	0.122439	0.306485	0.575362	0.857123
0.157793	0.454382	0.683615	0.774054	0.841794	0.923467	0.968699	0.0313005	0.0765331	0.158206	0.225946	0.316385	0.545618	0.842207
0.12751	0.383728	0.587922	0.733231	0.868749	0.967223	1	0	0.0327774	0.131251	0.266769	0.412078	0.616272	0.87249
0.139931	0.40709	0.626035	0.779561	0.903685	0.965999	0.982999	0.0170007	0.0340013	0.0963148	0.220439	0.373965	0.59291	0.860069
0.108053	0.528636	0.907139	0.973112	0.978214	0.987659	0.996001	0.0039991	0.0123415	0.0217865	0.0268882	0.0928613	0.471364	0.891947
0.162191	0.476263	0.740051	0.889861	0.954787	0.981808	0.990904	0.00909599	0.018192	0.045213	0.110139	0.259949	0.523737	0.837809
0.113589	0.505417	0.843152	0.932497	0.968005	0.986832	1	0	0.0131684	0.0319948	0.0675026	0.156848	0.494583	0.886411
0.135106	0.387953	0.570467	0.705777	0.850033	0.961874	1	0	0.0381262	0.149967	0.294223	0.429533	0.612047	0.864894
0.12128	0.363132	0.564395	0.645087	0.697034	0.801615	0.927124	0.072876	0.198385	0.302966	0.354913	0.435605	0.636868	0.87872
0.124719	0.365776	0.54734	0.612565	0.685463	0.844974	0.965794	0.0342065	0.155026	0.314537	0.387435	0.45266	0.634224	0.875281
0.129532	0.388987	0.565079	0.691104	0.828952	0.943472	1	0	0.0565277	0.171048	0.308896	0.434921	0.611013	0.870468
0.145796	0.422969	0.666983	0.864979	0.950339	0.957821	0.982652	0.0173482	0.0421789	0.0496614	0.135021	0.333017	0.577031	0.854204
0.143075	0.432146	0.700945	0.860365	0.89698	0.904608	0.956118	0.0438823	0.0953923	0.10302	0.139635	0.299055	0.567854	0.856925
0.159776	0.474571	0.710488	0.800234	0.809082	0.870045	0.965504	0.0344956	0.129955	0.190918	0.199766	0.289512	0.525429	0.840224
0.148924	0.438661	0.582076	0.659786	0.819614	0.952167	1	0	0.0478332	0.180386	0.340214	0.417924	0.561339	0.851076
0.0909239	0.453216	0.766752	0.828656	0.901974	0.977777	1	0	0.022223	0.0980264	0.171344	0.233248	0.546784	0.909076
0.137286	0.402567	0.650425	0.840272	0.931755	0.953254	0.976627	0.0233731	0.0467463	0.0682448	0.159728	0.349575	0.597433	0.862714
0.133561	0.396476	0.603274	0.718409	0.842465	0.964416	1	0	0.0355837	0.157535	0.281591	0.396726	0.603524	0.866439
0.116985	0.341083	0.550824	0.732564	0.849487	0.94365	1	0	0.0563504	0.150513	0.267436	0.449176	0.658917	0.883015
0.131994	0.396889	0.653459	0.857436	0.937742	0.96266	0.993789	0.00621101	0.0373399	0.0622578	0.142564	0.346541	0.603111	0.868006
0.137155	0.417534	0.679939	0.873904	0.967176	0.985663	0.992831	0.0071685	0.014337	0.0328239	0.126096	0.320061	0.582466	0.862845
0.137704	0.404733	0.585654	0.63725	0.670674	0.760876	0.908827	0.0911733	0.239124	0.329326	0.36275	0.414346	0.595267	0.862296
0.12189	0.350842	0.457904	0.52435	0.665517	0.800621	0.930501	0.0694986	0.199379	0.334483	0.47565	0.542096	0.649158	0.87811
0.153253	0.421853	0.65984	0.83224	0.921233	0.980233	1	0	0.0197666	0.0787675	0.16776	0.34016	0.578147	0.846747
0.145289	0.427647	0.657334	0.829415	0.914842	0.920807	0.960404	0.0395964	0.0791929	0.0851582	0.170585	0.342666	0.572353	0.854711
0.121095	0.358824	0.571518	0.732685	0.858228	0.918662	0.959331	0.0406692	0.0813384	0.141772	0.267315	0.428482	0.641176	0.878905
0.127114	0.380735	0.590373	0.724535	0.842552	0.954769	1	0	0.0452306	0.157448	0.275465	0.409627	0.619265	0.872886
0.141039	0.422071	0.679888	0.797712	0.840983	0.928425	0.986298	0.013702	0.0715753	0.159017	0.202288	0.320112	0.577929	0.858961
0.112443	0.32345	0.422016	0.493413	0.661574	0.834515	0.955345	0.0446545	0.165485	0.338426	0.506587	0.577984	0.67655	0.887557
0.169695	0.484142	0.731156	0.887029	0.958392	0.976143	0.988072	0.0119284	0.0238568	0.0416081	0.112971	0.268844	0.515858	0.830305
0.136401	0.380703	0.556986	0.734837	0.904987	0.965665	0.982832	0.0171675	0.034335	0.0950134	0.265163	0.443014	0.619297	0.863599
0.117372	0.347287	0.459829	0.545555	0.722241	0.880655	0.974055	0.0259452	0.119345	0.277759	0.454445	0.540171	0.652713	0.882628
0.134603	0.38561	0.612864	0.800746	0.877776	0.893842	0.954954	0.0450462	0.106158	0.122224	0.199254	0.387136	0.61439	0.865397
0.116226	0.358523	0.484595	0.535155	0.680803	0.83299	0.945045	0.0549554	0.16701	0.319197	0.464845	0.515405	0.641477	0.883774
0.128204	0.388098	0.60508	0.690372	0.699645	0.761036	0.906576	0.0934236	0.238964	0.300355	0.309628	0.39492	0.611902	0.871796
0.165306	0.449071	0.706776	0.898268	0.957417	0.98216	1	0	0.0178397	0.0425826	0.101732	0.293224	0.550929	0.834694
0.135791	0.400614	0.599828	0.670011	0.701148	0.805723	0.93958	0.0604196	0.194277	0.298852	0.329989	0.400172	0.599386	0.864209
0.170996	0.516646	0.709654	0.72801	0.767327	0.816281	0.912959	0.0870414	0.183719	0.232673	0.27199	0.290346	0.483354	0.829004
0.155425	0.466099	0.772116	0.923344	0.923803	0.938011	0.97611	0.0238901	0.0619888	0.0761974	0.0766559	0.227884	0.533901	0.844575
0.187098	0.542751	0.742332	0.833268	0.944956	0.998366	1	0	0.0016338	0.0550444	0.166732	0.257668	0.457249	0.812902
0.141414	0.421753	0.62231	0.731784	0.779626	0.846692	0.956879	0.0431215	0.153308	0.220374	0.268216	0.37769	0.578247	0.858586
0.147097	0.456297	0.739108	0.859816	0.861559	0.900607	0.968956	0.031044	0.0993926	0.138441	0.140184	0.260892	0.543703	0.852903
0.161229	0.488535	0.769337	0.884063	0.902386	0.938021	0.977666	0.0223341	0.0619794	0.097614	0.115937	0.230663	0.511465	0.838771
0.133549	0.397445	0.527792	0.598928	0.754277	0.903172	0.983927	0.0160729	0.0968278	0.245723	0.401072	0.472208	0.602555	0.866451
0.129097	0.389362	0.638727	0.836967	0.932922	0.948836	0.974418	0.0255822	0.0511644	0.0670778	0.163033	0.361273	0.610638	0.870903
0.133936	0.391626	0.580972	0.646563	0.657937	0.720573	0.885918	0.114082	0.279427	0.342063	0.353437	0.419028	0.608374	0.866064
0.114964	0.333271	0.523056	0.609499	0.66816	0.760796	0.897386	0.102614	0.239204	0.33184	0.390501	0.476944	0.666729	0.885036
0.154104	0.457204	0.665078	0.723956	0.762446	0.852958	0.952491	0.0475093	0.147042	0.237554	0.276044	0.334922	0.542796	0.845896
0.149901	0.445824	0.591846	0.606739	0.697378	0.825088	0.938526	0.0614742	0.174912	0.302622	0.393261	0.408154	0.554176	0.850099
0.147627	0.437661	0.650983	0.730633	0.82379	0.954106	1	0	0.0458942	0.17621	0.269367	0.349017	0.562339	0.852373
0.116954	0.350237	0.555362	0.730314	0.885188	0.976952	1	0	0.0230485	0.114812	0.269686	0.444638	0.649763	0.883046
0.17352	0.504647	0.683085	0.769999	0.882716	0.964675	1	0	0.035325	0.117284	0.230001	0.316915	0.495353	0.82648
0.112014	0.322139	0.516028	0.67953	0.807432	0.86761	0.933805	0.0661948	0.13239	0.192568	0.32047	0.483972	0.677861	0.887986
0.13783	0.386363	0.588908	0.731552	0.842492	0.951315	1	0	0.0486849	0.157508	0.268448	0.411092	0.613637	0.86217
0.159216	0.484039	0.752273	0.854899	0.896009	0.95246	0.9839	0.0161001	0.0475401	0.103991	0.145101	0.247727	0.515961	0.840784
0.126195	0.36815	0.597852	0.75734	0.872129	0.970686	1	0	0.029314	0.127871	0.24266	0.402148	0.63185	0.873805
0.144083	0.404244	0.520322	0.553119	0.684531	0.842736	0.951162	0.0488376	0.157264	0.315469	0.446881	0.479678	0.595756	0.855917
0.120097	0.357976	0.586986	0.769607	0.884546	0.964046	1	0	0.0359539	0.115454	0.230393	0.413014	0.642024	0.879903
0.126013	0.375469	0.606624	0.780063	0.890401	0.935012	0.967506	0.0324942	0.0649883	0.109599	0.219937	0.393376	0.624531	0.873987
0.136924	0.408571	0.644053	0.788163	0.831515	0.857629	0.941871	0.0581289	0.142371	0.168485	0.211837	0.355947	0.591429	0.863076
0.14575	0.439307	0.587113	0.645677	0.795375	0.932363	0.989109	0.0108913	0.0676365	0.204625	0.354323	0.412887	0.560693	0.85425
0.128615	0.380348	0.548393	0.633974	0.785699	0.948385	1	0	0.0516155	0.214301	0.366026	0.451607	0.619652	0.871385
0.104179	0.317111	0.51392	0.601975	0.652794	0.774517	0.92271	0.0772899	0.225483	0.347206	0.398025	0.48608	0.682889	0.895821
0.122386	0.370629	0.496486	0.528606	0.634389	0.777834	0.923809	0.0761909	0.222166	0.365611	0.471394	0.503514	0.629371	0.877614
0.119428	0.356396	0.50273	0.639111	0.830982	0.957632	1	0	0.0423676	0.169018	0.360889	0.49727	0.643604	0.880572
0.165666	0.45307	0.689619	0.8725	0.961756	0.99147	1	0	0.00852968	0.0382439	0.1275	0.310381	0.54693	0.834334
0.116223	0.348758	0.465072	0.498173	0.621366	0.794611	0.938882	0.0611181	0.205389	0.378634	0.501827	0.534928	0.651242	0.883777
0.170604	0.486477	0.65892	0.714797	0.844597	0.972847	1	0	0.0271531	0.155403	0.285203	0.34108	0.513523	0.829396
0.136871	0.40152	0.657046	0.854157	0.93798	0.976219	1	0	0.0237809	0.0620202	0.145843	0.342954	0.59848	0.863129
0.1831	0.542983	0.766579	0.837281	0.894229	0.963643	1	0	0.0363566	0.105771	0.162719	0.233421	0.457017	0.8169
0.123271	0.367879	0.489215	0.576095	0.755663	0.86856	0.944386	0.0556142	0.13144	0.244337	0.423905	0.510785	0.632121	0.876729
0.119393	0.354299	0.536821	0.64911	0.784795	0.937601	1	0	0.0623992	0.215205	0.35089	0.463179	0.645701	0.880607
0.153628	0.436962	0.690404	0.889288	0.975965	0.993746	1	0	0.00625414	0.0240354	0.110712	0.309596	0.563038	0.846372
0.124146	0.367297	0.556922	0.627544	0.665453	0.76732	0.915639	0.0843607	0.23268	0.334547	0.372456	0.443078	0.632703	0.875854
0.119614	0.350876	0.563857	0.738721	0.873821	0.967694	1	0	0.0323059	0.126179	0.261279	0.436143	0.649124	0.880386
0.13932	0.394993	0.642484	0.775658	0.850865	0.962019	1	0	0.0379809	0.149135	0.224342	0.357516	0.605007	0.86068
0.112919	0.345102	0.540672	0.695536	0.840272	0.953226	1	0	0.0467743	0.159728	0.304464	0.459328	0.654898	0.887081
0.117707	0.357456	0.521748	0.563998	0.615727	0.745856	0.912128	0.0878724	0.254144	0.384273	0.436002	0.478252	0.642544	0.882293
0.122259	0.363081	0.581533	0.702423	0.788937	0.927226	1	0	0.0727743	0.211063	0.297577	0.418467	0.636919	0.877741
0.127033	0.383194	0.592986	0.673649	0.700819	0.792224	0.928229	0.0717706	0.207776	0.299181	0.326351	0.407014	0.616806	0.872967
0.133277	0.400676	0.634362	0.733926	0.778805	0.868538	0.956696	0.0433044	0.131462	0.221195	0.266074	0.365638	0.599324	0.866723
0.15883	0.426322	0.534984	0.576275	0.663207	0.736116	0.881693	0.118307	0.263884	0.336793	0.423725	0.465016	0.573678	0.84117
0.114486	0.354072	0.479173	0.524647	0.647917	0.800654	0.937797	0.0622033	0.199346	0.352083	0.475353	0.520827	0.645928	0.885514
0.132673	0.396478	0.610189	0.692768	0.750151	0.862209	0.958442	0.0415575	0.137791	0.249849	0.307232	0.389811	0.603522	0.867327
0.135759	0.404499	0.595285	0.65309	0.717205	0.836495	0.945834	0.0541657	0.163505	0.282795	0.34691	0.404715	0.595501	0.864241
0.175003	0.527327	0.784426	0.879359	0.894514	0.903477	0.95622	0.0437799	0.0965228	0.105486	0.120641	0.215574	0.472673	0.824997
0.133166	0.39633	0.598681	0.703156	0.817901	0.950262	1	0	0.049738	0.182099	0.296844	0.401319	0.60367	0.866834
0.148025	0.448947	0.717881	0.852686	0.89651	0.921567	0.960783	0.0392166	0.0784332	0.10349	0.147314	0.282119	0.551053	0.851975
0.119762	0.325647	0.512597	0.712464	0.871778	0.966026	1	0	0.0339745	0.128222	0.287536	0.487403	0.674353	0.880238
0.108533	0.30636	0.502043	0.694273	0.839359	0.949302	1	0	0.0506982	0.160641	0.305727	0.497957	0.69364	0.891467
0.12016	0.359168	0.478016	0.518254	0.658017	0.819847	0.941076	0.0589245	0.180153	0.341983	0.481746	0.521984	0.640832	0.87984
0.165831	0.473039	0.713712	0.88801	0.976014	0.994509	1	0	0.00549143	0.0239859	0.11199	0.286288	0.526961	0.834169
0.148817	0.443749	0.67579	0.761715	0.820581	0.93008	0.990356	0.00964375	0.0699203	0.179419	0.238285	0.32421	0.556251	0.851183
0.133636	0.36815	0.502113	0.628424	0.816414	0.911181	0.95559	0.0444097	0.0888194	0.183586	0.371576	0.497887	0.63185	0.866364
0.149948	0.424365	0.548835	0.561785	0.67837	0.828321	0.937318	0.0626816	0.171679	0.32163	0.438215	0.451165	0.575635	0.850052
0.170618	0.518417	0.80769	0.919782	0.940085	0.97935	0.999156	0.000844134	0.0206505	0.0599153	0.080218	0.19231	0.481583	0.829382
0.135692	0.40914	0.620063	0.693229	0.719173	0.816633	0.944075	0.0559252	0.183367	0.280827	0.306771	0.379937	0.59086	0.864308
0.0971748	0.285411	0.45299	0.605023	0.786956	0.946687	1	0	0.053313	0.213044	0.394977	0.54701	0.714589	0.902825
0.125038	0.366958	0.52962	0.656812	0.823519	0.954406	1	0	0.0455935	0.176481	0.343188	0.47038	0.633042	0.874962
0.137093	0.407383	0.545109	0.619145	0.801096	0.95677	1	0	0.0432297	0.198904	0.380855	0.454891	0.592617	0.862907
0.177027	0.482605	0.654669	0.727168	0.756155	0.77992	0.901843	0.0981573	0.22008	0.243845	0.272832	0.345331	0.517395	0.822973
0.131587	0.365917	0.509377	0.651641	0.830124	0.907057	0.953529	0.0464715	0.092943	0.169876	0.348359	0.490623	0.634083	0.868413
0.163481	0.490214	0.757442	0.884415	0.937099	0.966787	0.983393	0.0166066	0.0332132	0.0629005	0.115585	0.242558	0.509786	0.836519
0.184422	0.549248	0.763933	0.839705	0.922246	0.981648	1	0	0.0183525	0.0777537	0.160295	0.236067	0.450752	0.815578
0.118518	0.34462	0.523167	0.685209	0.851443	0.963298	1	0	0.0367018	0.148557	0.314791	0.476833	0.65538	0.881482
0.111374	0.326602	0.470481	0.510506	0.60311	0.779244	0.931387	0.0686135	0.220756	0.39689	0.489494	0.529519	0.673398	0.888626
0.109443	0.26336	0.410482	0.575583	0.728383	0.909365	1	0	0.0906347	0.271617	0.424417	0.589518	0.73664	0.890557
0.101006	0.281865	0.361719	0.418113	0.56472	0.73866	0.911194	0.0888064	0.26134	0.43528	0.581887	0.638281	0.718135	0.898994
0.0741133	0.257097	0.441771	0.587341	0.722611	0.84631	0.952253	0.0477472	0.15369	0.277389	0.412659	0.558229	0.742903	0.925887
0.0947994	0.329322	0.628806	0.890045	0.994612	0.997703	0.998851	0.00114851	0.00229702	0.00538762	0.109955	0.371194	0.670678	0.905201
0.0392064	0.154999	0.443437	0.796009	0.966686	0.996643	0.998322	0.00167834	0.00335669	0.0333137	0.203991	0.556563	0.845001	0.960794
0.0405726	0.133403	0.30742	0.558493	0.753686	0.874882	0.9651	0.0349004	0.125118	0.246314	0.441507	0.69258	0.866597	0.959427
0.0716308	0.233215	0.448053	0.703286	0.913164	0.992694	0.996347	0.00365309	0.00730618	0.0868357	0.296714	0.551947	0.766785	0.928369
0.0815021	0.265558	0.456013	0.619924	0.77211	0.848288	0.924144	0.0758562	0.151712	0.22789	0.380076	0.543987	0.734442	0.918498
0.0568861	0.175061	0.294649	0.451854	0.626357	0.780141	0.929163	0.0708366	0.219859	0.373643	0.548146	0.705351	0.824939	0.943114
0.0433768	0.129128	0.31082	0.540364	0.694103	0.809303	0.930495	0.0695046	0.190697	0.305897	0.459636	0.68918	0.870872	0.956623
0.041969	0.137817	0.366481	0.617552	0.727019	0.799291	0.91919	0.0808098	0.200709	0.272981	0.382448	0.633519	0.862183	0.958031
0.0554973	0.182953	0.382883	0.590514	0.71679	0.817284	0.93558	0.0644196	0.182716	0.28321	0.409486	0.617117	0.817047	0.944503
0.0453884	0.203295	0.400152	0.555704	0.709638	0.848494	0.952314	0.0476856	0.151506	0.290362	0.444296	0.599848	0.796705	0.954612
0.0652038	0.203333	0.389022	0.569097	0.698596	0.818427	0.938034	0.0619658	0.181573	0.301404	0.430903	0.610978	0.796667	0.934796
0.0533161	0.196712	0.402376	0.591976	0.710032	0.810032	0.932995	0.0670047	0.189968	0.289968	0.408024	0.597624	0.803288	0.946684
0.0867643	0.26016	0.444711	0.656015	0.875414	0.990714	1	0	0.00928567	0.124586	0.343985	0.555289	0.73984	0.913236
0.0551093	0.163315	0.295874	0.475984	0.652057	0.793731	0.92999	0.07001	0.206269	0.347943	0.524016	0.704126	0.836685	0.944891
0.0539189	0.165962	0.29222	0.449027	0.625343	0.788722	0.932229	0.0677705	0.211278	0.374657	0.550973	0.70778	0.834038	0.946081
0.0434972	0.134889	0.264567	0.453386	0.647074	0.800482	0.933619	0.0663814	0.199518	0.352926	0.546614	0.735433	0.865111	0.956503
0.0425428	0.128325	0.331327	0.575782	0.720788	0.8303	0.939749	0.0602511	0.1697	0.279212	0.424218	0.668673	0.871675	0.957457
0.0545916	0.167839	0.309138	0.481455	0.645913	0.797716	0.937368	0.062632	0.202284	0.354087	0.518545	0.690862	0.832161	0.945408
0.0533393	0.164443	0.286019	0.439331	0.626348	0.79334	0.931408	0.0685922	0.20666	0.373652	0.560669	0.713981	0.835557	0.946661
0.0415175	0.129485	0.25243	0.442122	0.647144	0.804999	0.935515	0.0644851	0.195001	0.352856	0.557878	0.74757	0.870515	0.958483
0.024631	0.113523	0.379229	0.679968	0.814202	0.886218	0.961648	0.0383518	0.113782	0.185798	0.320032	0.620771	0.886477	0.975369
0.072522	0.221607	0.38473	0.56475	0.752396	0.923291	1	0	0.0767085	0.247604	0.43525	0.61527	0.778393	0.927478
0.0658309	0.196979	0.35885	0.586323	0.794839	0.936219	1	0	0.0637812	0.205161	0.413677	0.64115	0.803021	0.934169
0.0503126	0.170728	0.329793	0.501387	0.645626	0.803606	0.949989	0.0500115	0.196394	0.354374	0.498613	0.670207	0.829272	0.949687
0.052632	0.199564	0.391575	0.571133	0.724774	0.84831	0.950026	0.0499742	0.15169	0.275226	0.428867	0.608425	0.800436	0.947368
0.0537554	0.175446	0.316175	0.476001	0.664413	0.83214	0.949243	0.0507573	0.16786	0.335587	0.523999	0.683825	0.824554	0.946245
0.039857	0.122916	0.238851	0.407838	0.61436	0.814348	0.952035	0.0479653	0.185652	0.38564	0.592162	0.761149	0.877084	0.960143
0.0510181	0.15525	0.284913	0.463431	0.636585	0.782386	0.928551	0.0714489	0.217614	0.363415	0.536569	0.715087	0.84475	0.948982
0.0566019	0.180319	0.33168	0.527503	0.705873	0.828749	0.942415	0.0575853	0.171251	0.294127	0.472497	0.66832	0.819681	0.943398
0.0481541	0.156708	0.283621	0.434829	0.606178	0.774646	0.92823	0.0717703	0.225354	0.393822	0.565171	0.716379	0.843292	0.951846
0.0366203	0.112027	0.215235	0.416018	0.672389	0.850455	0.954256	0.0457435	0.149545	0.327611	0.583982	0.784765	0.887973	0.96338
0.0525223	0.158244	0.287406	0.457713	0.649955	0.81393	0.940005	0.0599952	0.18607	0.350045	0.542287	0.712594	0.841756	0.947478
0.0635705	0.200313	0.411216	0.616392	0.683838	0.74926	0.907341	0.092659	0.25074	0.316162	0.383608	0.588784	0.799687	0.93643
0.0700632	0.212142	0.385294	0.593599	0.780899	0.930516	1	0	0.0694845	0.219101	0.406401	0.614706	0.787858	0.929937
0.0528764	0.156576	0.270792	0.444464	0.656799	0.820583	0.941156	0.0588444	0.179417	0.343201	0.555536	0.729208	0.843424	0.947124
0.0546421	0.169582	0.306362	0.477038	0.670147	0.830127	0.945596	0.0544037	0.169873	0.329853	0.522962	0.693638	0.830418	0.945358
0.0527118	0.164733	0.333519	0.556481	0.77335	0.938366	1	0	0.0616339	0.22665	0.443519	0.666481	0.835267	0.947288
0.0484481	0.147295	0.265229	0.454158	0.673384	0.835496	0.949888	0.0501117	0.164504	0.326616	0.545842	0.734771	0.852705	0.951552
0.0383548	0.117677	0.246246	0.451109	0.650084	0.793244	0.927346	0.0726543	0.206756	0.349916	0.548891	0.753754	0.882323	0.961645
0.0416192	0.137571	0.274626	0.466579	0.659741	0.814125	0.942289	0.0577112	0.185875	0.340259	0.533421	0.725374	0.862429	0.958381
0.0522438	0.152029	0.261932	0.411592	0.602283	0.784016	0.931178	0.068822	0.215984	0.397717	0.588408	0.738068	0.847971	0.947756
0.0755923	0.194617	0.319847	0.506133	0.730533	0.925222	1	0	0.0747777	0.269467	0.493867	0.680153	0.805383	0.924408
0.0505612	0.154248	0.270496	0.436026	0.628817	0.788138	0.928538	0.0714622	0.211862	0.371183	0.563974	0.729504	0.845752	0.949439
0.0671025	0.204199	0.381028	0.601217	0.79301	0.871449	0.935725	0.0642753	0.128551	0.20699	0.398783	0.618972	0.795801	0.932897
0.0567614	0.173921	0.326276	0.534462	0.763536	0.938191	1	0	0.0618086	0.236464	0.465538	0.673724	0.826079	0.943239
0.0469717	0.142858	0.285454	0.499341	0.693501	0.829147	0.945419	0.0545811	0.170853	0.306499	0.500659	0.714546	0.857142	0.953028
0.0468759	0.138208	0.271471	0.463376	0.66586	0.827933	0.945309	0.0546909	0.172067	0.33414	0.536624	0.728529	0.861792	0.953124
0.0516764	0.152346	0.261554	0.404797	0.594884	0.77869	0.927719	0.0722811	0.22131	0.405116	0.595203	0.738446	0.847654	0.948324
0.040543	0.12338	0.242241	0.432267	0.642901	0.807928	0.93789	0.0621102	0.192072	0.357099	0.567733	0.757759	0.87662	0.959457
0.0450125	0.140876	0.299203	0.522052	0.705467	0.825549	0.938794	0.0612055	0.174451	0.294533	0.477948	0.700797	0.859124	0.954988
0.0521324	0.159963	0.28282	0.432127	0.610217	0.794557	0.941477	0.0585226	0.205443	0.389783	0.567873	0.71718	0.840037	0.947868
0.0527045	0.203902	0.400645	0.582215	0.727335	0.844625	0.950057	0.0499431	0.155375	0.272665	0.417785	0.599355	0.796098	0.947295
0.0489599	0.149542	0.2575	0.406699	0.606602	0.789083	0.932263	0.0677372	0.210917	0.393398	0.593301	0.7425	0.850458	0.95104
0.0523759	0.158933	0.286314	0.45607	0.649146	0.811881	0.939048	0.0609522	0.188119	0.350854	0.54393	0.713686	0.841067	0.947624
0.052077	0.171959	0.345939	0.523543	0.654639	0.779352	0.922198	0.0778019	0.220648	0.345361	0.476457	0.654061	0.828041	0.947923
0.0826955	0.246365	0.42315	0.638731	0.871761	0.992511	1	0	0.0074893	0.128239	0.361269	0.57685	0.753635	0.917304
0.0695817	0.217881	0.440233	0.703856	0.907232	0.99531	1	0	0.00469004	0.0927681	0.296144	0.559767	0.782119	0.930418
0.0512764	0.15597	0.271468	0.425201	0.616245	0.791482	0.933663	0.066337	0.208518	0.383755	0.574799	0.728532	0.84403	0.948724
0.0446938	0.142085	0.312123	0.530818	0.699102	0.820357	0.937341	0.062659	0.179643	0.300898	0.469182	0.687877	0.857915	0.955306
0.0430097	0.129422	0.297223	0.556917	0.754193	0.862635	0.954548	0.0454523	0.137365	0.245807	0.443083	0.702777	0.870578	0.95699
0.0515426	0.157746	0.274572	0.440318	0.629232	0.783326	0.926043	0.073957	0.216674	0.370768	0.559682	0.725428	0.842254	0.948457
0.0330079	0.097223	0.20616	0.431197	0.672022	0.821905	0.939135	0.060865	0.178095	0.327978	0.568803	0.79384	0.902777	0.966992
0.0446201	0.146661	0.309993	0.504937	0.673421	0.819957	0.943521	0.0564787	0.180043	0.326579	0.495063	0.690007	0.853339	0.95538
0.0435683	0.130093	0.254839	0.465049	0.683451	0.83346	0.946744	0.0532562	0.16654	0.316549	0.534951	0.745161	0.869907	0.956432
0.0332984	0.103875	0.299041	0.583453	0.769357	0.878921	0.964553	0.0354469	0.121079	0.230643	0.416547	0.700959	0.896125	0.966702
0.0365478	0.111764	0.221984	0.407189	0.617289	0.782677	0.925809	0.0741909	0.217323	0.382711	0.592811	0.778016	0.888236	0.963452
0.032814	0.102319	0.259378	0.546174	0.771008	0.873508	0.958799	0.0412007	0.126492	0.228992	0.453826	0.740622	0.897681	0.967186
0.0566311	0.113262	0.20766	0.4035	0.583436	0.755642	0.924676	0.0753239	0.244358	0.416564	0.5965	0.79234	0.886738	0.943369
0.0476765	0.152652	0.288168	0.470324	0.657998	0.813675	0.942809	0.0571911	0.186325	0.342002	0.529676	0.711832	0.847348	0.952323
0.0414814	0.128321	0.288661	0.528338	0.718545	0.838784	0.946756	0.0532435	0.161216	0.281455	0.471662	0.711339	0.871679	0.958519
0.0467037	0.142067	0.263764	0.436912	0.605304	0.753089	0.916296	0.0837039	0.246911	0.394696	0.563088	0.736236	0.857933	0.953296
0.0416931	0.130316	0.255073	0.425358	0.603041	0.768654	0.924521	0.0754793	0.231346	0.396959	0.574642	0.744927	0.869684	0.958307
0.0542396	0.164181	0.282757	0.419463	0.598682	0.784967	0.932932	0.0670678	0.215033	0.401318	0.580537	0.717243	0.835819	0.94576
0.0484646	0.142565	0.253261	0.432796	0.632662	0.783412	0.924384	0.0756162	0.216588	0.367338	0.567204	0.746739	0.857435	0.951535
0.0725902	0.215941	0.381206	0.582592	0.773893	0.858312	0.929156	0.0708438	0.141688	0.226107	0.417408	0.618794	0.784059	0.92741
0.0406231	0.120296	0.247667	0.490593	0.742211	0.879729	0.960116	0.0398838	0.120271	0.257789	0.509407	0.752333	0.879704	0.959377
0.100099	0.21379	0.227383	0.345039	0.599767	0.8522	0.983781	0.016219	0.1478	0.400233	0.654961	0.772617	0.78621	0.899901
0.0487761	0.151311	0.26601	0.418078	0.603595	0.780028	0.931037	0.0689625	0.219972	0.396405	0.581922	0.73399	0.848689	0.951224
0.0505377	0.151185	0.287801	0.472719	0.661243	0.823406	0.947728	0.0522722	0.176594	0.338757	0.527281	0.712199	0.848815	0.949462
0.0361576	0.12136	0.287591	0.512958	0.690885	0.824082	0.943768	0.0562321	0.175918	0.309115	0.487042	0.712409	0.87864	0.963842
0.0769972	0.229496	0.405255	0.634055	0.879939	0.998641	1	0	0.0013592	0.120061	0.365945	0.594745	0.770504	0.923003
0.0457915	0.135074	0.256572	0.436809	0.614746	0.762885	0.917659	0.0823413	0.237115	0.385254	0.563191	0.743428	0.864926	0.954208
0.069186	0.138372	0.210551	0.374654	0.568812	0.757363	0.921839	0.0781609	0.242637	0.431188	0.625346	0.789449	0.861628	0.930814
0.0470094	0.143324	0.255054	0.463886	0.697984	0.843937	0.9511	0.0488996	0.156063	0.302016	0.536114	0.744946	0.856676	0.952991
0.0538319	0.167224	0.317147	0.513961	0.68905	0.815332	0.936488	0.0635124	0.184668	0.31095	0.486039	0.682853	0.832776	0.946168
0.0397967	0.126965	0.307085	0.525429	0.68494	0.812682	0.933255	0.0667455	0.187318	0.31506	0.474571	0.692915	0.873035	0.960203
0.0520753	0.159768	0.291841	0.489848	0.683736	0.81441	0.936374	0.0636257	0.18559	0.316264	0.510152	0.708159	0.840232	0.947925
0.068756	0.137512	0.265999	0.48312	0.645486	0.787896	0.928287	0.0717129	0.212104	0.354514	0.51688	0.734001	0.862488	0.931244
0.0739379	0.226406	0.431363	0.697343	0.918095	0.999294	0.999647	0.000352848	0.000705695	0.0819052	0.302657	0.568637	0.773594	0.926062
0.0521261	0.104252	0.189825	0.383558	0.587734	0.764602	0.922727	0.0772734	0.235398	0.412266	0.616442	0.810175	0.895748	0.947874
0.0462503	0.143092	0.302326	0.517343	0.692123	0.821951	0.941686	0.0583139	0.178049	0.307877	0.482657	0.697674	0.856908	0.95375
0.0441616	0.134793	0.235367	0.39463	0.601948	0.790223	0.93817	0.0618297	0.209777	0.398052	0.60537	0.764633	0.865207	0.955838
0.0481467	0.147044	0.272906	0.444415	0.62694	0.783003	0.92647	0.0735302	0.216997	0.37306	0.555585	0.727094	0.852956	0.951853
0.0413264	0.126144	0.270723	0.458291	0.607445	0.739458	0.904399	0.0956013	0.260542	0.392555	0.541709	0.729277	0.873856	0.958674
0.046727	0.140228	0.245356	0.407125	0.603697	0.779091	0.930664	0.0693361	0.220909	0.396303	0.592875	0.754644	0.859772	0.953273
0.0487447	0.155828	0.317914	0.525361	0.703375	0.835955	0.947111	0.0528887	0.164045	0.296625	0.474639	0.682086	0.844172	0.951255
0.0682418	0.136484	0.229103	0.438771	0.633744	0.783372	0.927538	0.0724621	0.216628	0.366256	0.561229	0.770897	0.863516	0.931758
0.0458204	0.14072	0.259705	0.421312	0.600911	0.772868	0.928463	0.0715369	0.227132	0.399089	0.578688	0.740295	0.85928	0.95418
0.0659939	0.131988	0.211197	0.392751	0.581483	0.745141	0.911206	0.0887937	0.254859	0.418517	0.607249	0.788803	0.868012	0.934006
0.048045	0.144731	0.246592	0.409372	0.61189	0.786994	0.934571	0.065429	0.213006	0.38811	0.590628	0.753408	0.855269	0.951955
0.0341567	0.102259	0.212752	0.4186	0.639654	0.796302	0.930599	0.0694014	0.203698	0.360346	0.5814	0.787248	0.897741	0.965843
0.047853	0.150514	0.264961	0.411068	0.598775	0.782863	0.932856	0.0671438	0.217137	0.401225	0.588932	0.735039	0.849486	0.952147
0.0389181	0.12432	0.239054	0.409348	0.608367	0.795499	0.942828	0.0571719	0.204501	0.391633	0.590652	0.760946	0.87568	0.961082
0.0566616	0.113323	0.185999	0.381987	0.613913	0.794194	0.932931	0.0670691	0.205806	0.386087	0.618013	0.814001	0.886677	0.943338
0.0461807	0.145079	0.284736	0.476231	0.67704	0.834782	0.948135	0.0518651	0.165218	0.32296	0.523769	0.715264	0.854921	0.953819
0.0480076	0.157043	0.314768	0.505686	0.677226	0.820653	0.94338	0.0566196	0.179347	0.322774	0.494314	0.685232	0.842957	0.951992
0.064719	0.129438	0.209943	0.382757	0.57785	0.766038	0.925721	0.0742786	0.233962	0.42215	0.617243	0.790057	0.870562	0.935281
0.066792	0.201207	0.348225	0.544017	0.75907	0.928864	1	0	0.0711364	0.24093	0.455983	0.651775	0.798793	0.933208
0.0660625	0.132125	0.212045	0.394437	0.596883	0.771594	0.923166	0.0768341	0.228406	0.403117	0.605563	0.787955	0.867875	0.933938
0.0653082	0.19732	0.357729	0.564718	0.770921	0.93192	1	0	0.0680802	0.229079	0.435282	0.642271	0.80268	0.934692
0.0817736	0.247442	0.423414	0.648933	0.881208	0.980042	0.990021	0.00997878	0.0199576	0.118792	0.351067	0.576586	0.752558	0.918226
0.0523134	0.15826	0.321926	0.511483	0.667437	0.801411	0.929477	0.0705232	0.198589	0.332563	0.488517	0.678074	0.84174	0.947687
0	0.0609271	0.208531	0.394908	0.580336	0.756003	0.922971	0.0770292	0.243997	0.419664	0.605092	0.791469	0.939073	1
0	0.058152	0.205382	0.416738	0.622684	0.780245	0.92707	0.0729305	0.219755	0.377316	0.583262	0.794618	0.941848	1
0	0.070623	0.278971	0.518632	0.687354	0.815076	0.938006	0.0619937	0.184924	0.312646	0.481368	0.721029	0.929377	1
0.0030928	0.0061856	0.0925399	0.306944	0.538674	0.734791	0.913615	0.0863853	0.265209	0.461326	0.693056	0.90746	0.993814	0.996907
0.0126918	0.0366543	0.183199	0.506385	0.846074	0.997851	0.998926	0.00107446	0.00214892	0.153926	0.493615	0.816801	0.963346	0.987308
0	0.0544098	0.173004	0.350199	0.610519	0.82352	0.944605	0.0553952	0.17648	0.389481	0.649801	0.826996	0.94559	1
0	0.058848	0.23996	0.455039	0.62565	0.786169	0.934447	0.0655535	0.213831	0.37435	0.544961	0.76004	0.941152	1
0	0.0590713	0.216273	0.429437	0.630785	0.788912	0.930362	0.069638	0.211088	0.369215	0.570563	0.783727	0.940929	1
0.00460807	0.0784981	0.221256	0.386646	0.646585	0.907306	1	0	0.0926944	0.353415	0.613354	0.778744	0.921502	0.995392
0.0149759	0.0442079	0.155767	0.363064	0.594976	0.858447	1	0	0.141553	0.405024	0.636936	0.844233	0.955792	0.985024
0	0.051945	0.211853	0.422818	0.602474	0.761676	0.922112	0.0778882	0.238324	0.397526	0.577182	0.788147	0.948055	1
0.00511658	0.0102332	0.0942299	0.30991	0.550146	0.748858	0.919508	0.0804919	0.251142	0.449854	0.69009	0.90577	0.989767	0.994883
0	0.0749972	0.228577	0.478815	0.747844	0.921893	0.999284	0.000715915	0.078107	0.252156	0.521185	0.771423	0.925003	1
0	0.0676117	0.218749	0.403428	0.594486	0.764042	0.921845	0.0781548	0.235958	0.405514	0.596572	0.781251	0.932388	1
0.00103813	0.00207625	0.0911689	0.308066	0.542719	0.739151	0.914367	0.0856326	0.260849	0.457281	0.691934	0.908831	0.997924	0.998962
0	0.000735941	0.100439	0.341758	0.59182	0.773749	0.923983	0.0760166	0.226251	0.40818	0.658242	0.899561	0.999264	1
0	0.0602686	0.228071	0.449634	0.651251	0.804808	0.935388	0.0646117	0.195192	0.348749	0.550366	0.771929	0.939731	1
0	0.000589108	0.0837035	0.261905	0.48296	0.715	0.910831	0.0891693	0.285	0.51704	0.738095	0.916296	0.999411	1
0	0.000576565	0.122721	0.369184	0.5905	0.762046	0.918585	0.0814146	0.237954	0.4095	0.630816	0.877279	0.999423	1
0	0.00183748	0.0921253	0.29699	0.53288	0.744468	0.918291	0.0817092	0.255532	0.46712	0.70301	0.907875	0.998163	1
0	0.00137302	0.157482	0.448226	0.585114	0.674076	0.88108	0.11892	0.325924	0.414886	0.551774	0.842518	0.998627	1
0	0.00114661	0.105705	0.333568	0.548946	0.724515	0.904579	0.0954211	0.275485	0.451054	0.666432	0.894295	0.998853	1
0	0.0684703	0.233351	0.441337	0.634105	0.788395	0.930746	0.0692542	0.211605	0.365895	0.558663	0.766649	0.93153	1
0	0.0652219	0.206206	0.372971	0.561343	0.748286	0.918929	0.0810707	0.251714	0.438657	0.627029	0.793794	0.934778	1
0.000517929	0.00103586	0.0892565	0.287099	0.512493	0.72453	0.910398	0.0896018	0.27547	0.487507	0.712901	0.910743	0.998964	0.999482
0.00070851	0.00141702	0.100885	0.309824	0.5002	0.665923	0.87537	0.12463	0.334077	0.4998	0.690176	0.899115	0.998583	0.999291
0	0.0684476	0.239681	0.442779	0.631665	0.791497	0.931378	0.068622	0.208503	0.368335	0.557221	0.760319	0.931552	1
0	0.0649811	0.209363	0.385297	0.572246	0.750274	0.918943	0.0810568	0.249726	0.427754	0.614703	0.790637	0.935019	1
0	0.0785153	0.240194	0.445758	0.692366	0.907967	0.99968	0.000319608	0.0920332	0.307634	0.554242	0.759806	0.921485	1
0.00436016	0.00872032	0.113457	0.349197	0.581675	0.762772	0.921197	0.0788031	0.237228	0.418325	0.650803	0.886543	0.99128	0.99564
0.00337503	0.00675006	0.143404	0.46935	0.82357	0.993739	0.999491	0.000509255	0.00626144	0.17643	0.53065	0.856596	0.99325	0.996625
0	0.00275736	0.0899702	0.279066	0.506872	0.732746	0.917727	0.0822733	0.267254	0.493128	0.720934	0.91003	0.997243	1
0.00250953	0.00501905	0.0890578	0.312573	0.57236	0.778067	0.931732	0.0682684	0.221933	0.42764	0.687427	0.910942	0.994981	0.99749
0	0.00169209	0.0970857	0.319821	0.570637	0.772699	0.92649	0.0735103	0.227301	0.429363	0.680179	0.902914	0.998308	1
0.000229677	0.000459354	0.0889697	0.298752	0.535362	0.744004	0.918654	0.081346	0.255996	0.464638	0.701248	0.91103	0.999541	0.99977
0	0.00263763	0.0869352	0.306689	0.547257	0.743166	0.918301	0.0816986	0.256834	0.452743	0.693311	0.913065	0.997362	1
0.00433194	0.00866388	0.1177	0.382561	0.659763	0.87939	0.988821	0.011179	0.12061	0.340237	0.617439	0.8823	0.991336	0.995668
0.00342847	0.00685695	0.12934	0.351465	0.531746	0.699719	0.893527	0.106473	0.300281	0.468254	0.648535	0.87066	0.993143	0.996572
0.00157348	0.00314695	0.143298	0.431328	0.654576	0.798973	0.934001	0.0659993	0.201027	0.345424	0.568672	0.856702	0.996853	0.998427
0	0.00322823	0.1152	0.365105	0.644504	0.882094	0.990723	0.00927715	0.117906	0.355496	0.634895	0.8848	0.996772	1
0.000771484	0.00154297	0.112926	0.336054	0.527771	0.697122	0.89325	0.10675	0.302878	0.472229	0.663946	0.887074	0.998457	0.999229
0.100926	0.30154	0.500759	0.679954	0.831216	0.951406	1	0	0.0485938	0.168784	0.320046	0.499241	0.69846	0.899074
0.163735	0.488642	0.727196	0.869243	0.959337	0.992383	1	0	0.00761743	0.0406633	0.130757	0.272804	0.511358	0.836265
0.126842	0.383967	0.640689	0.824264	0.8814	0.902186	0.961485	0.0385145	0.0978145	0.1186	0.175736	0.359311	0.616033	0.873158
0.120131	0.358321	0.593692	0.779855	0.892399	0.936092	0.968046	0.031954	0.0639081	0.107601	0.220145	0.406308	0.641679	0.879869
0.106704	0.320593	0.534051	0.744856	0.903594	0.957801	0.978901	0.0210993	0.0421986	0.0964062	0.255144	0.465949	0.679407	0.893296
0.148886	0.38521	0.558899	0.728513	0.862605	0.913335	0.956668	0.0433324	0.0866648	0.137395	0.271487	0.441101	0.61479	0.851114
0.106193	0.319131	0.532908	0.744632	0.899951	0.950577	0.975288	0.0247116	0.0494231	0.100049	0.255368	0.467092	0.680869	0.893807
0.108417	0.325972	0.544058	0.759947	0.91838	0.984936	1	0	0.0150642	0.0816205	0.240053	0.455942	0.674028	0.891583
0.142539	0.427334	0.656725	0.809919	0.875977	0.907729	0.96974	0.0302598	0.0922712	0.124023	0.190081	0.343275	0.572666	0.857461
0.191199	0.571743	0.82932	0.938032	0.984038	0.989564	0.994782	0.00521782	0.0104356	0.0159619	0.0619675	0.17068	0.428257	0.808801
0.196544	0.49678	0.692521	0.85627	0.947598	0.967225	0.983612	0.0163875	0.032775	0.0524016	0.14373	0.307479	0.50322	0.803456
0.140521	0.42149	0.637375	0.780882	0.89411	0.969633	1	0	0.0303665	0.10589	0.219118	0.362625	0.57851	0.859479
0.16231	0.483666	0.718181	0.863228	0.94755	0.962294	0.981147	0.0188532	0.0377065	0.0524503	0.136772	0.281819	0.516334	0.83769
0.177087	0.531683	0.791949	0.91802	0.980002	0.998668	0.999334	0.000666138	0.00133228	0.0199984	0.0819796	0.208051	0.468317	0.822913
0.163939	0.490743	0.724877	0.859323	0.945402	0.968305	0.984152	0.0158476	0.0316952	0.0545978	0.140677	0.275123	0.509257	0.836061
0.169516	0.50739	0.75205	0.891023	0.965166	0.976639	0.988319	0.0116806	0.0233611	0.0348339	0.108977	0.24795	0.49261	0.830484
0.15933	0.475698	0.708521	0.853829	0.949344	0.987668	1	0	0.012332	0.0506556	0.146171	0.291479	0.524302	0.84067
0.185527	0.560469	0.824031	0.934229	0.980434	0.995294	1	0	0.00470604	0.0195661	0.0657711	0.175969	0.439531	0.814473
0.173225	0.520981	0.774327	0.900617	0.96931	0.99053	0.995265	0.00473522	0.00947044	0.0306897	0.0993829	0.225673	0.479019	0.826775
0.215187	0.535545	0.735194	0.882339	0.935005	0.944971	0.977468	0.0225316	0.0550289	0.0649947	0.117661	0.264806	0.464455	0.784813
0.147438	0.442185	0.735561	0.929488	0.984307	0.991266	0.995633	0.00436708	0.00873417	0.0156929	0.070512	0.264439	0.557815	0.852562
0.224087	0.550956	0.717231	0.848482	0.937896	0.959552	0.979776	0.020224	0.040448	0.0621044	0.151518	0.282769	0.449044	0.775913
0.143118	0.431219	0.718058	0.910603	0.968496	0.98785	1	0	0.01215	0.0315044	0.0893971	0.281942	0.568781	0.856882
0.145738	0.382296	0.562037	0.731032	0.811106	0.837891	0.932338	0.0676619	0.162109	0.188894	0.268968	0.437963	0.617704	0.854262
0.117412	0.35175	0.553795	0.721095	0.863975	0.962336	1	0	0.0376635	0.136025	0.278905	0.446205	0.64825	0.882588
0.230295	0.569403	0.770002	0.906574	0.951361	0.96741	0.99173	0.00827045	0.0325902	0.0486394	0.0934263	0.229998	0.430597	0.769705
0.212048	0.526852	0.720835	0.860044	0.92575	0.971738	1	0	0.0282616	0.0742496	0.139956	0.279165	0.473148	0.787952
0.199573	0.509501	0.728098	0.91132	0.986301	0.990109	0.996959	0.00304142	0.00989096	0.0136991	0.0886797	0.271902	0.490499	0.800427
0.17147	0.519293	0.780031	0.916772	0.970816	0.972503	0.986251	0.0137486	0.0274971	0.0291841	0.0832279	0.219969	0.480707	0.82853
0.148903	0.402308	0.610109	0.803449	0.928754	0.964019	0.982009	0.0179907	0.0359814	0.0712461	0.196551	0.389891	0.597692	0.851097
0.164732	0.495899	0.734773	0.848648	0.918267	0.973224	1	0	0.0267759	0.0817335	0.151352	0.265227	0.504101	0.835268
0.144504	0.433401	0.721196	0.904673	0.966285	0.993911	1	0	0.00608855	0.0337149	0.0953272	0.278804	0.566599	0.855496
0.176734	0.448696	0.626449	0.770239	0.884542	0.96879	1	0	0.0312104	0.115458	0.229761	0.373551	0.551304	0.823266
0.16891	0.508058	0.752948	0.859545	0.916224	0.970478	1	0	0.0295221	0.0837764	0.140455	0.247052	0.491942	0.83109
0.136696	0.412954	0.689688	0.880612	0.953798	0.973232	0.986616	0.0133842	0.0267685	0.0462021	0.119388	0.310312	0.587046	0.863304
0.12535	0.377416	0.594069	0.766967	0.900062	0.975096	1	0	0.0249038	0.0999383	0.233033	0.405931	0.622584	0.87465
0.159447	0.394772	0.629269	0.850905	0.948376	0.991415	1	0	0.00858514	0.0516244	0.149095	0.370731	0.605228	0.840553
0.149802	0.44881	0.672675	0.809765	0.916153	0.980055	1	0	0.019945	0.0838473	0.190235	0.327325	0.55119	0.850198
0.196887	0.593348	0.8629	0.954232	0.983049	0.995256	1	0	0.00474397	0.0169507	0.0457676	0.1371	0.406652	0.803113
0.151908	0.459051	0.692688	0.842092	0.956441	0.999786	0.999893	0.000106917	0.000213834	0.0435592	0.157908	0.307312	0.540949	0.848092
0.134309	0.347685	0.561234	0.76442	0.870698	0.954136	1	0	0.0458637	0.129302	0.23558	0.438766	0.652315	0.865691
0.207343	0.518323	0.725446	0.894819	0.963399	0.966091	0.983045	0.0169546	0.0339091	0.0366013	0.105181	0.274554	0.481677	0.792657
0.191298	0.474225	0.639011	0.776263	0.881804	0.923252	0.961626	0.0383741	0.0767482	0.118196	0.223737	0.360989	0.525775	0.808702
0.132714	0.404232	0.678536	0.855996	0.897959	0.920556	0.971577	0.0284232	0.0794439	0.102041	0.144004	0.321464	0.595768	0.867286
0.182985	0.458602	0.636015	0.775211	0.874039	0.959227	1	0	0.0407731	0.125961	0.224789	0.363985	0.541398	0.817015
0.149489	0.448946	0.677375	0.833271	0.936955	0.981602	1	0	0.0183979	0.0630453	0.166729	0.322625	0.551054	0.850511
0.174693	0.526079	0.774614	0.896644	0.959713	0.972594	0.986297	0.0137031	0.0274062	0.0402872	0.103356	0.225386	0.473921	0.825307
0.154463	0.463214	0.692105	0.829497	0.91488	0.937472	0.968736	0.0312639	0.0625279	0.0851203	0.170503	0.307895	0.536786	0.845537
0.214039	0.535855	0.706944	0.821795	0.916341	0.979675	1	0	0.0203249	0.0836585	0.178205	0.293056	0.464145	0.785961
0.212169	0.523191	0.711599	0.874212	0.966586	0.992951	1	0	0.00704878	0.0334139	0.125788	0.288401	0.476809	0.787831
0.192053	0.475227	0.655192	0.829261	0.95375	0.996506	1	0	0.00349371	0.0462503	0.170739	0.344808	0.524773	0.807947
0.0833883	0.298726	0.558545	0.74064	0.794866	0.837306	0.939873	0.060127	0.162694	0.205134	0.25936	0.441455	0.701274	0.916612
0.118802	0.356108	0.589213	0.804428	0.926279	0.947514	0.973757	0.026243	0.0524861	0.0737215	0.195572	0.410787	0.643892	0.881198
0.0850171	0.318827	0.550465	0.707529	0.844645	0.953771	1	0	0.0462286	0.155355	0.292471	0.449535	0.681173	0.914983
0.103721	0.398795	0.692174	0.878152	0.96507	0.984019	1	0	0.0159814	0.0349296	0.121848	0.307826	0.601205	0.896279
0.132809	0.398325	0.652722	0.863996	0.95358	0.960556	0.983765	0.0162346	0.0394444	0.0464197	0.136004	0.347278	0.601675	0.867191
0.128884	0.385624	0.622123	0.794328	0.90328	0.974335	1	0	0.0256647	0.0967197	0.205672	0.377877	0.614376	0.871116
0.108733	0.420256	0.710302	0.826917	0.891933	0.963795	1	0	0.036205	0.108067	0.173083	0.289698	0.579744	0.891267
0.0922201	0.2757	0.513557	0.749669	0.916142	0.99655	1	0	0.00344957	0.0838575	0.250331	0.486443	0.7243	0.90778
0.102571	0.410082	0.708569	0.852239	0.902363	0.905689	0.954507	0.045493	0.0943115	0.0976369	0.147761	0.291431	0.589918	0.897429
0.118843	0.355883	0.585367	0.796665	0.94718	0.997683	0.998842	0.00115837	0.00231674	0.0528202	0.203335	0.414633	0.644117	0.881157
0.126778	0.376013	0.602229	0.765183	0.875459	0.96327	1	0	0.0367298	0.124541	0.234817	0.397771	0.623987	0.873222
0.105739	0.41466	0.712864	0.847456	0.887027	0.909831	0.966317	0.0336828	0.0901692	0.112973	0.152544	0.287136	0.58534	0.894261
0.107798	0.32254	0.537682	0.733923	0.882411	0.971428	1	0	0.028572	0.117589	0.266077	0.462318	0.67746	0.892202
0.109634	0.326688	0.54449	0.755934	0.915068	0.98657	1	0	0.01343	0.0849319	0.244066	0.45551	0.673312	0.890366
0.0926858	0.40761	0.711506	0.849406	0.937001	0.968352	0.984176	0.0158242	0.0316483	0.0629991	0.150594	0.288494	0.59239	0.907314
0.141456	0.415909	0.659133	0.825247	0.91684	0.976273	1	0	0.0237266	0.0831596	0.174753	0.340867	0.584091	0.858544
0.109685	0.327956	0.540917	0.728639	0.811988	0.853667	0.947673	0.052327	0.146333	0.188012	0.271361	0.459083	0.672044	0.890315
0.121936	0.366824	0.571234	0.715377	0.852062	0.96303	1	0	0.03697	0.147938	0.284623	0.428766	0.633176	0.878064
0.106007	0.316647	0.522787	0.720145	0.871218	0.963218	1	0	0.0367815	0.128782	0.279855	0.477213	0.683353	0.893993
0.128875	0.383661	0.624805	0.816281	0.927751	0.962979	0.98149	0.0185105	0.0370209	0.0722491	0.183719	0.375195	0.616339	0.871125
0.107286	0.31814	0.516039	0.689826	0.842456	0.957814	1	0	0.0421858	0.157544	0.310174	0.483961	0.68186	0.892714
0.161773	0.485021	0.779612	0.914297	0.915865	0.948552	0.99062	0.00938019	0.0514475	0.0841347	0.0857032	0.220388	0.514979	0.838227
0.0871767	0.35484	0.620643	0.779556	0.893979	0.967403	1	0	0.0325974	0.106021	0.220444	0.379357	0.64516	0.912823
0.106165	0.413907	0.716268	0.883253	0.949453	0.970019	0.995293	0.00470715	0.0299806	0.0505469	0.116747	0.283732	0.586093	0.893835
0.10756	0.318223	0.524818	0.712002	0.852108	0.954261	1	0	0.0457386	0.147892	0.287998	0.475182	0.681777	0.89244
0.107457	0.31893	0.526	0.72957	0.910338	0.990589	0.995294	0.00470572	0.00941145	0.0896619	0.27043	0.474	0.68107	0.892543
0.12244	0.363738	0.593207	0.763145	0.863141	0.951904	1	0	0.0480961	0.136859	0.236855	0.406793	0.636262	0.87756
0.0756962	0.227722	0.450334	0.73634	0.926659	0.977255	0.988627	0.0113726	0.0227453	0.0733405	0.26366	0.549666	0.772278	0.924304
0.125021	0.366141	0.606714	0.840921	0.966716	0.982778	0.991389	0.00861122	0.0172224	0.033284	0.159079	0.393286	0.633859	0.874979
0.122568	0.370275	0.60585	0.748266	0.832709	0.942587	1	0	0.0574133	0.167291	0.251734	0.39415	0.629725	0.877432
0.115125	0.339338	0.54979	0.742889	0.893214	0.975902	1	0	0.0240984	0.106786	0.257111	0.45021	0.660662	0.884875
0.152929	0.458295	0.744245	0.913226	0.949678	0.975331	1	0	0.024669	0.0503218	0.0867738	0.255755	0.541705	0.847071
0.125058	0.371747	0.62027	0.825108	0.945855	0.988656	0.994328	0.00567202	0.011344	0.0541446	0.174892	0.37973	0.628253	0.874942
0.119953	0.359922	0.584549	0.758961	0.880954	0.966572	1	0	0.0334279	0.119046	0.241039	0.415451	0.640078	0.880047
0.0883319	0.285387	0.482938	0.659673	0.829513	0.955723	1	0	0.0442772	0.170487	0.340327	0.517062	0.714613	0.911668
0.112638	0.329392	0.535209	0.728796	0.886063	0.951443	0.975721	0.0242787	0.0485573	0.113937	0.271204	0.464791	0.670608	0.887362
0.123099	0.339459	0.540374	0.75353	0.927885	0.99837	1	0	0.00162985	0.0721148	0.24647	0.459626	0.660541	0.876901
0.139159	0.413086	0.674199	0.856711	0.912878	0.925293	0.968854	0.0311459	0.0747068	0.0871216	0.143289	0.325801	0.586914	0.860841
0.110231	0.328932	0.514625	0.676399	0.836863	0.956388	1	0	0.0436122	0.163137	0.323601	0.485375	0.671068	0.889769
0.115663	0.346475	0.57084	0.752614	0.891007	0.978421	1	0	0.0215789	0.108993	0.247386	0.42916	0.653525	0.884337
0.115542	0.347622	0.578712	0.788682	0.915015	0.972964	1	0	0.0270355	0.0849854	0.211318	0.421288	0.652378	0.884458
0.129009	0.377536	0.591194	0.78011	0.915293	0.97785	1	0	0.0221504	0.0847069	0.21989	0.408806	0.622464	0.870991
0.155689	0.470952	0.764574	0.944611	0.990601	0.990612	0.995311	0.00468873	0.00938808	0.00939868	0.0553887	0.235426	0.529048	0.844311
0.101134	0.301471	0.500249	0.694469	0.860902	0.966346	1	0	0.0336539	0.139098	0.305531	0.499751	0.698529	0.898866
0.116953	0.351897	0.575129	0.73859	0.796808	0.843809	0.945404	0.0545957	0.156191	0.203192	0.26141	0.424871	0.648103	0.883047
0.136662	0.394716	0.627416	0.831628	0.94528	0.983013	1	0	0.0169872	0.0547201	0.168372	0.372584	0.605284	0.863338
0.0889534	0.389966	0.690445	0.845781	0.94611	0.98976	1	0	0.0102396	0.0538904	0.154219	0.309555	0.610034	0.911047
0.10213	0.303443	0.501987	0.688504	0.846437	0.958607	1	0	0.041393	0.153563	0.311496	0.498013	0.696557	0.89787
0.0843695	0.249121	0.409924	0.638276	0.856779	0.963675	1	0	0.0363247	0.143221	0.361724	0.590076	0.750879	0.915631
0.136451	0.410165	0.673738	0.872084	0.958696	0.986635	1	0	0.0133649	0.0413044	0.127916	0.326262	0.589835	0.863549
0.106925	0.405229	0.692846	0.839245	0.889406	0.929114	0.984411	0.0155892	0.070886	0.110594	0.160755	0.307154	0.594771	0.893075
0.109612	0.324666	0.538363	0.749156	0.900912	0.95013	0.975065	0.0249352	0.0498704	0.099088	0.250844	0.461637	0.675334	0.890388
0.146619	0.43091	0.704771	0.894336	0.947711	0.949495	0.975639	0.0243608	0.0505053	0.0522891	0.105664	0.295229	0.56909	0.853381
0.101568	0.300147	0.494364	0.682911	0.838565	0.951439	1	0	0.048561	0.161435	0.317089	0.505636	0.699853	0.898432
0.0952051	0.285208	0.474354	0.656593	0.811602	0.93936	1	0	0.0606399	0.188398	0.343407	0.525646	0.714792	0.904795
0.117631	0.347725	0.569556	0.772307	0.911657	0.978812	1	0	0.0211876	0.0883435	0.227693	0.430444	0.652275	0.882369
0.11387	0.332039	0.541894	0.741861	0.893791	0.975655	1	0	0.024345	0.106209	0.258139	0.458106	0.667961	0.88613
0.132883	0.385842	0.619677	0.830207	0.96234	0.997703	0.998851	0.00114851	0.00229702	0.0376598	0.169793	0.380323	0.614158	0.867117
0.0847882	0.254729	0.424808	0.594447	0.762763	0.923183	1	0	0.0768166	0.237237	0.405553	0.575192	0.745271	0.915212
0.0840782	0.258211	0.535304	0.808369	0.943159	0.995962	1	0	0.00403804	0.0568411	0.191631	0.464696	0.741789	0.915922
0.121419	0.345928	0.560768	0.767158	0.926032	0.990263	0.995131	0.0048685	0.009737	0.0739685	0.232842	0.439232	0.654072	0.878581
0.118386	0.352267	0.573811	0.748021	0.88396	0.975869	1	0	0.0241313	0.11604	0.251979	0.426189	0.647733	0.881614
0.0980921	0.290551	0.484646	0.673515	0.828899	0.947572	1	0	0.0524283	0.171101	0.326485	0.515354	0.709449	0.901908
0.12191	0.365335	0.573792	0.746529	0.893259	0.977097	1	0	0.0229027	0.106741	0.253471	0.426208	0.634665	0.87809
0.110548	0.313057	0.513718	0.727173	0.899837	0.983873	1	0	0.0161271	0.100163	0.272827	0.486282	0.686943	0.889452
0.0680006	0.236731	0.441232	0.645874	0.810393	0.874041	0.93702	0.0629797	0.125959	0.189607	0.354126	0.558768	0.763269	0.931999
0.0855024	0.259509	0.532901	0.801497	0.91938	0.953556	0.976778	0.0232221	0.0464442	0.08062	0.198503	0.467099	0.740491	0.914498
0.205328	0.631148	0.873358	0.895077	0.897767	0.911072	0.960844	0.0391563	0.088928	0.102233	0.104923	0.126642	0.368852	0.794672
0.17178	0.508978	0.749824	0.841835	0.858418	0.873418	0.944209	0.0557911	0.126582	0.141582	0.158165	0.250176	0.491022	0.82822
0.111581	0.336915	0.563476	0.709442	0.742599	0.764865	0.893566	0.106434	0.235135	0.257401	0.290558	0.436524	0.663085	0.888419
0.151968	0.451518	0.666604	0.778275	0.822441	0.855629	0.944409	0.0555914	0.144371	0.177559	0.221725	0.333396	0.548482	0.848032
0.192196	0.573253	0.819574	0.906281	0.93553	0.95302	0.985256	0.0147444	0.0469795	0.0644703	0.0937189	0.180426	0.426747	0.807804
0.174663	0.527667	0.754729	0.849921	0.896392	0.906809	0.958612	0.0413875	0.0931914	0.103608	0.150079	0.245271	0.472333	0.825337
0.163096	0.494237	0.72047	0.778657	0.788317	0.850785	0.951796	0.0482044	0.149215	0.211683	0.221343	0.27953	0.505763	0.836904
0.140594	0.423989	0.705475	0.887999	0.931838	0.941124	0.975205	0.0247951	0.058876	0.0681619	0.112001	0.294525	0.576011	0.859406
0.240609	0.573663	0.739152	0.849091	0.885986	0.905798	0.962805	0.0371953	0.0942023	0.114014	0.150909	0.260848	0.426337	0.759391
0.163809	0.488617	0.708118	0.799572	0.832526	0.864681	0.948418	0.0515817	0.135319	0.167474	0.200428	0.291882	0.511383	0.836191
0.191725	0.573568	0.818673	0.87366	0.877131	0.914765	0.974464	0.0255357	0.0852351	0.122869	0.12634	0.181327	0.426432	0.808275
0.206759	0.483226	0.621725	0.725334	0.760154	0.807514	0.927437	0.0725629	0.192486	0.239846	0.274666	0.378275	0.516774	0.793241
0.144698	0.43312	0.720039	0.90106	0.938887	0.952018	0.982575	0.0174254	0.0479821	0.0611134	0.0989395	0.279961	0.56688	0.855302
0.137218	0.414419	0.692569	0.86908	0.907423	0.931639	0.977927	0.0220726	0.0683609	0.0925766	0.13092	0.307431	0.585581	0.862782
0.175529	0.524906	0.743289	0.787824	0.809099	0.873918	0.958731	0.0412689	0.126082	0.190901	0.212176	0.256711	0.475094	0.824471
0.13053	0.399052	0.678285	0.866079	0.912633	0.922484	0.966168	0.033832	0.0775156	0.0873673	0.133921	0.321715	0.600948	0.86947
0.126385	0.382415	0.637431	0.800946	0.839088	0.875936	0.956392	0.0436083	0.124064	0.160912	0.199054	0.362569	0.617585	0.873615
0.163576	0.492733	0.715942	0.803291	0.833011	0.866571	0.950065	0.0499349	0.133429	0.166989	0.196709	0.284058	0.507267	0.836424
0.163948	0.38677	0.504154	0.612977	0.669695	0.676098	0.838049	0.161951	0.323902	0.330305	0.387023	0.495846	0.61323	0.836052
0.167024	0.501749	0.739524	0.81876	0.827922	0.874014	0.960053	0.0399473	0.125986	0.172078	0.18124	0.260476	0.498251	0.832976
0.221565	0.517257	0.664983	0.787107	0.835632	0.863929	0.946113	0.0538872	0.136071	0.164368	0.212893	0.335017	0.482743	0.778435
0.163428	0.489594	0.718432	0.822925	0.861319	0.897832	0.967173	0.0328271	0.102168	0.138681	0.177075	0.281568	0.510406	0.836572
0.123347	0.372063	0.622965	0.789371	0.830243	0.860476	0.945354	0.0546455	0.139524	0.169757	0.210629	0.377035	0.627937	0.876653
0.165822	0.496362	0.721441	0.781803	0.805497	0.86676	0.952164	0.0478356	0.13324	0.194503	0.218197	0.278559	0.503638	0.834178
0.15062	0.46025	0.770079	0.942045	0.963192	0.969399	0.987803	0.0121974	0.0306013	0.0368077	0.0579547	0.229921	0.53975	0.84938
0.156718	0.367715	0.47519	0.574085	0.619782	0.652546	0.842655	0.157345	0.347454	0.380218	0.425915	0.52481	0.632285	0.843282
0.185474	0.46058	0.61407	0.709713	0.741499	0.796531	0.925782	0.0742181	0.203469	0.258501	0.290287	0.38593	0.53942	0.814526
0.169843	0.51301	0.754327	0.859564	0.896807	0.912706	0.964302	0.0356975	0.0872938	0.103193	0.140436	0.245673	0.48699	0.830157
0.248149	0.581871	0.746418	0.849566	0.87374	0.889665	0.952795	0.0472052	0.110335	0.12626	0.150434	0.253582	0.418129	0.751851
0.167647	0.503084	0.746672	0.866241	0.910013	0.925153	0.970146	0.0298537	0.074847	0.0899866	0.133759	0.253328	0.496916	0.832353
0.164867	0.494174	0.718658	0.778703	0.812598	0.881379	0.958133	0.0418673	0.118621	0.187402	0.221297	0.281342	0.505826	0.835133
0.258395	0.607329	0.781019	0.909173	0.954176	0.974996	0.997908	0.00209183	0.025004	0.0458244	0.0908272	0.218981	0.392671	0.741605
0.11734	0.35298	0.588449	0.753992	0.802365	0.844851	0.943668	0.0563318	0.155149	0.197635	0.246008	0.411551	0.64702	0.88266
0.16188	0.489341	0.709479	0.764037	0.780679	0.842632	0.943972	0.0560284	0.157368	0.219321	0.235963	0.290521	0.510659	0.83812
0.195154	0.584267	0.845908	0.936878	0.967058	0.97395	0.986975	0.0130252	0.0260503	0.0329416	0.0631218	0.154092	0.415733	0.804846
0.219562	0.523154	0.677046	0.770468	0.794028	0.820315	0.923301	0.0766991	0.179685	0.205972	0.229532	0.322954	0.476846	0.780438
0.10987	0.332935	0.509538	0.611188	0.649431	0.705296	0.880581	0.119419	0.294704	0.350569	0.388812	0.490462	0.667065	0.89013
0.152668	0.460132	0.76847	0.950599	0.984078	0.988969	0.994484	0.0055156	0.0110312	0.015922	0.0494005	0.23153	0.539868	0.847332
0.209404	0.509731	0.684375	0.823731	0.879365	0.908426	0.968744	0.0312564	0.0915739	0.120635	0.176269	0.315625	0.490269	0.790596
0.158689	0.47601	0.709665	0.815576	0.846465	0.888906	0.965674	0.0343259	0.111094	0.153535	0.184424	0.290335	0.52399	0.841311
0.197328	0.471169	0.62189	0.736284	0.77647	0.821552	0.933317	0.0666834	0.178448	0.22353	0.263716	0.37811	0.528831	0.802672
0.165554	0.497441	0.721705	0.802577	0.825518	0.859394	0.946634	0.0533655	0.140606	0.174482	0.197423	0.278295	0.502559	0.834446
0.229137	0.536359	0.679329	0.78507	0.825927	0.846408	0.933444	0.0665561	0.153592	0.174073	0.21493	0.320671	0.463641	0.770863
0.151916	0.360702	0.475616	0.574349	0.615038	0.651371	0.843852	0.156148	0.348629	0.384962	0.425651	0.524384	0.639298	0.848084
0.132743	0.401103	0.674759	0.861233	0.918266	0.926867	0.963433	0.0365667	0.0731335	0.0817337	0.138767	0.325241	0.598897	0.867257
0.203689	0.476013	0.611257	0.726856	0.775844	0.817992	0.93007	0.0699299	0.182008	0.224156	0.273144	0.388743	0.523987	0.796311
0.055897	0.279253	0.498809	0.580024	0.609142	0.640315	0.835745	0.164255	0.359685	0.390858	0.419976	0.501191	0.720747	0.944103
0.0916835	0.354532	0.612235	0.760623	0.822472	0.862126	0.95089	0.0491102	0.137874	0.177528	0.239377	0.387765	0.645468	0.908317
0.0908022	0.36357	0.634737	0.798016	0.872093	0.883861	0.947814	0.0521856	0.116139	0.127907	0.201984	0.365263	0.63643	0.909198
0.0936763	0.392273	0.68858	0.801142	0.822318	0.864413	0.953253	0.0467466	0.135587	0.177682	0.198858	0.31142	0.607727	0.906324
0.0678349	0.265772	0.463496	0.588158	0.645198	0.687259	0.86466	0.13534	0.312741	0.354802	0.411842	0.536504	0.734228	0.932165
0.0830993	0.349428	0.610957	0.747935	0.806612	0.843172	0.939865	0.0601346	0.156828	0.193388	0.252065	0.389043	0.650572	0.916901
0.0894928	0.433308	0.770358	0.853086	0.854642	0.879015	0.950915	0.0490845	0.120985	0.145358	0.146914	0.229642	0.566692	0.910507
0.0900306	0.336901	0.571798	0.675466	0.701077	0.775641	0.925103	0.0748973	0.224359	0.298923	0.324534	0.428202	0.663099	0.909969
0.0782853	0.361493	0.640649	0.754533	0.794183	0.822647	0.925555	0.0744445	0.177353	0.205817	0.245467	0.359351	0.638507	0.921715
0.0734508	0.216407	0.3547	0.471386	0.519285	0.54411	0.784467	0.215533	0.45589	0.480715	0.528614	0.6453	0.783593	0.926549
0.122464	0.368179	0.603376	0.724607	0.733891	0.789269	0.922324	0.0776762	0.210731	0.266109	0.275393	0.396624	0.631821	0.877536
0.11834	0.345105	0.542016	0.647663	0.664824	0.724617	0.892205	0.107795	0.275383	0.335176	0.352337	0.457984	0.654895	0.88166
0.0907065	0.327633	0.561802	0.714813	0.779875	0.820384	0.930447	0.0695531	0.179616	0.220125	0.285187	0.438198	0.672367	0.909293
0.0725199	0.318606	0.66651	0.884111	0.927374	0.946357	0.98267	0.0173299	0.0536427	0.0726257	0.115889	0.33349	0.681394	0.92748
0.0776573	0.375117	0.669714	0.784456	0.824403	0.865791	0.953589	0.0464109	0.134209	0.175597	0.215544	0.330286	0.624883	0.922343
0.110673	0.316712	0.512009	0.700277	0.818845	0.849076	0.924538	0.0754618	0.150924	0.181155	0.299723	0.487991	0.683288	0.889327
0.114721	0.335552	0.54273	0.683917	0.724037	0.787044	0.925026	0.074974	0.212956	0.275963	0.316083	0.45727	0.664448	0.885279
0.0994156	0.298219	0.497434	0.687323	0.803967	0.830549	0.915274	0.0847255	0.169451	0.196033	0.312677	0.502566	0.701781	0.900584
0.115822	0.342777	0.549586	0.662582	0.679901	0.739497	0.899546	0.100454	0.260503	0.320099	0.337418	0.450414	0.657223	0.884178
0.0941001	0.40322	0.692245	0.766252	0.778831	0.836596	0.940891	0.0591088	0.163404	0.221169	0.233748	0.307755	0.59678	0.9059
0.103012	0.302244	0.484899	0.612264	0.653194	0.737007	0.91041	0.0895902	0.262993	0.346806	0.387736	0.515101	0.697756	0.896988
0.105818	0.319065	0.531703	0.701426	0.765941	0.813447	0.930476	0.0695238	0.186553	0.234059	0.298574	0.468297	0.680935	0.894182
0.0689211	0.208339	0.34949	0.478284	0.536424	0.603678	0.835466	0.164534	0.396322	0.463576	0.521716	0.65051	0.791661	0.931079
0.0820405	0.373081	0.665691	0.809691	0.870082	0.888562	0.953521	0.0464793	0.111438	0.129918	0.190309	0.334309	0.626919	0.917959
0.140898	0.414853	0.68128	0.854246	0.894398	0.894953	0.947477	0.0525235	0.105047	0.105602	0.145754	0.31872	0.585147	0.859102
0.110293	0.324783	0.533487	0.718779	0.799562	0.832236	0.932455	0.0675452	0.167764	0.200438	0.281221	0.466513	0.675217	0.889707
0.0837382	0.36919	0.656098	0.798919	0.856547	0.878384	0.95011	0.0498898	0.121616	0.143453	0.201081	0.343902	0.63081	0.916262
0.148324	0.439791	0.668374	0.760068	0.766323	0.7856	0.902438	0.0975616	0.2144	0.233677	0.239932	0.331626	0.560209	0.851676
0.107948	0.320148	0.523382	0.66103	0.699697	0.768602	0.918753	0.0812468	0.231398	0.300303	0.33897	0.476618	0.679852	0.892052
0.0865902	0.433362	0.765261	0.836978	0.840146	0.875389	0.953732	0.0462685	0.124611	0.159854	0.163022	0.234739	0.566638	0.91341
0.0939647	0.283438	0.471587	0.638216	0.712205	0.772363	0.916261	0.083739	0.227637	0.287795	0.361784	0.528413	0.716562	0.906035
0.111364	0.33439	0.551736	0.743752	0.830084	0.843449	0.928407	0.0715934	0.156551	0.169916	0.256248	0.448264	0.66561	0.888636
0.135265	0.412714	0.676987	0.842989	0.886901	0.906654	0.963203	0.0367967	0.0933463	0.113099	0.157011	0.323013	0.587286	0.864735
0.102186	0.298868	0.480798	0.640927	0.713623	0.77721	0.920398	0.0796017	0.22279	0.286377	0.359073	0.519202	0.701132	0.897814
0.125796	0.374306	0.605462	0.766744	0.819583	0.833825	0.924033	0.0759668	0.166175	0.180417	0.233256	0.394538	0.625694	0.874204
0.082235	0.380036	0.672566	0.773582	0.797636	0.839628	0.94081	0.0591896	0.160372	0.202364	0.226418	0.327434	0.619964	0.917765
0.0643419	0.266167	0.466331	0.574809	0.620608	0.662607	0.852303	0.147697	0.337393	0.379392	0.425191	0.533669	0.733833	0.935658
0.0793227	0.387673	0.691632	0.815565	0.864567	0.902254	0.96997	0.0300299	0.0977462	0.135433	0.184435	0.308368	0.612327	0.920677
0.128973	0.385659	0.616272	0.719173	0.736125	0.815575	0.939037	0.0609634	0.184425	0.263875	0.280827	0.383728	0.614341	0.871027
0.0818748	0.243253	0.397146	0.517497	0.563459	0.62578	0.84405	0.15595	0.37422	0.436541	0.482503	0.602854	0.756747	0.918125
0.0799845	0.343452	0.606573	0.726423	0.766636	0.812078	0.92876	0.0712401	0.187922	0.233364	0.273577	0.393427	0.656548	0.920015
0.10777	0.32488	0.529608	0.679035	0.733073	0.791572	0.925035	0.0749649	0.208428	0.266927	0.320965	0.470392	0.67512	0.89223
0.099911	0.295497	0.484489	0.65358	0.729355	0.766602	0.901924	0.0980761	0.233398	0.270645	0.34642	0.515511	0.704503	0.900089
0.11956	0.351012	0.570929	0.742336	0.805719	0.814415	0.911556	0.088444	0.185585	0.194281	0.257664	0.429071	0.648988	0.88044
0.0861099	0.308928	0.531544	0.686927	0.756403	0.799538	0.921337	0.0786632	0.200462	0.243597	0.313073	0.468456	0.691072	0.91389
0.121159	0.368983	0.573704	0.65176	0.674694	0.775985	0.92717	0.0728299	0.224015	0.325306	0.34824	0.426296	0.631017	0.878841
0.116756	0.348495	0.560732	0.657985	0.690136	0.785771	0.924629	0.0753715	0.214229	0.309864	0.342015	0.439268	0.651505	0.883244
0.112209	0.335724	0.535472	0.623912	0.657089	0.764075	0.918942	0.0810581	0.235925	0.342911	0.376088	0.464528	0.664276	0.887791
0.141261	0.429561	0.699983	0.876249	0.935325	0.941518	0.970759	0.0292411	0.0584821	0.0646747	0.123751	0.300017	0.570439	0.858739
0.12672	0.385057	0.634263	0.846142	0.940433	0.951162	0.980945	0.0190548	0.0488382	0.0595667	0.153858	0.365737	0.614943	0.87328
0.0507845	0.155957	0.380456	0.581065	0.611562	0.63652	0.830739	0.169261	0.36348	0.388438	0.418935	0.619544	0.844043	0.949215
0.0859767	0.364539	0.635245	0.764837	0.816309	0.840688	0.932534	0.0674664	0.159312	0.183691	0.235163	0.364755	0.635461	0.914023
0.060605	0.302437	0.661593	0.871161	0.902801	0.915764	0.964364	0.0356365	0.0842361	0.0971992	0.128839	0.338407	0.697563	0.939395
0.11442	0.346255	0.578223	0.775207	0.857638	0.910637	0.981818	0.0181824	0.0893634	0.142362	0.224793	0.421777	0.653745	0.88558
0.0727368	0.222549	0.361885	0.459443	0.494742	0.548327	0.800956	0.199044	0.451673	0.505258	0.540557	0.638115	0.777451	0.927263
0.106142	0.326989	0.533012	0.624331	0.651901	0.750795	0.91106	0.0889404	0.249205	0.348099	0.375669	0.466988	0.673011	0.893858
0.117466	0.35388	0.554535	0.670366	0.704488	0.756038	0.903794	0.096206	0.243962	0.295512	0.329634	0.445465	0.64612	0.882534
0.0957686	0.2878	0.473616	0.615703	0.668237	0.734915	0.900796	0.0992036	0.265085	0.331763	0.384297	0.526384	0.7122	0.904231
0.0939235	0.358461	0.601559	0.751142	0.867176	0.930054	0.976998	0.0230018	0.0699459	0.132824	0.248858	0.398441	0.641539	0.906076
0.0614799	0.28643	0.550735	0.719636	0.831188	0.90527	0.967932	0.0320675	0.0947296	0.168812	0.280364	0.449265	0.71357	0.93852
0.0545644	0.194981	0.358656	0.516677	0.667671	0.811144	0.941911	0.0580892	0.188856	0.332329	0.483323	0.641344	0.805019	0.945436
0.0423886	0.165755	0.312641	0.462313	0.675876	0.867662	0.964824	0.0351763	0.132338	0.324124	0.537687	0.687359	0.834245	0.957611
0.0209649	0.140029	0.429704	0.729448	0.866278	0.917916	0.970447	0.0295534	0.0820837	0.133722	0.270552	0.570296	0.859971	0.979035
0.0289496	0.109755	0.283669	0.490992	0.627298	0.746506	0.907337	0.0926632	0.253494	0.372702	0.509008	0.716331	0.890245	0.97105
0.0315728	0.103898	0.199011	0.33162	0.517638	0.711992	0.899289	0.100711	0.288008	0.482362	0.66838	0.800989	0.896102	0.968427
0.0278282	0.084333	0.160834	0.295576	0.47071	0.626668	0.847205	0.152795	0.373332	0.52929	0.704424	0.839166	0.915667	0.972172
0.0192927	0.0793658	0.198513	0.379875	0.585343	0.774661	0.930753	0.0692474	0.225339	0.414657	0.620125	0.801487	0.920634	0.980707
0.0209698	0.0942716	0.282164	0.48603	0.581099	0.645705	0.841773	0.158227	0.354295	0.418901	0.51397	0.717836	0.905728	0.97903
0.024162	0.0997297	0.240378	0.4158	0.572995	0.723523	0.901517	0.0984826	0.276477	0.427005	0.5842	0.759622	0.90027	0.975838
0.0178988	0.0913068	0.223578	0.408767	0.603539	0.769223	0.924282	0.0757182	0.230777	0.396461	0.591233	0.776422	0.908693	0.982101
0.0351265	0.125827	0.235682	0.346808	0.51224	0.724893	0.914478	0.0855215	0.275107	0.48776	0.653192	0.764318	0.874173	0.964873
0.017888	0.0574254	0.148892	0.31036	0.500585	0.699009	0.899429	0.100571	0.300991	0.499415	0.68964	0.851108	0.942575	0.982112
0.0316881	0.110142	0.218677	0.360715	0.532281	0.711333	0.899544	0.100456	0.288667	0.467719	0.639285	0.781323	0.889858	0.968312
0.0197934	0.0650203	0.194132	0.403362	0.596636	0.76878	0.926601	0.073399	0.23122	0.403364	0.596638	0.805868	0.93498	0.980207
0.024036	0.0849619	0.220669	0.476889	0.72531	0.870745	0.962582	0.0374175	0.129255	0.27469	0.523111	0.779331	0.915038	0.975964
0.0273396	0.0915395	0.23001	0.426458	0.607109	0.760022	0.913561	0.0864389	0.239978	0.392891	0.573542	0.76999	0.908461	0.97266
0.0187422	0.0575083	0.168801	0.407325	0.648689	0.814769	0.94337	0.0566304	0.185231	0.351311	0.592675	0.831199	0.942492	0.981258
0.0297417	0.0875765	0.188066	0.329058	0.479684	0.651243	0.870386	0.129614	0.348757	0.520316	0.670942	0.811934	0.912424	0.970258
0.0269473	0.0816418	0.175802	0.311225	0.452101	0.629549	0.867566	0.132434	0.370451	0.547899	0.688775	0.824198	0.918358	0.973053
0.0190055	0.0585479	0.116353	0.221996	0.377409	0.579993	0.84777	0.15223	0.420007	0.622591	0.778004	0.883647	0.941452	0.980994
0.0275739	0.082243	0.165423	0.335009	0.562574	0.765129	0.92681	0.0731901	0.234871	0.437426	0.664991	0.834577	0.917757	0.972426
0.0225312	0.0768408	0.248424	0.481138	0.657793	0.816985	0.946216	0.0537843	0.183015	0.342207	0.518862	0.751576	0.923159	0.977469
0.031735	0.0993593	0.187727	0.316864	0.48704	0.700464	0.910185	0.0898151	0.299536	0.51296	0.683136	0.812273	0.900641	0.968265
0.0164103	0.0620756	0.217683	0.449519	0.617619	0.753819	0.913702	0.0862984	0.246181	0.382381	0.550481	0.782317	0.937924	0.98359
0.0255115	0.0937189	0.227326	0.412529	0.596112	0.769717	0.927015	0.0729846	0.230283	0.403888	0.587471	0.772674	0.906281	0.974488
0.0201725	0.0624139	0.115528	0.206497	0.365753	0.614238	0.881695	0.118305	0.385762	0.634247	0.793503	0.884472	0.937586	0.979827
0.0180002	0.0551037	0.111226	0.289523	0.585315	0.816256	0.946342	0.0536579	0.183744	0.414685	0.710477	0.888774	0.944896	0.982
0.0272845	0.0545691	0.0940573	0.219554	0.423094	0.651325	0.881013	0.118987	0.348675	0.576906	0.780446	0.905943	0.945431	0.972715
0.0254093	0.081438	0.165806	0.295129	0.478433	0.682632	0.88955	0.11045	0.317368	0.521567	0.704871	0.834194	0.918562	0.974591
0.0178712	0.0536847	0.145152	0.365711	0.647485	0.849659	0.958547	0.041453	0.150341	0.352515	0.634289	0.854848	0.946315	0.982129
0.0290458	0.0967239	0.185995	0.295732	0.434843	0.632184	0.874755	0.125245	0.367816	0.565157	0.704268	0.814005	0.903276	0.970954
0.0130175	0.0497942	0.28919	0.652955	0.856048	0.936702	0.981195	0.0188045	0.0632983	0.143952	0.347045	0.71081	0.950206	0.986983
0.0215115	0.0733377	0.191394	0.397011	0.608296	0.781196	0.930343	0.0696566	0.218804	0.391704	0.602989	0.808606	0.926662	0.978489
0.0287846	0.0868608	0.16082	0.341715	0.591023	0.772492	0.92044	0.0795599	0.227508	0.408977	0.658285	0.83918	0.913139	0.971215
0.026811	0.078861	0.186103	0.413776	0.638174	0.758791	0.90034	0.0996601	0.241209	0.361826	0.586224	0.813897	0.921139	0.973189
0.0238015	0.0713393	0.154486	0.323394	0.561655	0.772416	0.927208	0.0727923	0.227584	0.438345	0.676606	0.845514	0.928661	0.976198
0.0288552	0.0893763	0.169976	0.291223	0.437735	0.631428	0.875461	0.124539	0.368572	0.562265	0.708777	0.830024	0.910624	0.971145
0.0296407	0.0873617	0.19084	0.386448	0.602157	0.790349	0.941521	0.0584793	0.209651	0.397843	0.613552	0.80916	0.912638	0.970359
0.0424111	0.0848221	0.208919	0.438239	0.632863	0.789296	0.928164	0.071836	0.210704	0.367137	0.561761	0.791081	0.915178	0.957589
0.0160417	0.0477016	0.102003	0.209427	0.397498	0.651942	0.893528	0.106472	0.348058	0.602502	0.790573	0.897997	0.952298	0.983958
0.0289482	0.0876063	0.189233	0.371063	0.611123	0.813725	0.94309	0.0569096	0.186275	0.388877	0.628937	0.810767	0.912394	0.971052
0.0384934	0.0769867	0.150209	0.304336	0.466607	0.66337	0.889383	0.110617	0.33663	0.533393	0.695664	0.849791	0.923013	0.961507
0.0153019	0.0455104	0.101276	0.233913	0.461981	0.708725	0.90959	0.0904098	0.291275	0.538019	0.766087	0.898724	0.95449	0.984698
0.0270244	0.0894817	0.243599	0.479672	0.653584	0.776923	0.921869	0.0781312	0.223077	0.346416	0.520328	0.756401	0.910518	0.972976
0.0172609	0.055628	0.143263	0.242474	0.353226	0.640125	0.924478	0.0755224	0.359875	0.646774	0.757526	0.856737	0.944372	0.982739
0.0168102	0.0500117	0.103831	0.220182	0.406045	0.659801	0.903309	0.0966914	0.340199	0.593955	0.779818	0.896169	0.949988	0.98319
0.0219682	0.0684757	0.13517	0.281545	0.531086	0.768478	0.930275	0.0697253	0.231522	0.468914	0.718455	0.86483	0.931524	0.978032
0.0167262	0.0532818	0.146643	0.352192	0.625465	0.857222	0.973862	0.0261382	0.142778	0.374535	0.647808	0.853357	0.946718	0.983274
0.0434739	0.0869479	0.159312	0.313613	0.47756	0.660658	0.880872	0.119128	0.339342	0.52244	0.686387	0.840688	0.913052	0.956526
0.0200995	0.0611784	0.153928	0.361608	0.644266	0.869681	0.974174	0.0258262	0.130319	0.355734	0.638392	0.846072	0.938822	0.9799
0.0180222	0.0547059	0.0981866	0.188429	0.385604	0.695058	0.93638	0.06362	0.304942	0.614396	0.811571	0.901813	0.945294	0.981978
0.0153614	0.0499869	0.312756	0.69276	0.870578	0.935521	0.979572	0.0204279	0.0644791	0.129422	0.30724	0.687244	0.950013	0.984639
0.025939	0.0799462	0.153591	0.296009	0.509355	0.728461	0.915531	0.0844691	0.271539	0.490645	0.703991	0.846409	0.920054	0.974061
0.0176304	0.0549138	0.165358	0.367229	0.566218	0.755423	0.928359	0.0716409	0.244577	0.433782	0.632771	0.834642	0.945086	0.98237
0.0251643	0.0503286	0.126596	0.301608	0.489341	0.676136	0.886972	0.113028	0.323864	0.510659	0.698392	0.873404	0.949671	0.974836
0.019399	0.0595857	0.121183	0.246584	0.418137	0.617722	0.865172	0.134828	0.382278	0.581863	0.753416	0.878817	0.940414	0.980601
0.030056	0.0928156	0.195613	0.366459	0.538633	0.679752	0.874724	0.125276	0.320248	0.461367	0.633541	0.804387	0.907184	0.969944
0.026122	0.0792572	0.145131	0.275518	0.470347	0.668846	0.882021	0.117979	0.331154	0.529653	0.724482	0.854869	0.920743	0.973878
0.0236818	0.0733221	0.165847	0.344729	0.548803	0.718402	0.898121	0.101879	0.281598	0.451197	0.655271	0.834153	0.926678	0.976318
0.0202535	0.0619612	0.117486	0.228662	0.455518	0.724983	0.922349	0.0776506	0.275017	0.544482	0.771338	0.882514	0.938039	0.979747
0.0264436	0.0802273	0.143076	0.255947	0.435312	0.659892	0.891236	0.108764	0.340108	0.564688	0.744053	0.856924	0.919773	0.973556
0.0162639	0.0490363	0.117296	0.24533	0.40514	0.616098	0.871765	0.128235	0.383902	0.59486	0.75467	0.882704	0.950964	0.983736
0.0442114	0.0884228	0.1482	0.308104	0.514	0.697793	0.887908	0.112092	0.302207	0.486	0.691896	0.8518	0.911577	0.955789
0	0.0468916	0.167758	0.335205	0.519768	0.70295	0.89752	0.10248	0.29705	0.480232	0.664795	0.832242	0.953108	1
0.00106063	0.00212126	0.0634878	0.224159	0.423526	0.634748	0.872954	0.127046	0.365252	0.576474	0.775841	0.936512	0.997879	0.998939
0.00141723	0.00283446	0.0522343	0.178313	0.403003	0.689596	0.914088	0.085912	0.310404	0.596997	0.821687	0.947766	0.997166	0.998583
0	0.0452026	0.145849	0.262267	0.41676	0.638232	0.883093	0.116907	0.361768	0.58324	0.737733	0.854151	0.954797	1
0	0.0288161	0.0901048	0.210159	0.431026	0.676952	0.894796	0.105204	0.323048	0.568974	0.789841	0.909895	0.971184	1
0	0.0451192	0.143931	0.315824	0.53547	0.720827	0.902369	0.0976312	0.279173	0.46453	0.684176	0.856069	0.954881	1
0.00134365	0.00268731	0.0539449	0.188159	0.394709	0.632191	0.873039	0.126961	0.367809	0.605291	0.811841	0.946055	0.997313	0.998656
0	0.0436292	0.142147	0.274859	0.456176	0.678204	0.898368	0.101632	0.321796	0.543824	0.725141	0.857853	0.956371	1
0	0.0412803	0.158371	0.349463	0.580555	0.782125	0.933943	0.0660572	0.217875	0.419445	0.650537	0.841629	0.95872	1
0	0.0333964	0.126224	0.32371	0.616519	0.848665	0.963028	0.036972	0.151335	0.383481	0.67629	0.873776	0.966604	1
0	0.0372514	0.190278	0.454113	0.685945	0.824316	0.939458	0.0605421	0.175684	0.314055	0.545887	0.809722	0.962749	1
0	2.04836e-05	0.0394654	0.150559	0.363664	0.672206	0.919656	0.0803442	0.327794	0.636336	0.849441	0.960535	0.99998	1
0	0.0276293	0.0990669	0.224267	0.418644	0.70109	0.935276	0.0647244	0.29891	0.581356	0.775733	0.900933	0.972371	1
0	0.0407648	0.135952	0.279017	0.478369	0.698957	0.904417	0.0955831	0.301043	0.521631	0.720983	0.864048	0.959235	1
0	0.0359523	0.175669	0.410553	0.626819	0.775315	0.919332	0.0806675	0.224685	0.373181	0.589447	0.824331	0.964048	1
0	0.000666991	0.0681861	0.247197	0.484734	0.702271	0.897215	0.102785	0.297729	0.515266	0.752803	0.931814	0.999333	1
0	0.000243334	0.0746075	0.239649	0.458916	0.702396	0.908765	0.0912353	0.297604	0.541084	0.760351	0.925393	0.999757	1
0	0.0404553	0.142822	0.280562	0.450846	0.67116	0.898508	0.101492	0.32884	0.549154	0.719438	0.857178	0.959545	1
0	0.000964544	0.0679621	0.230507	0.44407	0.671639	0.891078	0.108922	0.328361	0.55593	0.769493	0.932038	0.999035	1
0	0.0512281	0.214195	0.440883	0.636489	0.783117	0.924543	0.075457	0.216883	0.363511	0.559117	0.785805	0.948772	1
0.00127154	0.00254308	0.0712604	0.228457	0.421505	0.639379	0.876343	0.123657	0.360621	0.578495	0.771543	0.92874	0.997457	0.998728
0	0.00144056	0.0740238	0.231305	0.413606	0.662191	0.907307	0.0926932	0.337809	0.586394	0.768695	0.925976	0.998559	1
0	0.0286705	0.122943	0.290851	0.497045	0.696186	0.895719	0.104281	0.303814	0.502955	0.709149	0.877057	0.97133	1
0	0.00191413	0.0999675	0.322165	0.550857	0.73447	0.907724	0.0922756	0.26553	0.449143	0.677835	0.900032	0.998086	1
0	0.00124238	0.0524923	0.202351	0.405963	0.609709	0.854847	0.145153	0.390291	0.594037	0.797649	0.947508	0.998758	1
0	0.00208276	0.085019	0.269045	0.467655	0.670108	0.888561	0.111439	0.329892	0.532345	0.730955	0.914981	0.997917	1
0	8.03633e-05	0.0489048	0.176404	0.385752	0.650976	0.892804	0.107196	0.349024	0.614248	0.823596	0.951095	0.99992	1
0	0.0420898	0.143443	0.269009	0.432662	0.653001	0.887995	0.112005	0.346999	0.567338	0.730991	0.856557	0.95791	1
0.000600684	0.00120137	0.095737	0.263976	0.427425	0.618617	0.860032	0.139968	0.381383	0.572575	0.736024	0.904263	0.998799	0.999399
0.0223666	0.0691692	0.132133	0.228003	0.354101	0.523415	0.811988	0.188012	0.476585	0.645899	0.771997	0.867867	0.930831	0.977633
0.0208757	0.0627025	0.115963	0.199771	0.351277	0.615817	0.890175	0.109825	0.384183	0.648723	0.800229	0.884037	0.937297	0.979124
0.0448835	0.0897669	0.135474	0.234824	0.351034	0.508808	0.802007	0.197993	0.491192	0.648966	0.765176	0.864526	0.910233	0.955117
0.02231	0.066746	0.11627	0.199539	0.350366	0.577902	0.85524	0.14476	0.422098	0.649634	0.800461	0.88373	0.933254	0.97769
0.0171564	0.051215	0.100961	0.182975	0.297676	0.477021	0.795418	0.204582	0.522979	0.702324	0.817025	0.899039	0.948785	0.982844
0.0387908	0.114648	0.151715	0.206825	0.374754	0.637115	0.893327	0.106673	0.362885	0.625246	0.793175	0.848285	0.885352	0.961209
0.0133049	0.0400109	0.0723478	0.117304	0.228455	0.474243	0.817451	0.182549	0.525757	0.771545	0.882696	0.927652	0.959989	0.986695
0.00877689	0.0175538	0.0264638	0.046689	0.0805178	0.195037	0.643521	0.356479	0.804963	0.919482	0.953311	0.973536	0.982446	0.991223
0.0442687	0.0885373	0.0892878	0.136619	0.228448	0.383627	0.746779	0.253221	0.616373	0.771552	0.863381	0.910712	0.911463	0.955731
0.0160584	0.0475782	0.0897521	0.168177	0.321371	0.53393	0.822504	0.177496	0.46607	0.678629	0.831823	0.910248	0.952422	0.983942
0.0226709	0.0682759	0.113832	0.167735	0.259025	0.457819	0.798303	0.201697	0.542181	0.740975	0.832265	0.886168	0.931724	0.977329
0.0210765	0.0632811	0.104568	0.15456	0.238761	0.385519	0.738955	0.261045	0.614481	0.761239	0.84544	0.895432	0.936719	0.978924
0.0409068	0.0818137	0.1243	0.241618	0.411016	0.600156	0.847364	0.152636	0.399844	0.588984	0.758382	0.8757	0.918186	0.959093
0.0100125	0.0296423	0.0512588	0.077543	0.125228	0.371436	0.792122	0.207878	0.628564	0.874772	0.922457	0.948741	0.970358	0.989987
0.0230124	0.0704211	0.133252	0.229705	0.376513	0.586544	0.853893	0.146107	0.413456	0.623487	0.770295	0.866748	0.929579	0.976988
0.0218747	0.0437494	0.0779527	0.168174	0.314015	0.532147	0.830227	0.169773	0.467853	0.685985	0.831826	0.922047	0.956251	0.978125
0.0064279	0.0196255	0.0354742	0.063081	0.143776	0.356095	0.753123	0.246877	0.643905	0.856224	0.936919	0.964526	0.980375	0.993572
0.027295	0.0816085	0.158078	0.261454	0.376819	0.550419	0.83129	0.16871	0.449581	0.623181	0.738546	0.841922	0.918392	0.972705
0.00675907	0.0206569	0.0362059	0.0547459	0.0872358	0.293235	0.738437	0.261563	0.706765	0.912764	0.945254	0.963794	0.979343	0.993241
0.0375724	0.115096	0.194535	0.234022	0.273579	0.426787	0.770219	0.229781	0.573213	0.726421	0.765978	0.805465	0.884904	0.962428
0.00615887	0.0185694	0.030987	0.0475119	0.0800336	0.195364	0.644266	0.355734	0.804636	0.919966	0.952488	0.969013	0.981431	0.993841
0.0262212	0.0798702	0.141791	0.228197	0.35351	0.541016	0.827561	0.172439	0.458984	0.64649	0.771803	0.858209	0.92013	0.973779
0.022997	0.0684512	0.123256	0.207879	0.351867	0.587064	0.865274	0.134726	0.412936	0.648133	0.792121	0.876744	0.931549	0.977003
0.0180345	0.0548389	0.110707	0.187562	0.272769	0.458298	0.799187	0.200813	0.541702	0.727231	0.812438	0.889293	0.945161	0.981966
0.00630529	0.0187826	0.0314663	0.0483334	0.0890081	0.287577	0.727913	0.272087	0.712423	0.910992	0.951667	0.968534	0.981217	0.993695
0.0193763	0.0387525	0.070058	0.149758	0.272569	0.522835	0.849342	0.150658	0.477165	0.727431	0.850242	0.929942	0.961247	0.980624
0.0159621	0.0477142	0.0888175	0.149777	0.228263	0.38035	0.744798	0.255202	0.61965	0.771737	0.850223	0.911183	0.952286	0.984038
0.0265075	0.0821049	0.14929	0.228944	0.315815	0.466886	0.786322	0.213678	0.533114	0.684185	0.771056	0.85071	0.917895	0.973493
0.044869	0.0974402	0.105142	0.112942	0.221449	0.495099	0.83402	0.16598	0.504901	0.778551	0.887058	0.894858	0.90256	0.955131
0.0251965	0.0516368	0.0781605	0.129699	0.155958	0.217018	0.63904	0.36096	0.782982	0.844042	0.870301	0.92184	0.948363	0.974804
0.0490867	0.0981734	0.0982912	0.15678	0.306498	0.550346	0.851423	0.148577	0.449654	0.693502	0.84322	0.901709	0.901827	0.950913
0.0162564	0.0517377	0.103377	0.186181	0.318078	0.535346	0.835553	0.164447	0.464654	0.681922	0.813819	0.896623	0.948262	0.983744
0.0464248	0.0935399	0.0945969	0.0949636	0.148727	0.321786	0.720541	0.279459	0.678214	0.851273	0.905036	0.905403	0.90646	0.953575
0.0415172	0.12487	0.166706	0.220727	0.338924	0.523997	0.822448	0.177552	0.476003	0.661076	0.779273	0.833294	0.87513	0.958483
0.0388091	0.0776183	0.117036	0.196021	0.286498	0.49791	0.829207	0.170793	0.50209	0.713502	0.803979	0.882964	0.922382	0.961191
0.0254746	0.0790165	0.140748	0.228957	0.355036	0.531718	0.818433	0.181567	0.468282	0.644964	0.771043	0.859252	0.920984	0.974525
0.027124	0.0849251	0.15662	0.251239	0.36418	0.539716	0.827956	0.172044	0.460284	0.63582	0.748761	0.84338	0.915075	0.972876
0.000385989	0.000771979	0.0271038	0.0534458	0.0802017	0.187786	0.634312	0.365688	0.812214	0.919798	0.946554	0.972896	0.999228	0.999614
0.00393837	0.0108004	0.0137241	0.0614898	0.170111	0.376799	0.761316	0.238684	0.623201	0.829889	0.93851	0.986276	0.9892	0.996062
0	0.0320637	0.109813	0.215414	0.358895	0.565557	0.844327	0.155673	0.434443	0.641105	0.784586	0.890187	0.967936	1
0.00116797	0.00366288	0.00498982	0.0051731	0.0439539	0.275407	0.734132	0.265868	0.724593	0.956046	0.994827	0.99501	0.996337	0.998832
0	0.0209795	0.0728463	0.164321	0.314624	0.511259	0.809088	0.190912	0.488741	0.685376	0.835679	0.927154	0.979021	1
0	0.0191204	0.0576956	0.0976796	0.147622	0.304334	0.715816	0.284184	0.695666	0.852378	0.90232	0.942304	0.98088	1
0	0.042146	0.130903	0.257958	0.418211	0.606314	0.857303	0.142697	0.393686	0.581789	0.742042	0.869097	0.957854	1
0	0.0458024	0.137756	0.229445	0.330871	0.517099	0.823718	0.176282	0.482901	0.669129	0.770555	0.862244	0.954198	1
0	0.000598497	0.0576216	0.179273	0.324109	0.549498	0.847639	0.152361	0.450502	0.675891	0.820727	0.942378	0.999402	1
0	0.000476579	0.0331464	0.100045	0.204297	0.439559	0.802637	0.197363	0.560441	0.795703	0.899955	0.966854	0.999523	1
1.0797e-05	2.15939e-05	0.0533791	0.174644	0.319671	0.504294	0.805899	0.194101	0.495706	0.680329	0.825356	0.946621	0.999978	0.999989
0	0.000576175	0.0477524	0.160896	0.315812	0.566881	0.864789	0.135211	0.433119	0.684188	0.839104	0.952248	0.999424	1
0.000285268	0.000570535	0.0533954	0.173555	0.3254	0.577928	0.872972	0.127028	0.422072	0.6746	0.826445	0.946605	0.999429	0.999715
0	0.0216216	0.0659275	0.117257	0.188397	0.377412	0.761966	0.238034	0.622588	0.811603	0.882743	0.934072	0.978378	1
0.000589754	0.00117951	0.0355782	0.112153	0.216387	0.442453	0.80323	0.19677	0.557547	0.783613	0.887847	0.964422	0.99882	0.99941
0	0.000230576	0.0361941	0.116562	0.217848	0.38611	0.74886	0.25114	0.61389	0.782152	0.883438	0.963806	0.999769	1
0	0.000125177	0.000664877	0.0334975	0.128101	0.34558	0.750437	0.249563	0.65442	0.871899	0.966503	0.999335	0.999875	1
0	0.000734245	0.0538786	0.178301	0.341968	0.561545	0.844734	0.155266	0.438455	0.658032	0.821699	0.946121	0.999266	1
0	0.00165725	0.0515935	0.153821	0.261976	0.408675	0.750583	0.249417	0.591325	0.738024	0.846179	0.948406	0.998343	1
0	0.0478484	0.143985	0.193377	0.249288	0.419092	0.767044	0.232956	0.580908	0.750712	0.806623	0.856015	0.952152	1
0	0.00105854	0.041922	0.142375	0.287178	0.499782	0.814116	0.185884	0.500218	0.712822	0.857625	0.958078	0.998941	1
0	0.0382898	0.12363	0.234595	0.39009	0.603927	0.863092	0.136908	0.396073	0.60991	0.765405	0.87637	0.96171	1
0.00667192	0.0209124	0.028481	0.112851	0.319875	0.575537	0.854272	0.145728	0.424463	0.680125	0.887149	0.971519	0.979088	0.993328
0.000483329	0.00362223	0.00627781	0.00916979	0.068158	0.284974	0.722847	0.277153	0.715026	0.931842	0.99083	0.993722	0.996378	0.999517
0	0.000173476	0.00968271	0.0328134	0.102939	0.302874	0.723239	0.276761	0.697126	0.897061	0.967187	0.990317	0.999827	1
0	0.00102511	0.0435188	0.126468	0.212285	0.375672	0.747361	0.252639	0.624328	0.787715	0.873532	0.956481	0.998975	1
0.000907031	0.00222252	0.00263097	0.00542308	0.0612752	0.254857	0.697689	0.302311	0.745143	0.938725	0.994577	0.997369	0.997777	0.999093
0.107367	0.322372	0.467467	0.504923	0.5325	0.667031	0.886993	0.113007	0.332969	0.4675	0.495077	0.532533	0.677628	0.892633
0.133561	0.401044	0.583439	0.631912	0.631987	0.682587	0.866556	0.133444	0.317413	0.368013	0.368088	0.416561	0.598956	0.866439
0.220882	0.513979	0.641419	0.696643	0.732331	0.821618	0.937608	0.062392	0.178382	0.267669	0.303357	0.358581	0.486021	0.779118
0.155272	0.467065	0.67653	0.729474	0.771544	0.863348	0.956542	0.0434584	0.136652	0.228456	0.270526	0.32347	0.532935	0.844728
0.131605	0.30652	0.374818	0.399806	0.420022	0.573715	0.853595	0.146405	0.426285	0.579978	0.600194	0.625182	0.69348	0.868395
0.158557	0.475788	0.671372	0.708282	0.759153	0.856403	0.951391	0.0486088	0.143597	0.240847	0.291718	0.328628	0.524212	0.841443
0.104367	0.313079	0.443677	0.46993	0.492757	0.627192	0.8694	0.1306	0.372808	0.507243	0.53007	0.556323	0.686921	0.895633
0.246715	0.577285	0.697155	0.73317	0.747196	0.817605	0.936994	0.0630059	0.182395	0.252804	0.26683	0.302845	0.422715	0.753285
0.183289	0.550527	0.776981	0.819486	0.841516	0.908202	0.976429	0.0235709	0.0917984	0.158484	0.180514	0.223019	0.449473	0.816711
0.153442	0.461847	0.668631	0.720451	0.751287	0.841392	0.95033	0.0496699	0.158608	0.248713	0.279549	0.331369	0.538153	0.846558
0.102242	0.298448	0.455831	0.519251	0.568634	0.710018	0.90101	0.0989904	0.289982	0.431366	0.480749	0.544169	0.701552	0.897758
0.0890049	0.387827	0.63305	0.668455	0.716225	0.822924	0.940927	0.0590732	0.177076	0.283775	0.331545	0.36695	0.612173	0.910995
0.0856343	0.380667	0.590065	0.59835	0.658484	0.776625	0.921458	0.0785418	0.223375	0.341516	0.40165	0.409935	0.619333	0.914366
0.115716	0.347875	0.517523	0.570729	0.63517	0.781521	0.931716	0.0682844	0.218479	0.36483	0.429271	0.482477	0.652125	0.884284
0.0720538	0.367661	0.641074	0.690934	0.728671	0.830439	0.947235	0.0527653	0.169561	0.271329	0.309066	0.358926	0.632339	0.927946
0.115107	0.341207	0.525909	0.599617	0.601028	0.694431	0.893212	0.106788	0.305569	0.398972	0.400383	0.474091	0.658793	0.884893
0.0818726	0.244018	0.367552	0.410812	0.447233	0.547253	0.805427	0.194573	0.452747	0.552767	0.589188	0.632448	0.755982	0.918127
0.104001	0.312134	0.488938	0.561609	0.625385	0.779871	0.935291	0.0647092	0.220129	0.374615	0.438391	0.511062	0.687866	0.895999
0.107707	0.325407	0.500165	0.56493	0.620271	0.74785	0.910045	0.0899553	0.25215	0.379729	0.43507	0.499835	0.674593	0.892293
0.0956452	0.281755	0.441941	0.511664	0.564109	0.713874	0.905597	0.0944031	0.286126	0.435891	0.488336	0.558059	0.718245	0.904355
0.105004	0.313439	0.473599	0.530327	0.615218	0.786263	0.936208	0.0637919	0.213737	0.384782	0.469673	0.526401	0.686561	0.894996
0.109707	0.321389	0.50167	0.579975	0.627954	0.752884	0.914917	0.0850826	0.247116	0.372046	0.420025	0.49833	0.678611	0.890293
0.0527626	0.159003	0.241766	0.271052	0.31748	0.518104	0.83615	0.16385	0.481896	0.68252	0.728948	0.758234	0.840997	0.947237
0.0332056	0.169638	0.29454	0.316216	0.420893	0.64756	0.884775	0.115225	0.35244	0.579107	0.683784	0.70546	0.830362	0.966794
0.126956	0.377401	0.551125	0.601362	0.628029	0.726926	0.899578	0.100422	0.273074	0.371971	0.398638	0.448875	0.622599	0.873044
0.0733873	0.349011	0.551248	0.609281	0.733792	0.853	0.952865	0.0471348	0.147	0.266208	0.390719	0.448752	0.650989	0.926613
0.103776	0.308794	0.410037	0.440292	0.527799	0.693937	0.901411	0.0985885	0.306063	0.472201	0.559708	0.589963	0.691206	0.896224
0.122378	0.338391	0.432026	0.474986	0.59929	0.753891	0.913574	0.0864263	0.246109	0.40071	0.525014	0.567974	0.661609	0.877622
0.11358	0.342196	0.490607	0.523982	0.586673	0.717778	0.893096	0.106904	0.282222	0.413327	0.476018	0.509393	0.657804	0.88642
0.0997523	0.294962	0.458008	0.525597	0.574604	0.710872	0.899067	0.100933	0.289128	0.425396	0.474403	0.541992	0.705038	0.900248
0.0817286	0.244411	0.388373	0.451382	0.477928	0.587307	0.835071	0.164929	0.412693	0.522072	0.548618	0.611627	0.755589	0.918271
0.0777486	0.231199	0.343351	0.379802	0.412279	0.522068	0.79969	0.20031	0.477932	0.587721	0.620198	0.656649	0.768801	0.922251
0.0549879	0.262218	0.445166	0.475872	0.530407	0.737842	0.945371	0.0546286	0.262158	0.469593	0.524128	0.554834	0.737782	0.945012
0.0890902	0.272568	0.431621	0.496286	0.568208	0.725283	0.905218	0.0947817	0.274717	0.431792	0.503714	0.568379	0.727432	0.91091
0.122702	0.359523	0.473642	0.498485	0.582922	0.737213	0.915956	0.0840442	0.262787	0.417078	0.501515	0.526358	0.640477	0.877298
0.0809049	0.246182	0.330555	0.405873	0.569276	0.740504	0.911824	0.0881761	0.259496	0.430724	0.594127	0.669445	0.753818	0.919095
0.102979	0.315121	0.477822	0.531362	0.594667	0.726944	0.897958	0.102042	0.273056	0.405333	0.468638	0.522178	0.684879	0.897021
0.116455	0.357196	0.525264	0.569046	0.593759	0.69986	0.890624	0.109376	0.30014	0.406241	0.430954	0.474736	0.642804	0.883545
0.0569488	0.163392	0.212886	0.232791	0.301765	0.513377	0.83796	0.16204	0.486623	0.698235	0.767209	0.787114	0.836608	0.943051
0.0468435	0.143337	0.217372	0.241756	0.278662	0.478093	0.820309	0.179691	0.521907	0.721338	0.758244	0.782628	0.856663	0.953156
0.104493	0.312916	0.475012	0.533179	0.581593	0.724215	0.909211	0.0907885	0.275785	0.418407	0.466821	0.524988	0.687084	0.895507
0.0420693	0.202232	0.439227	0.589789	0.621448	0.657579	0.846855	0.153145	0.342421	0.378552	0.410211	0.560773	0.797768	0.957931
0.0708635	0.211045	0.34133	0.4372	0.472104	0.528537	0.792485	0.207515	0.471463	0.527896	0.5628	0.65867	0.788955	0.929137
0.114508	0.343969	0.537113	0.616098	0.616891	0.708178	0.899733	0.100267	0.291822	0.383109	0.383902	0.462887	0.656031	0.885492
0.0451139	0.138391	0.186554	0.212429	0.283325	0.487053	0.822881	0.177119	0.512947	0.716675	0.787571	0.813446	0.861609	0.954886
0.0490935	0.151231	0.248545	0.302052	0.311288	0.45427	0.798626	0.201374	0.54573	0.688712	0.697948	0.751455	0.848769	0.950906
0.113014	0.338103	0.524402	0.598625	0.647276	0.751434	0.90347	0.09653	0.248566	0.352724	0.401375	0.475598	0.661897	0.886986
0.0417183	0.125795	0.171752	0.17535	0.31358	0.591821	0.865917	0.134083	0.408179	0.68642	0.82465	0.828248	0.874205	0.958282
0.0800299	0.230024	0.316835	0.333682	0.351519	0.44213	0.757451	0.242549	0.55787	0.648481	0.666318	0.683165	0.769976	0.91997
0.07574	0.350673	0.616035	0.682204	0.704519	0.794122	0.930705	0.069295	0.205878	0.295481	0.317796	0.383965	0.649327	0.92426
0.103395	0.309739	0.450586	0.488485	0.538414	0.691028	0.896857	0.103143	0.308972	0.461586	0.511515	0.549414	0.690261	0.896605
0.106703	0.324643	0.484751	0.533624	0.594765	0.714225	0.886272	0.113728	0.285775	0.405235	0.466376	0.515249	0.675357	0.893297
0.0728463	0.218171	0.29065	0.358582	0.59756	0.827003	0.9427	0.0573	0.172997	0.40244	0.641418	0.70935	0.781829	0.927154
0.0527015	0.157745	0.248584	0.287081	0.307223	0.493034	0.829351	0.170649	0.506966	0.692777	0.712919	0.751416	0.842255	0.947298
0.0858577	0.251858	0.332	0.406902	0.573053	0.747064	0.914913	0.0850874	0.252936	0.426947	0.593098	0.668	0.748142	0.914142
0.0854649	0.257874	0.382265	0.419712	0.437315	0.500616	0.773157	0.226843	0.499384	0.562685	0.580288	0.617735	0.742126	0.914535
0.0426118	0.20601	0.367698	0.431376	0.454152	0.576868	0.849792	0.150208	0.423132	0.545848	0.568624	0.632302	0.79399	0.957388
0.0975255	0.292351	0.454863	0.520076	0.615764	0.79183	0.936105	0.0638954	0.20817	0.384236	0.479924	0.545137	0.707649	0.902474
0.0882966	0.26466	0.421025	0.489323	0.537041	0.673903	0.881524	0.118476	0.326097	0.462959	0.510677	0.578975	0.73534	0.911703
0.100027	0.289326	0.378598	0.417044	0.536923	0.723	0.913822	0.0861784	0.277	0.463077	0.582956	0.621402	0.710674	0.899973
0.0446529	0.135323	0.183218	0.185096	0.209586	0.423242	0.806203	0.193797	0.576758	0.790414	0.814904	0.816782	0.864677	0.955347
0.0474265	0.129958	0.165062	0.208929	0.409262	0.724586	0.941722	0.0582779	0.275414	0.590738	0.791071	0.834938	0.870042	0.952574
0.0824856	0.244617	0.352156	0.38005	0.433474	0.569589	0.82614	0.17386	0.430411	0.566526	0.61995	0.647844	0.755383	0.917514
0.0596397	0.179747	0.240215	0.270668	0.317444	0.411721	0.744837	0.255163	0.588279	0.682556	0.729332	0.759785	0.820253	0.94036
0.00944653	0.0568161	0.192569	0.346368	0.474674	0.658897	0.885392	0.114608	0.341103	0.525326	0.653632	0.807431	0.943184	0.990553
0.0139759	0.0466501	0.110781	0.255226	0.454158	0.64056	0.863521	0.136479	0.35944	0.545842	0.744774	0.889219	0.95335	0.986024
0.00810434	0.0373855	0.146636	0.314859	0.461569	0.647198	0.883134	0.116866	0.352802	0.538431	0.685141	0.853364	0.962614	0.991896
0.00873012	0.0362061	0.194984	0.4946	0.734116	0.857645	0.95062	0.04938	0.142355	0.265884	0.5054	0.805016	0.963794	0.99127
0.0113144	0.0481516	0.139716	0.270684	0.470103	0.719925	0.917628	0.0823721	0.280075	0.529897	0.729316	0.860284	0.951848	0.988686
0.0131518	0.0403335	0.0856317	0.16709	0.289747	0.506618	0.82551	0.17449	0.493382	0.710253	0.83291	0.914368	0.959666	0.986848
0.0235322	0.0470645	0.114101	0.274579	0.456628	0.624142	0.851525	0.148475	0.375858	0.543372	0.725421	0.885899	0.952936	0.976468
0.0144014	0.0415952	0.118585	0.283561	0.481468	0.651014	0.861716	0.138284	0.348986	0.518532	0.716439	0.881415	0.958405	0.985599
0.00921954	0.0303703	0.130947	0.370004	0.641801	0.840992	0.959399	0.0406008	0.159008	0.358199	0.629996	0.869053	0.96963	0.99078
0.00932541	0.0291602	0.194183	0.425852	0.550721	0.686328	0.887111	0.112889	0.313672	0.449279	0.574148	0.805817	0.97084	0.990675
0.00691308	0.0220192	0.118097	0.35953	0.632268	0.825235	0.949505	0.0504947	0.174765	0.367732	0.64047	0.881903	0.977981	0.993087
0.0103353	0.0307899	0.0658958	0.155876	0.327309	0.586084	0.86921	0.13079	0.413916	0.672691	0.844124	0.934104	0.96921	0.989665
0.00699302	0.0212603	0.0431174	0.104076	0.246077	0.524163	0.853312	0.146688	0.475837	0.753923	0.895924	0.956883	0.97874	0.993007
0.00535648	0.016443	0.0369789	0.132881	0.363915	0.656259	0.899332	0.100668	0.343741	0.636085	0.867119	0.963021	0.983557	0.994644
0.00989259	0.0435212	0.219175	0.430709	0.551955	0.761034	0.954242	0.0457584	0.238966	0.448045	0.569291	0.780825	0.956479	0.990107
0.0101137	0.0324018	0.079822	0.161054	0.336164	0.603697	0.871053	0.128947	0.396303	0.663836	0.838946	0.920178	0.967598	0.989886
0.00814018	0.0246502	0.0554955	0.139305	0.322219	0.62532	0.90342	0.0965799	0.37468	0.677781	0.860695	0.944505	0.97535	0.99186
0.0112642	0.0389832	0.131661	0.302067	0.490432	0.689705	0.897398	0.102602	0.310295	0.509568	0.697933	0.868339	0.961017	0.988736
0.00469142	0.0152901	0.0726439	0.202008	0.368132	0.570847	0.842678	0.157322	0.429153	0.631868	0.797992	0.927356	0.98471	0.995309
0	0.00591567	0.110612	0.364359	0.599451	0.765657	0.925868	0.0741323	0.234343	0.400549	0.635641	0.889388	0.994084	1
0	0.00536578	0.0291442	0.158104	0.433423	0.697117	0.89802	0.10198	0.302883	0.566577	0.841896	0.970856	0.994634	1
0.000192091	0.000384181	0.0135115	0.0739908	0.244643	0.513614	0.829643	0.170357	0.486386	0.755357	0.926009	0.986488	0.999616	0.999808
0	0.00015331	0.0400034	0.147315	0.279544	0.443015	0.770936	0.229064	0.556985	0.720456	0.852685	0.959997	0.999847	1
0	0.00764382	0.032249	0.114309	0.2931	0.54953	0.846134	0.153866	0.45047	0.7069	0.885691	0.967751	0.992356	1
5.28892e-05	0.000105778	0.0174429	0.0983358	0.38791	0.750923	0.943958	0.0560417	0.249077	0.61209	0.901664	0.982557	0.999894	0.999947
0	0.0214098	0.138831	0.353188	0.585935	0.779899	0.929731	0.070269	0.220101	0.414065	0.646812	0.861169	0.97859	1
0	0.0130229	0.0602973	0.138217	0.232466	0.401639	0.760115	0.239885	0.598361	0.767534	0.861783	0.939703	0.986977	1
0	0.000630901	0.0247488	0.0947904	0.238908	0.499353	0.831117	0.168883	0.500647	0.761092	0.90521	0.975251	0.999369	1
0	0.0202946	0.129748	0.295778	0.477368	0.682513	0.891471	0.108529	0.317487	0.522632	0.704222	0.870252	0.979705	1
0	0.0198195	0.120708	0.307296	0.522472	0.725015	0.908951	0.0910493	0.274985	0.477528	0.692704	0.879292	0.98018	1
0.250756	0.643773	0.812848	0.839663	0.85854	0.880453	0.941744	0.0582556	0.119547	0.14146	0.160337	0.187152	0.356227	0.749244
0.158245	0.474341	0.735802	0.897739	0.956067	0.976632	0.998598	0.00140175	0.0233683	0.043933	0.102261	0.264198	0.525659	0.841755
0.158955	0.477711	0.712115	0.795327	0.803938	0.853738	0.951769	0.0482305	0.146262	0.196062	0.204673	0.287885	0.522289	0.841045
0.114372	0.34274	0.562245	0.74271	0.817666	0.867766	0.958934	0.0410664	0.132234	0.182334	0.25729	0.437755	0.65726	0.885628
0.154154	0.462449	0.738178	0.896494	0.933222	0.940975	0.974364	0.0256361	0.0590249	0.0667776	0.103506	0.261822	0.537551	0.845846
0.148169	0.436091	0.668065	0.800835	0.899424	0.978731	1	0	0.0212694	0.100576	0.199165	0.331935	0.563909	0.851831
0.128941	0.388441	0.614093	0.712921	0.716656	0.772981	0.914653	0.0853469	0.227019	0.283344	0.287079	0.385907	0.611559	0.871059
0.131908	0.394765	0.631743	0.79042	0.886633	0.930198	0.965099	0.0349012	0.0698024	0.113367	0.20958	0.368257	0.605235	0.868092
0.0949426	0.285746	0.473974	0.643454	0.720566	0.774482	0.914198	0.0858017	0.225518	0.279434	0.356546	0.526026	0.714254	0.905057
0.149753	0.44711	0.712408	0.851062	0.905365	0.938708	0.969354	0.0306458	0.0612915	0.0946348	0.148938	0.287592	0.55289	0.850247
0.101809	0.303462	0.497197	0.638197	0.685304	0.760493	0.917842	0.0821584	0.239507	0.314696	0.361803	0.502803	0.696538	0.898191
0.110963	0.331802	0.545895	0.711473	0.772834	0.815866	0.929449	0.0705508	0.184134	0.227166	0.288527	0.454105	0.668198	0.889037
0.102114	0.306378	0.493676	0.578822	0.615048	0.73835	0.912713	0.0872871	0.26165	0.384952	0.421178	0.506324	0.693622	0.897886
0.131382	0.390754	0.626531	0.764245	0.794172	0.855011	0.957925	0.0420751	0.144989	0.205828	0.235755	0.373469	0.609246	0.868618
0.145701	0.430594	0.688472	0.840994	0.874828	0.914431	0.977017	0.0229832	0.085569	0.125172	0.159006	0.311528	0.569406	0.854299
0.129874	0.389253	0.610287	0.701816	0.714671	0.785307	0.921543	0.078457	0.214693	0.285329	0.298184	0.389713	0.610747	0.870126
0.118466	0.356547	0.582874	0.755617	0.87759	0.966767	1	0	0.0332328	0.12241	0.244383	0.417126	0.643453	0.881534
0.135325	0.401605	0.603714	0.73336	0.837494	0.883137	0.941569	0.0584313	0.116863	0.162506	0.26664	0.396286	0.598395	0.864675
0.14232	0.420126	0.652936	0.750259	0.795614	0.853573	0.933089	0.0669111	0.146427	0.204386	0.249741	0.347064	0.579874	0.85768
0.136875	0.407332	0.62653	0.712144	0.72293	0.77916	0.912302	0.0876976	0.22084	0.27707	0.287856	0.37347	0.592668	0.863125
0.131117	0.392144	0.64777	0.865066	0.970991	0.985338	0.992669	0.00733098	0.014662	0.0290085	0.134934	0.35223	0.607856	0.868883
0.102114	0.304502	0.483204	0.561633	0.591171	0.707336	0.896981	0.103019	0.292664	0.408829	0.438367	0.516796	0.695498	0.897886
0.125925	0.378962	0.620619	0.781739	0.828316	0.836969	0.922811	0.0771892	0.163031	0.171684	0.218261	0.379381	0.621038	0.874075
0.15055	0.450646	0.66666	0.733128	0.767831	0.85214	0.950872	0.0491275	0.14786	0.232169	0.266872	0.33334	0.549354	0.84945
0.139377	0.41166	0.602899	0.661232	0.710316	0.843145	0.963445	0.0365549	0.156855	0.289684	0.338768	0.397101	0.58834	0.860623
0.151	0.450993	0.700183	0.851782	0.918008	0.966416	1	0	0.0335836	0.0819916	0.148218	0.299817	0.549007	0.849
0.104938	0.314185	0.469096	0.519697	0.558416	0.694294	0.895727	0.104273	0.305706	0.441584	0.480303	0.530904	0.685815	0.895062
0.122405	0.367422	0.601112	0.71219	0.714918	0.768402	0.90958	0.0904204	0.231598	0.285082	0.28781	0.398888	0.632578	0.877595
0.114777	0.31803	0.406507	0.447961	0.565216	0.720885	0.900377	0.0996229	0.279115	0.434784	0.552039	0.593493	0.68197	0.885223
