# Supplementary material for: The biological knowledge discovery by PCCF measure and PCA-F projection
Source: PLoS One. 2017 Apr 11;12(4):e0175104. doi: 10.1371/journal.pone.0175104 (PMC5388332; doi:10.1371/journal.pone.0175104)
Supplement: S1 File — (ZIP) [file pone.0175104.s001.zip › S1 File/pcafo.m]

clc
clear all
tic
% Load data
X=xlsread('fpoints.xls');
m=size(X,1)
[pc, zscores,variances,explained] = princomp(X)
train_X=zscores;
A1 = train_X(:,1);
[sA1,index1] = sort(A1);
C1=index1;
[sC1,index11] = sort(C1);
B1=index11
D1=max(A1);
E1=A1/D1;
F1=B1/m;
G1=(E1+F1);

A2 = train_X(:,2);
[sA2,index2] = sort(A2);
C2=index2;
[sC2,index22] = sort(C2);
B2=index22
D2=max(A2);
E2=A2/D2;
F2=B2/m;
G2=(E2+F2);
H=[G1 G2];
train_Y=H;
xlswrite('pcafo.xls',H);
%train_labels=xlsread('mmc.xls');
train_labels=xlsread('cluster.xls');
gscatter(train_Y(1:m,1), train_Y(1:m,2),train_labels(1:m,1));
toc
