# Supplementary material for: The biological knowledge discovery by PCCF measure and PCA-F projection
Source: PLoS One. 2017 Apr 11;12(4):e0175104. doi: 10.1371/journal.pone.0175104 (PMC5388332; doi:10.1371/journal.pone.0175104)
Supplement: S1 File — (ZIP) [file pone.0175104.s001.zip › S1 File/pcafo.xls]

## Sheet: Sheet1
0.353571	1.78437
0.713945	1.43425
0.682574	0.827578
0.633056	0.618311
0.824091	0.906244
0.723563	0.610961
0.618588	1.0416
0.620971	0.704315
0.641379	0.350832
0.785025	0.686862
0.918919	0.792208
0.731698	0.603336
1.36582	1.51363
0.701505	0.848612
0.70052	0.414304
0.90706	0.887732
0.622466	0.544663
1.08623	0.969657
0.712766	0.532745
0.716557	0.669149
0.68976	0.790878
0.688931	0.617529
0.688168	0.719824
0.933981	1.07121
0.739246	1.19192
0.873727	0.442411
0.596073	0.995381
0.83723	1.25839
0.762855	0.582202
0.786049	0.66076
0.90242	0.780337
0.842283	0.833607
0.70465	0.602295
1.0341	0.897112
0.663913	0.584582
0.757894	0.640624
0.541106	0.981364
0.440274	1.42201
0.806359	0.854392
0.672694	1.09713
0.750757	0.586474
1.22466	1.16472
0.970809	0.893672
0.917184	0.940554
0.563392	1.48321
0.888087	0.37578
0.889297	0.836788
0.860931	0.656353
0.4578	0.900233
0.686876	0.922809
1.4906	1.47229
1.2477	1.20779
0.827132	0.631874
0.771081	1.39751
1.11075	1.47898
0.855632	0.689124
1.21304	1.10669
0.797245	0.693363
0.803133	0.806036
0.920954	0.512369
0.748272	0.890988
0.707556	0.721374
1.17154	0.824516
0.966717	0.712424
0.512341	0.9595
1.33158	1.27052
0.930191	0.460686
0.725642	0.731761
0.831798	0.740667
0.733267	0.876966
1.1474	1.07521
0.728544	0.604383
0.886102	0.633941
0.983505	1.00899
0.740364	1.17058
0.942675	0.384888
1.01632	0.739498
0.889862	1.47362
0.99691	1.02764
1.15387	1.01699
0.802273	0.407857
0.549243	1.04394
0.823413	1.4155
0.781128	0.642271
1.14939	0.873908
0.944305	0.787458
0.775318	0.636156
0.771914	0.901252
0.736266	1.10994
1.21985	0.875783
0.962028	0.511272
0.758985	0.711681
0.593435	1.06336
0.787223	0.674
1.00709	0.592907
1.20098	1.70373
0.979214	0.513376
0.726704	1.40885
0.814079	0.36785
0.732329	0.646038
0.789524	1.80242
1.27694	1.36923
0.765899	0.771236
1.36662	1.33802
0.858771	1.25213
1.26614	1.91717
1.23877	1.857
0.666018	1.01064
0.907778	0.419207
0.816154	0.852792
0.878349	0.435661
1.03504	1.5388
0.992259	0.451802
0.767954	0.549419
1.03221	0.557807
0.822449	0.62242
0.882918	1.759
1.12213	0.697387
1.41942	1.30355
1.46463	1.41453
0.937328	1.40967
0.900095	1.51692
1.05112	1.43899
0.877708	0.691675
1.04032	1.14246
1.09364	1.57357
1.3159	1.29096
1.00943	0.738734
0.971556	0.370139
1.16168	1.90554
0.98567	0.554681
1.21799	1.92226
0.506202	0.920735
1.18285	1.36384
0.77366	0.524504
0.853598	0.613668
0.880383	1.17587
1.134	0.775504
0.814727	0.777347
0.963658	0.671023
1.32325	1.182
0.834943	0.502291
0.793602	0.722562
1.03284	1.58362
0.487907	1.43775
0.844386	0.565715
1.26745	1.33663
0.661042	1.00097
0.664523	0.643936
0.774395	0.521726
0.883654	0.391685
1.23137	1.09589
0.759573	1.11708
0.881084	0.34412
0.815433	0.851085
1.10101	1.13622
0.782423	0.548502
1.23506	0.734235
1.0228	1.08336
1.05289	0.76857
1.52037	1.54521
0.953494	0.905074
1.25548	0.941657
0.818259	0.75226
0.775946	0.579267
1.34999	2
0.866174	0.763363
0.946936	0.85763
0.828674	0.781046
0.854437	0.757928
0.906495	0.424877
1.33101	0.947189
1.00374	0.555371
1.20819	0.953147
0.582533	0.821585
0.987371	1.24846
1.22977	1.20922
0.94127	1.31196
1.59783	0.41577
1.77272	0.950618
1.32063	1.20031
1.10763	1.42269
1.14243	0.386947
1.24379	0.671868
1.93535	1.86755
1.25271	0.426415
1.30316	-0.119154
1.34538	-0.0328309
1.0773	0.748733
1.08347	0.352213
1.32917	-0.0799861
1.68239	1.25291
1.23078	0.702015
1.34203	0.868585
1.39576	0.136378
1.39829	0.15414
1.04256	0.736232
1.50913	1.38433
1.64844	1.15176
1.65167	0.479086
1.68867	0.861163
1.62822	0.323517
1.34291	0.980407
1.67114	0.957085
1.14638	0.849294
0.890868	0.171721
0.977168	0.0909358
1.2704	1.01458
1.83248	1.86513
0.969429	0.0624685
1.78567	1.21969
1.31907	0.472494
0.975696	0.166106
0.958376	0.12842
1.71684	0.954968
1.40446	0.657888
1.33599	-0.0524829
1.16709	0.911346
1.81367	1.26694
1.06077	0.320163
0.947661	0.00351728
1.07793	0.25261
0.985014	0.181242
1.28443	1.10242
0.924547	1.49253
1.0569	1.25032
1.29764	1.06056
1.4216	0.227575
1.53241	1.69659
1.46187	0.662917
1.29032	1.11595
1.62165	0.545378
1.04599	0.621736
0.929129	0.145513
0.900859	0.0647628
1.76481	0.90396
1.3224	-0.0729728
0.95211	0.181811
1.77644	1.69544
1.57334	1.61735
1.32524	0.805058
1.30755	-0.15107
1.62972	0.356444
1.62647	0.44454
0.834308	1.19898
1.05347	0.331119
1.32434	1.2019
1.03742	1.08266
1.86	1.56778
1.47646	0.955787
1.4595	1.27404
1.7716	1.83981
1.36028	-0.0629213
1.31967	0.809537
1.42553	1.26043
1.60299	0.264421
1.10184	1.35763
1.84314	1.85858
1.73163	0.933297
0.9901	0.168035
1.19497	0.610367
1.37701	0.105204
1.56512	0.325785
1.07466	0.678618
1.41419	0.242344
1.65776	0.587681
1.65688	0.728717
1.6108	0.434044
1.28107	0.600324
1.28237	-0.143645
1.78789	1.302
1.14301	0.936235
1.22183	0.937315
1.98123	1.90923
1.24639	-0.277327
1.64606	1.78098
1.26257	0.521088
1.58985	0.246679
1.58646	1.67446
0.955103	0.279063
1.02186	0.127634
1.86368	1.82816
1.63631	0.535399
0.981767	0.167415
1.66094	0.575243
0.86021	0.542785
1.31113	0.509475
0.690387	1.10478
0.876904	0.135404
1.47377	0.611647
1.37574	0.0820402
1.26951	-0.142703
1.01335	0.156077
1.72212	1.01821
1.56101	0.185063
1.44243	0.341278
1.55989	0.198284
1.37183	0.110256
1.67872	0.676097
1.32582	0.043369
1.48017	0.660064
1.05818	0.333053
1.47163	1.18524
1.3052	-0.105684
1.43628	0.449038
1.95995	1.82525
1.0656	1.33329
1.5926	0.318374
1.80547	1.07674
1.62232	0.458028
1.40921	1.4691
1.08454	0.371729
0.892524	0.0386831
0.958973	0.103458
1.45552	0.450239
1.64667	1.58047
1.28373	-0.0374923
1.59147	0.309962
1.53947	0.210739
1.15447	0.864623
1.82095	1.23299
1.36795	0.191733
1.58222	1.31269
1.60063	1.90416
1.45064	1.19959
1.5932	0.359954
1.47229	0.487307
1.69313	1.10585
1.2987	-0.0744167
1.79695	1.45508
1.57514	0.260754
0.965631	0.104309
1.68796	0.694995
1.74559	1.0123
1.43334	0.304425
1.36517	0.0158442
1.89137	1.8436
1.87003	1.44604
1.65383	1.1235
1.63038	0.419839
1.58344	0.160327
1.60375	0.381278
2	1.95225
1.76959	1.02395
1.6857	0.96509
1.85075	1.3807
1.46625	1.53104
1.28931	0.803626
1.33342	0.479666
1.41802	1.46034
1.16899	0.397207
1.95676	1.89175
1.50003	0.468679
1.69378	0.803038
1.74789	1.83753
1.86745	1.84876
1.58021	0.192368
1.9557	1.90849
1.55659	0.486675
1.96304	1.82456
0.919613	0.296373
1.53681	0.158681
1.64258	0.651757
1.59391	1.68375
1.34885	0.108166
1.42848	0.68484
1.79396	1.4022
1.75915	1.02829
1.62386	1.67077
1.54736	0.0732592
1.61371	0.971963
1.83766	1.80904
-0.622028	0.616876
-0.4685	0.488705
-0.302083	-0.0638271
-0.333291	0.335916
-0.288993	-0.080766
-0.556316	0.550192
-0.537271	0.564164
-0.226774	-0.115597
-0.570172	0.796904
-0.672484	0.81138
-0.341926	-0.14059
-0.303327	0.156723
-0.584909	0.508037
-0.515861	0.515635
-0.706972	1.12901
-0.428003	0.354783
-0.62655	1.00658
-0.7132	1.18037
-0.386081	0.405126
-0.675563	0.90682
-0.331912	0.152788
-0.378541	0.813671
-0.397997	0.398776
-0.316595	-0.0544256
-0.656154	0.729829
-0.406766	0.626303
-0.311932	-0.0649977
-0.32943	0.348433
-0.233262	-0.0784389
-0.605841	1.02607
-0.591322	0.538381
-0.268726	0.723837
-0.603151	0.837839
-0.634164	0.619255
-0.446174	0.930996
-0.357654	0.31411
-0.641717	0.962257
-0.700785	0.665478
-0.490462	0.566743
-0.413269	-0.0597568
-0.340641	0.223545
-0.681368	1.06965
-0.228095	-0.0767367
-0.648577	0.885115
-0.598199	1.03869
-0.17089	0.160974
-0.393234	0.556415
-0.189169	0.200161
-0.434064	0.369393
-0.601612	0.982064
-0.288096	-0.145032
-0.693638	1.08834
-0.476887	0.465268
0.00501397	-0.300025
-0.298563	-0.0852522
-0.338679	-0.109177
-0.53592	0.823387
-0.740938	1.14626
-0.356108	0.746773
-0.546487	0.463297
-0.54864	0.916868
0.0464133	0.157975
-0.467855	0.98938
-0.545903	0.841941
-0.237213	-0.141921
-0.451641	0.895436
-0.265238	-0.129703
-0.581446	1.03071
-0.250761	-0.10152
-0.427299	0.851857
-0.697515	1.14522
-0.547628	0.915694
-0.593186	1.06623
-0.611527	0.820206
-0.312869	0.596635
-0.422849	0.446841
-0.307863	0.271464
-0.341308	0.695631
-0.0508191	0.379758
-0.674431	1.19667
-0.376187	0.795226
-0.416051	1.09435
-0.608631	1.09372
-0.597343	0.996818
-0.513904	0.831306
-0.499928	1.02489
-0.567318	0.942685
-0.665916	1.21646
-0.575876	0.82512
-0.4474	0.856972
-0.521383	0.80009
-0.63553	1.25589
-0.623446	1.06122
-0.482611	0.251129
-0.351052	0.655466
-0.289931	-0.224439
-0.358962	0.383491
-0.328007	0.652533
-0.630317	0.913017
-0.424184	0.957873
-0.620569	0.4993
-0.663008	0.93388
-0.444644	0.449638
-0.63691	1.08918
-0.493795	0.898914
0.0306019	-0.328145
-0.541129	0.923485
-0.650449	0.743262
-0.0722793	-0.349543
-0.543721	0.92813
-0.539686	0.799312
-0.478042	0.870317
-0.431992	0.753516
-0.418425	0.856288
-0.721651	1.26774
-0.544294	1.0551
-0.458276	0.882743
-0.331236	0.615855
-0.678325	0.985656
-0.273669	0.212728
-0.381365	0.755814
-0.651725	1.16887
-0.499141	0.978026
-0.657722	0.654025
-0.698511	0.666138
-0.407414	0.48071
-0.661321	0.638694
-0.735559	0.648936
-0.534323	0.880249
-0.362143	0.807838
-0.404971	0.709279
-0.599322	0.973519
-0.461654	0.81838
-0.309789	0.682228
-0.667499	1.05128
-0.460969	0.423635
-0.0349756	-0.270156
-0.609383	0.967608
-0.575163	0.552234
-0.29777	-0.20557
-0.627282	1.07843
-0.551692	0.459244
-0.498147	0.800752
-0.348142	0.732529
-0.481389	0.778626
-0.20456	0.495233
-0.409664	1.17145
-0.327099	0.637035
-0.193367	0.177874
-0.258706	0.217318
-0.116267	0.523273
-0.306187	-0.493141
-0.242208	0.433319
0.121746	-0.147643
0.316254	-1.06443
-0.175714	-0.0417577
-0.126534	-0.0475082
-0.271305	-0.0964976
-0.00552227	0.0718798
0.0474517	0.0641356
-0.0628099	-0.0937158
-0.00184261	-0.372647
-0.157351	-0.0559444
-0.0265445	0.0108207
-0.567919	0.378118
-0.207173	0.328426
-0.424938	0.259467
-0.120956	-0.424049
0.0044436	-0.339462
-0.0321112	0.0186411
-0.300943	0.141656
0.0728743	-0.207427
-0.400957	-0.125875
-0.0738836	0.330127
-0.142487	0.12074
0.221824	-0.854945
-0.118304	0.0523239
-0.386739	0.370786
0.108346	-0.153475
-0.292792	0.229431
0.0675497	-0.0212319
-0.0145658	0.0396207
-0.0671513	0.0543424
-0.124523	-0.0253627
-0.0639979	0.0166943
0.0974866	-0.0972384
-0.0780611	0.0310621
-0.0894313	-0.0437625
0.00371433	-0.0363939
0.0214152	0.266712
-0.112356	-0.1303
-0.201473	0.254404
0.134716	-0.157137
0.0274381	-0.139932
-0.230119	0.196203
-0.390725	-0.369112
-0.170048	-0.103753
-0.00478251	-0.0243674
-0.0845362	-0.0988475
-0.21116	-0.195528
-0.314823	0.337064
-0.373159	0.261494
-0.398661	0.0422202
0.0107887	-0.0389063
-0.0501355	-0.111347
-0.0702165	-0.552522
0.0458498	-0.158024
0.0602173	-0.0118797
-0.219573	-0.114307
-0.166246	-0.0549888
0.0639894	-0.589989
0.273803	-0.880458
-0.149128	-0.497995
-0.146585	0.114487
0.0960571	-0.124317
0.337601	-0.781382
0.131197	0.0402303
-0.164874	0.0780692
-0.200089	-0.341615
-0.0580838	-0.0945965
-0.0917014	-0.405207
-0.0517815	-0.0259374
-0.199504	-0.41716
0.107531	-0.862344
-0.268068	-0.107745
0.0128598	-0.0356112
-0.508051	0.519576
-0.0884668	-0.186791
-0.274726	-0.0684934
0.0256314	-0.164392
-0.133498	0.074897
0.0496398	-0.0713225
-0.169221	0.0173378
-0.0379087	0.0564026
-0.140379	-0.234102
0.0760931	-0.117883
-0.10441	0.115824
-0.0794193	0.00546898
-0.128406	0.237393
-0.00739916	-0.0982768
-0.082155	0.076361
-0.0708738	0.162214
0.0188844	-0.154314
0.0292613	0.00253812
-0.0929049	-0.479584
0.0298995	0.00896403
0.0663626	-0.773058
-0.0567834	-0.0280824
-0.0313483	-0.669793
-0.317349	0.595891
-0.123107	-0.127067
-0.216183	-0.12825
-0.205217	-0.0468787
-0.0731193	-0.0110278
-0.0716009	0.0511248
-0.203056	0.0455396
0.033942	-0.38657
0.17736	-0.694774
0.0914794	-0.693422
-0.0397441	-0.0925403
0.00151181	0.0120822
-0.162091	0.021002
0.0741921	-0.166983
-0.109796	-0.0678244
0.0235826	-0.104831
-0.145982	0.169708
-0.19887	0.0442091
-0.423546	0.193777
0.0860014	-0.208152
0.269115	-0.794948
-0.249165	-0.0295795
0.00770712	-0.413016
-0.328646	-0.0614955
-0.0664312	-0.0272384
-0.085361	-0.0791395
-0.491269	0.0891225
-0.262618	-0.181608
-0.260912	-0.0186376
-0.0205361	-0.177258
-0.0188967	-0.00902949
0.0802111	-0.480576
-0.183209	0.0959062
0.133044	3.52996e-05
-0.0453132	-0.284527
0.0557425	-0.361691
-0.180471	0.0876735
0.0646284	-0.275068
-0.217504	-0.256222
0.214658	-0.642292
-0.0804364	-0.129138
0.142735	-0.258129
0.0870712	-0.0662439
0.214063	-0.66511
0.0851661	-0.706133
-0.0955745	-0.294186
-0.33783	-0.188349
0.0435873	-0.277988
0.179961	-0.306663
0.0920586	-0.199994
0.396369	0.553447
0.590265	0.263509
0.626692	0.204515
0.644391	-0.0103051
0.949805	0.138519
0.694591	0.352837
1.15089	0.738063
0.795447	0.506897
1.01734	0.537444
0.845654	0.637885
1.24152	0.94365
0.754343	0.288465
0.859449	0.490779
0.7348	0.276355
0.661751	0.278342
0.706344	0.289304
1.01245	0.649565
0.95719	0.702876
0.654799	0.430612
1.01501	0.627039
0.591294	0.250379
0.85706	0.393365
0.649969	0.36098
0.665382	0.125876
0.779211	0.326867
0.950873	0.311944
0.679063	-0.0621836
0.91454	0.520318
0.805364	0.287336
0.719836	0.400539
0.8403	0.585878
0.85031	0.25347
0.685326	0.106027
1.14496	0.576928
1.09879	0.418459
1.08566	0.698236
0.740934	0.24345
0.933229	0.642846
0.724816	0.361905
0.721489	0.184338
1.15834	0.246117
0.666955	-0.0504558
1.0002	0.257876
1.32983	0.921421
0.848924	-0.119911
1.00826	0.623187
0.895081	0.42544
0.659049	0.339272
1.05985	0.403431
0.788566	0.205114
0.761315	0.231899
0.967586	0.437202
0.869689	0.0138142
0.702347	0.0228318
1.04779	0.0706296
0.807772	0.224506
0.868813	0.258583
0.75545	0.0216036
0.763949	0.380442
0.684301	-0.131311
1.13985	0.78944
1.00227	0.27566
0.905042	0.625654
0.91351	0.179837
0.974002	0.526172
0.677419	0.146535
0.921983	0.315332
0.88449	0.0884742
0.825096	-0.400437
1.01887	0.424206
0.852336	0.268163
1.19927	0.662156
1.08088	0.551227
1.21914	0.664751
0.851735	0.687643
0.920363	0.504893
0.799395	-0.0149006
0.698684	0.0827224
1.02416	0.249312
0.718545	0.353731
0.667973	0.0234281
0.730317	0.417754
0.730892	0.317665
0.866804	0.467449
1.23662	0.867171
1.17986	0.569952
0.752288	0.175681
0.68364	0.321408
1.08973	0.466658
1.07063	0.387524
0.753747	0.140346
0.915671	0.629074
0.98419	0.633184
0.848307	0.333634
0.7224	0.0243292
0.903525	-0.00511044
0.806933	0.402816
0.680489	0.346545
0.972419	0.40209
0.934824	0.173515
0.995272	0.101835
0.734035	-0.0177804
0.744249	0.443671
1.08194	0.726664
0.784447	0.647587
0.838892	0.395599
0.998666	0.197657
0.871029	0.517326
0.697881	0.0462853
0.90593	0.36266
0.954398	0.283805
0.916271	0.17866
0.764617	0.18926
0.975102	0.331685
1.06649	0.456629
1.16436	0.475743
1.23604	0.819159
0.886701	0.299039
1.48347	1.21898
0.910421	0.522603
1.03685	0.405963
1.02068	0.131652
0.935935	0.0262557
0.948567	0.540859
0.855031	-0.250756
0.851028	0.217907
0.699795	0.373236
0.885105	-0.0409848
1.17701	0.409671
1.14076	0.631019
0.696563	0.337718
0.875952	0.231246
0.899006	0.129522
0.993405	0.465903
1.3169	1.21377
1.06439	0.529525
0.904161	0.218574
0.841463	0.0581187
0.67536	-0.0383274
1.3568	0.774032
0.777155	0.222827
0.923655	0.570626
1.17073	0.67725
0.942084	0.321971
1.01178	0.432443
1.02556	0.608473
1.15761	0.9766
0.671881	0.447906
0.697272	0.207202
0.861596	-0.082499
1.01971	0.273751
0.798009	-0.121307
0.863447	0.150204
0.887413	0.0614072
0.845065	0.413544
1.03587	0.151403
0.931255	0.347825
0.89742	0.30384
0.670072	0.201302
1.00561	0.439145
0.927789	0.428391
0.936716	0.24028
0.926781	0.295479
0.895914	-0.0498417
1.07267	0.163791
1.10623	0.766085
0.812303	0.106607
0.801679	0.313472
0.977811	0.710426
1.30981	0.78317
0.81317	0.123014
0.917854	0.139408
1.3394	0.673349
1.15198	0.583547
0.769433	0.345172
0.888705	-0.188953
1.4842	0.392305
0.875083	-0.355167
1.49811	0.498054
0.973013	0.0222394
1.21184	0.299716
0.893699	-0.112086
1.09075	0.257253
0.968645	-0.0225486
1.16325	0.190085
1.06975	0.170918
1.04135	0.12385
1.06752	0.147605
1.57253	0.209031
0.944958	-0.00816528
1.34109	-0.0587733
1.53618	0.0597175
0.874486	-0.219768
0.997505	-0.0722331
0.989403	-0.0751514
1.21708	0.267537
0.987977	-0.0401012
1.18136	0.455054
1.27259	-0.19823
1.20737	-0.595726
1.07334	0.15741
1.10004	0.0994832
1.38027	0.0917966
0.952694	-0.252931
1.35128	-0.162258
1.09282	0.188042
0.999641	-0.19467
1.26445	-0.362489
0.976571	-0.197013
1.01439	0.0487263
1.30241	0.492059
1.06904	0.122094
1.37952	0.00741884
0.988821	-0.0431069
0.893133	-0.198819
1.03077	0.047351
1.05608	0.110835
1.14562	0.137552
1.07587	0.26506
1.25612	-0.37639
1.30046	-0.200997
0.946001	-0.090635
1.02805	0.10903
1.04475	0.0936896
1.21424	-0.460003
0.908351	-0.227757
0.870466	-0.11491
1.13187	0.142461
0.865444	-0.202564
1.29236	-0.159262
1.27171	-0.350325
1.07664	-0.0842525
1.42908	-0.00265682
1.39887	0.133104
1.36319	-0.0286687
1.3582	-0.0736883
1.28865	-0.423124
1.1349	0.335138
1.28514	-0.347264
1.37063	-0.0696269
1.02641	-0.154904
0.938289	-0.0237654
1.02985	-0.0058918
1.38278	-0.00645413
1.01564	-0.163538
1.27612	-0.22654
1.15323	0.461802
1.30394	-0.208733
0.882047	-0.0759145
1.34748	-0.223215
0.912755	-0.302083
1.34828	-0.300945
1.295	-0.197576
1.48973	0.503304
1.05211	0.0505561
0.862279	-0.269149
1.19678	0.384153
1.25765	-0.266288
1.27484	-0.203813
1.19105	-0.316875
1.38083	0.0249238
1.16531	0.292418
1.28017	-0.184592
1.42691	0.606329
1.4634	0.300914
1.33504	-0.196315
1.36245	-0.0454171
1.17764	0.388753
0.98118	-0.118513
1.40162	0.144374
1.2652	-0.451797
1.04975	0.093093
1.21088	-0.390574
1.19438	-0.493911
1.21616	-0.314391
1.19839	-0.473767
1.50337	-0.0958931
1.41031	0.0289582
1.60659	0.239705
1.09172	0.0679181
1.10438	0.165377
1.25479	-0.229746
1.41329	0.0769621
1.26892	-0.303646
1.26809	-0.290767
1.18802	-0.347858
1.49253	-0.218158
1.18723	-0.38751
-0.550682	1.53268
-0.625484	1.30423
-0.790951	1.28479
-0.852829	1.97554
-0.318267	1.57771
-0.576714	0.966882
-0.528919	1.73918
-0.614326	1.40302
-0.660324	1.30896
-0.563396	0.960517
-0.804058	1.4005
-0.131033	1.55129
-0.767973	1.43138
-0.264454	1.41768
-0.880172	1.69922
-0.71744	1.45297
-0.801004	1.78705
-0.834651	1.80758
-0.506312	1.52324
-0.684974	1.38761
-0.553405	1.51422
-0.645478	1.23943
-0.658422	1.24013
-0.591925	1.06258
-0.704618	1.49912
-0.743363	1.64213
-0.865625	1.64663
-0.12714	0.126753
-0.218843	1.13509
-0.127719	0.298
-0.772768	1.46523
-0.709065	0.855469
-0.714498	1.13949
-0.197522	0.232644
-0.304022	0.567332
-0.411953	0.501069
-0.293726	0.568382
-0.38813	0.280128
-0.257818	0.340516
-0.38543	0.648301
-0.526529	1.0903
-0.557764	0.612989
-0.469455	0.4764
-0.670751	0.844621
-0.379861	0.262432
-0.330072	1.16537
0.254903	1.32215
-0.276351	0.589132
-0.0596128	1.33881
-0.247208	0.644537
-0.0633931	0.327578
-0.280691	1.11521
-0.283082	0.573948
-0.054845	1.29295
0.22768	1.23226
-0.568985	0.510074
-0.354291	1.04788
-0.239574	0.339915
-0.361207	0.477411
-0.825151	1.2036
-0.646419	0.816929
-0.758942	1.03807
-0.184384	0.372628
0.115819	1.17523
0.128945	1.01599
-0.134393	0.470387
-0.511852	0.561621
-0.463611	0.986975
-0.353028	1.34601
-0.150619	0.668446
-0.53883	0.858332
-0.445488	0.513951
-0.225472	0.495914
-0.145132	0.234089
-0.473919	0.434889
-0.555107	0.427233
0.124648	1.47656
0.283526	0.971333
-0.473123	0.518181
-0.419443	0.767814
-0.156757	0.462646
-0.202417	0.446086
-0.358365	0.90954
0.32092	0.675041
-0.640898	0.8351
-0.240629	0.205988
0.191913	0.534198
-0.281541	0.70751
0.23162	0.901852
0.0628209	1.43046
-0.615824	0.646999
0.0443741	1.31517
-0.23073	1.643
-0.640199	1.07276
-0.644267	0.978775
-0.132253	1.15279
-0.479991	1.18314
-0.600101	1.1562
0.0583302	0.715361
-0.420267	0.453032
0.155421	1.56524
0.21578	1.20544
-0.173697	1.34524
0.0703316	1.3585
-0.285746	0.826448
-0.208911	0.072607
-0.448188	0.947769
0.0362969	0.51472
-0.212732	0.482627
-0.560568	1.07616
-0.269499	0.303249
0.167454	1.08549
-0.270712	0.236269
-0.290556	0.473314
-0.244076	1.05919
-0.107131	0.801841
-0.029857	0.481522
0.234635	1.11091
0.278023	1.2239
-0.0235276	0.132475
-0.589008	0.572816
0.324744	1.06691
-0.342982	0.891931
-0.48749	0.406633
-0.605065	1.21158
0.139131	0.680951
-0.0102845	0.399952
-0.606908	0.474763
0.164753	1.32553
-0.209871	0.163067
-0.32099	0.598354
-0.103695	0.19955
0.272199	1.36519
-0.0991485	0.58028
0.0684015	1.3008
-0.141369	1.0718
0.199863	1.5276
0.279369	1.04506
-0.0538817	1.07755
0.0326556	1.1975
-0.602261	1.39504
-0.17445	0.588321
-0.491851	1.01393
-0.117397	-0.0656591
-0.0419122	-0.0195663
0.265555	0.987944
-0.649384	0.650943
-0.320031	0.998531
0.0249044	0.436342
0.148144	1.2549
-0.726463	1.11902
-0.0158655	1.31043
0.118372	-0.117056
-0.0606629	0.280817
-0.0476603	0.489911
-0.12396	1.60235
-0.00838858	0.431345
-0.637908	0.991807
-0.642807	1.12776
-0.0970928	0.0944616
0.341987	1.11179
0.220514	-0.00145719
0.532336	0.951378
0.239937	0.319426
-0.502883	-0.161691
-0.115455	-0.779375
0.365116	-0.509619
-0.0408111	-0.564073
0.177937	0.308632
0.545638	0.133775
0.439647	-0.241962
0.343773	-0.0951659
0.326513	0.0603395
0.319271	0.0412692
0.335513	0.186016
0.315028	0.197038
0.0139585	-0.46415
0.509973	-0.0127513
0.550382	0.0687462
0.559285	-0.222296
0.382448	-0.305362
0.495809	0.0355725
0.557335	0.0282647
0.57467	-0.276495
0.209043	-0.536088
0.246613	-0.322196
0.228292	-0.507027
0.466315	0.0631982
0.307065	-0.0265252
0.464959	-0.127652
0.631072	-0.299432
0.546592	0.00799303
0.397409	-0.14655
0.589642	0.109605
0.586216	-0.531935
0.521968	-0.152569
0.336579	0.543784
0.208028	-0.402123
0.535245	-0.233146
0.471493	-0.172809
0.291054	-0.581718
0.516706	-0.337443
0.583516	-0.283681
0.528741	-0.265483
0.619655	0.00614998
0.34663	-0.456393
0.575742	-0.0483257
0.240973	-0.247881
0.310485	-0.563167
0.467986	-0.324602
0.520479	-0.312563
0.63662	0.0530975
0.594932	-0.31356
0.438102	-0.306034
0.573101	0.0202785
0.293719	0.0268997
0.624359	-0.0578068
0.525938	-0.145667
0.448824	0.216417
0.0548356	-0.52449
-0.0247448	-0.600599
0.588588	-0.0205172
0.430504	-0.252176
0.378956	-0.499205
0.569928	0.00191024
0.605575	-0.505145
0.463643	-0.206718
0.519711	-0.406024
0.356128	-0.599699
0.67118	-0.264889
0.404385	-0.650724
0.737361	-0.122043
0.509219	-0.189847
0.431826	-0.411992
0.62171	0.100309
0.638058	-0.0317152
0.597467	0.112384
0.598608	-0.135253
0.264742	-0.123583
0.451456	-0.61468
0.613678	-0.176385
0.613069	0.0276185
0.5008	-0.230583
0.473626	-0.351543
0.0736178	-0.603666
0.617479	-0.00416981
0.762055	0.0319895
0.498189	-0.425727
0.434989	-0.134382
0.458866	-0.250091
0.477574	-0.209718
0.540497	-0.136656
-0.0279742	-0.62014
0.77848	-0.232582
0.447902	-0.267291
0.660418	-0.17939
0.57638	-0.0348455
0.615674	0.124729
0.647365	-0.0858726
0.41572	-0.264223
0.606741	-0.193937
0.629866	0.0044493
0.743406	0.0364548
0.630506	-0.120672
0.648773	-0.377804
0.623528	0.0147107
0.645007	-0.234831
0.719242	-0.342975
0.489652	-0.310731
0.452023	-0.173724
0.742391	-0.0817498
0.28572	-0.449604
0.702988	-0.132589
0.258098	-0.466911
0.0486914	-0.503146
0.460256	-0.0167433
0.804214	-0.295706
0.717216	-0.432675
0.507185	-0.457115
1.11876	-0.48766
0.401581	-1.17287
0.810361	-0.574158
0.642232	-0.394454
0.678342	-0.442807
0.607309	-0.697512
0.791036	-0.68624
0.745993	-0.355933
1.09538	-0.526544
0.47025	-0.836683
0.757131	-0.304427
1.11645	-0.515221
1.00464	-0.636406
0.625843	-0.486501
1.22537	-0.393476
0.960498	-0.575609
1.12682	-0.514436
0.911974	-0.287585
1.08819	-0.463343
0.646598	-0.404149
0.846274	-0.240224
1.17262	-0.442022
1.19224	-0.236209
0.640165	-0.396156
0.821845	-0.255382
0.524232	-0.728837
0.995942	-0.56672
0.480953	-1.24006
1.17591	-0.454527
1.05747	-0.634261
1.04906	-0.614049
1.12622	-0.523614
1.11403	-0.537923
0.756119	-0.900016
1.07954	-0.318388
0.76034	-0.695912
0.798827	-0.90236
1.11528	-0.346291
-0.0197212	-0.0395173
-0.634802	0.761815
-0.336938	0.723232
-0.266713	0.367001
-0.181135	-0.0513551
-0.163757	0.546087
-0.167613	-0.0137457
-0.241607	-0.172102
-0.366716	0.877744
-0.796378	1.19079
-0.579932	0.853487
-0.377445	0.536771
-0.588034	0.86778
-0.751855	0.992795
-0.596368	0.884538
-0.679579	0.927356
-0.586892	0.714566
-0.786961	1.14042
-0.715764	0.968459
-0.63871	1.15826
-0.683358	0.598997
-0.616835	1.11835
-0.631514	0.559242
-0.0772955	0.917845
-0.168249	0.176654
-0.725333	1.21834
-0.614999	1.02673
-0.703531	0.813074
-0.720516	1.03187
-0.388897	0.374965
-0.583446	0.946303
-0.632401	0.560402
-0.37414	0.650309
-0.612762	1.03649
-0.544859	0.525145
-0.307087	0.241729
-0.479245	0.269205
-0.474809	0.632463
-0.831885	1.29799
-0.565744	0.562741
-0.222458	0.220331
-0.668695	0.977439
-0.370177	0.953736
-0.436163	0.772954
-0.379239	0.757059
-0.514504	0.593795
-0.699827	1.05638
-0.485442	0.896518
-0.571758	1.0131
-0.664785	0.846844
-0.533155	0.571267
-0.00673721	0.658549
-0.323561	0.228829
-0.105922	0.10254
-0.54964	0.364653
-0.489475	0.417163
-0.365536	0.338514
-0.467157	0.716436
-0.176286	-0.382578
-0.443887	0.888405
-0.367767	-0.0567612
-0.283862	0.357058
-0.439986	0.918445
-0.16705	-0.0604003
-0.236381	-0.168281
-0.510664	0.571876
-0.456557	0.506195
-0.0286752	0.612297
-0.179763	0.29372
-0.122005	-0.0703698
-0.39467	0.347245
-0.0658116	0.0179922
-0.655418	1.10932
-0.31102	0.245345
-0.561751	0.569232
-0.100001	0.0380022
-0.188572	-0.228533
-0.245762	0.358675
-0.0757919	-0.54829
-0.437227	0.0755284
-0.216932	0.516599
-0.215057	0.000664328
-0.653813	0.788796
-0.421712	0.15078
-0.255063	0.234796
0.0220562	-0.177838
-0.152023	0.0673174
-0.259323	-0.191464
-0.454564	0.749651
-0.052467	0.0712054
-0.244748	0.0867331
-0.30519	0.0743203
-0.334146	0.194466
-0.728922	0.750224
-0.0677149	-0.175776
-0.0621235	0.840097
-0.44903	0.2702
-0.503933	0.342289
-0.0458811	-0.102754
0.0893618	-0.461603
-0.536655	0.390975
-0.429454	0.759351
-0.183819	0.0301201
-0.562638	0.725885
-0.0223654	-0.0884758
0.052776	-0.0912688
-0.284433	0.0370569
-0.200722	-0.0534921
-0.459015	0.121457
0.17909	-0.167713
-0.26179	-0.419967
-0.291325	-0.0776869
-0.238557	0.136942
0.00835506	-0.112719
-0.254356	0.153416
-0.158557	-0.236925
0.150522	-0.0341745
-0.203733	-0.262668
-0.740302	1.71672
-0.484485	1.42982
0.078826	1.1589
-0.277968	1.23423
-0.73392	1.36003
-0.554208	1.32661
-0.322533	1.4931
-0.531649	0.762627
-0.573828	1.45643
-0.372414	1.36134
-0.653023	1.54453
-0.12938	1.48679
-0.579065	0.769572
-0.48196	0.777918
-0.401725	1.51198
-0.453728	0.727937
-0.253022	0.886645
-0.387536	1.37579
0.241792	1.56156
-0.428791	1.42546
-0.355018	1.37973
-0.45035	1.23749
-0.206163	0.898261
-0.351628	1.44021
-0.695628	0.865287
0.331798	1.58834
-0.0695817	1.46821
-0.558674	1.27225
-0.564285	1.55248
-0.572635	1.16946
-0.363513	1.3764
-0.756684	1.31739
-0.0947832	0.866298
-0.282187	1.49977
-0.793515	1.33492
-0.286855	1.58983
0.261989	1.35611
-0.724593	0.748138
-0.465373	1.18711
-0.408143	1.23618
-0.153471	1.39143
-0.383122	1.43221
-0.356987	1.51784
0.338921	1.58156
-0.455389	0.706191
-0.136393	1.39856
0.378166	1.44335
-0.14323	0.793907
-0.260234	0.708591
-0.277288	1.06795
0.35229	1.15108
-0.100855	0.875209
-0.452858	1.23502
0.116675	1.16758
-0.110383	1.07033
0.691274	1.47156
0.00248122	1.24485
0.190501	1.37059
0.0182653	0.839451
-0.431405	0.275097
-0.232424	0.961174
0.0283137	0.53607
0.105896	1.05435
0.0830081	0.539603
0.162827	1.31395
-0.194071	1.26332
0.269898	1.12538
0.0693466	0.810207
0.634351	1.22487
-0.308493	0.782376
-0.417768	0.930178
0.0120998	0.703545
-0.267427	0.815024
-0.148147	1.50632
0.163449	1.07452
-0.416672	1.25378
0.218441	0.808654
-0.0589631	0.68314
-0.406119	0.872323
0.197449	0.859972
-0.137209	0.994347
-0.186631	1.12216
0.386101	1.27599
-0.34978	0.832531
-0.0334474	1.22782
0.525072	1.29727
-0.0177095	1.03244
0.115244	0.965698
0.187071	0.879133
-0.0433255	0.938878
0.10234	0.834364
0.128325	1.31334
0.12775	1.18636
0.198636	1.22565
-0.524588	0.76008
-0.43345	0.385904
0.500205	0.934547
-0.149783	0.975102
-0.36278	0.378992
-0.19586	0.439707
0.709963	1.50886
0.216383	1.24636
0.130077	1.26204
0.275527	1.04623
-0.220398	0.428967
-0.0443271	0.22638
0.412574	0.148881
0.456194	-0.309309
0.0928399	-0.551335
0.577002	0.0256013
0.957754	0.161583
1.15553	0.459859
0.792692	-0.325833
0.695592	0.504326
0.74736	0.0848499
0.710595	-0.260895
0.864235	0.281743
1.09426	-0.0671542
0.87275	0.203316
0.772989	-0.35997
0.510685	-0.68028
0.686283	-0.211532
0.708289	-0.593687
1.07393	0.411327
1.13669	0.496551
1.38465	0.620166
0.909479	-0.315263
0.562554	-0.447865
1.02701	0.21523
0.692291	-0.309912
0.705428	-0.231796
1.3785	0.498629
0.978496	-0.612189
1.31211	0.174497
1.10841	0.202121
0.751617	-0.708414
1.14416	0.591862
0.261284	-0.915658
0.75289	-0.399034
0.857701	-0.369989
0.727356	-0.363641
0.940232	-0.375132
1.16797	0.527552
0.749183	-0.388562
0.652206	-0.380971
1.34437	0.203932
0.741707	-0.452958
1.1289	0.255402
1.22747	-0.201868
0.58691	-0.319131
1.30674	0.445426
1.31276	0.152157
1.04345	-0.365015
0.783321	-0.703841
1.10535	0.305188
0.724185	-0.724196
1.33735	0.0343855
0.211172	-0.893914
1.05409	-0.133732
0.894507	-0.358632
1.14144	-0.00756555
1.29161	0.394119
0.938966	0.213357
1.15891	0.214369
0.964951	-0.155652
1.20381	-0.165169
1.2068	0.306201
1.31355	0.376595
1.06159	0.0588375
1.03947	-0.131995
1.38652	-0.0463102
1.40685	-0.261698
1.25007	0.310548
1.32131	-0.100075
1.05552	-0.280523
1.44015	0.0128697
1.18934	0.0495465
0.901476	-0.490669
0.867925	-0.740299
0.625113	-0.664213
1.47039	-0.182631
1.28694	-0.183786
1.16096	-0.138788
0.777818	-0.510995
1.25841	-0.384553
1.27925	-0.340353
1.19361	0.0807531
1.33441	-0.239507
0.674419	-0.450872
1.37342	-0.0335292
1.35621	-0.150126
1.15613	-0.22075
1.09626	-0.49665
1.43826	0.085651
1.25926	-0.235472
1.44652	-0.0994456
1.22821	0.208167
1.33242	0.118466
1.41265	0.963363
1.39104	0.523895
1.40315	1.09887
1.41573	0.705483
1.53387	1.09979
1.28302	0.657304
1.64192	1.11998
1.92576	1.9242
1.64496	1.55379
1.51037	0.816269
1.55869	1.28278
1.63247	1.50488
1.29654	0.590868
1.78298	1.49497
1.35217	0.679907
1.5222	0.792917
1.80754	1.48396
1.31502	0.910312
1.86495	1.69312
1.44986	1.59971
1.92213	1.93007
1.38948	0.945368
1.39434	0.686029
1.5457	1.2156
1.87503	1.70043
1.56729	0.850507
1.66193	1.46608
1.4518	1.27929
1.5872	1.28173
1.7929	1.93345
1.48156	0.949235
1.4864	0.846249
1.73892	1.79883
1.36999	1.19367
1.49464	1.14146
1.39511	0.979718
1.34633	0.983191
1.93264	1.91406
1.80052	1.32733
1.43099	0.601434
1.94261	1.70849
1.55165	0.785532
1.79902	1.64004
1.2956	0.39788
1.44074	0.944656
1.53048	0.499911
1.72288	1.08463
1.56651	0.699475
1.54358	0.410359
1.52109	0.355685
1.7256	1.41303
1.70716	1.05743
1.73352	1.25694
1.86086	1.42709
1.51863	0.411991
1.66882	1.15457
1.56377	1.41648
1.61643	0.744659
1.3546	0.437854
1.57425	0.394816
1.92504	1.66812
1.88928	1.59425
1.72996	1.30827
1.94795	1.74168
0.442854	1.5206
0.192671	1.69827
-0.125958	1.58684
-0.213916	1.34441
0.729651	1.713
-0.176973	1.3927
0.533398	1.60974
-0.266081	1.76854
-0.520527	1.4876
-0.157959	1.40614
0.410761	1.27999
0.0152643	1.24327
0.161856	1.36583
0.244878	1.19277
-0.0114691	1.15376
0.288418	1.49775
0.791922	1.62272
0.291826	1.06402
0.297391	1.23861
0.429566	1.19809
0.322646	1.035
0.280531	1.20258
1.24894	1.46153
0.982415	1.02905
0.223386	1.50185
0.111793	0.817727
0.518252	1.31579
0.394882	1.14983
0.35762	1.39976
0.403525	1.26453
0.656854	1.51556
0.925173	1.65669
0.472998	1.08737
0.444635	1.12067
0.366384	1.34908
0.573943	0.742423
0.363585	1.27659
0.303392	1.52831
1.32684	1.4521
1.37468	1.54309
0.371689	1.28607
0.422294	1.07966
0.8086	1.53426
0.25205	1.46305
1.41516	1.44826
1.27401	1.62586
0.236768	1.27283
1.37791	1.03392
1.12329	1.86308
0.0654281	1.22153
0.454947	1.38689
0.360786	1.35195
0.584706	0.154847
1.2542	1.54797
0.564427	0.734845
0.809771	1.78326
0.765259	1.42006
0.348161	0.911937
0.504874	1.28828
0.543696	1.10313
1.51738	1.67677
1.17389	0.307692
0.829674	1.56054
1.32798	1.76568
1.07161	0.284577
1.25341	0.168935
1.17007	0.172712
0.54182	-0.776888
1.14825	-0.161064
1.54641	0.928848
1.24278	0.256628
1.20239	0.0792112
0.796259	-0.746109
0.898189	-0.0892371
0.843054	-0.732705
1.50629	0.46441
1.63934	0.770629
1.48832	-0.0445375
0.780396	-0.293024
1.47884	0.422382
1.50739	0.248608
1.1356	-0.125139
1.46127	0.421549
0.961184	-0.609342
1.41707	-0.357597
1.69663	0.700229
1.65272	0.983781
1.60815	0.526906
1.46558	-0.474477
0.932356	-0.554617
1.68697	1.25911
1.68417	0.781785
1.17846	-0.137785
1.10993	-0.370562
-0.624703	1.78911
-0.64772	0.797857
-0.336093	1.41148
-0.0870029	0.645128
-0.5946	0.958565
-0.440687	0.624766
0.0170612	1.385
-0.32578	0.627946
0.204542	0.798524
-0.501665	0.919152
0.212497	1.02046
0.0374669	0.863842
0.30649	1.2099
-0.161238	1.03731
-0.426204	0.939871
0.0228262	1.35028
-0.246518	0.225596
-0.172402	0.858942
-0.189985	1.18991
-0.0122369	1.43302
-0.510057	0.252008
0.355379	1.31981
-0.177772	1.01134
-0.185247	1.32858
0.00991362	1.21317
-0.523726	0.75146
0.408982	1.39409
0.0450765	1.33417
0.476438	1.20422
