# Supplementary material for: The biological knowledge discovery by PCCF measure and PCA-F projection
Source: PLoS One. 2017 Apr 11;12(4):e0175104. doi: 10.1371/journal.pone.0175104 (PMC5388332; doi:10.1371/journal.pone.0175104)
Supplement: S1 File — (ZIP) [file pone.0175104.s001.zip › S1 File/read me.txt]

Here, firstly, put points into 'data.xls'.

Secondly, run 'fpoints.m' obtain 'fpoints.xls'. 

Thirdly, since MATLAB performs K-means clustering algorithm that may not give the same final clustering solution for a complex gene expression data, we obtain cluster of F-points from Cluster 3.0 beforehand, where Cluster 3.0 is available at http://bonsai.hgc.jp/~mdehoon/software/cluster/index.html.

Fourthly, run 'pcofo.m' obtain 'pcofo map'. 

Fifthly, run 'drawneighbours.m' obtain 'neighbor map'. 
