# Supplementary material for: The biological knowledge discovery by PCCF measure and PCA-F projection
Source: PLoS One. 2017 Apr 11;12(4):e0175104. doi: 10.1371/journal.pone.0175104 (PMC5388332; doi:10.1371/journal.pone.0175104)
Supplement: S2 File — (XLS) [file pone.0175104.s002.xls]

## Sheet: Sheet1
Additional data file 2													The used points of paper
TargetID		Symbol	Definition	Accession	Fold_30min/noPMA	Fold_1h/noPMA	Fold_3h/noPMA	Fold_6h/noPMA	Fold_12/noPMA	Fold_24h/noPMA	Fold_48h/noPMA		Fold_30min/noPMA	Fold_1h/noPMA	Fold_3h/noPMA	Fold_6h/noPMA	Fold_12/noPMA	Fold_24h/noPMA	Fold_48h/noPMA
GI_9506686-S		RTP801	Homo sapiens HIF-1 responsive RTP801 (RTP801), mRNA.	0	2.5134	2.3878	-1.35856	-1.65268	-1.74275	1.17147	2.60962		0.263905	0.256118	0.0238219	0.00558469	0	0.180699	0.269872
GI_37540070-S		KIAA1727	Homo sapiens KIAA1727 protein (KIAA1727), mRNA.	0	1.29311	1.06945	-1.00096	1.02531	-1.04472	1.22416	3.33845		0.17687	0.159948	0.00331092	0.156609	0	0.171653	0.33161
GI_19923322-S		MADH6	Homo sapiens MAD, mothers against decapentaplegic homolog 6 (Drosophila) (MADH6), mRNA.	0	1.22847	1.58915	1.75578	1.08855	1.09713	2.21718	2.79019		0.0337433	0.120726	0.16091	0	0.00206933	0.272181	0.410371
GI_14277673-S		LMCD1	Homo sapiens LIM and cysteine-rich domains 1 (LMCD1), mRNA.	0	1.1973	1.29178	1.22568	1.16732	1.27186	2.05508	1.81205		0.0162067	0.0672818	0.0315484	0	0.0565155	0.479913	0.348535
GI_28373114-A		ATP2A3	Homo sapiens ATPase, Ca++ transporting, ubiquitous (ATP2A3), transcript variant 7, mRNA.	0	1.19248	1.03457	1.02499	1.13054	1.00287	1.8823	2.56633		0.0673806	0.0112667	0.00786092	0.0453689	0	0.312519	0.555604
GI_37595556-S		ATP1B1	Homo sapiens ATPase, Na+/K+ transporting, beta 1 polypeptide (ATP1B1), mRNA.	0	1.18265	1.05369	1.5266	1.79032	1.26584	1.22707	3.01735		0.0349685	0	0.12824	0.199754	0.0575283	0.0470163	0.532492
GI_22050438-S		LOC116412	Homo sapiens hypothetical protein BC012365 (LOC116412), mRNA.	0	1.16096	1.45562	1.16009	-1.06578	1.47582	2.09837	2.40676		0.137859	0.156102	0.137805	0	0.157352	0.195895	0.214987
GI_31543378-S		P5326	Homo sapiens hypothetical protein p5326 (P5326), mRNA.	0	1.16077	1.23766	1.14116	1.23408	1.0519	1.56197	2.06134		0.0522005	0.0890676	0.0427988	0.0873503	0	0.244572	0.484011
GI_32698899-S		LOC200261	Homo sapiens hypothetical protein LOC200261 (LOC200261), mRNA.	0	1.1564	1.05773	1.11937	1.46418	1.50929	2.05848	1.45716		0.0407979	0	0.0254859	0.168059	0.186711	0.41379	0.165157
GI_4885636-S		TOM1	Homo sapiens target of myb1 (chicken) (TOM1), mRNA.	0	1.15627	1.18412	1.19877	1.02912	1.68741	2.00451	2.29937		0.0378926	0.04619	0.0505556	0	0.196168	0.290662	0.378531
GI_23503314-S		FLJ90798	Homo sapiens hypothetical protein FLJ90798 (FLJ90798), mRNA.	0	1.15029	1.33139	1.31805	1.07543	1.58813	2.8278	2.76955		0.0165164	0.0564706	0.0535289	0	0.113114	0.38661	0.37376
GI_4503252-S		DAD1	Homo sapiens defender against cell death 1 (DAD1), mRNA.	0	1.14914	1.09188	1.14297	1.22391	1.35393	2.17689	1.90473		0.0238561	0	0.0212864	0.0550084	0.109175	0.45203	0.338644
GI_33946335-S		ID2	Homo sapiens inhibitor of DNA binding 2, dominant negative helix-loop-helix protein (ID2), mRNA.	0	1.14532	-1.0604	-1.20182	-1.19278	1.0668	2.50012	3.06759		0.184269	0.0111021	0	0.000709587	0.178104	0.290631	0.335183
GI_37544129-S		LOC374479	Homo sapiens LOC374479 (LOC374479), mRNA.	0	1.13652	1.11125	1.04298	1.0092	1.06944	1.4293	2.30618		0.0623969	0.0500117	0.0165552	0	0.029523	0.205884	0.635629
GI_17986259-A		MYL6	Homo sapiens myosin, light polypeptide 6, alkali, smooth muscle and non-muscle (MYL6), transcript variant 2, mRNA.	0	1.12881	1.03366	1.16592	1.51142	1.51503	2.02122	1.79002		0.032467	0	0.0451319	0.163034	0.164265	0.337	0.258102
GI_4502472-S		BTG1	Homo sapiens B-cell translocation gene 1, anti-proliferative (BTG1), mRNA.	0	1.12436	1.09645	1.07452	1.17592	1.30614	1.78302	2.99322		0.0164386	0.00723459	0	0.0334442	0.0763932	0.233674	0.632816
GI_4505670-S		PDE6D	Homo sapiens phosphodiesterase 6D, cGMP-specific, rod, delta (PDE6D), mRNA.	0	1.12277	1.12805	1.29352	1.10311	1.20666	2.02702	1.56985		0.0113719	0.0144261	0.110114	0	0.0598846	0.534292	0.269912
GI_40288186-A					1.1223	1.00321	1.15018	1.23189	1.25222	2.61038	3.48056		0.0246637	0	0.0304384	0.0473614	0.0515726	0.332869	0.513095
GI_9943840-S		TAF12	Homo sapiens TAF12 RNA polymerase II, TATA box binding protein (TBP)-associated factor, 20kDa (TAF12), mRNA.	0	1.1199	1.20236	1.25361	1.10545	1.751	2.0466	1.92575		0.00541918	0.0363444	0.0555635	0	0.242095	0.35295	0.307629
GI_7705267-S		FAM8A1	Homo sapiens family with sequence similarity 8, member A1 (FAM8A1), mRNA.	0	1.11718	1.21758	1.24669	1.068	1.49169	1.85053	2.18916		0.0181848	0.0553007	0.0660646	0	0.156641	0.289307	0.414502
GI_29171756-S		NPC2	Homo sapiens Niemann-Pick disease, type C2 (NPC2), mRNA.	0	1.1161	1.16621	1.18228	1.11223	1	1.63053	2.27804		0.0467107	0.066873	0.0733403	0.0451534	0	0.253695	0.514228
GI_4504416-S		MR1	Homo sapiens major histocompatibility complex, class I-related (MR1), mRNA.	0	1.11543	1.1487	1.20392	1.20159	1.38333	1.70821	2.09921		0	0.0162114	0.0431162	0.0419825	0.130531	0.288823	0.479336
GI_8923696-S		FLJ20850	Homo sapiens hypothetical protein FLJ20850 (FLJ20850), mRNA.	0	1.11526	1.36939	1.24583	1.21169	1.29751	1.688	2.41894		0	0.100058	0.0514097	0.0379677	0.071759	0.225506	0.5133
GI_4503188-S		CYP11A1	Homo sapiens cytochrome P450, family 11, subfamily A, polypeptide 1 (CYP11A1), nuclear gene encoding mitochondrial protein, mRNA.	0	1.11394	1.06273	1.01452	1.05417	1.06892	1.29639	3.38945		0.0343023	0.0166337	0	0.0136802	0.0187676	0.0972461	0.81937
GI_31543802-S		TCP11	Homo sapiens t-complex 11 (mouse) (TCP11), mRNA.	0	1.11188	1.06745	1.11057	-1.01192	1.10251	1.73445	3.26747		0.137322	0.134449	0.137237	0	0.136716	0.177576	0.276699
GI_16554567-A		CCNDBP1	Homo sapiens cyclin D-type binding-protein 1 (CCNDBP1), transcript variant 2, mRNA.	0	1.11036	-1.01149	1.10026	1.10649	1.41757	1.87678	2.03604		0.144182	0	0.143496	0.143919	0.165057	0.196261	0.207083
GI_17149840-A		FKBP1B	Homo sapiens FK506 binding protein 1B, 12.6 kDa (FKBP1B), transcript variant 1, mRNA.	0	1.10832	1.02748	1.02173	-1.10894	1.16663	2.25495	1.57773		0.149709	0.144251	0.143862	0	0.153646	0.227129	0.181403
GI_14042987-S		EMILIN2	Homo sapiens elastin microfibril interfacer 2 (EMILIN2), mRNA.	0	1.10751	1.02783	-1.15837	-1.07039	1.19056	3.11886	1.35806		0.165603	0.159779	0	0.00643033	0.171672	0.312602	0.183914
GI_35250828-S		COPG	Homo sapiens coatomer protein complex, subunit gamma (COPG), mRNA.	0	1.10748	1.09196	1.18493	1.28594	1.36652	2.2497	1.97328		0.00593208	0	0.0355361	0.0741485	0.104952	0.442547	0.336884
GI_42544237-S					1.10696	1.04422	1.08125	1.06292	1.51343	1.95971	2.06485		0.0248579	0	0.0146706	0.0074084	0.185916	0.362743	0.404404
GI_28373079-S		SIAT9	Homo sapiens sialyltransferase 9 (CMP-NeuAc:lactosylceramide alpha-2,3-sialyltransferase; GM3 synthase) (SIAT9), mRNA.	0	1.10635	1.08595	1.89346	1.49764	1.16798	2.08725	3.57418		0.00423901	0	0.167842	0.0855694	0.0170496	0.20812	0.51718
GI_4505048-S		LY6E	Homo sapiens lymphocyte antigen 6 complex, locus E (LY6E), mRNA.	0	1.10541	1.12667	1.22335	1.10637	1.14523	2.15439	2.60163		0	0.00780246	0.0432782	0.000352744	0.0146142	0.38492	0.549032
GI_4504788-S		ITPKA	Homo sapiens inositol 1,4,5-trisphosphate 3-kinase A (ITPKA), mRNA.	0	1.10331	1.18537	1.09997	1.25908	1.45205	1.73362	2.09127		0.00150429	0.0383867	0	0.0715133	0.158247	0.2848	0.445549
GI_27262631-S		C11orf11	Homo sapiens chromosome 11 open reading frame 11 (C11orf11), mRNA.	0	1.10019	1.09568	1.06071	1.04775	1.66668	2.24952	3.22112		0.0127673	0.0116686	0.00315541	0	0.150686	0.292587	0.529136
GI_19923436-S		AK3L1	Homo sapiens adenylate kinase 3 like 1 (AK3L1), mRNA.	0	1.09867	1.12242	1.19307	1.29623	1.38793	1.39746	2.16467		0	0.0120597	0.0479253	0.100296	0.146851	0.15169	0.541178
GI_14110380-I		M17S2	Homo sapiens membrane component, chromosome 17, surface marker 2 (ovarian carcinoma antigen CA125) (M17S2), transcript variant 3, mRNA.	0	1.09775	1.14392	1.08537	1.01749	1.58755	1.97663	2.00425		0.0287632	0.0453079	0.0243253	0	0.204283	0.343711	0.353609
GI_32481212-S		MK-STYX	Homo sapiens map kinase phosphatase-like protein MK-STYX (MK-STYX), mRNA.	0	1.09545	1.0491	1.05518	1.01596	-1.05762	1.87966	2.3496		0.145569	0.142436	0.142847	0.140195	0	0.19859	0.230362
GI_27754203-S		MTCO1	Homo sapiens cytochrome c oxidase I (MTCO1), mRNA.	0	1.0938	1.28861	1.17566	-1.04625	-1.04556	1.31759	2.04239		0.176136	0.19217	0.182874	0	5.7e-05	0.194555	0.254209
GI_38045914-S		PAPPA	Homo sapiens pregnancy-associated plasma protein A (PAPPA), mRNA.	0	1.09021	1.02231	1.23285	1.09001	1.15029	1.4026	2.76928		0.0261018	0	0.0809334	0.0260218	0.0491953	0.146188	0.67156
GI_14043025-S		VAMP8	Homo sapiens vesicle-associated membrane protein 8 (endobrevin) (VAMP8), mRNA.	0	1.08926	1.13663	1.11016	-1.04892	1.1215	2.24287	2.44486		0.138494	0.141562	0.139848	0	0.140582	0.213215	0.226299
GI_42656348-S		LOC388969	Homo sapiens LOC388969 (LOC388969), mRNA.	0	1.08763	1.14663	1.1726	1.22084	1.43828	2.17696	1.97664		0	0.0226386	0.0326032	0.0511124	0.134546	0.417983	0.341117
GI_5453624-S		CROC4	Homo sapiens transcriptional activator of the c-fos promoter (CROC4), mRNA.	0	1.0866	1.23575	1.59373	1.53498	1.20308	2.65926	5.99877		0	0.0193557	0.0658097	0.0581867	0.0151163	0.204083	0.637448
GI_6806912-S		CENTA1	Homo sapiens centaurin, alpha 1 (CENTA1), mRNA.	0	1.08639	1.03647	1.0729	1.23701	1.24285	1.97908	3.08392		0.0143294	0	0.0104567	0.057571	0.0592469	0.270608	0.587788
GI_41281529-S					1.08272	1.15684	-1.07303	1.03015	1.51595	2.54866	2.86746		0.129553	0.134007	0	0.126394	0.155588	0.21765	0.236809
GI_4504222-S		GUSB	Homo sapiens glucuronidase, beta (GUSB), mRNA.	0	1.08218	1.0115	1.00972	-1.04146	-1.14726	1.48379	2.72912		0.169431	0.164059	0.163924	0.00804072	0	0.199952	0.294593
GI_38524588-S		FLJ43070	Homo sapiens FLJ43070 protein (FLJ43070), mRNA.	0	1.08103	-1.01057	1.22802	1.77516	1.32081	1.67791	2.55884		0.133179	0	0.142538	0.177376	0.148446	0.171184	0.227276
GI_42658564-S		LOC402578	Homo sapiens LOC402578 (LOC402578), mRNA.	0	1.08059	1.06699	-1.06882	1.14814	1.69795	2.61481	2.48186		0.130241	0.129418	0	0.134335	0.16765	0.223206	0.21515
GI_31342405-S		LOC162427	Homo sapiens hypothetical protein LOC162427 (LOC162427), mRNA.	0	1.08006	1.13234	1.04131	1.31912	1.70415	1.98497	2.5313		0.0110593	0.0259793	0	0.0792803	0.189164	0.269302	0.425216
GI_4885062-S		ALDOC	Homo sapiens aldolase C, fructose-bisphosphate (ALDOC), mRNA.	0	1.07943	1.08937	1.15246	1.0779	-1.17617	1.26292	2.13049		0.151896	0.152566	0.156814	0.151794	0	0.164253	0.222677
GI_21389372-S		FLJ25359	Homo sapiens hypothetical protein FLJ25359 (FLJ25359), mRNA.	0	1.07774	1.05205	-1.00716	1.05465	1.01918	1.04467	2.24985		0.153968	0.152071	0	0.152263	0.149644	0.151526	0.240528
GI_13775195-S		PP1057	Homo sapiens hypothetical protein PP1057 (PP1057), mRNA.	0	1.07632	1.01816	1.05816	1.16603	1.51889	2.83196	8.44263		0.00582451	0	0.00400638	0.0148091	0.0501478	0.181652	0.74356
GI_17999523-S		ACRBP	Homo sapiens acrosin binding protein (ACRBP), mRNA.	0	1.07423	1.04786	1.1295	1.29643	1.15432	2.56277	5.20327		0.00429959	0	0.013311	0.0405273	0.0173575	0.246995	0.677509
GI_21464106-A		F11R	Homo sapiens F11 receptor (F11R), transcript variant 2, mRNA.	0	1.07377	1.0189	1.17612	1.45307	1.27521	2.0856	2.36841		0.0165332	0	0.0473744	0.130822	0.0772299	0.321414	0.406627
GI_9945438-S		PNUTL1	Homo sapiens peanut-like 1 (Drosophila) (PNUTL1), mRNA.	0	1.07206	1.04715	-1.0946	-1.06635	1.09518	1.4248	2.07663		0.177347	0.175308	0	0.00231296	0.179239	0.20622	0.259573
GI_8051612-I		KDELR3	Homo sapiens KDEL (Lys-Asp-Glu-Leu) endoplasmic reticulum protein retention receptor 3 (KDELR3), transcript variant 1, mRNA.	0	1.07193	1.03974	-1.01883	-1.01654	1.19718	2.72818	3.4663		0.143205	0.141	0	0.000157077	0.151784	0.256649	0.307205
GI_9506604-S		FLJ10156	Homo sapiens hypothetical protein FLJ10156 (FLJ10156), mRNA.	0	1.07025	1.05153	1.04639	1.16334	1.60843	1.93294	2.41004		0.00806611	0.00173879	0	0.0395353	0.189994	0.299694	0.460972
GI_8051610-A		KDELR3	Homo sapiens KDEL (Lys-Asp-Glu-Leu) endoplasmic reticulum protein retention receptor 3 (KDELR3), transcript variant 2, mRNA.	0	1.06954	1.09942	1.13769	1.02099	1.3352	3.35308	4.15937		0.00805371	0.0130107	0.0193593	0	0.0521224	0.386852	0.520602
GI_38372936-A		BC-2	Homo sapiens putative breast adenocarcinoma marker (32kD) (BC-2), transcript variant 1, mRNA.	0	1.06941	1.0873	1.10494	1.12466	1.31783	2.06366	2.13939		0	0.00738579	0.014673	0.0228178	0.102595	0.410626	0.441902
GI_41327755-S					1.06863	1.04671	1.08043	1.1121	1.07099	1.80739	2.3574		0.00989262	0	0.0152129	0.0295016	0.0109541	0.34316	0.591279
GI_13325060-S		ACTR1B	Homo sapiens ARP1 actin-related protein 1 homolog B, centractin beta (yeast) (ACTR1B), mRNA.	0	1.0672	-1.00217	1.08597	1.10445	1.19426	1.9244	2.24517		0.141404	0	0.142686	0.143949	0.150086	0.199978	0.221897
GI_4557324-S		APOE	Homo sapiens apolipoprotein E (APOE), mRNA.	0	1.06618	1.21326	1.17006	1.11059	1.01289	1.33309	2.75028		0.0207645	0.0780818	0.0612492	0.0380709	0	0.124781	0.677053
GI_13435401-S		CCL7	Homo sapiens chemokine (C-C motif) ligand 7 (CCL7), mRNA.	0	1.06516	1.0425	1.00685	1.11374	1.12734	1.52616	2.05845		0.030813	0.0188393	0	0.0564887	0.0636768	0.274439	0.555744
GI_13376610-S		FLJ14299	Homo sapiens hypothetical protein FLJ14299 (FLJ14299), mRNA.	0	1.06423	-1.01643	-1.07131	1.01008	1.45521	1.80476	2.34361		0.163151	0.00419317	0	0.159014	0.193021	0.219727	0.260894
GI_22749342-S		DKFZp761G0122	Homo sapiens hypothetical protein DKFZp761G0122 (DKFZp761G0122), mRNA.	0	1.06409	1.05528	1.10529	1.28936	1.68986	2.29298	2.7655		0.00227189	0	0.0129026	0.0604002	0.163746	0.319376	0.441304
GI_13449264-S		KIAA1608	Homo sapiens KIAA1608 protein (KIAA1608), mRNA.	0	1.06273	1.02519	1.24595	1.07126	-1.04854	1.28714	2.55451		0.145224	0.142642	0.157827	0.145811	0	0.16066	0.247837
GI_33667066-S		HCST	Homo sapiens hematopoietic cell signal transducer (HCST), mRNA.	0	1.06224	1.03784	1.0616	1.12205	1.3657	2.82084	5.65352		0.00355808	0	0.00346401	0.0122782	0.0478005	0.259954	0.672946
GI_14110374-A		M17S2	Homo sapiens membrane component, chromosome 17, surface marker 2 (ovarian carcinoma antigen CA125) (M17S2), transcript variant 1, mRNA.	0	1.06136	-1.00797	1.07457	1.02468	1.53521	2.04135	2.11778		0.138856	0	0.139741	0.136394	0.170651	0.204614	0.209743
GI_16905523-S		CES1	Homo sapiens carboxylesterase 1 (monocyte/macrophage serine esterase 1) (CES1), mRNA.	0	1.06105	1.01258	1.05395	1.10397	1.10426	1.58318	2.10405		0.0250495	0	0.0213788	0.047232	0.0473776	0.294888	0.564074
GI_7382490-S		LCP1	Homo sapiens lymphocyte cytosolic protein 1 (L-plastin) (LCP1), mRNA.	0	1.05938	1.02796	1.2059	1.21778	1.15122	2.05126	2.41586		0.0107119	0	0.0606548	0.0647059	0.042016	0.348814	0.473097
GI_19923329-S		CTDSP2	Homo sapiens CTD (carboxy-terminal domain, RNA polymerase II, polypeptide A) small phosphatase 2 (CTDSP2), mRNA.	0	1.0574	1.06066	-1.07757	1.01743	1.18192	1.61988	2.0944		0.147268	0.147494	0	0.144512	0.155858	0.186068	0.2188
GI_7661615-S		DKFZP564K1964	Homo sapiens DKFZP564K1964 protein (DKFZP564K1964), mRNA.	0	1.05698	1.16461	1.17241	1.08069	1.23452	2.93844	3.95204		0	0.0206944	0.0221938	0.00455844	0.0341376	0.361762	0.556654
GI_5031770-S		DNAJC4	Homo sapiens DnaJ (Hsp40) homolog, subfamily C, member 4 (DNAJC4), mRNA.	0	1.05688	1.071	1.11966	1.07233	1.28385	2.15348	1.73326		0	0.00674598	0.0300049	0.007385	0.108476	0.524116	0.323272
GI_45593139-S					1.0554	1.06737	1.1227	1.56107	1.51074	2.02406	2.69307		0	0.00328116	0.0184544	0.138669	0.124866	0.265634	0.449095
GI_31341960-S		TIP39	Homo sapiens tuberoinfundibular 39 residue protein precursor (TIP39), mRNA.	0	1.05497	1.01315	1.00639	1.09194	1.0419	1.74343	3.15214		0.0158808	0.00220922	0	0.0279644	0.0116065	0.240927	0.701413
GI_28376644-S		MGC10500	Homo sapiens hypothetical protein MGC10500 (MGC10500), mRNA.	0	1.05382	1.03218	1.02135	-1.1019	1.12494	1.85304	3.10472		0.136425	0.135056	0.134371	0	0.140926	0.187004	0.266217
GI_30410789-A		N33	Homo sapiens Putative prostate cancer tumor suppressor (N33), transcript variant 2, mRNA.	0	1.05266	-1.00022	1.18599	1.38877	1.66339	2.10967	2.3238		0.130544	0	0.139022	0.151917	0.169381	0.19776	0.211377
GI_7019334-S		C11orf9	Homo sapiens chromosome 11 open reading frame 9 (C11orf9), mRNA.	0	1.05011	1.04969	1.03179	1.4314	1.50106	2.61234	2.83387		0.00427286	0.00417363	0	0.0931988	0.109444	0.368621	0.42029
GI_5453799-S		NRGN	Homo sapiens neurogranin (protein kinase C substrate, RC3) (NRGN), mRNA.	0	1.04742	1.06308	-1.00048	-1.11043	1.01666	1.50299	2.87824		0.16384	0.165029	0.00834862	0	0.161504	0.19843	0.302849
GI_37059786-S		HCLS1	Homo sapiens hematopoietic cell-specific Lyn substrate 1 (HCLS1), mRNA.	0	1.04456	1.07032	1.27756	1.19173	1.04315	1.55842	3.7298		0.000389541	0.00751856	0.0648707	0.0411177	0	0.142596	0.743507
GI_34147536-S		GRCC10	Homo sapiens likely ortholog of mouse gene rich cluster, C10 gene (GRCC10), mRNA.	0	1.04451	1.19487	1.30983	1.26602	1.29786	3.17503	4.12674		0	0.0246354	0.0434716	0.0362925	0.0415101	0.349078	0.505013
GI_13124890-S		GALNT1	Homo sapiens UDP-N-acetyl-alpha-D-galactosamine:polypeptide N-acetylgalactosaminyltransferase 1 (GalNAc-T1) (GALNT1), mRNA.	0	1.04434	-1.05893	1.1735	1.16102	1.15745	1.24407	2.01516		0.148651	0	0.157778	0.156896	0.156644	0.162767	0.217264
GI_6006009-S		ITGA2B	Homo sapiens integrin, alpha 2b (platelet glycoprotein IIb of IIb/IIIa complex, antigen CD41B) (ITGA2B), mRNA.	0	1.044	1.00291	1.0562	1.07112	-1.06983	1.01719	3.01209		0.14456	0.14175	0.145395	0.146414	0	0.142727	0.279154
GI_10947033-S		MXD4	Homo sapiens MAX dimerization protein 4 (MXD4), mRNA.	0	1.04292	1.09429	-1.14127	-1.12785	1.02933	1.75408	2.23097		0.169693	0.173685	0	0.00104277	0.168638	0.224945	0.261996
GI_7662137-S		SDC3	Homo sapiens syndecan 3 (N-syndecan) (SDC3), mRNA.	0	1.04272	1.18769	1.60448	1.56912	1.13504	1.90786	2.79885		0	0.0367316	0.142337	0.133377	0.0233915	0.219205	0.444958
GI_37704380-S		B2M	Homo sapiens beta-2-microglobulin (B2M), mRNA.	0	1.04123	-1.05085	-1.13136	1.01135	1.0897	1.73441	2.2975		0.168268	0.00623552	0	0.165953	0.172022	0.221955	0.265567
GI_37541022-S		KIAA0404	Homo sapiens KIAA0404 protein (KIAA0404), mRNA.	0	1.04107	1.1114	1.15953	1.13154	1.608	1.96765	2.92823		0	0.0192171	0.0323658	0.024719	0.154901	0.253169	0.515628
GI_4757805-S		C16orf7	Homo sapiens chromosome 16 open reading frame 7 (C16orf7), mRNA.	0	1.04056	1.01301	1.02599	1.15473	1.43485	1.65566	2.11649		0.01172	0	0.00552249	0.0603024	0.179492	0.273441	0.469522
GI_29171703-A		MAGED2	Homo sapiens melanoma antigen, family D, 2 (MAGED2), transcript variant 1, mRNA.	0	1.04047	-1.01811	1.0688	1.02973	-1.14669	1.70144	2.24943		0.168868	0.00992721	0.171055	0.168039	0	0.219901	0.26221
GI_19923257-S		PFKFB4	Homo sapiens 6-phosphofructo-2-kinase/fructose-2,6-biphosphatase 4 (PFKFB4), mRNA.	0	1.03998	1.12542	1.62362	-1.27348	1.32199	2.01224	3.62754		0.125789	0.130434	0.157522	0	0.141122	0.178653	0.26648
GI_34452689-S		RGS16	Homo sapiens regulator of G-protein signalling 16 (RGS16), mRNA.	0	1.03938	-1.04978	-1.0005	1.09554	1.20178	2.28527	2.53205		0.155303	0	0.00366312	0.159477	0.167375	0.247919	0.266263
GI_40255249-S					1.03912	-1.00157	2.1761	1.78552	1.10107	1.9502	3.77966		0.114381	0	0.17811	0.156217	0.117854	0.165448	0.26799
GI_13442997-S		DPF3	Homo sapiens D4, zinc and double PHD fingers, family 3 (DPF3), mRNA.	0	1.03885	1.00581	1.03552	1.12876	1.22141	1.55903	2.17452		0.0155631	0	0.013994	0.0579063	0.101542	0.260557	0.550438
GI_16554591-A		ENO3	Homo sapiens enolase 3, (beta, muscle) (ENO3), transcript variant 2, mRNA.	0	1.03647	1.09263	1.13679	1.01602	-1.128	1.56171	3.24517		0.136501	0.140043	0.142828	0.135211	0	0.169625	0.275792
GI_39725635-S					1.03624	1.02621	1.17581	1.11273	1.34462	1.79828	2.20295		0.00398934	0	0.059523	0.0344224	0.126687	0.307187	0.468191
GI_22202617-I		CTSL	Homo sapiens cathepsin L (CTSL), transcript variant 1, mRNA.	0	1.03614	-1.08891	1.85978	1.53078	1.30142	1.74524	4.01509		0.117915	0	0.163617	0.145361	0.132635	0.157261	0.28321
GI_4758085-S		CSRP1	Homo sapiens cysteine and glycine-rich protein 1 (CSRP1), mRNA.	0	1.03576	1.11791	1.14777	-1.139	-1.18276	3.01744	8.06984		0.109038	0.113075	0.114543	0.00215043	0	0.206436	0.454757
GI_30146994-S		CR1L	Homo sapiens complement component (3b/4b) receptor 1-like (CR1L), mRNA.	0	1.03292	-1.01324	1.0925	1.3213	1.42623	1.78106	2.76701		0.132006	0	0.13585	0.150611	0.15738	0.180272	0.24388
GI_4758169-A		DMBT1	Homo sapiens deleted in malignant brain tumors 1 (DMBT1), transcript variant 1, mRNA.	0	1.0327	1.0851	-1.0392	-1.05924	1.06222	1.14291	2.03186		0.179242	0.183732	0.00171712	0	0.181772	0.188685	0.264852
GI_8924175-S		PRO2521	Homo sapiens hypothetical protein PRO2521 (PRO2521), mRNA.	0	1.03127	-1.03203	1.42176	1.34322	1.21849	1.32911	2.22827		0.139749	0	0.166197	0.160878	0.15243	0.159922	0.220823
GI_24476008-S		NPD007	Homo sapiens NPD007 protein (NPD007), mRNA.	0	1.03085	1.13998	1.17709	1.13454	1.34295	1.74895	2.12745		0	0.0439014	0.0588313	0.0417114	0.12555	0.288872	0.441134
GI_40217830-A					1.03084	1.1143	-1.0343	-1.24023	-1.08611	1.48238	3.06068		0.189111	0.196061	0.0171481	0	0.0128339	0.226711	0.358135
GI_34335289-S		SEC22L1	Homo sapiens SEC22 vesicle trafficking protein-like 1 (S. cerevisiae) (SEC22L1), mRNA.	0	1.03081	-1.03323	-1.0278	-1.02805	1.3952	1.63761	2.04524		0.201323	0	0.000529303	0.00050483	0.236865	0.260509	0.300269
GI_42716292-S					1.03059	1.04341	1.05359	1.22584	1.04152	1.43853	2.40795		0	0.00632345	0.0113448	0.0963092	0.00539518	0.201224	0.679403
GI_13259551-A		G1P3	Homo sapiens interferon, alpha-inducible protein (clone IFI-6-16) (G1P3), transcript variant 1, mRNA.	0	1.02986	1.09507	1.0819	1.06074	1.13409	3.09927	5.94035		0	0.00901648	0.00719496	0.0042698	0.0144113	0.286136	0.678972
GI_4503022-S		CPT2	Homo sapiens carnitine palmitoyltransferase II (CPT2), nuclear gene encoding mitochondrial protein, mRNA.	0	1.0294	1.11751	-1.30772	-1.13177	1.69284	2.19745	2.19624		0.15635	0.162245	0	0.0117707	0.200733	0.234491	0.23441
GI_27754770-I		PCDH1	Homo sapiens protocadherin 1 (cadherin-like 1) (PCDH1), transcript variant 1, mRNA.	0	1.02916	-1.06422	-1.16112	-1.27689	-1.02876	1.42926	2.96981		0.234462	0.0216231	0.0117708	0	0.0252286	0.275142	0.431774
GI_4757859-S		BNIP3L	Homo sapiens BCL2/adenovirus E1B 19kDa interacting protein 3-like (BNIP3L), mRNA.	0	1.02899	-1.0084	-1.02612	-1.16187	-1.04497	2.02869	2.18612		0.239817	0.0167991	0.0148592	0	0.0127956	0.349248	0.366481
GI_7705756-S		CGI-40	Homo sapiens CGI-40 protein (CGI-40), mRNA.	0	1.02893	1.10043	1.06823	-1.14666	1.2861	2.59952	2.01242		0.136182	0.140658	0.138642	0	0.15228	0.234494	0.197744
GI_5730086-S		TCTE1L	Homo sapiens t-complex-associated-testis-expressed 1-like (TCTE1L), mRNA.	0	1.02885	-1.01489	1.03234	1.2547	1.52953	1.56257	2.28713		0.138236	0	0.138472	0.153512	0.172101	0.174336	0.223344
GI_4505120-S		MBD4	Homo sapiens methyl-CpG binding domain protein 4 (MBD4), mRNA.	0	1.02882	1.01932	-1.30051	1.24438	1.43326	1.75647	2.68164		0.137286	0.136726	0	0.149991	0.161123	0.180173	0.2347
GI_21618360-S		FXYD5	Homo sapiens FXYD domain containing ion transport regulator 5 (FXYD5), mRNA.	0	1.0287	-1.01303	1.18524	1.19694	1.22176	1.85864	2.09576		0.139223	0	0.149897	0.150694	0.152387	0.195815	0.211984
GI_6005971-S		ZNF185	Homo sapiens zinc finger protein 185 (LIM domain) (ZNF185), mRNA.	0	1.02814	1.01529	-1.04091	1.05914	-1.09232	1.35036	5.14215		0.140353	0.139502	0.00340302	0.142404	0	0.16168	0.412657
GI_44680158-S		RaLP	Homo sapiens rai-like protein (RaLP), mRNA.	0	1.02802	-1.03482	1.03418	1.32187	1.72312	2.07439	2.55935		0.129333	0	0.129719	0.147756	0.172913	0.194937	0.225342
GI_20544181-S		WDR13	Homo sapiens WD repeat domain 13 (WDR13), mRNA.	0	1.02699	1.08092	1.17008	1.26049	1.52534	1.8782	2.08176		0	0.0190241	0.0504773	0.0823678	0.175793	0.300266	0.372071
GI_27734743-S		FLJ40504	Homo sapiens hypothetical protein FLJ40504 (FLJ40504), mRNA.	0	1.02689	-1.00529	1.50956	1.32703	1.4018	2.50639	3.16836		0.119739	0	0.148178	0.137424	0.141829	0.206913	0.245917
GI_34147633-S		SLC12A4	Homo sapiens solute carrier family 12 (potassium/chloride transporters), member 4 (SLC12A4), mRNA.	0	1.02655	1.08795	1.1949	1.46943	1.28196	2.03109	2.41297		0	0.0184974	0.0507219	0.133438	0.0769541	0.302664	0.417725
GI_15451888-I		GAD1	Homo sapiens glutamate decarboxylase 1 (brain, 67kDa) (GAD1), transcript variant GAD25, mRNA.	0	1.02645	1.01288	-1.01751	-1.32509	-1.48353	2.10771	3.68638		0.174401	0.173458	0.0323803	0.0110089	0	0.24953	0.359221
GI_42656463-S		LOC401002	Homo sapiens similar to Single-stranded DNA-binding protein, isoform b (LOC401002), mRNA.	0	1.02581	-1.02236	-1.01086	1.04354	1.25655	2.1006	1.54127		0.169395	0	0.000951018	0.170862	0.188479	0.258287	0.212027
GI_4507170-S		SPARC	Homo sapiens secreted protein, acidic, cysteine-rich (osteonectin) (SPARC), mRNA.	0	1.0255	-1.04762	1.14635	1.08433	1.05155	1.92129	9.10327		0.0958978	0	0.101488	0.0986191	0.0971027	0.137335	0.469557
GI_31543809-S		TIE	Homo sapiens tyrosine kinase with immunoglobulin and epidermal growth factor homology domains (TIE), mRNA.	0	1.02527	1.05443	1.05653	1.09534	1.38521	3.36434	7.43512		0	0.00315588	0.00338332	0.00758339	0.0389571	0.253164	0.693756
GI_32307143-S		PLOD	Homo sapiens procollagen-lysine, 2-oxoglutarate 5-dioxygenase (lysine hydroxylase, Ehlers-Danlos syndrome type VI) (PLOD), mRNA.	0	1.02524	1.1033	-1.05083	-1.11294	1.19669	2.10069	2.66965		0.155817	0.161506	0.00452582	0	0.168311	0.234189	0.275651
GI_11545913-S		XYLT2	Homo sapiens xylosyltransferase II (XYLT2), mRNA.	0	1.02489	-1.06542	1.00288	-1.06549	-1.00096	1.43335	2.29377		0.207349	7.58e-06	0.205166	0	0.00640135	0.247865	0.333211
GI_21314647-S		CMRF35	Homo sapiens CMRF35 leukocyte immunoglobulin-like receptor (CMRF35), mRNA.	0	1.02474	1.03176	1.06504	-1.03134	1.06138	1.33705	6.04441		0.11582	0.116215	0.11809	0	0.117884	0.133412	0.398579
GI_21464124-I		MBNL2	Homo sapiens muscleblind-like 2 (Drosophila) (MBNL2), transcript variant 1, mRNA.	0	1.02399	1.06907	1.2271	1.10814	1.52898	2.18515	2.43436		0	0.0132271	0.0595831	0.024687	0.148139	0.340628	0.413735
GI_12719454-A		FOLR1	Homo sapiens folate receptor 1 (adult) (FOLR1), transcript variant 8, mRNA.	0	1.02396	1.04845	-1.04308	1.00029	1.08125	2.14168	4.0601		0.124414	0.125888	0	0.122989	0.127862	0.191689	0.307158
GI_22027643-S		KLK1	Homo sapiens kallikrein 1, renal/pancreas/salivary (KLK1), mRNA.	0	1.02367	-1.016	1.07184	-1.09006	-1.07218	1.99184	3.27631		0.178889	0.00626774	0.182966	0	0.00151361	0.260828	0.369535
GI_32455261-A		PRDX5	Homo sapiens peroxiredoxin 5 (PRDX5), nuclear gene encoding mitochondrial protein, transcript variant 3, mRNA.	0	1.02365	1.04248	1.04143	1.07621	1.1526	2.74942	5.40016		0	0.00297769	0.00281161	0.00831535	0.0204021	0.273048	0.692445
GI_34303917-S		GPR92	Homo sapiens G protein-coupled receptor 92 (GPR92), mRNA.	0	1.02361	1.08474	1.22952	1.26635	1.60002	2.64855	2.88152		0	0.0133788	0.0450679	0.0531275	0.126155	0.355641	0.40663
GI_40254925-S					1.0232	-1.00346	1.05003	1.19366	1.80535	2.52438	1.99027		0.12985	0	0.131569	0.140772	0.179964	0.226032	0.191812
GI_21269871-A		ACAS2	Homo sapiens acetyl-Coenzyme A synthetase 2 (ADP forming) (ACAS2), transcript variant 2, mRNA.	0	1.02287	-1.04361	-1.00312	-1.15767	-1.18896	1.44447	2.07795		0.260994	0.0171518	0.0219286	0.00369244	0	0.310742	0.385492
GI_27262658-S		CSF1R	Homo sapiens colony stimulating factor 1 receptor, formerly McDonough feline sarcoma viral (v-fms) oncogene homolog (CSF1R), mRNA.	0	1.02269	-1.04685	1.13193	1.1431	1.23779	2.11532	2.61092		0.133151	0	0.140179	0.140898	0.14699	0.203449	0.235334
GI_41188450-S		LOC388727	Homo sapiens LOC388727 (LOC388727), mRNA.	0	1.02208	-1.03282	-1.05339	-1.01434	-1.09346	1.53681	2.04625		0.262299	0.00751902	0.0049686	0.0098108	0	0.326119	0.389283
GI_20127579-S		BTBD2	Homo sapiens BTB (POZ) domain containing 2 (BTBD2), mRNA.	0	1.02183	1.19797	1.23673	1.05045	-1.00672	1.70736	2.24979		0.139857	0.152001	0.154674	0.141831	0	0.18712	0.224518
GI_27477087-S		IL18RAP	Homo sapiens interleukin 18 receptor accessory protein (IL18RAP), mRNA.	0	1.02098	-1.01641	-1.08827	-1.25776	1.24844	1.51093	2.02912		0.202531	0.0214508	0.0150641	0	0.222746	0.246076	0.292132
GI_34335239-S		MAGEB2	Homo sapiens melanoma antigen, family B, 2 (MAGEB2), mRNA.	0	1.02067	1.01345	1.14989	1.3154	1.54324	1.77289	2.09391		0.00256408	0	0.0484626	0.107252	0.188182	0.269755	0.383784
GI_28416434-A		ARFGAP1	Homo sapiens ADP-ribosylation factor GTPase activating protein 1 (ARFGAP1), transcript variant 1, mRNA.	0	1.02042	1.08083	1.26418	1.38833	1.45837	2.19734	2.46247		0	0.0162003	0.0653683	0.0986637	0.117444	0.315613	0.386711
GI_4502010-S		AK1	Homo sapiens adenylate kinase 1 (AK1), mRNA.	0	1.02016	1.08927	1.12395	-1.18203	1.19777	3.0668	3.62248		0.120915	0.12471	0.126615	0	0.130668	0.233291	0.263801
GI_38569468-S					1.02003	-1.07343	-1.12798	1.15131	1.19758	1.78654	2.10391		0.165821	0.00421106	0	0.175955	0.179527	0.224993	0.249494
GI_19528662-A		APBB3	Homo sapiens amyloid beta (A4) precursor protein-binding, family B, member 3 (APBB3), transcript variant 1, mRNA.	0	1.01997	1.01026	-1.06602	1.25442	1.54909	1.98944	2.21923		0.135116	0.134487	0	0.150302	0.169389	0.197912	0.212795
GI_34147725-A		SHC1	Homo sapiens SHC (Src homology 2 domain containing) transforming protein 1 (SHC1), mRNA.	0	1.01907	1.01641	1.09296	1.29346	1.75958	2.11768	2.71456		0.000681231	0	0.019634	0.071059	0.190611	0.282462	0.435553
GI_5597012-S		CLN2	Homo sapiens ceroid-lipofuscinosis, neuronal 2, late infantile (Jansky-Bielschowsky disease) (CLN2), mRNA.	0	1.01788	1.03238	1.12673	1.28397	1.54315	2.88951	5.63439		0	0.00195924	0.0147042	0.0359452	0.0709555	0.252825	0.62361
GI_6912525-S		NESG1	Homo sapiens nasopharyngeal epithelium specific protein 1 (NESG1), mRNA.	0	1.01785	-1.00074	1.09154	1.0345	1.00399	1.28581	2.13556		0.148713	0	0.154142	0.14994	0.147692	0.168455	0.231058
GI_4507112-S		SNCG	Homo sapiens synuclein, gamma (breast cancer-specific protein 1) (SNCG), mRNA.	0	1.01781	1.11477	1.21962	1.18881	1.09484	2.00835	2.2888		0	0.0345275	0.0718613	0.0608901	0.0274298	0.352714	0.452577
GI_21361377-S		SARDH	Homo sapiens sarcosine dehydrogenase (SARDH), mRNA.	0	1.01707	-1.03669	1.00997	-1.03409	-1.00372	1.46026	2.96988		0.193031	0	0.192364	0.000244701	0.0030984	0.234686	0.376575
GI_37577154-S		ATP6AP1	Homo sapiens ATPase, H+ transporting, lysosomal accessory protein 1 (ATP6AP1), mRNA.	0	1.01667	1.06877	1.0701	-1.1183	-1.14548	1.36061	2.14665		0.174123	0.178319	0.178425	0.00218858	0	0.201821	0.265123
GI_6996002-S		COPA	Homo sapiens coatomer protein complex, subunit alpha (COPA), mRNA.	0	1.01667	1.10215	1.13625	1.34411	1.66103	2.15512	2.29345		0	0.0237958	0.033289	0.0911565	0.179384	0.316932	0.355442
GI_20070263-S		CL25084	Homo sapiens hypothetical protein CL25084 (CL25084), mRNA.	0	1.01596	-1.1029	-1.15295	-1.13448	1.55804	1.66078	2.10769		0.196766	0.00453998	0	0.00167491	0.245944	0.255265	0.295809
GI_33589813-S		ZYG	Homo sapiens ZYG homolog (ZYG), mRNA.	0	1.01501	1.1743	1.15781	-1.11175	1.48415	2.28668	2.23386		0.132738	0.142679	0.14165	0	0.162018	0.212106	0.208809
GI_21614532-A		PRSS21	Homo sapiens protease, serine, 21 (testisin) (PRSS21), transcript variant 3, mRNA.	0	1.0142	1.15218	1.2659	1.1243	1.13829	1.6047	2.0347		0	0.0617393	0.112625	0.0492641	0.0555227	0.264221	0.456628
GI_34222241-S		LOC90410	Homo sapiens intraflagellar transport protein IFT20 (LOC90410), mRNA.	0	1.01318	1.05176	1.20078	1.18888	1.57111	2.02136	1.94715		0	0.0132937	0.064645	0.0605449	0.19226	0.347415	0.321841
GI_21361508-S		RAB4B	Homo sapiens RAB4B, member RAS oncogene family (RAB4B), mRNA.	0	1.01317	-1.00051	1.17801	1.15927	1.4202	1.89228	2.00967		0.137212	0	0.148445	0.147168	0.164947	0.197115	0.205113
GI_31543622-S		SIL1	Homo sapiens endoplasmic reticulum chaperone SIL1, homolog of yeast (SIL1), mRNA.	0	1.01249	1.08681	1.23256	1.04903	1.39349	3.31818	4.37537		0	0.0116469	0.0344902	0.00572591	0.0597133	0.361366	0.527058
GI_41327740-S					1.01195	1.11416	1.13428	1.00129	-1.04992	2.85186	3.67255		0.120679	0.126661	0.127839	0.120055	0	0.228366	0.276401
GI_24497523-A		MAP3K6	Homo sapiens mitogen-activated protein kinase kinase kinase 6 (MAP3K6), transcript variant 2, mRNA.	0	1.01179	-1.07267	1.06363	1.32558	1.56231	1.80769	2.02195		0.136874	0	0.140279	0.157479	0.173025	0.189137	0.203206
GI_19923243-S		ARHGAP1	Homo sapiens Rho GTPase activating protein 1 (ARHGAP1), mRNA.	0	1.01163	1.11078	-1.14558	1.01077	1.48537	2.09699	2.28933		0.135859	0.142103	0	0.135804	0.165694	0.204213	0.216327
GI_10092600-S		EIF4G3		0	1.0112	-1.01742	1.01978	-1.24421	1.14153	2.42547	3.00012		0.149901	0.0150731	0.150472	0	0.158564	0.243898	0.282092
GI_40217610-S		DOCK6	Homo sapiens dedicator of cytokinesis 6 (DOCK6), mRNA.	0	1.01045	1.04754	1.13776	1.24534	1.42429	2.07138	1.94312		0	0.0132131	0.0453563	0.0836888	0.147446	0.377996	0.3323
GI_37594438-S		ZNF175	Homo sapiens zinc finger protein 175 (ZNF175), mRNA.	0	1.01008	-1.04508	-1.03858	1.19028	1.90899	2.39656	2.53871		0.143954	0	0.000454964	0.156576	0.206918	0.24107	0.251027
GI_32261296-S		MGC14801	Homo sapiens hypothetical protein MGC14801 (MGC14801), mRNA.	0	1.01002	-1.0161	1.0211	-1.08893	1.03829	1.91006	2.30017		0.164017	0.00569156	0.164883	0	0.166226	0.234348	0.264833
GI_38679906-S					1.00983	-1.07792	-1.54661	1.01797	1.32039	1.71113	2.09221		0.166508	0.0305266	0	0.167038	0.186735	0.212185	0.237006
GI_34734074-A		SLC22A1L	Homo sapiens solute carrier family 22 (organic cation transporter), member 1-like (SLC22A1L), transcript variant 1, mRNA.	0	1.00956	1.06854	1.16186	1.17974	1.15135	2.97234	9.23411		0	0.00550634	0.0142196	0.0158887	0.0132378	0.183257	0.767891
GI_33598913-I		ACVR1B	Homo sapiens activin A receptor, type IB (ACVR1B), transcript variant 1, mRNA.	0	1.00928	1.09031	-1.41458	1.09802	1.92712	2.48633	3.42565		0.124147	0.128297	0	0.128692	0.171157	0.199799	0.247909
GI_8051609-S		KDELR2	Homo sapiens KDEL (Lys-Asp-Glu-Leu) endoplasmic reticulum protein retention receptor 2 (KDELR2), mRNA.	0	1.00825	-1.00647	-1.01048	1.03787	1.2984	2.02224	2.92957		0.151184	0.00030065	0	0.153403	0.172915	0.227123	0.295074
GI_6005889-S		TCEB2	Homo sapiens transcription elongation factor B (SIII), polypeptide 2 (18kDa, elongin B) (TCEB2), mRNA.	0	1.00824	1.08759	1.02516	1.05645	1.16462	2.04243	2.13055		0	0.0322912	0.00688557	0.0196192	0.0636384	0.420852	0.456713
GI_22779872-S		MTVR1	Homo sapiens Mouse Mammary Turmor Virus Receptor homolog 1 (MTVR1), mRNA.	0	1.00739	1.08317	1.07388	1.11741	1.41235	2.15423	1.81667		0	0.0289979	0.0254431	0.0421013	0.154956	0.438834	0.309667
GI_31377467-S		DOCK2	Homo sapiens dedicator of cyto-kinesis 2 (DOCK2), mRNA.	0	1.00727	-1.1281	-1.03415	-1.09809	-1.09382	1.20126	3.08273		0.241727	0	0.0106346	0.00339736	0.00387992	0.263688	0.476673
GI_4557504-S		CYBA	Homo sapiens cytochrome b-245, alpha polypeptide (CYBA), mRNA.	0	1.00695	1.12591	1.15614	1.2287	1.21764	2.05752	2.58236		0	0.03576	0.0448489	0.0666607	0.0633354	0.315812	0.473583
GI_5360207-I		IDS	Homo sapiens iduronate 2-sulfatase (Hunter syndrome) (IDS), transcript variant 2, mRNA.	0	1.0061	1.04713	-1.00431	1.14451	1.67359	2.69242	2.63256		0.12393	0.126459	0	0.132462	0.165076	0.227881	0.224191
GI_11038644-I		AP2S1	Homo sapiens adaptor-related protein complex 2, sigma 1 subunit (AP2S1), transcript variant AP17, mRNA.	0	1.00539	1.09534	1.09827	1.05023	1.13477	2.03041	2.28304		0	0.0338175	0.0349209	0.0168567	0.0486441	0.385389	0.480372
GI_42657971-S		KIAA1862	Homo sapiens KIAA1862 protein (KIAA1862), mRNA.	0	1.00522	1.00543	-1.07321	1.05542	1.82939	2.57674	2.02534		0.130417	0.13043	0	0.133567	0.182132	0.229026	0.194427
GI_22060272-S		LOC221424	Homo sapiens similar to FLJ00180 protein (LOC221424), mRNA.	0	1.00376	-1.00232	1.14719	1.22092	1.35639	1.81574	2.18499		0.136071	0	0.1458	0.150801	0.15999	0.191147	0.216193
GI_38202247-S		STAT2	Homo sapiens signal transducer and activator of transcription 2, 113kDa (STAT2), mRNA.	0	1.00373	-1.03353	-1.19558	1.06691	1.88481	3.01638	3.77411		0.130245	0.0095967	0	0.133987	0.182424	0.249437	0.29431
GI_21450726-S		FLJ30213	Homo sapiens hypothetical protein FLJ30213 (FLJ30213), mRNA.	0	1.00372	-1.0214	1.11995	1.12032	1.32732	2.17916	2.63919		0.130501	0	0.137991	0.138015	0.151354	0.206247	0.235892
GI_22027524-S		ARHGEF6	Homo sapiens Rac/Cdc42 guanine nucleotide exchange factor (GEF) 6 (ARHGEF6), mRNA.	0	1.0037	-1.00543	-1.06577	1.01207	1.13761	1.57762	2.82108		0.159912	0.00466257	0	0.160559	0.17026	0.204261	0.300345
GI_34147491-S		STX3A	Homo sapiens syntaxin 3A (STX3A), mRNA.	0	1.00361	1.00007	1.09013	-1.13802	1.77267	2.09263	1.27084		0.142225	0.141989	0.147971	0	0.193298	0.214546	0.159971
GI_28466982-S		LEPREL2	Homo sapiens leprecan-like 2 protein (LEPREL2), mRNA.	0	1.00328	1.0512	1.47241	1.2027	-1.07897	2.82404	6.10413		0.103432	0.105812	0.126735	0.113338	0	0.193875	0.356808
GI_24308441-S		LOC112609	Homo sapiens hypothetical protein BC010003 (LOC112609), mRNA.	0	1.00219	1.00144	-1.06588	1.00173	1.50168	3.50954	5.61356		0.103272	0.103235	0	0.103249	0.128215	0.228481	0.333548
GI_26051230-I		LACTB	Homo sapiens lactamase, beta (LACTB), nuclear gene encoding mitochondrial protein, transcript variant 1, mRNA.	0	1.00186	1.0111	-1.10465	-1.01339	1.48485	2.26098	2.30723		0.153979	0.154654	0	0.00667103	0.189284	0.246016	0.249397
GI_12232400-S		SMYD3	Homo sapiens SET and MYND domain containing 3 (SMYD3), mRNA.	0	-1.00038	-1.07988	-1.12508	1.08547	1.29013	1.81856	2.39868		0.0110715	0.00401343	0	0.196266	0.214436	0.261353	0.31286
GI_4758031-S		COPB2	Homo sapiens coatomer protein complex, subunit beta 2 (beta prime) (COPB2), mRNA.	0	-1.00106	-1.07149	-1.00071	-1.00136	1.47256	2.00832	1.8746		0.00802054	0	0.00806018	0.00798587	0.289713	0.350724	0.335496
GI_41327717-S					-1.00153	1.07763	-1.09717	-1.35928	1.06819	2.4852	2.71599		0.0266895	0.181805	0.0195546	0	0.1811	0.286816	0.304034
GI_40795670-S		FLJ37970	Homo sapiens hypothetical protein FLJ37970 (FLJ37970), mRNA.	0	-1.00172	1.08753	1.10575	-1.18519	-1.3468	1.28786	4.31804		0.025201	0.177778	0.179109	0.0118019	0	0.192408	0.413702
GI_21362095-S		C20orf81	Homo sapiens chromosome 20 open reading frame 81 (C20orf81), mRNA.	0	-1.00179	1.0585	1.20159	1.34455	1.59552	2.70095	3.49032		0	0.118392	0.126615	0.13483	0.149252	0.212775	0.258135
GI_38016910-I		STOM	Homo sapiens stomatin (STOM), transcript variant 1, mRNA.	0	-1.00191	1.04322	1.15234	1.61357	1.39776	1.98885	5.54296		0	0.109072	0.114893	0.139491	0.127981	0.159506	0.349057
GI_34222155-S		SLC30A3	Homo sapiens solute carrier family 30 (zinc transporter), member 3 (SLC30A3), mRNA.	0	-1.0021	-1.0604	-1.12513	-1.09112	-1.03176	1.70988	3.1563		0.0165551	0.00871009	0	0.00457618	0.0125643	0.381481	0.576113
GI_20986517-S		MAPK8IP1	Homo sapiens mitogen-activated protein kinase 8 interacting protein 1 (MAPK8IP1), mRNA.	0	-1.00221	1.08241	-1.00062	1.09438	1.60294	2.70269	1.9596		0	0.154937	0.0001179	0.155826	0.193625	0.275362	0.220133
GI_4557800-S		NP	Homo sapiens nucleoside phosphorylase (NP), mRNA.	0	-1.00276	-1.02609	1.09276	1.39012	1.5733	1.58898	2.22325		0.00179224	0	0.162711	0.185545	0.199612	0.200816	0.249523
GI_34147339-S		KIAA1446	Homo sapiens brain-enriched guanylate kinase-associated protein (KIAA1446), mRNA.	0	-1.00326	-1.00184	1.0523	1.31984	1.49502	1.84279	2.30037		0	0.000109571	0.157779	0.178316	0.191761	0.218456	0.253578
GI_11038642-A		AP2S1	Homo sapiens adaptor-related protein complex 2, sigma 1 subunit (AP2S1), transcript variant AP17delta, mRNA.	0	-1.00368	1.04248	1.04531	-1.01373	1.12503	1.73784	2.1531		0.000824769	0.168784	0.169017	0	0.17556	0.225863	0.25995
GI_42490765-S		SP6	Homo sapiens Sp6 transcription factor (SP6), mRNA.	0	-1.00413	1.07188	1.16003	1.26991	1.27287	2.08965	3.09903		0	0.129846	0.13536	0.142233	0.142418	0.193504	0.256638
GI_14165271-S		PINK1	Homo sapiens PTEN induced putative kinase 1 (PINK1), mRNA.	0	-1.00489	-1.02798	1.01696	1.05254	1.35812	2.1274	1.76832		0.00184897	0	0.163774	0.166624	0.191097	0.252706	0.223949
GI_21361733-S		FLJ10081	Homo sapiens hypothetical protein FLJ10081 (FLJ10081), mRNA.	0	-1.00518	-1.01535	-1.3837	-1.19552	1.04609	1.39568	2.86695		0.0364141	0.0354358	0	0.0181034	0.233749	0.26738	0.408918
GI_20127455-S		GNG11	Homo sapiens guanine nucleotide binding protein (G protein), gamma 11 (GNG11), mRNA.	0	-1.0052	1.11751	1.02811	1.13874	1.26323	2.16767	4.88161		0	0.120416	0.115345	0.121621	0.128683	0.17999	0.333945
GI_32455258-I		PRDX5	Homo sapiens peroxiredoxin 5 (PRDX5), nuclear gene encoding mitochondrial protein, transcript variant 1, mRNA.	0	-1.00578	1.01166	1.1277	1.08646	1.14909	2.84238	6.01269		0	0.104723	0.110746	0.108605	0.111856	0.199752	0.364318
GI_31543558-S		RSHL2	Homo sapiens radial spokehead-like 2 (RSHL2), mRNA.	0	-1.00583	-1.01797	1.13509	1.24648	1.62472	2.10904	2.91372		0.000859221	0	0.152363	0.160247	0.187013	0.221287	0.278231
GI_34147050-S		PP1665	Homo sapiens hypothetical protein PP1665 (PP1665), mRNA.	0	-1.00626	-1.06041	1.06309	1.34609	1.58135	2.34737	2.93819		0.00370056	0	0.145125	0.164465	0.180543	0.232894	0.273272
GI_8922074-S		ACK1	Homo sapiens activated p21cdc42Hs kinase (ACK1), mRNA.	0	-1.00711	1.06804	1.03759	-1.14641	1.07171	2.251	1.90836		0.0105462	0.167659	0.165354	0	0.167937	0.257222	0.231281
GI_15559208-S		DVS27	Homo sapiens DVS27-related protein (DVS27), mRNA.	0	-1.00802	1.02377	-1.03397	-1.03915	1.12073	1.82262	3.95411		0.00257038	0.17029	0.000427665	0	0.178294	0.236234	0.412184
GI_11036639-S		PPP3CB	Homo sapiens protein phosphatase 3 (formerly 2B), catalytic subunit, beta isoform (calcineurin A beta) (PPP3CB), mRNA.	0	-1.00808	-1.01787	-1.06782	-1.39964	1.26228	2.19932	2.65463		0.0342867	0.0334292	0.0290557	0	0.233086	0.315137	0.355005
GI_31542267-S		C21orf7	Homo sapiens chromosome 21 open reading frame 7 (C21orf7), mRNA.	0	-1.00859	-1.02192	-1.00954	1.16302	1.7283	2.05677	3.06455		0.00109975	0	0.0010212	0.180186	0.226803	0.253891	0.337
GI_11496985-S		C1QR1	Homo sapiens complement component 1, q subcomponent, receptor 1 (C1QR1), mRNA.	0	-1.00882	-1.16443	-1.08923	1.11232	1.34023	2.23483	4.64775		0.0109404	0	0.00528713	0.160068	0.176091	0.238986	0.408627
GI_34304325-S		MRPS6	Homo sapiens mitochondrial ribosomal protein S6 (MRPS6), nuclear gene encoding mitochondrial protein, mRNA.	0	-1.00884	-1.02166	-1.01471	1.02108	1.73708	2.11168	2.30698		0.00113564	0	0.000615605	0.181043	0.244499	0.277699	0.295008
GI_37622886-A		CES2	Homo sapiens carboxylesterase 2 (intestine, liver) (CES2), transcript variant 2, mRNA.	0	-1.01042	1.04143	-1.15195	-1.33445	1.77892	3.68133	1.87553		0.022785	0.167062	0.0128325	0	0.218919	0.352689	0.225712
GI_40805822-S		COL22A1	Homo sapiens collagen, type XXII, alpha 1 (COL22A1), mRNA.	0	-1.01084	-1.03816	-1.04611	1.05622	-1.05467	1.01927	2.30433		0.00575811	0.00216945	0.00112446	0.277284	0	0.27243	0.441234
GI_41393546-S					-1.01086	1.01699	1.06012	-1.05945	1.09814	2.16352	2.65026		0.0036438	0.155715	0.158949	0	0.161801	0.241695	0.278196
GI_31341400-S		M160	Homo sapiens scavenger receptor cysteine-rich type 1 protein M160 (M160), mRNA.	0	-1.01095	1.06653	1.05219	1.07358	1.05271	1.24036	2.0319		0	0.152948	0.151892	0.153467	0.15193	0.165745	0.22402
GI_21071002-A		AMFR	Homo sapiens autocrine motility factor receptor (AMFR), transcript variant 2, mRNA.	0	-1.0111	1.04963	1.20564	1.22736	1.7167	1.96817	2.10354		0	0.134357	0.14453	0.145945	0.17785	0.194246	0.203072
GI_34147539-S		LOC114984	Homo sapiens hypothetical protein BC014089 (LOC114984), mRNA.	0	-1.01112	1.0632	1.07677	-1.23782	1.41586	3.35082	4.14809		0.0129765	0.131709	0.132485	0	0.151895	0.26265	0.308285
GI_37059752-S		MGC26847	Homo sapiens hypothetical protein MGC26847 (MGC26847), mRNA.	0	-1.01114	-1.02722	-1.16381	-1.23759	-1.2317	1.14893	2.24627		0.0354557	0.0329372	0.0115513	0	0.000921065	0.373661	0.545474
GI_7662125-S		KIAA0440	Homo sapiens signal-induced proliferation-associated 1-like 1 (KIAA0440), mRNA.	0	-1.01148	1.07552	1.06106	1.45514	1.57152	2.06748	1.99644		0	0.136441	0.135495	0.161259	0.168867	0.201291	0.196647
GI_13236584-S		FSD1	Homo sapiens fibronectin type 3 and SPRY (spla, ryanodine) domain containing (with coiled-coil motif) 1 (FSD1), mRNA.	0	-1.01156	-1.05326	-1.1041	-1.15098	1.06491	1.93747	2.48388		0.0151154	0.0105949	0.0050825	0	0.240251	0.334857	0.394099
GI_20149554-S		SERPINB1	Homo sapiens serine (or cysteine) proteinase inhibitor, clade B (ovalbumin), member 1 (SERPINB1), mRNA.	0	-1.01175	-1.06826	1.07644	1.03016	-1.07752	1.64208	2.25484		0.00633087	0.000891042	0.207338	0.202884	0	0.261787	0.32077
GI_4826664-S		CCS	Homo sapiens copper chaperone for superoxide dismutase (CCS), mRNA.	0	-1.01188	1.02201	1.1057	1.17341	1.34705	1.74521	2.1898		0	0.13879	0.144501	0.149121	0.16097	0.18814	0.218478
GI_31543096-S		LOC90678	Homo sapiens hypothetical protein BC009239 (LOC90678), mRNA.	0	-1.01258	1.13176	1.11433	1.0955	1.43763	2.16322	1.87359		0	0.143997	0.142827	0.141562	0.164538	0.213263	0.193813
GI_4504720-S		IRF1	Homo sapiens interferon regulatory factor 1 (IRF1), mRNA.	0	-1.01278	-1.03416	-1.20661	-1.00866	1.78382	2.17852	2.26065		0.0186242	0.0165705	0	0.0190206	0.287347	0.325273	0.333165
GI_4504426-S		HMGCL	Homo sapiens 3-hydroxymethyl-3-methylglutaryl-Coenzyme A lyase (hydroxymethylglutaricaciduria) (HMGCL), mRNA.	0	-1.01284	-1.00927	1.03753	-1.19226	1.09843	1.69274	2.01069		0.0163548	0.0166802	0.203246	0	0.208798	0.262969	0.291951
GI_14149741-S		KIAA1536	Homo sapiens KIAA1536 protein (KIAA1536), mRNA.	0	-1.013	-1.03817	1.09667	1.16673	1.56414	2.00672	2.11654		0.00191141	0	0.162138	0.167459	0.197642	0.231255	0.239595
GI_22035599-S		MAP4K2	Homo sapiens mitogen-activated protein kinase kinase kinase kinase 2 (MAP4K2), mRNA.	0	-1.01324	1.12152	1.15493	-1.02912	1.07734	2.10402	3.07915		0.0011593	0.156999	0.159438	0	0.153774	0.228723	0.299908
GI_14042963-S		FAM14A	Homo sapiens family with sequence similarity 14, member A (FAM14A), mRNA.	0	-1.01429	-1.00673	-1.10925	-1.03551	1.19671	2.22272	3.12162		0.00936446	0.0101098	0	0.00727211	0.227412	0.328596	0.417245
GI_34147401-S		MGC11134	Homo sapiens tRNA splicing 2' phosphotransferase 1 (MGC11134), mRNA.	0	-1.01448	1.0324	1.08323	1.0296	1.17601	2.24898	2.54476		0	0.134647	0.137991	0.134462	0.144093	0.214675	0.234132
GI_4759079-S		SDHA	Homo sapiens succinate dehydrogenase complex, subunit A, flavoprotein (Fp) (SDHA), nuclear gene encoding mitochondrial protein, mRNA.	0	-1.01449	1.00733	1.07284	1.59851	1.56424	1.75527	2.01473		0	0.133896	0.138235	0.173048	0.170778	0.18343	0.200612
GI_13376724-S		FLJ22471	Homo sapiens limkain beta 2 (FLJ22471), mRNA.	0	-1.01495	1.03527	1.0919	1.25307	1.53474	2.44149	2.60786		0	0.127708	0.131235	0.141274	0.158819	0.2153	0.225664
GI_19923565-S		SCYL1	Homo sapiens SCY1-like 1 (S. cerevisiae) (SCYL1), mRNA.	0	-1.01619	1.13736	1.10226	1.0824	1.49756	2.02894	2.14247		0	0.142731	0.140405	0.139089	0.166605	0.201823	0.209347
GI_38787934-I		BMP2K	Homo sapiens BMP2 inducible kinase (BMP2K), transcript variant 1, mRNA.	0	-1.01622	1.0391	-1.2577	-1.05513	1.17975	1.72703	2.16698		0.0208392	0.19821	0	0.0174811	0.210348	0.257577	0.295544
GI_31542848-S		GMPR	Homo sapiens guanosine monophosphate reductase (GMPR), mRNA.	0	-1.01676	1.05052	-1.03372	-2.11159	-1.60244	1.49354	2.263		0.0791992	0.228746	0.0779725	0	0.0368315	0.260794	0.316456
GI_34147445-S		MGC14128	Homo sapiens hypothetical protein MGC14128 (MGC14128), mRNA.	0	-1.01712	1.00135	1.08619	-1.04518	-1.00427	1.63247	2.5348		0.00267133	0.194824	0.2029	0	0.00389488	0.254905	0.340804
GI_5453959-S		RABAC1	Homo sapiens Rab acceptor 1 (prenylated) (RABAC1), mRNA.	0	-1.01714	1.08153	1.01098	-1.0391	1.14492	2.61089	4.07486		0.00145054	0.140062	0.135402	0	0.144249	0.241072	0.337764
GI_30149745-S		LOC149345	Homo sapiens hypothetical protein LOC149345 (LOC149345), mRNA.	0	-1.01836	-1.00181	1.02456	1.26373	1.37549	2.18874	3.07467		0	0.00117943	0.145553	0.162593	0.170556	0.228499	0.291619
GI_10835020-S		IGFBP4	Homo sapiens insulin-like growth factor binding protein 4 (IGFBP4), mRNA.	0	-1.0187	-1.03239	-1.1088	-1.78471	-2.29067	2.97945	6.45129		0.0697731	0.069022	0.0648304	0.0277545	0	0.289088	0.479532
GI_31543930-S		VAMP5	Homo sapiens vesicle-associated membrane protein 5 (myobrevin) (VAMP5), mRNA.	0	-1.01878	-1.07288	1.1253	-1.04892	1.05518	1.45825	2.21881		0.00528989	0	0.214937	0.00234277	0.20808	0.247492	0.321859
GI_34452172-S		ITGAX	Homo sapiens integrin, alpha X (antigen CD11C (p150), alpha polypeptide) (ITGAX), mRNA.	0	-1.01918	1.00912	1.07232	-1.03601	1.09402	1.72369	4.47893		0.00115445	0.140318	0.144654	0	0.146143	0.189345	0.378385
GI_19913386-S		GRAP2	Homo sapiens GRB2-related adaptor protein 2 (GRAP2), mRNA.	0	-1.01971	-1.10884	-1.00701	1.0069	1.02572	1.50697	2.7485		0.00816666	0	0.00933043	0.193848	0.195573	0.239666	0.353417
GI_23503272-S		FLJ90024	Homo sapiens fasting-inducible integral membrane protein TM6P1 (FLJ90024), mRNA.	0	-1.02028	1.00906	1.00489	-1.07434	1.33515	2.14352	1.63252		0.00430699	0.165996	0.165664	0	0.191977	0.256385	0.215671
GI_10864068-S		TMEM8	Homo sapiens transmembrane protein 8 (five membrane-spanning domains) (TMEM8), mRNA.	0	-1.02043	1.02902	1.10959	1.1669	1.16776	1.52546	2.07376		0	0.144378	0.150053	0.154091	0.154151	0.17935	0.217977
GI_11141876-S		SIGIRR	Homo sapiens single Ig IL-1R-related molecule (SIGIRR), mRNA.	0	-1.02062	1.07668	1.31627	1.49297	1.30885	1.58359	2.15968		0	0.139247	0.155154	0.166886	0.154661	0.172902	0.211151
GI_34147485-S		SAT2	Homo sapiens spermidine/spermine N1-acetyltransferase 2 (SAT2), mRNA.	0	-1.02198	-1.08065	-1.08158	-1.10793	1.49162	2.20607	1.53188		0.00988797	0.00313876	0.00303199	0	0.299041	0.381228	0.303672
GI_19743812-I		ITGB1	Homo sapiens integrin, beta 1 (fibronectin receptor, beta polypeptide, antigen CD29 includes MDF2, MSK12) (ITGB1), transcript variant 1A, mRNA.	0	-1.02199	-1.12054	1.06812	1.25619	1.80129	2.1861	2.15279		0.00695704	0	0.154504	0.16778	0.20626	0.233425	0.231074
GI_20270306-S		LOC90557	Homo sapiens hypothetical protein BC016861 (LOC90557), mRNA.	0	-1.02227	1.03442	1.19807	1.0507	1.04524	2.10058	1.9038		0	0.14217	0.153482	0.143295	0.142918	0.215869	0.202267
GI_12232402-S		FLJ13868	Homo sapiens hypothetical protein FLJ13868 (FLJ13868), mRNA.	0	-1.02346	-1.06124	-1.12369	-1.30236	-1.06057	1.86186	2.17312		0.0367925	0.0318093	0.0235705	0	0.0318979	0.417434	0.458496
GI_4506418-S		RARA	Homo sapiens retinoic acid receptor, alpha (RARA), mRNA.	0	-1.02471	-1.05044	-1.50986	-1.71507	-1.07129	1.77745	2.07616		0.0727631	0.0700513	0.0216281	0	0.0678536	0.36811	0.399594
GI_34147571-S		ISG20	Homo sapiens interferon stimulated gene 20kDa (ISG20), mRNA.	0	-1.02486	1.04366	1.3437	1.46493	1.37797	2.80514	6.53742		0	0.0998224	0.114302	0.120152	0.115956	0.184828	0.36494
GI_42741678-S					-1.02592	-1.00436	1.15623	1.15295	1.6971	2.0536	1.87468		0	0.00164741	0.166758	0.166507	0.208091	0.235335	0.221661
GI_16905521-I		GOSR2	Homo sapiens golgi SNAP receptor complex member 2 (GOSR2), transcript variant A, mRNA.	0	-1.0261	-1.01207	-1.0272	1.02866	1.33782	2.04138	2.17205		0.000102448	0.00141324	0	0.192048	0.220928	0.286651	0.298858
GI_18860895-A		PTPRF	Homo sapiens protein tyrosine phosphatase, receptor type, F (PTPRF), transcript variant 2, mRNA.	0	-1.0267	-1.05211	-1.05846	1.10275	1.11521	1.48147	2.50565		0.00303116	0.000605335	0	0.206281	0.20747	0.242429	0.340184
GI_24432025-S		FLJ14360	Homo sapiens hypothetical protein FLJ14360 (FLJ14360), mRNA.	0	-1.02703	1.03228	1.13087	-1.24145	-1.30085	1.34704	2.1941		0.0243599	0.207557	0.216328	0.00528502	0	0.235558	0.310913
GI_37594466-S		NUDT14	Homo sapiens nudix (nucleoside diphosphate linked moiety X)-type motif 14 (NUDT14), mRNA.	0	-1.0273	1.06578	1.14617	1.08652	1.16535	2.13847	2.72609		0	0.135105	0.140295	0.136444	0.141533	0.204346	0.242276
GI_32698983-S		FLJ40059	Homo sapiens hypothetical protein FLJ40059 (FLJ40059), mRNA.	0	-1.02743	1.04819	-1.01478	-1.11109	1.00027	1.28977	2.37419		0.00809317	0.208893	0.0093172	0	0.204258	0.232265	0.337174
GI_23510363-A		FYN	Homo sapiens FYN oncogene related to SRC, FGR, YES (FYN), transcript variant 3, mRNA.	0	-1.0281	1.07134	-1.16344	-2.1091	1.11485	1.89698	2.16454		0.0646888	0.190323	0.0565897	0	0.192927	0.239731	0.255742
GI_34147474-S		NOSTRIN	Homo sapiens nitric oxide synthase trafficker (NOSTRIN), mRNA.	0	-1.02932	-1.03749	-1.148	-1.23046	1.17374	4.30882	7.09052		0.0120152	0.0115272	0.00492561	0	0.143611	0.33088	0.49704
GI_11068002-S		IGF1R	Homo sapiens insulin-like growth factor 1 receptor (IGF1R), mRNA.	0	-1.02964	1.0408	-1.11607	1.01509	1.24012	4.34038	4.6082		0.00482531	0.120419	0	0.118983	0.131547	0.304636	0.319589
GI_42476016-S					-1.03066	1.07115	-1.02752	-1.01169	1.17973	1.96329	3.15582		0	0.182532	0.000272174	0.00164675	0.191962	0.260011	0.363577
GI_37542174-S		RAB26	Homo sapiens RAB26, member RAS oncogene family (RAB26), mRNA.	0	-1.0307	-1.04229	-1.16418	-1.30273	-1.31755	1.01503	2.17764		0.0437394	0.0419725	0.0233857	0.00225945	0	0.355682	0.532961
GI_4505540-S		VDP	Homo sapiens vesicle docking protein p115 (VDP), mRNA.	0	-1.03096	-1.04819	1.03545	1.12871	1.92461	2.18765	2.16578		0.0012574	0	0.152086	0.158894	0.216987	0.236186	0.23459
GI_21687059-S		LOC124220	Homo sapiens similar to common salivary protein 1 (LOC124220), mRNA.	0	-1.03182	1.04572	1.35201	1.31878	1.28117	3.00053	6.26678		0	0.101562	0.116535	0.11491	0.113072	0.197124	0.356797
GI_8051610-I		KDELR3	Homo sapiens KDEL (Lys-Asp-Glu-Leu) endoplasmic reticulum protein retention receptor 3 (KDELR3), transcript variant 2, mRNA.	0	-1.03204	1.01059	-1.09125	-1.07686	1.00028	1.89893	2.73667		0.00534145	0.18961	0	0.00129815	0.18868	0.269748	0.345322
GI_33695118-S		PAPSS1	Homo sapiens 3'-phosphoadenosine 5'-phosphosulfate synthase 1 (PAPSS1), mRNA.	0	-1.03243	-1.06142	-1.02996	1.11174	1.47025	2.05079	2.0158		0.00264607	0	0.00287096	0.198377	0.231103	0.284098	0.280904
GI_34335276-S		PPP1R16B	Homo sapiens protein phosphatase 1, regulatory (inhibitor) subunit 16B (PPP1R16B), mRNA.	0	-1.03323	1.05947	1.08655	-1.22872	-1.19378	1.69445	3.40939		0.015771	0.184603	0.186788	0	0.00281872	0.235831	0.374187
GI_33286429-A		SLC7A8	Homo sapiens solute carrier family 7 (cationic amino acid transporter, y+ system), member 8 (SLC7A8), transcript variant 2, mRNA.	0	-1.03345	-1.06207	-1.0504	-1.10764	-1.24587	1.1866	3.36987		0.0273107	0.0236307	0.0251307	0.0177719	0	0.312732	0.593424
GI_34147466-S		BCLP	Homo sapiens beta-casein-like protein (BCLP), mRNA.	0	-1.03389	-1.08695	-1.057	1.13237	1.63305	3.03926	5.39617		0.00339451	0	0.00191557	0.141976	0.174006	0.263965	0.414743
GI_4505460-S		ENC1	Homo sapiens ectodermal-neural cortex (with BTB-like domain) (ENC1), mRNA.	0	-1.03391	1.02611	1.03686	1.24974	1.33342	1.81657	2.21617		0	0.138421	0.139143	0.153447	0.15907	0.191535	0.218385
GI_34304345-S		TM4SF7	Homo sapiens transmembrane 4 superfamily member 7 (TM4SF7), mRNA.	0	-1.03474	1.08457	1.34407	1.22166	1.0612	2.68771	4.44658		0	0.117386	0.131759	0.124979	0.116091	0.206182	0.303603
GI_42741672-S					-1.03612	-1.04267	1.09119	1.23797	1.33037	1.99378	2.62998		0.000484464	0	0.158027	0.168896	0.175739	0.224869	0.271984
GI_4502078-S		AMPD3	Homo sapiens adenosine monophosphate deaminase (isoform E) (AMPD3), mRNA.	0	-1.037	-1.14736	-1.19838	1.29136	1.28802	1.77306	2.31037		0.0138308	0.00437243	0	0.213368	0.213082	0.25465	0.300696
GI_24308439-S		LOC93343	Homo sapiens hypothetical protein BC011840 (LOC93343), mRNA.	0	-1.03703	1.0539	1.01223	-1.07437	1.2752	2.2597	1.82291		0.00290911	0.165842	0.162595	0	0.183087	0.259802	0.225766
GI_22547143-A		FBXO32	Homo sapiens F-box only protein 32 (FBXO32), transcript variant 2, mRNA.	0	-1.03736	-1.052	1.06595	1.19955	1.37133	1.91298	3.19576		0.00104395	0	0.151064	0.160593	0.172845	0.211479	0.302974
GI_19924146-A		TCIRG1	Homo sapiens T-cell, immune regulator 1, ATPase, H+ transporting, lysosomal V0 protein a isoform 3 (TCIRG1), transcript variant 2, mRNA.	0	-1.03758	-1.0479	-1.0079	1.12048	1.02362	1.50672	3.03784		0.000944187	0	0.00365956	0.198377	0.189516	0.233713	0.373789
GI_31341881-S		MGC57858	Homo sapiens hypothetical protein MGC57858 (MGC57858), mRNA.	0	-1.03763	-1.00182	-1.17623	1.26472	1.61815	3.17092	4.17483		0.0090906	0.011439	0	0.160099	0.183279	0.285124	0.350969
GI_14916436-S		Prostein	Homo sapiens prostein protein (Prostein), mRNA.	0	-1.03865	-1.15497	-1.08446	1.08507	1.15084	2.41972	2.31085		0.00987991	0	0.00598866	0.190266	0.195852	0.30363	0.294383
GI_4504848-S		KCNK3	Homo sapiens potassium channel, subfamily K, member 3 (KCNK3), mRNA.	0	-1.03866	1.12891	1.08945	1.05148	1.55676	4.88926	4.01263		0	0.108593	0.106616	0.104714	0.130028	0.296983	0.253065
GI_4758913-S		LITAF	Homo sapiens lipopolysaccharide-induced TNF factor (LITAF), mRNA.	0	-1.03888	-1.00154	1.10836	1.38836	1.3617	1.56853	2.0772		0	0.00293183	0.168598	0.190583	0.188489	0.204729	0.244669
GI_13124893-S		GALNT6	Homo sapiens UDP-N-acetyl-alpha-D-galactosamine:polypeptide N-acetylgalactosaminyltransferase 6 (GalNAc-T6) (GALNT6), mRNA.	0	-1.03974	-1.08696	-1.24327	-1.24331	1.07291	2.27058	3.03835		0.0194399	0.0149301	3.06e-06	0	0.221188	0.33556	0.408879
GI_24308228-S		PACSIN1	Homo sapiens protein kinase C and casein kinase substrate in neurons 1 (PACSIN1), mRNA.	0	-1.0398	1.0773	1.02524	-1.0809	1.0333	1.57838	3.11176		0.00309645	0.162618	0.158696	0	0.159303	0.200374	0.315912
GI_7656842-A		GRCA	Homo sapiens likely ortholog of mouse gene rich cluster, A gene (GRCA), transcript variant A-1, mRNA.	0	-1.04053	1.03001	1.03534	-1.03227	1.20429	2.17042	3.31722		0	0.148232	0.148614	0.00059108	0.160709	0.229876	0.311977
GI_15011976-S		ARHGEF16	Homo sapiens Rho guanine exchange factor (GEF) 16 (ARHGEF16), mRNA.	0	-1.04129	-1.06991	-1.02048	-1.07307	-1.04949	1.30323	2.87229		0.00494001	0.000491096	0.00817472	0	0.00366546	0.369406	0.613322
GI_20373176-S		RPS4Y2	Homo sapiens ribosomal protein S4, Y-linked 2 (RPS4Y2), mRNA.	0	-1.04223	-1.0576	1.17771	1.35739	1.5441	2.08013	1.41442		0.00119392	0	0.173587	0.187541	0.202041	0.243667	0.19197
GI_34335234-A		CORO2A	Homo sapiens coronin, actin binding protein, 2A (CORO2A), transcript variant 2, mRNA.	0	-1.04253	-1.09703	-1.35451	-1.60277	-1.4012	1.0596	2.49824		0.0676684	0.0610858	0.0299859	0	0.0243456	0.321574	0.49534
GI_23397563-S		FLJ35827	Homo sapiens hypothetical protein FLJ35827 (FLJ35827), mRNA.	0	-1.04367	1.06562	-1.01928	1.00154	1.54147	2.17435	2.38363		0	0.1573	0.00181902	0.152521	0.192786	0.239983	0.25559
GI_37559987-S		KIAA1666	Homo sapiens KIAA1666 protein (KIAA1666), mRNA.	0	-1.04374	-1.03944	-1.08592	1.0285	1.61918	1.72924	2.02332		0.00389364	0.00429086	0	0.195191	0.249719	0.259879	0.287027
GI_37540494-S		LOC375757	Homo sapiens hypothetical gene supported by BC029911 (LOC375757), mRNA.	0	-1.04421	-1.04297	-1.17321	-1.63371	-1.39349	1.61675	2.33055		0.0648106	0.0649478	0.0506289	0	0.02641	0.357363	0.435839
GI_42657308-S		FLJ23563	Homo sapiens hypothetical protein FLJ23563 (FLJ23563), mRNA.	0	-1.04427	1.1266	1.1249	1.17906	1.08069	1.19789	2.6836		0	0.148098	0.147982	0.151677	0.144966	0.152961	0.254317
GI_41281417-S					-1.04448	1.0142	1.00526	1.37137	1.70827	1.95877	2.34684		0	0.131364	0.130793	0.154155	0.175652	0.191636	0.216399
GI_45439319-S					-1.04472	-1.01256	-1.0994	-1.13065	-1.19194	1.39736	2.50364		0.0217606	0.026515	0.0136789	0.0090596	0	0.382732	0.546254
GI_20127497-S		RRAS	Homo sapiens related RAS viral (r-ras) oncogene homolog (RRAS), mRNA.	0	-1.04501	-1.14599	-1.02035	1.25252	1.47598	2.96793	3.14844		0.0073945	0	0.00920058	0.175645	0.192009	0.301266	0.314485
GI_38257140-S		MAPK3	Homo sapiens mitogen-activated protein kinase 3 (MAPK3), mRNA.	0	-1.04547	1.00219	1.06668	1.07663	1.25901	2.02184	1.97622		0	0.13953	0.143924	0.144603	0.15703	0.20901	0.205902
GI_4557676-S		ITGB3	Homo sapiens integrin, beta 3 (platelet glycoprotein IIIa, antigen CD61) (ITGB3), mRNA.	0	-1.04584	-1.05256	-1.00528	1.08369	1.25742	1.6981	3.10757		0.000589403	0	0.00414395	0.187209	0.202434	0.241053	0.364571
GI_30089965-S		CDC42EP5	Homo sapiens CDC42 effector protein (Rho GTPase binding) 5 (CDC42EP5), mRNA.	0	-1.04621	1.0483	1.0073	1.08294	-1.0485	1.73749	2.0352		0.000188688	0.172491	0.169118	0.17534	0	0.229186	0.253677
GI_4758439-S		GMFG	Homo sapiens glia maturation factor, gamma (GMFG), mRNA.	0	-1.04659	-1.20315	1.05411	1.03313	-1.08075	1.52365	2.51377		0.013958	0	0.20125	0.199379	0.0109127	0.243113	0.331388
GI_20149599-S		PILB	Homo sapiens pilin-like transcription factor (PILB), mRNA.	0	-1.04674	1.15218	1.12184	-1.05764	-1.68266	1.12299	2.30591		0.046436	0.207006	0.204791	0.0456403	0	0.204874	0.291253
GI_31543289-S		NINJ1	Homo sapiens ninjurin 1 (NINJ1), mRNA.	0	-1.04724	1.16482	1.34396	1.14128	1.14124	1.68501	2.03347		0	0.149532	0.161642	0.14794	0.147938	0.184696	0.208251
GI_26787963-A		AGPAT1	Homo sapiens 1-acylglycerol-3-phosphate O-acyltransferase 1 (lysophosphatidic acid acyltransferase, alpha) (AGPAT1), transcript variant 2, mRNA.	0	-1.04787	-1.04615	1.03963	-1.01095	1.02672	1.47521	2.01336		0	0.000176197	0.213336	0.00377373	0.212017	0.25785	0.312847
GI_32490558-S		LRP10	Homo sapiens low density lipoprotein receptor-related protein 10 (LRP10), mRNA.	0	-1.04879	-1.07204	1.04246	1.60254	1.53086	1.88762	2.98521		0.00161121	0	0.146513	0.185321	0.180354	0.205074	0.281126
GI_7705707-S		LOC51066	Homo sapiens fls485 (LOC51066), mRNA.	0	-1.04905	-1.04168	1.21135	1.4689	1.33747	1.26266	2.29305		0	0.000575048	0.176235	0.196315	0.186069	0.180235	0.260571
GI_4758219-S		DXS9928E	Homo sapiens DNA segment on chromosome X (unique) 9928 expressed sequence (DXS9928E), mRNA.	0	-1.0503	1.07898	1.13819	1.26478	1.64378	2.20023	2.31348		0	0.133571	0.137285	0.145226	0.169	0.203907	0.211011
GI_6005991-S		CALU	Homo sapiens calumenin (CALU), mRNA.	0	-1.05126	-1.15189	-1.27883	-1.03967	1.53065	1.82584	2.33621		0.0224804	0.0125393	0	0.0236258	0.277539	0.306699	0.357117
GI_5174700-S		STK10	Homo sapiens serine/threonine kinase 10 (STK10), mRNA.	0	-1.05185	-1.00837	-1.12919	1.09234	1.81724	2.1984	1.82348		0.00664055	0.010374	0	0.190748	0.252991	0.285719	0.253527
GI_34222187-S		LOC148932	Homo sapiens similar to MOB-LAK (LOC148932), mRNA.	0	-1.05222	-1.11181	1.02321	1.05453	1.26719	2.5085	3.29702		0.00403528	0	0.14456	0.146681	0.161079	0.245127	0.298517
GI_27436924-A		HRD1	Homo sapiens HRD1 protein (HRD1), transcript variant 1, mRNA.	0	-1.05305	-1.03006	-1.1494	1.11503	1.91835	2.17815	1.95295		0.00804426	0.0099634	0	0.189052	0.25612	0.27781	0.259009
GI_33356561-S		VENTX2	Homo sapiens VENT-like homeobox 2 (VENTX2), mRNA.	0	-1.0543	-1.07644	1.07579	1.06053	1.23443	2.09271	2.39696		0.00166893	0	0.162252	0.161101	0.174211	0.238915	0.261852
GI_18034691-I		CTL1	Homo sapiens choline transporter-like protein 1 (CTL1), mRNA.	0	-1.05463	-1.04149	-1.06419	1.17655	1.45647	1.8636	3.78735		0.000759932	0.00180533	0	0.178219	0.200482	0.232864	0.38587
GI_27894283-S		P2RX1	Homo sapiens purinergic receptor P2X, ligand-gated ion channel, 1 (P2RX1), mRNA.	0	-1.05561	-1.04227	1.09388	1.12964	1.08485	1.47927	2.31545		0	0.00107655	0.173423	0.176308	0.172695	0.204517	0.271981
GI_45243513-A					-1.05576	-1.02667	1.01565	-1.13639	1.26551	2.41202	2.1255		0.00697812	0.00949525	0.18625	0	0.207874	0.3071	0.282303
GI_27754193-S		MTND5	Homo sapiens NADH dehydrogenase 5 (MTND5), mRNA.	0	-1.05659	1.07421	1.38976	1.36081	1.31755	1.7877	3.39003		0	0.127902	0.146843	0.145106	0.142509	0.17073	0.26691
GI_14758391-S		FLJ12221	Homo sapiens hypothetical protein FLJ12221 (FLJ12221), mRNA.	0	-1.05781	1.0054	-1.00913	-1.05207	1.37936	2.53476	2.95793		0	0.169629	0.00400247	0.000471911	0.200374	0.295366	0.330157
GI_34147674-S		STXBP6	Homo sapiens syntaxin binding protein 6 (amisyn) (STXBP6), mRNA.	0	-1.05789	-1.01749	1.06048	1.006	1.07144	2.38238	1.45801		0	0.00328235	0.172111	0.167685	0.173002	0.279511	0.204409
GI_4557384-S		C3	Homo sapiens complement component 3 (C3), mRNA.	0	-1.0598	-1.17022	1.00064	1.04241	1.06805	1.67906	3.83762		0.00756901	0	0.148798	0.151661	0.153418	0.195299	0.343254
GI_33563339-S		MYH14	Homo sapiens myosin, heavy polypeptide 14 (MYH14), mRNA.	0	-1.06	-1.00671	-1.02472	-1.02733	-1.02017	1.4022	2.27138		0	0.00895014	0.00592588	0.00548772	0.00668992	0.413491	0.559456
GI_38683865-S					-1.06017	1.12541	1.09704	-1.06968	-1.30241	1.48838	3.65559		0.0185607	0.186025	0.183852	0.017832	0	0.213837	0.379893
GI_4504802-S		JAK1	Homo sapiens Janus kinase 1 (a protein tyrosine kinase) (JAK1), mRNA.	0	-1.06031	-1.10668	-1.1305	1.10687	1.28714	1.50635	2.20555		0.00654674	0.00222226	0	0.208673	0.225485	0.24593	0.311143
GI_40254883-S					-1.06181	-1.02264	-1.01277	-1.00296	1.13902	1.48994	2.01726		0	0.00490919	0.00614557	0.00737599	0.275838	0.31982	0.385911
GI_7262380-S		SERPIND1	Homo sapiens serine (or cysteine) proteinase inhibitor, clade D (heparin cofactor), member 1 (SERPIND1), mRNA.	0	-1.06189	-1.06954	-1.13424	1.01074	1.41328	2.16929	2.53703		0.00612946	0.00548098	0	0.181711	0.215812	0.279857	0.311009
GI_23111065-S		SLC27A2	Homo sapiens solute carrier family 27 (fatty acid transporter), member 2 (SLC27A2), mRNA.	0	-1.06201	-1.07416	-1.12441	-1.96404	-1.36861	2.26407	1.67808		0.0812849	0.0801898	0.0756616	0	0.0536559	0.381006	0.328201
GI_27436892-I		TAPBP	Homo sapiens TAP binding protein (tapasin) (TAPBP), transcript variant 1, mRNA.	0	-1.06286	1.04017	1.15699	1.02973	1.12177	2.41558	2.8201		0	0.131757	0.139075	0.131102	0.136868	0.217927	0.243271
GI_42656955-S		LOC389221	Homo sapiens LOC389221 (LOC389221), mRNA.	0	-1.06503	1.02825	1.19794	1.50125	1.27115	1.50885	2.03274		0	0.140203	0.151568	0.171883	0.156472	0.172392	0.207482
GI_38327035-S		HAGH	Homo sapiens hydroxyacylglutathione hydrolase (HAGH), mRNA.	0	-1.06564	1.05713	1.17289	1.20204	1.44354	2.07756	1.96015		0	0.138678	0.146241	0.148145	0.163922	0.205342	0.197671
GI_30141909-S		TNNI3	Homo sapiens troponin I, cardiac (TNNI3), mRNA.	0	-1.06774	-1.16601	1.17925	1.35949	1.22641	2.77698	4.22161		0.00588697	0	0.140501	0.151299	0.143327	0.23622	0.322766
GI_15451843-I		ADAM19	Homo sapiens a disintegrin and metalloproteinase domain 19 (meltrin beta) (ADAM19), transcript variant 2, mRNA.	0	-1.06847	1.05711	-1.05664	-1.02939	1.05252	2.62457	6.79805		0	0.134046	0.00074611	0.00246428	0.133757	0.232896	0.49609
GI_12383063-S		FRCP1	Homo sapiens likely ortholog of mouse fibronectin type III repeat containing protein 1 (FRCP1), mRNA.	0	-1.06932	-1.01032	1.09864	1.16001	1.06708	1.34781	2.12053		0	0.00483623	0.177707	0.182737	0.17512	0.198131	0.26147
GI_14249537-S		C7orf19	Homo sapiens chromosome 7 open reading frame 19 (C7orf19), mRNA.	0	-1.07016	-1.03653	-1.12775	1.05893	1.58902	1.92426	2.21686		0.00503012	0.00796727	0	0.190995	0.237296	0.266577	0.292134
GI_14249553-S		FLJ14800	Homo sapiens hypothetical protein FLJ14800 (FLJ14800), mRNA.	0	-1.0711	-1.08	-1.20735	1.21008	1.65841	1.67719	2.03839		0.0116681	0.010906	0	0.207024	0.245418	0.247026	0.277958
GI_18546481-S		LOC148713	Homo sapiens similar to Osteotesticular phosphatase; protein tyrosine phosphatase, receptor type, V (LOC148713), mRNA.	0	-1.07176	1.02546	1.30083	-1.01879	1.15277	1.85222	3.16948		0	0.150743	0.170536	0.00380794	0.159894	0.210169	0.30485
GI_8922276-S		FLJ10199	Homo sapiens hypothetical protein FLJ10199 (FLJ10199), mRNA.	0	-1.07239	-1.13015	-1.06113	-1.00868	1.02082	1.4618	2.78369		0.00648567	0	0.00775116	0.0136411	0.241546	0.291066	0.43951
GI_16950654-S		CCND1	Homo sapiens cyclin D1 (PRAD1: parathyroid adenomatosis 1) (CCND1), mRNA.	0	-1.07788	-1.09962	1.39586	1.06095	1.39776	1.73293	3.11862		0.00152784	0	0.175417	0.151875	0.175551	0.199112	0.296517
GI_4504150-S		GRN	Homo sapiens granulin (GRN), mRNA.	0	-1.07884	-1.02766	1.05782	-1.01665	-1.01649	1.99174	3.04052		0	0.00538661	0.224856	0.00654509	0.00656163	0.32314	0.43351
GI_39777598-I		TGM2	Homo sapiens transglutaminase 2 (C polypeptide, protein-glutamine-gamma-glutamyltransferase) (TGM2), transcript variant 2, mRNA.	0	-1.07905	-1.0293	-1.04021	-1.20108	-1.56565	-1.0172	3.92347		0.0612034	0.0674615	0.0660884	0.045855	0	0.0689835	0.690408
GI_41281514-S					-1.07923	1.03099	-1.06702	-1.04545	1.43133	1.87321	3.07411		0	0.179249	0.00103784	0.00287013	0.213255	0.25079	0.352798
GI_21071012-S		PRSS2	Homo sapiens protease, serine, 2 (trypsin 2) (PRSS2), transcript variant 1, mRNA.	0	-1.08141	-1.00694	-1.03173	1.10977	1.07559	1.03113	2.36598		0	0.00742284	0.00495216	0.218413	0.215007	0.210575	0.34363
GI_23110959-S		CTSL2	Homo sapiens cathepsin L2 (CTSL2), mRNA.	0	-1.0816	-1.06168	1.24178	1.66022	1.46885	1.85721	5.19472		0	0.00118215	0.137881	0.162712	0.151356	0.174403	0.372467
GI_6912497-S		MLYCD	Homo sapiens malonyl-CoA decarboxylase (MLYCD), mRNA.	0	-1.08268	-1.0467	-1.38598	-1.24256	1.46035	2.03352	2.52369		0.0276692	0.0309521	0	0.0130838	0.259666	0.311956	0.356673
GI_4505476-S		NTSR1	Homo sapiens neurotensin receptor 1 (high affinity) (NTSR1), mRNA.	0	-1.0862	-1.01259	1.03164	1.21714	1.27766	1.61507	2.07116		0	0.00578825	0.166532	0.181119	0.185878	0.21241	0.248273
GI_38016906-A		STOM	Homo sapiens stomatin (STOM), transcript variant 2, mRNA.	0	-1.08796	-1.10822	-1.1558	1.06226	-1.09656	1.67354	5.7135		0.00561053	0.00393441	0	0.183442	0.00489905	0.233997	0.568117
GI_44917616-S		N2N	Homo sapiens similar to NOTCH2 protein (N2N), mRNA.	0	-1.08873	-1.14761	-1.18576	1.18626	1.41476	1.83093	2.05831		0.00853496	0.00335615	0	0.208649	0.228749	0.265355	0.285356
GI_24430200-A		IL17RC	Homo sapiens interleukin 17 receptor C (IL17RC), transcript variant 5, mRNA.	0	-1.09143	1.03293	1.06376	1.24456	1.50775	1.84856	2.06919		0	0.138708	0.140721	0.152526	0.169711	0.191964	0.20637
GI_6912355-S		EML2	Homo sapiens echinoderm microtubule associated protein like 2 (EML2), mRNA.	0	-1.09178	-1.06811	-1.05618	1.02078	1.14143	2.37798	3.39586		0	0.00191506	0.00288022	0.170885	0.180645	0.28067	0.363005
GI_5174392-S		ARMET	Homo sapiens arginine-rich, mutated in early stage tumors (ARMET), mRNA.	0	-1.09474	-1.09276	-1.21328	-1.23091	1.56056	1.75891	2.03502		0.0145804	0.0147924	0.00188691	0	0.298899	0.320138	0.349703
GI_22035613-I		OSBPL7	Homo sapiens oxysterol binding protein-like 7 (OSBPL7), transcript variant 2, mRNA.	0	-1.09815	-1.1377	1.06679	1.30383	1.31174	2.34134	3.53018		0.00258775	0	0.144254	0.159766	0.160283	0.227657	0.305451
GI_11321592-S		IGFBP6	Homo sapiens insulin-like growth factor binding protein 6 (IGFBP6), mRNA.	0	-1.09907	-1.08698	1.02012	1.0791	1.39928	2.32353	2.09848		0	0.000900605	0.157819	0.162212	0.186056	0.254886	0.238126
GI_24797075-S		HLA-DPB1	Homo sapiens major histocompatibility complex, class II, DP beta 1 (HLA-DPB1), mRNA.	0	-1.10364	-1.06242	-1.10891	-1.20189	-1.17192	1.16313	2.21796		0.0159866	0.0226953	0.015129	0	0.00487739	0.384835	0.556476
GI_4505466-S		NT5E	Homo sapiens 5'-nucleotidase, ecto (CD73) (NT5E), mRNA.	0	-1.10385	-1.00711	-1.0869	-1.0338	1.29702	2.0922	4.85315		0	0.00824165	0.00144429	0.00596787	0.204544	0.27229	0.507512
GI_8922566-S		FLJ10647	Homo sapiens hypothetical protein FLJ10647 (FLJ10647), mRNA.	0	-1.10502	-1.11421	-1.41972	-1.5015	1.29663	1.76726	2.18057		0.037352	0.0364866	0.00770456	0	0.263613	0.307952	0.346891
GI_22095396-S		CRELD1	Homo sapiens cysteine-rich with EGF-like domains 1 (CRELD1), mRNA.	0	-1.11088	-1.07201	-1.05264	1.37074	1.83232	2.23751	3.19441		0	0.00295068	0.00442057	0.188349	0.223383	0.254135	0.326762
GI_37541039-S		LOC338692	Homo sapiens hypothetical protein LOC338692 (LOC338692), mRNA.	0	-1.1117	-1.05993	-1.08567	1.22037	1.80397	2.14516	1.97785		0	0.00443545	0.00222962	0.199801	0.249802	0.279033	0.264699
GI_29745993-S		KIAA0830	Homo sapiens KIAA0830 protein (KIAA0830), mRNA.	0	-1.11362	-1.13266	-1.18052	1.43256	1.26656	2.21466	2.63871		0.00540018	0.00386364	0	0.210913	0.197515	0.27404	0.308267
GI_21264336-S		ARAP3	Homo sapiens ARF-GAP, RHO-GAP, ankyrin repeat and plekstrin homology domains-containing protein 3 (ARAP3), mRNA.	0	-1.11401	-1.13716	-1.11204	-1.05453	-1.00443	2.7313	7.06455		0.00187737	0	0.00203739	0.00669954	0.0107619	0.313647	0.664977
GI_33636737-I		PRKACB	Homo sapiens protein kinase, cAMP-dependent, catalytic, beta (PRKACB), transcript variant 1, mRNA.	0	-1.1157	-1.09697	-1.19879	-1.01428	1.83466	2.2109	2.77912		0.00770088	0.00943676	0	0.0170996	0.281122	0.315991	0.36865
GI_11037054-S		SPAG4	Homo sapiens sperm associated antigen 4 (SPAG4), mRNA.	0	-1.11674	-1.18061	-1.12018	1.01225	-1.04178	1.8234	2.51122		0.00697878	0	0.00660289	0.239609	0.0151693	0.328242	0.403398
GI_29171757-S		DCSTAMP	Homo sapiens DC-specific transmembrane protein (DCSTAMP), mRNA.	0	-1.1169	-1.00108	-1.00566	-1.05729	1.44848	3.08302	4.95143		0	0.00882787	0.00847889	0.00454344	0.195528	0.320108	0.462514
GI_28178831-S		IDH2	Homo sapiens isocitrate dehydrogenase 2 (NADP+), mitochondrial (IDH2), mRNA.	0	-1.11714	-1.03153	-1.01111	-1.05794	-1.74022	1.06734	2.5842		0.0630951	0.0717651	0.0738326	0.0690907	0	0.284306	0.43791
GI_17975596-S		SELM	Homo sapiens selenoprotein SelM (SELM), mRNA.	0	-1.11928	1.12127	1.19373	1.18174	1.21654	2.68086	6.00754		0	0.111374	0.114976	0.11438	0.11611	0.188898	0.354262
GI_27734834-S		LOC255313	Homo sapiens hypothetical protein LOC255313 (LOC255313), mRNA.	0	-1.11957	-1.07068	1.06169	1.01364	-1.03969	1.33441	2.45332		0	0.00466932	0.208332	0.203743	0.00762903	0.23438	0.341247
GI_28373091-A		SIAT7D	Homo sapiens sialyltransferase 7D ((alpha-N-acetylneuraminyl-2,3-beta-galactosyl-1,3)-N-acetyl galactosaminide alpha-2,6-sialyltransferase) (SIAT7D), transcript variant 2, mRNA.	0	-1.12258	-1.14662	-1.39737	-2.4087	-1.00983	2.75286	3.12918		0.0821387	0.0806034	0.0645892	0	0.08934	0.329647	0.353681
GI_33186900-S		MGC45871	Homo sapiens hypothetical protein MGC45871 (MGC45871), mRNA.	0	-1.12399	1.00208	-1.05216	1.364	1.03947	1.34568	2.14063		0	0.168956	0.00570804	0.197716	0.171927	0.19626	0.259433
GI_41584199-S					-1.12462	-1.00887	-1.04476	-1.07691	-1.08054	1.5929	3.73665		0	0.0147145	0.010152	0.00606521	0.00560298	0.345469	0.617996
GI_39930520-S		LOC114990	Homo sapiens hypothetical protein BC013767 (LOC114990), mRNA.	0	-1.12476	-1.04436	1.04932	1.12217	1.90227	3.18583	4.41469		0	0.00462638	0.125102	0.129294	0.174183	0.248042	0.318754
GI_4826683-S		DAPK1	Homo sapiens death-associated protein kinase 1 (DAPK1), mRNA.	0	-1.13599	-1.15741	-1.2009	1.01413	1.21559	2.09544	4.11337		0.00486152	0.00325719	0	0.165913	0.181003	0.246907	0.398057
GI_34222303-S		SDR1	Homo sapiens short-chain dehydrogenase/reductase 1 (SDR1), mRNA.	0	-1.13793	-1.14792	-1.42151	-1.58353	-1.46109	1.41123	3.14582		0.0501251	0.049001	0.0182248	0	0.0137726	0.336877	0.532
GI_24497489-S		SLC22A4	Homo sapiens solute carrier family 22 (organic cation transporter), member 4 (SLC22A4), mRNA.	0	-1.13891	-1.12326	-1.18989	-1.31651	-1.23556	1.45059	2.9792		0.0232424	0.0252903	0.0165708	0	0.0105944	0.362127	0.562175
GI_6031164-S		F2R	Homo sapiens coagulation factor II (thrombin) receptor (F2R), mRNA.	0	-1.14003	-1.18533	-1.1129	1.28596	1.8067	2.04585	2.20616		0.00371162	0	0.00593446	0.202504	0.245174	0.26477	0.277906
GI_24308405-S		Ses2	Homo sapiens secernin 2 (Ses2), mRNA.	0	-1.142	-1.14701	-1.21365	-1.23082	-1.17305	1.79647	3.76814		0.0107342	0.0101295	0.00207503	0	0.00698148	0.365889	0.604191
GI_37551029-S		LOC221061	Homo sapiens hypothetical protein LOC221061 (LOC221061), mRNA.	0	-1.14467	-1.02613	-1.32441	1.08602	1.30125	1.93227	2.69315		0.014055	0.0233244	0	0.188487	0.205316	0.25466	0.314158
GI_23510444-S		TNFSF15	Homo sapiens tumor necrosis factor (ligand) superfamily, member 15 (TNFSF15), mRNA.	0	-1.14528	-1.14052	-1.07898	-1.04284	-1.108	1.06034	2.27945		0	0.000815046	0.0113506	0.0175387	0.00638282	0.377602	0.586311
GI_21536419-A		BIRC7	Homo sapiens baculoviral IAP repeat-containing 7 (livin) (BIRC7), transcript variant 2, mRNA.	0	-1.15129	1.01201	-1.01361	1.02411	1.04974	-1.06076	2.0102		0	0.217868	0.0138658	0.219086	0.221667	0.00911771	0.318395
GI_37544934-S		LOC284942	Homo sapiens similar to RPL23AP7 protein (LOC284942), mRNA.	0	-1.15462	-1.24068	-1.03451	1.68039	1.63223	1.56846	2.53388		0.00679217	0	0.0162725	0.230552	0.226751	0.221718	0.297915
GI_40556373-S					-1.15825	-1.03275	-1.01707	1.03433	1.15207	1.63716	3.44586		0	0.0103132	0.0116016	0.180176	0.189851	0.229714	0.378344
GI_22035621-A		ASC	Homo sapiens apoptosis-associated speck-like protein containing a CARD (ASC), transcript variant 3, mRNA.	0	-1.16033	-1.04227	-1.11506	-1.49833	-1.59858	1.23954	2.04821		0.0543525	0.0689933	0.0599661	0.0124334	0	0.351982	0.452272
GI_21536372-S		TERF2	Homo sapiens telomeric repeat binding factor 2 (TERF2), mRNA.	0	-1.16178	-1.14451	1.14512	1.0125	1.27277	1.3355	2.7013		0	0.00129901	0.173538	0.163561	0.18314	0.187859	0.290603
GI_34222139-S		SLC17A5	Homo sapiens solute carrier family 17 (anion/sugar transporter), member 5 (SLC17A5), mRNA.	0	-1.16998	-1.13708	1.10353	-1.37013	1.41556	2.02607	2.50606		0.0154377	0.0179749	0.190796	0	0.214863	0.261953	0.298975
GI_21237724-S		PIK3CG	Homo sapiens phosphoinositide-3-kinase, catalytic, gamma polypeptide (PIK3CG), mRNA.	0	-1.17067	-1.13418	-1.18524	-1.35675	1.28619	1.95672	4.62232		0.0148678	0.017783	0.0137034	0	0.211171	0.264746	0.477728
GI_41209794-S		LOC150221	Homo sapiens similar to hypothetical protein (LOC150221), mRNA.	0	-1.18072	-1.20019	-1.3165	-1.06784	1.97716	2.46386	3.05982		0.0113612	0.0097325	0	0.0208067	0.275595	0.316319	0.366186
GI_7662307-S		KIAA0792	Homo sapiens KIAA0792 gene product (KIAA0792), mRNA.	0	-1.18245	-1.13667	-1.55864	-1.827	-1.21739	1.72411	2.83503		0.0618212	0.0662118	0.0257393	0	0.05847	0.340603	0.447155
GI_11497611-A		GABBR1	Homo sapiens gamma-aminobutyric acid (GABA) B receptor, 1 (GABBR1), transcript variant 2, mRNA.	0	-1.22575	-1.20362	-1.10127	1.48513	1.58444	1.5537	2.04854		0	0.00188816	0.0106199	0.231276	0.239748	0.237125	0.279342
GI_34147397-S		C7orf22	Homo sapiens chromosome 7 open reading frame 22 (C7orf22), mRNA.	0	-1.23215	-1.24117	-1.69319	-1.09836	1.38019	2.22399	2.30142		0.0369031	0.0361813	0	0.0476125	0.246008	0.313549	0.319747
GI_42659320-S		LOC170371	Homo sapiens hypothetical protein LOC170371 (LOC170371), mRNA.	0	-1.26418	-1.33096	-1.61166	-1.09669	-1.3718	1.6607	5.20806		0.0302808	0.0244617	0	0.0448765	0.0209025	0.285171	0.594308
GI_38373691-S		H3F3B	Homo sapiens H3 histone, family 3B (H3.3B) (H3F3B), mRNA.	0	1.43464	1.40047	1.45554	-1.40189	-1.40123	-1.82461	-2.04958		0.291313	0.288456	0.293061	0.0541527	0.0542081	0.0188098	0
GI_42655896-S		LOC85028	Homo sapiens PNAS-123 (LOC85028), mRNA.	0	1.36874	2.07158	1.07167	-1.08875	-1.57294	-1.83626	-2.59516		0.254341	0.299438	0.235279	0.0966579	0.0655901	0.0486943	0
GI_12597624-S		ATF5	Homo sapiens activating transcription factor 5 (ATF5), mRNA.	0	1.31977	1.579	1.57827	1.04436	-1.1312	-1.70568	-2.34654		0.218705	0.234168	0.234125	0.202276	0.0724976	0.0382291	0
GI_23503298-S		MGC24975	Homo sapiens hypothetical protein MGC24975 (MGC24975), mRNA.	0	1.27511	1.64177	1.31467	-1.07944	-1.15602	-1.66025	-2.74848		0.239119	0.260909	0.24147	0.0991897	0.0946389	0.0646728	0
GI_23111046-I		SNX5	Homo sapiens sorting nexin 5 (SNX5), transcript variant 1, mRNA.	0	1.2471	1.44978	1.33443	1.24972	-1.38075	-1.65942	-2.41225		0.218935	0.23106	0.22416	0.219091	0.0617133	0.0450406	0
GI_31377552-S		SFRS3	Homo sapiens splicing factor, arginine/serine-rich 3 (SFRS3), mRNA.	0	1.21711	1.12117	1.12664	-1.09377	-1.2851	-2.02802	-1.81663		0.283726	0.275338	0.275816	0.0816823	0.0649548	0	0.0184823
GI_34147653-S		SLC3A2	Homo sapiens solute carrier family 3 (activators of dibasic and neutral amino acid transport), member 2 (SLC3A2), mRNA.	0	1.18416	1.34952	1.51463	-1.0786	-1.49105	-2.03161	-1.64038		0.267358	0.281106	0.294834	0.0792331	0.044942	0	0.0325266
GI_5454063-S		RBM14	Homo sapiens RNA binding motif protein 14 (RBM14), mRNA.	0	1.17521	1.27699	1.14641	1.1124	-1.02078	-1.76787	-2.58679		0.215673	0.221508	0.214022	0.212072	0.089778	0.0469479	0
GI_16950653-S		CCNA2	Homo sapiens cyclin A2 (CCNA2), mRNA.	0	1.17415	1.18727	-1.02163	-1.25742	-1.42055	-2.201	-2.44318		0.325302	0.326482	0.127838	0.106634	0.091964	0.0217788	0
GI_40255243-S					1.17337	1.16271	-1.02888	-1.19414	-1.82433	-2.5505	-2.54685		0.337158	0.336194	0.137767	0.122804	0.0657468	0	0.000329801
GI_44889961-A					1.17134	1.16685	1.18698	1.09398	-1.51428	-2.59428	-2.87089		0.227912	0.227659	0.228794	0.22355	0.0764896	0.015596	0
GI_37537697-S		MGC27005	Homo sapiens hypothetical protein MGC27005 (MGC27005), mRNA.	0	1.16408	1.07821	-1.00799	1.02354	-1.17292	-1.8886	-2.35696		0.263984	0.257546	0.101137	0.253448	0.0887713	0.0351145	0
GI_20127576-S		PNRC2	Homo sapiens proline-rich nuclear receptor coactivator 2 (PNRC2), mRNA.	0	1.16133	1.16555	1.15677	-1.06225	-1.41422	-1.82029	-2.02061		0.281325	0.281698	0.280922	0.0847312	0.0536129	0.017711	0
GI_4506898-S		SFRS2	Homo sapiens splicing factor, arginine/serine-rich 2 (SFRS2), mRNA.	0	1.1547	1.26065	1.11591	-1.31378	-1.6544	-1.87653	-2.40307		0.271483	0.279567	0.268523	0.0831205	0.0571287	0.0401784	0
GI_31795543-S		ORC1L	Homo sapiens origin recognition complex, subunit 1-like (yeast) (ORC1L), mRNA.	0	1.14739	1.0691	-1.20543	-1.61872	-1.79451	-2.34923	-2.16024		0.366792	0.35858	0.119984	0.0766295	0.05819	0	0.0198245
GI_22027510-A		CDCA4	Homo sapiens cell division cycle associated 4 (CDCA4), transcript variant 2, mRNA.	0	1.145	1.26829	-1.00973	1.02873	-1.68666	-2.12548	-1.80478		0.279678	0.290222	0.0954143	0.269736	0.0375256	0	0.0274246
GI_40254847-S					1.14431	1.03474	-1.11069	-1.3115	-1.91094	-1.83492	-2.32378		0.348423	0.337415	0.121874	0.101699	0.0414755	0.0491135	0
GI_14110406-A		HNRPDL	Homo sapiens heterogeneous nuclear ribonucleoprotein D-like (HNRPDL), transcript variant 2, mRNA.	0	1.14166	1.12202	-1.09609	-1.79436	-1.7414	-2.30167	-2.07267		0.367517	0.36542	0.128675	0.054147	0.0597996	0	0.0244414
GI_6912699-A		TFAM	Homo sapiens transcription factor A, mitochondrial (TFAM), mRNA.	0	1.13569	1.17074	1.09343	-1.28349	-1.35114	-1.75385	-2.6107		0.255281	0.257669	0.252401	0.0904368	0.085827	0.0583857	0
GI_15812190-S		FBXO5	Homo sapiens F-box only protein 5 (FBXO5), mRNA.	0	1.13459	1.38847	-1.0388	-1.19251	-1.88134	-2.44303	-2.30884		0.332501	0.356095	0.130508	0.116222	0.0522025	0	0.0124714
GI_31982879-S		HMGB1	Homo sapiens high-mobility group box 1 (HMGB1), mRNA.	0	1.1299	-1.10894	1.08428	-1.05361	-1.42552	-2.24443	-2.73151		0.302364	0.127054	0.298792	0.131386	0.102264	0.0381405	0
GI_23821012-S		KIAA1285	Homo sapiens KIAA1285 protein (KIAA1285), mRNA.	0	1.12641	1.22566	-1.67306	-1.21725	-1.29222	-1.66256	-2.60265		0.307606	0.315792	0.0766807	0.11428	0.108096	0.0775463	0
GI_4507400-I		TFAM	Homo sapiens transcription factor A, mitochondrial (TFAM), mRNA.	0	1.12493	1.13032	1.00283	-1.20542	-1.1355	-1.76402	-2.43814		0.258531	0.258922	0.249671	0.0894443	0.094518	0.0489133	0
GI_38788229-S					1.12369	1.02957	1.10562	1.05682	-1.34229	-1.46378	-2.04229		0.23003	0.223191	0.228717	0.225171	0.0508593	0.0420324	0
GI_5803166-S		SF3A3	Homo sapiens splicing factor 3a, subunit 3, 60kDa (SF3A3), mRNA.	0	1.12236	1.02263	1.00193	-1.57438	-1.64313	-1.7425	-2.03656		0.30356	0.293976	0.291986	0.044413	0.037807	0.0282578	0
GI_20149512-S		CHC1	Homo sapiens chromosome condensation 1 (CHC1), mRNA.	0	1.12092	1.01032	-1.03751	-1.54957	-1.58126	-2.39955	-3.15406		0.295077	0.287443	0.146093	0.110748	0.108561	0.0520795	0
GI_28416898-A		GART	Homo sapiens phosphoribosylglycinamide formyltransferase, phosphoribosylglycinamide synthetase, phosphoribosylaminoimidazole synthetase (GART), transcript variant 2, mRNA.	0	1.11991	1.12912	1.16304	1.01213	-1.19141	-1.47733	-2.02617		0.226133	0.226796	0.229234	0.218386	0.0600009	0.0394497	0
GI_22035637-A		MGST1	Homo sapiens microsomal glutathione S-transferase 1 (MGST1), transcript variant 1a, mRNA.	0	1.11914	1.0517	1.05089	-1.04146	-1.43658	-1.60816	-2.69925		0.249063	0.244664	0.244611	0.108133	0.0823606	0.0711691	0
GI_42660139-S		LOC387902	Homo sapiens similar to protein 40kD (LOC387902), mRNA.	0	1.11879	1.06084	1.16268	1.16224	-1.23339	-1.15389	-2.07371		0.219272	0.215292	0.222287	0.222256	0.0577164	0.0631763	0
GI_25282390-S		NRM	Homo sapiens nurim (nuclear envelope membrane protein) (NRM), mRNA.	0	1.11174	1.13059	-1.0149	-1.41369	-1.76874	-2.37711	-1.98147		0.337864	0.33969	0.131918	0.0932984	0.0589156	0	0.0383145
GI_20149519-S		PAFAH1B3	Homo sapiens platelet-activating factor acetylhydrolase, isoform Ib, gamma subunit 29kDa (PAFAH1B3), mRNA.	0	1.10576	1.18471	1.10881	-1.1788	-2.37049	-2.1031	-2.56397		0.279477	0.28549	0.279709	0.105491	0.0147346	0.0350986	0
GI_14043073-A		HNRPA2B1	Homo sapiens heterogeneous nuclear ribonucleoprotein A2/B1 (HNRPA2B1), transcript variant A2, mRNA.	0	1.10566	-1.17051	-1.08689	-1.0491	-1.16415	-1.42668	-2.15469		0.400708	0.120959	0.131236	0.135881	0.12174	0.0894756	0
GI_17402894-A		RAD51C	Homo sapiens RAD51 homolog C (S. cerevisiae) (RAD51C), transcript variant 2, mRNA.	0	1.10378	1.03697	-1.02904	-1.17232	-1.705	-2.12429	-2.40234		0.33315	0.326802	0.130491	0.116876	0.0662615	0.02642	0
GI_12751496-S		FLJ20989	Homo sapiens hypothetical protein FLJ20989 (FLJ20989), mRNA.	0	1.10314	1.01037	1.03246	-1.40981	-1.89984	-1.99257	-2.26032		0.294894	0.28676	0.288697	0.0745692	0.0316049	0.0234745	0
GI_37545891-S		DKFZP564O092	Homo sapiens DKFZP564O092 protein (DKFZP564O092), mRNA.	0	1.09858	-1.04008	-1.29313	-1.42315	-1.36521	-1.80386	-2.25375		0.435614	0.157708	0.124826	0.107931	0.11546	0.0584599	0
GI_22095341-S		CCT6A	Homo sapiens chaperonin containing TCP1, subunit 6A (zeta 1) (CCT6A), mRNA.	0	1.09298	-1.12747	1.02205	-1.13795	-1.20537	-1.55285	-2.06022		0.333576	0.0986758	0.326072	0.0975668	0.0904348	0.0536752	0
GI_11038647-S		CDC7	Homo sapiens CDC7 cell division cycle 7 (S. cerevisiae) (CDC7), mRNA.	0	1.08968	-1.00207	-1.13724	-1.26214	-1.4552	-2.0796	-2.09742		0.473006	0.162564	0.142503	0.123966	0.0953142	0.002646	0
GI_9945387-S		GP1BB	Homo sapiens glycoprotein Ib (platelet), beta polypeptide (GP1BB), mRNA.	0	1.08882	1.21873	1.1145	-1.32813	-2.10087	-2.22497	-2.11438		0.295123	0.306693	0.29741	0.079872	0.0110519	0	0.00984928
GI_34147671-S		HTATSF1	Homo sapiens HIV TAT specific factor 1 (HTATSF1), mRNA.	0	1.08776	1.02996	1.02837	-1.30462	-1.28769	-1.44723	-2.03325		0.276047	0.270935	0.270795	0.0644465	0.0659439	0.0518326	0
GI_31652260-S		MYBL2	Homo sapiens v-myb myeloblastosis viral oncogene homolog (avian)-like 2 (MYBL2), mRNA.	0	1.08731	1.11877	1.1883	1.03202	-1.66844	-2.29823	-2.16205		0.235347	0.237534	0.242368	0.231504	0.0437803	0	0.00946673
GI_21327707-I		NAP1L1	Homo sapiens nucleosome assembly protein 1-like 1 (NAP1L1), transcript variant 1, mRNA.	0	1.08602	-1.12091	1.00226	-1.04361	-1.38875	-1.88496	-2.41009		0.314665	0.116032	0.307126	0.122989	0.0919252	0.0472637	0
GI_7661785-S		C6orf66	Homo sapiens chromosome 6 open reading frame 66 (C6orf66), mRNA.	0	1.08347	1.04458	-1.17508	-1.44606	-1.47731	-1.92045	-2.13076		0.361404	0.357032	0.107456	0.0769875	0.0734729	0.0236475	0
GI_37550143-S		LOC131691	Homo sapiens similar to peptidyl-Pro cis trans isomerase (LOC131691), mRNA.	0	1.08343	1.03959	1.04492	1.05432	-1.053	-1.18214	-2.02693		0.219834	0.216735	0.217112	0.217776	0.0688353	0.0597078	0
GI_38045933-A		RNF138	Homo sapiens ring finger protein 138 (RNF138), transcript variant 2, mRNA.	0	1.08298	1.08657	-1.07838	-1.30542	-1.69613	-2.44523	-2.33495		0.338404	0.338748	0.1311	0.109323	0.0718487	0	0.0105767
GI_21265083-S		MRPL1	Homo sapiens mitochondrial ribosomal protein L1 (MRPL1), nuclear gene encoding mitochondrial protein, mRNA.	0	1.08232	1.03431	-1.08338	-1.4831	-1.64203	-1.71099	-2.23401		0.345408	0.340408	0.119842	0.0782093	0.061657	0.0544746	0
GI_4557298-S		ALAS2	Homo sapiens aminolevulinate, delta-, synthase 2 (sideroblastic/hypochromic anemia) (ALAS2), nuclear gene encoding mitochondrial protein, mRNA.	0	1.0792	1.16658	1.25	1.07827	-1.63207	-2.56994	-1.24551		0.213199	0.218304	0.223178	0.213145	0.0547945	0	0.0773793
GI_4506522-S		RHAG	Homo sapiens Rhesus blood group-associated glycoprotein (RHAG), mRNA.	0	1.07743	1.00307	-1.15709	-1.19281	-1.75422	-2.45492	-3.23556		0.288788	0.283809	0.139169	0.136778	0.0991868	0.0522697	0
GI_34147422-S		MGC4308	Homo sapiens hypothetical protein MGC4308 (MGC4308), mRNA.	0	1.07592	-1.03029	1.11459	-1.04479	-1.02116	-1.35185	-2.33642		0.290142	0.111056	0.29343	0.109824	0.111833	0.0837148	0
GI_34147332-S		DKFZP434J046	Homo sapiens DKFZP434J046 protein (DKFZP434J046), mRNA.	0	1.07411	1.26341	1.02664	-1.18675	-1.15937	-1.99059	-2.47995		0.255556	0.269168	0.252143	0.0929879	0.0949572	0.0351879	0
GI_38327633-S		DDX18	Homo sapiens DEAD (Asp-Glu-Ala-Asp) box polypeptide 18 (DDX18), mRNA.	0	1.07373	1.15692	-1.01952	-1.78393	-1.67838	-2.05355	-2.50035		0.334108	0.341885	0.13843	0.066972	0.0768385	0.041767	0
GI_27479430-S		KIAA1393	Homo sapiens KIAA1393 protein (KIAA1393), mRNA.	0	1.07347	1.05684	1.15414	1.11365	-1.07174	-1.64559	-2.12862		0.22156	0.220409	0.227141	0.22434	0.073128	0.0334214	0
GI_6042206-S		RAN	Homo sapiens RAN, member RAS oncogene family (RAN), mRNA.	0	1.07303	1.05552	-1.16627	-1.45761	-1.56652	-2.18826	-2.04598		0.361493	0.359552	0.113281	0.0809879	0.0689154	0	0.0157713
GI_4503036-S		CREG	Homo sapiens cellular repressor of E1A-stimulated genes (CREG), mRNA.	0	1.07293	1.09688	1.1101	-1.18563	-1.80488	-1.80821	-2.48697		0.265605	0.267392	0.268378	0.0970928	0.0508906	0.0506422	0
GI_4505414-S		NQO1	Homo sapiens NAD(P)H dehydrogenase, quinone 1 (NQO1), mRNA.	0	1.06926	1.13353	1.18422	1.14371	1.21444	-1.58937	-2.61439		0.185648	0.188887	0.191442	0.1894	0.192965	0.0516588	0
GI_21040370-A		DDX39	Homo sapiens DEAD (Asp-Glu-Ala-Asp) box polypeptide 39 (DDX39), transcript variant 1, mRNA.	0	1.06541	1.30288	1.1764	1.06986	-1.34091	-1.66929	-2.3031		0.218409	0.233806	0.225605	0.218697	0.0623869	0.0410954	0
GI_37537547-S		HSPC268	Homo sapiens hypothetical protein HSPC268 (HSPC268), mRNA.	0	1.06539	1.22395	1.20788	1.12954	-1.47339	-1.89411	-2.3365		0.222662	0.23304	0.231988	0.226861	0.0564924	0.0289554	0
GI_7661789-S		HSPC128	Homo sapiens HSPC128 protein (HSPC128), mRNA.	0	1.06522	1.03093	-1.28082	-1.30125	-1.33939	-2.14565	-2.43875		0.328656	0.325439	0.108608	0.106692	0.103115	0.0274911	0
GI_4885420-S		HMGB3	Homo sapiens high-mobility group box 3 (HMGB3), mRNA.	0	1.06405	-1.03868	-1.17083	-1.2605	-1.74888	-1.9764	-2.0167		0.516129	0.163851	0.141711	0.126688	0.0448687	0.00675209	0
GI_45439322-S					1.06403	-1.01981	-1.03758	-1.15637	-1.50263	-1.62797	-2.31337		0.392726	0.150416	0.14835	0.134537	0.094273	0.0796986	0
GI_14249118-S		PEPP-2	Homo sapiens PEPP subfamily gene 2 (PEPP-2), mRNA.	0	1.06398	1.14096	1.05249	-1.20524	-2.0259	-2.24075	-2.61769		0.272885	0.278591	0.272033	0.10469	0.043863	0.0279381	0
GI_6912711-S		TIMM8B	Homo sapiens translocase of inner mitochondrial membrane 8 homolog B (yeast) (TIMM8B), mRNA.	0	1.0629	1.10627	-1.09296	-1.29595	-1.65972	-1.76997	-2.33165		0.328278	0.332472	0.11979	0.10016	0.0649809	0.054319	0
GI_33620726-S		TRA2A	Homo sapiens transformer-2 alpha (TRA2A), mRNA.	0	1.06237	-1.08032	-1.05979	-1.00014	1.02622	-1.66739	-2.12848		0.31744	0.104275	0.106318	0.112252	0.313843	0.0458712	0
GI_5902033-S		PWP1	Homo sapiens nuclear phosphoprotein similar to S. cerevisiae PWP1 (PWP1), mRNA.	0	1.06106	1.01434	-1.10448	-1.29467	-1.13607	-1.28778	-2.00725		0.330071	0.325046	0.0971151	0.0766548	0.0937164	0.0773967	0
GI_4885510-S		NCL	Homo sapiens nucleolin (NCL), mRNA.	0	1.06103	1.02302	-1.00986	-1.35826	-1.63918	-2.00544	-2.46174		0.324926	0.32142	0.133916	0.101781	0.0758699	0.0420875	0
GI_10337606-S		PTTG3	Homo sapiens pituitary tumor-transforming 3 (PTTG3), mRNA.	0	1.0603	1.00449	1.14371	1.12835	-1.16725	-1.61013	-2.35343		0.217711	0.214152	0.223031	0.222052	0.0756492	0.0474043	0
GI_5901997-S		LSM6	Homo sapiens LSM6 homolog, U6 small nuclear RNA associated (S. cerevisiae) (LSM6), mRNA.	0	1.05967	1.0603	-1.06913	-1.22936	-1.2311	-1.39236	-2.13914		0.318834	0.318896	0.10665	0.0906805	0.0905069	0.0744331	0
GI_6005831-S		PMF1	Homo sapiens polyamine-modulated factor 1 (PMF1), mRNA.	0	1.05902	1.13099	1.23273	1.09646	-1.02379	-1.40834	-2.02283		0.216665	0.221724	0.228877	0.219297	0.070236	0.0432012	0
GI_31657120-S		HIC2	Homo sapiens hypermethylated in cancer 2 (HIC2), mRNA.	0	1.05836	1.14132	-1.71888	-1.20256	-1.39557	-1.83733	-2.21507		0.350634	0.35952	0.0531489	0.108455	0.0877809	0.040461	0
GI_4826733-S		FUS	Homo sapiens fusion (involved in t(12;16) in malignant liposarcoma) (FUS), mRNA.	0	1.05696	1.02683	1.02368	1.06467	-1.3825	-1.73391	-2.52963		0.220938	0.219081	0.218887	0.221413	0.0706645	0.0490169	0
GI_21361347-S		SDCCAG16	Homo sapiens serologically defined colon cancer antigen 16 (SDCCAG16), mRNA.	0	1.05625	1.00966	-1.12037	-1.41274	-1.32952	-1.56593	-2.39295		0.313705	0.309468	0.115741	0.0891497	0.0967193	0.0752175	0
GI_32698693-S		KIAA0276	Homo sapiens KIAA0276 protein (KIAA0276), mRNA.	0	1.05617	1.00129	-1.51351	-1.3402	-1.48289	-2.11794	-1.9918		0.376226	0.369721	0.0716431	0.0921856	0.0752725	0	0.0149514
GI_10863878-S		SLC5A6	Homo sapiens solute carrier family 5 (sodium-dependent vitamin transporter), member 6 (SLC5A6), mRNA.	0	1.05526	1.0063	-1.08676	-1.60574	-1.82016	-1.97667	-2.57796		0.329096	0.324661	0.135073	0.0880634	0.0686417	0.0544646	0
GI_5902095-S		SMT3H1	Homo sapiens SMT3 suppressor of mif two 3 homolog 1 (yeast) (SMT3H1), mRNA.	0	1.0545	1.02767	-1.0965	-1.35804	-1.67132	-2.25726	-1.83796		0.342765	0.339988	0.120137	0.0930687	0.0606444	0	0.0433966
GI_31377810-S		LSS	Homo sapiens lanosterol synthase (2,3-oxidosqualene-lanosterol cyclase) (LSS), mRNA.	0	1.05405	-1.01978	-1.01879	-1.18002	-1.89012	-2.22892	-2.35575		0.434318	0.170167	0.170293	0.149757	0.0593094	0.016155	0
GI_5579457-S		EIF3S8	Homo sapiens eukaryotic translation initiation factor 3, subunit 8, 110kDa (EIF3S8), mRNA.	0	1.05188	1.02002	-1.00877	-1.00517	-1.30467	-1.61215	-2.68381		0.282067	0.279661	0.126476	0.126747	0.104133	0.0809164	0
GI_14141153-A		HNRPM	Homo sapiens heterogeneous nuclear ribonucleoprotein M (HNRPM), transcript variant 2, mRNA.	0	1.05108	1.0324	1.05662	-1.02724	-1.13439	-1.38893	-2.03273		0.261652	0.260067	0.262122	0.0853126	0.0762217	0.054624	0
GI_19743936-S		DDX27	Homo sapiens DEAD (Asp-Glu-Ala-Asp) box polypeptide 27 (DDX27), mRNA.	0	1.05067	-1.06497	1.0334	-1.06823	-1.16069	-1.49324	-2.11046		0.317392	0.104972	0.315658	0.104644	0.0953615	0.0619724	0
GI_5730016-S		RNASEP1	Homo sapiens ribonuclease P1 (RNASEP1), mRNA.	0	1.05038	1.07063	-1.08796	-1.20351	-1.04289	-1.55443	-2.47059		0.292057	0.293737	0.114686	0.105102	0.118424	0.0759934	0
GI_20357519-S		UMPK	Homo sapiens uridine monophosphate kinase (UMPK), mRNA.	0	1.04949	1.02561	-1.1382	-1.22141	1.11415	-1.37002	-2.2651		0.253988	0.252157	0.0863513	0.0799749	0.258942	0.0685869	0
GI_20127456-S		GYG	Homo sapiens glycogenin (GYG), mRNA.	0	1.04944	-1.04437	-1.05026	-1.71945	-1.92191	-1.8603	-2.21258		0.484796	0.173618	0.172742	0.0732887	0.0431996	0.0523547	0
GI_26638658-S		MRPL40	Homo sapiens mitochondrial ribosomal protein L40 (MRPL40), nuclear gene encoding mitochondrial protein, mRNA.	0	1.04911	-1.07498	-1.0965	-1.37416	-1.72645	-1.73334	-2.49082		0.393825	0.157515	0.155121	0.124231	0.0850374	0.084271	0
GI_34147635-S		CBX1	Homo sapiens chromobox homolog 1 (HP1 beta homolog Drosophila ) (CBX1), mRNA.	0	1.04898	-1.06465	-1.24119	-1.52198	-1.22711	-1.45604	-2.02528		0.459553	0.143598	0.117209	0.0752352	0.119314	0.0850912	0
GI_4585861-S		CENPA	Homo sapiens centromere protein A, 17kDa (CENPA), mRNA.	0	1.04795	1.20876	-1.4425	-1.34953	-1.29637	-2.14567	-1.8771		0.348449	0.365995	0.0767213	0.0868658	0.0926657	0	0.0293033
GI_7657197-S		HSA9761	Homo sapiens putative dimethyladenosine transferase (HSA9761), mRNA.	0	1.04544	1.10511	-1.08666	-1.29087	-1.47447	-1.70396	-2.11973		0.339867	0.346274	0.110928	0.0890003	0.0692869	0.0446445	0
GI_38016928-S		PBP	Homo sapiens prostatic binding protein (PBP), mRNA.	0	1.04505	1.07018	-1.0287	-1.166	-1.57003	-1.77155	-2.33943		0.318824	0.321191	0.123473	0.110539	0.0724784	0.0534948	0
GI_41152082-S					1.0441	-1.08391	-1.03906	-1.46975	-2.02305	-1.61588	-2.3159		0.435919	0.159836	0.165654	0.109778	0.0379932	0.0908196	0
GI_27436950-S		LMNB2	Homo sapiens lamin B2 (LMNB2), mRNA.	0	1.044	1.11026	-1.01466	-1.32927	-1.53571	-1.72276	-2.21862		0.330774	0.337492	0.122061	0.0901651	0.0692356	0.0502722	0
GI_40549423-S					1.04396	-1.13017	-1.17241	-1.32399	-1.88621	-1.65907	-2.02152		0.51081	0.148528	0.141489	0.11623	0.0225464	0.0603959	0
GI_4507188-S		SPTA1	Homo sapiens spectrin, alpha, erythrocytic 1 (elliptocytosis 2) (SPTA1), mRNA.	0	1.04333	1.02874	-1.08508	-1.33972	-1.78547	-2.20966	-2.57286		0.326097	0.324782	0.134163	0.111201	0.0710045	0.0327516	0
GI_40353732-S					1.04322	-1.06537	-1.07746	-1.14856	-1.24091	-1.67555	-2.02391		0.439492	0.13735	0.135617	0.125429	0.112196	0.0499167	0
GI_30152203-S		LOC222901	Homo sapiens similar to ribosomal protein L23 (LOC222901), mRNA.	0	1.04243	-1.17918	-1.12353	-1.20274	-1.72953	-2.09337	-2.35522		0.433075	0.149902	0.156995	0.146899	0.0797531	0.0333769	0
GI_29337287-S		GAS41	Homo sapiens glioma-amplified sequence-41 (GAS41), mRNA.	0	1.04201	1.04279	-1.38207	-1.48949	-1.33226	-2.00174	-1.64937		0.369296	0.36939	0.0751839	0.0621504	0.0812272	0	0.0427529
GI_4507128-S		SNRPE	Homo sapiens small nuclear ribonucleoprotein polypeptide E (SNRPE), mRNA.	0	1.04091	-1.06718	-1.27311	-1.23676	-1.50749	-1.87783	-2.02425		0.492471	0.153771	0.120684	0.126523	0.0830269	0.0235247	0
GI_7661591-S		ASF1A	Homo sapiens ASF1 anti-silencing function 1 homolog A (S. cerevisiae) (ASF1A), mRNA.	0	1.0409	1.06316	1.09956	-1.12447	-1.62078	-2.9463	-3.05304		0.258614	0.26002	0.26232	0.121828	0.0904759	0.00674262	0
GI_19923235-S		SP100	Homo sapiens nuclear antigen Sp100 (SP100), mRNA.	0	1.04074	-1.06053	-1.11471	-1.08622	-1.17934	-1.84054	-2.27889		0.393659	0.14448	0.138055	0.141433	0.13039	0.0519828	0
GI_31543163-S		MGC2655	Homo sapiens hypothetical protein MGC2655 (MGC2655), mRNA.	0	1.04037	1.16122	2.47899	1.0935	-1.30419	-1.72184	-2.32362		0.20156	0.208801	0.287757	0.204743	0.0610809	0.0360572	0
GI_15011915-A		NOLA1	Homo sapiens nucleolar protein family A, member 1 (H/ACA small nucleolar RNPs) (NOLA1), transcript variant 2, mRNA.	0	1.03908	1.01914	1.01116	-1.29091	-1.48553	-1.73812	-2.73146		0.252318	0.250984	0.25045	0.0963992	0.083376	0.066473	0
GI_34147324-S		CCT5	Homo sapiens chaperonin containing TCP1, subunit 5 (epsilon) (CCT5), mRNA.	0	1.03902	-1.02118	-1.0575	-1.11944	-1.32328	-1.76592	-2.37132		0.379787	0.150356	0.146311	0.139413	0.116714	0.0674192	0
GI_24762235-I		FLJ14936	Homo sapiens hypothetical protein FLJ14936 (FLJ14936), mRNA.	0	1.03878	1.00018	-1.0295	-1.30284	-1.48839	-2.03148	-2.22812		0.341889	0.337849	0.125438	0.0968327	0.0774136	0.0205786	0
GI_31542706-S		FLJ20502	Homo sapiens hypothetical protein FLJ20502 (FLJ20502), mRNA.	0	1.03867	-1.05275	-1.09361	-1.30791	-1.36454	-1.51716	-2.05992		0.438755	0.142614	0.136828	0.106484	0.0984648	0.0768547	0
GI_7706110-S		8D6A	Homo sapiens 8D6 antigen (8D6A), mRNA.	0	1.03776	1.00453	1.0121	-1.19833	-1.66766	-2.25292	-2.20705		0.286174	0.283284	0.283943	0.0917122	0.0508969	0	0.00398937
GI_24308389-S		C1orf19	Homo sapiens chromosome 1 open reading frame 19 (C1orf19), mRNA.	0	1.03744	1.0306	-1.05991	-1.32631	-1.84187	-2.1191	-2.36636		0.34316	0.34247	0.131711	0.104854	0.0528772	0.0249276	0
GI_14211872-S		EBRP	Homo sapiens emopamil binding related protein, delta8-delta7 sterol isomerase related protein (EBRP), mRNA.	0	1.03712	1.03984	1.04819	-1.11316	-1.9888	-1.74854	-2.60452		0.261955	0.262151	0.262752	0.107278	0.0442908	0.0615735	0
GI_16306593-A		SKP2	Homo sapiens S-phase kinase-associated protein 2 (p45) (SKP2), transcript variant 2, mRNA.	0	1.03621	-1.03913	-1.04125	-1.71659	-1.64191	-2.01778	-2.22989		0.469342	0.171114	0.170809	0.073761	0.0844937	0.0304805	0
GI_8923484-S		FLJ20516	Homo sapiens timeless-interacting protein (FLJ20516), mRNA.	0	1.03589	-1.16065	-1.1963	-1.34422	-1.55911	-1.90209	-2.26469		0.442339	0.147962	0.143183	0.12336	0.0945609	0.0485949	0
GI_45446741-S					1.0356	1.00696	1.06461	1.27636	1.2415	-1.1828	-2.08963		0.184054	0.182367	0.185762	0.198232	0.19618	0.0534059	0
GI_14591905-S		RPL13A	Homo sapiens ribosomal protein L13a (RPL13A), mRNA.	0	1.03261	-1.0574	-1.03932	-1.3652	-1.5785	-1.91252	-2.19683		0.444787	0.156932	0.159422	0.11454	0.0851622	0.0391574	0
GI_19923620-S		HSD3B7	Homo sapiens hydroxy-delta-5-steroid dehydrogenase, 3 beta- and steroid delta-isomerase 7 (HSD3B7), mRNA.	0	1.03253	1.00389	1.00525	-1.40119	-1.79531	-2.03701	-1.75379		0.297625	0.294848	0.29498	0.0616499	0.0234353	0	0.0274611
GI_6005829-S		PKP3	Homo sapiens plakophilin 3 (PKP3), mRNA.	0	1.03096	1.13129	1.26996	1.33179	1.02512	-2.08861	-2.48399		0.188931	0.194323	0.201777	0.2051	0.188617	0.021252	0
GI_13514830-S		DDX10	Homo sapiens DEAD (Asp-Glu-Ala-Asp) box polypeptide 10 (DDX10), mRNA.	0	1.03028	-1.07741	-1.18117	-1.41503	-1.35123	-2.01789	-2.1734		0.455847	0.155947	0.141183	0.107908	0.116986	0.0221285	0
GI_33468964-S		KIAA1143	Homo sapiens KIAA1143 protein (KIAA1143), mRNA.	0	1.02914	-1.00278	-1.00552	-1.08437	-1.2448	-1.94612	-2.01575		0.445156	0.148094	0.147693	0.136166	0.112712	0.0101791	0
GI_33589836-S		ITM2A	Homo sapiens integral membrane protein 2A (ITM2A), mRNA.	0	1.02772	1.01106	-1.09216	-1.02984	-1.1622	-1.46019	-2.02669		0.323062	0.321301	0.0988451	0.105436	0.0914364	0.0599189	0
GI_33591068-S		BLMH	Homo sapiens bleomycin hydrolase (BLMH), mRNA.	0	1.0276	-1.02706	-1.0141	-1.22232	-1.51242	-1.86226	-2.31364		0.403957	0.155548	0.157115	0.131941	0.096868	0.0545714	0
GI_7705629-S		MRPS18C	Homo sapiens mitochondrial ribosomal protein S18C (MRPS18C), nuclear gene encoding mitochondrial protein, mRNA.	0	1.0272	-1.07419	-1.1576	-1.30129	-1.39425	-1.73269	-2.21415		0.423591	0.148974	0.138074	0.119295	0.107148	0.0629191	0
GI_39725679-S					1.02692	-1.06303	-1.13048	-1.40301	-2.03519	-1.73076	-2.05261		0.51496	0.165479	0.1542	0.108627	0.00291401	0.0538202	0
GI_33859778-S		MGC33424	Homo sapiens hypothetical protein MGC33424 (MGC33424), mRNA.	0	1.02668	-1.01734	-1.06308	-1.60612	-1.26918	-1.80097	-2.0607		0.465373	0.157271	0.150376	0.0685207	0.119309	0.0391503	0
GI_23510330-S		XTP1	Homo sapiens HBxAg transactivated protein 1 (XTP1), mRNA.	0	1.02416	-1.01679	-1.0154	-1.1171	-1.21734	-2.02573	-1.7736		0.433327	0.143349	0.143547	0.129098	0.114856	0	0.0358224
GI_4507130-S		SNRPF	Homo sapiens small nuclear ribonucleoprotein polypeptide F (SNRPF), mRNA.	0	1.02374	1.07294	-1.02866	-1.10249	-1.28336	-1.67929	-2.67967		0.283116	0.286877	0.126215	0.120571	0.106744	0.0764763	0
GI_10047093-S		HSP70-4	Homo sapiens likely ortholog of mouse heat shock protein, 70 kDa 4 (HSP70-4), mRNA.	0	1.02366	1.04588	-1.04734	-1.43165	-1.44694	-2.07524	-2.18341		0.349779	0.352202	0.123906	0.0819907	0.0803236	0.0117982	0
GI_4755143-S		IRAK1	Homo sapiens interleukin-1 receptor-associated kinase 1 (IRAK1), mRNA.	0	1.02303	-1.03558	1.04379	-1.08177	-1.27246	-1.67566	-2.41587		0.299124	0.120061	0.30093	0.116043	0.0994561	0.0643856	0
GI_14249469-S		FLJ14494	Homo sapiens hypothetical protein FLJ14494 (FLJ14494), mRNA.	0	1.02299	-1.17411	-1.27639	-1.37224	-1.47154	-1.95444	-2.48628		0.403737	0.150964	0.139197	0.12817	0.116744	0.0611883	0
GI_32189368-S		POLE2	Homo sapiens polymerase (DNA directed), epsilon 2 (p59 subunit) (POLE2), mRNA.	0	1.02122	-1.02074	-1.24183	-1.46524	-1.65253	-2.12479	-1.94936		0.488492	0.17143	0.137101	0.10241	0.0733288	0	0.0272389
GI_16445355-S		MGC19595	Homo sapiens hypothetical gene MGC19595 (MGC19595), mRNA.	0	1.02045	1.06137	-1.3896	-1.57368	-1.38245	-1.72685	-2.37967		0.330517	0.334496	0.0962427	0.0783482	0.0969372	0.0634588	0
GI_7706484-S		TRAP1	Homo sapiens heat shock protein 75 (TRAP1), mRNA.	0	1.0185	1.01372	1.09146	-1.17029	-2.06744	-1.78183	-2.00438		0.291903	0.291451	0.298804	0.0848624	0	0.0270157	0.00596428
GI_31621304-S		LRPPRC	Homo sapiens leucine-rich PPR-motif containing (LRPPRC), mRNA.	0	1.01639	1.05915	1.02808	-1.3765	-1.89573	-2.12301	-2.04841		0.298392	0.302457	0.299503	0.0709544	0.0216028	0	0.00709061
GI_19557686-S		SURF2	Homo sapiens surfeit 2 (SURF2), mRNA.	0	1.01514	1.13043	1.11038	-1.27596	-1.53677	-1.43633	-2.36604		0.25609	0.264822	0.263303	0.0825619	0.0628081	0.0704157	0
GI_40018634-S					1.01463	1.01937	1.03602	-1.63608	-1.92439	-2.14692	-2.33971		0.294217	0.294633	0.296093	0.0617174	0.0364288	0.0169103	0
GI_13325056-S		SLC27A5	Homo sapiens solute carrier family 27 (fatty acid transporter), member 5 (SLC27A5), mRNA.	0	1.01422	1.04591	1.02409	-1.16008	-2.02094	-2.01018	-2.01795		0.30286	0.306023	0.303846	0.0858999	0	0.00107335	0.000298304
GI_30425401-S		C20orf53	Homo sapiens chromosome 20 open reading frame 53 (C20orf53), mRNA.	0	1.0134	-1.10366	-1.11358	-1.28161	-1.42878	-1.97514	-2.15557		0.449878	0.149333	0.147925	0.124071	0.103178	0.0256151	0
GI_21735599-S		PDCD5	Homo sapiens programmed cell death 5 (PDCD5), mRNA.	0	1.01302	-1.03811	-1.14888	-1.22075	-1.36017	-1.60117	-2.21417		0.407014	0.148324	0.134354	0.12529	0.107706	0.0773115	0
GI_4758021-S		COCH	Homo sapiens coagulation factor C homolog, cochlin (Limulus polyphemus) (COCH), mRNA.	0	1.01247	-1.00672	-1.01604	-1.3874	-2.09581	-2.04062	-2.79431		0.372056	0.174711	0.1738	0.137504	0.0682679	0.0736619	0
GI_34222313-S		NMP200	Homo sapiens nuclear matrix protein NMP200 related to splicing factor PRP19 (NMP200), mRNA.	0	1.01183	1.03351	-1.00111	-1.38592	-1.49588	-1.78085	-2.17294		0.338114	0.340416	0.124409	0.0835545	0.0718805	0.0416258	0
GI_29029600-S		DHX37	Homo sapiens DEAH (Asp-Glu-Ala-His) box polypeptide 37 (DHX37), mRNA.	0	1.00917	1.17087	-1.08264	-1.4328	-1.30684	-1.77479	-2.44037		0.307303	0.321708	0.120954	0.0897602	0.100981	0.0592934	0
GI_40255241-S					1.00873	-1.03361	-1.07528	-1.03319	-1.1495	-1.58492	-2.16206		0.391234	0.139235	0.134095	0.139288	0.124937	0.0712115	0
GI_7019550-S		TERE1	Homo sapiens transitional epithelia response protein (TERE1), mRNA.	0	1.00771	1.03439	-1.49519	-1.25301	-1.44398	-1.95504	-2.13087		0.361583	0.364657	0.0732344	0.101135	0.079134	0.0202571	0
GI_4507712-S		DNAJC7	Homo sapiens DnaJ (Hsp40) homolog, subfamily C, member 7 (DNAJC7), mRNA.	0	1.0059	1.09763	1.05024	-1.06734	-1.21704	-1.63767	-2.13303		0.260927	0.268553	0.264613	0.088587	0.076143	0.0411777	0
GI_37549400-S		LOC344178	Homo sapiens similar to peptidylprolyl isomerase A (cyclophilin A) (LOC344178), mRNA.	0	1.00587	-1.06478	1.06265	1.08586	-1.24236	-1.36328	-2.70241		0.23622	0.104318	0.239837	0.241316	0.0930063	0.085303	0
GI_22748696-S		MGC40397	Homo sapiens hypothetical protein MGC40397 (MGC40397), mRNA.	0	1.00481	1.02078	-1.1046	-1.45352	-1.36044	-1.92667	-2.20063		0.34158	0.343282	0.116796	0.079614	0.0895333	0.0291943	0
GI_31543556-S		RNU3IP2	Homo sapiens RNA, U3 small nucleolar interacting protein 2 (RNU3IP2), mRNA.	0	1.00467	1.01836	1.00765	-1.29328	-1.51882	-1.81792	-2.11023		0.281584	0.282823	0.281854	0.0738516	0.0534633	0.0264243	0
GI_23510382-I		EZH2	Homo sapiens enhancer of zeste homolog 2 (Drosophila) (EZH2), transcript variant 1, mRNA.	0	1.00419	1.16213	1.15139	1.31931	-1.00142	-1.7731	-2.08538		0.21493	0.225917	0.22517	0.236852	0.0754066	0.0217236	0
GI_4506890-S		SET	Homo sapiens SET translocation (myeloid leukemia-associated) (SET), mRNA.	0	1.00363	-1.03636	-1.15918	-1.37889	-1.43422	-2.0402	-1.94182		0.483581	0.159483	0.139969	0.105064	0.0962736	0	0.0156294
GI_40217837-A					1.00305	1.02766	1.06066	-1.01923	-1.34292	-1.78158	-2.00099		0.274252	0.276498	0.279512	0.0896294	0.060078	0.0200303	0
GI_23510357-A		RIOK1	Homo sapiens RIO kinase 1 (yeast) (RIOK1), transcript variant 2, mRNA.	0	1.0019	1.07858	-1.20023	-1.17769	-1.1945	-1.88123	-2.28576		0.317913	0.325327	0.10497	0.107149	0.105524	0.0391181	0
GI_17402872-I		BCCIP	Homo sapiens BRCA2 and CDKN1A interacting protein (BCCIP), transcript variant C, mRNA.	0	1.00176	-1.22315	-1.21208	-1.51962	-1.58769	-1.96336	-2.64947		0.388732	0.151854	0.153033	0.120291	0.113043	0.073047	0
GI_28416941-S		SNRPD1	Homo sapiens small nuclear ribonucleoprotein D1 polypeptide 16kDa (SNRPD1), mRNA.	0	1.00175	-1.06176	-1.03376	-1.27192	-1.71946	-1.98919	-2.38864		0.410584	0.160688	0.164079	0.135237	0.0810389	0.0483741	0
GI_13787208-S		DDX21	Homo sapiens DEAD (Asp-Glu-Ala-Asp) box polypeptide 21 (DDX21), mRNA.	0	1.00126	-1.03444	-1.07924	-1.23234	-1.28999	-1.82338	-2.79993		0.335159	0.155667	0.151717	0.138218	0.133135	0.0861049	0
GI_39752644-S					1.00087	-1.06724	-1.24291	-1.78972	-1.3913	-1.38385	-2.12448		0.454747	0.153832	0.12827	0.0487074	0.10668	0.107764	0
GI_9966778-S		EIF2B3	Homo sapiens eukaryotic translation initiation factor 2B, subunit 3 gamma, 58kDa (EIF2B3), mRNA.	0	1.00009	-1.25005	-1.13839	-1.3867	-1.74743	-2.02745	-2.79257		0.37163	0.151146	0.162087	0.137756	0.10241	0.0749712	0
GI_21735600-S		MRPL19	Homo sapiens mitochondrial ribosomal protein L19 (MRPL19), nuclear gene encoding mitochondrial protein, mRNA.	0	-1.00015	-1.06033	-1.13235	-1.39332	-1.50238	-1.69376	-2.00313		0.236747	0.222542	0.205543	0.143942	0.118199	0.0730262	0
GI_34304321-S		MRPL45	Homo sapiens mitochondrial ribosomal protein L45 (MRPL45), nuclear gene encoding mitochondrial protein, mRNA.	0	-1.0006	-1.10278	-1.09647	-1.54614	-1.55781	-1.8463	-2.09854		0.247222	0.224212	0.225635	0.124381	0.121756	0.0567945	0
GI_38455411-S		GAJ	Homo sapiens GAJ protein (GAJ), mRNA.	0	-1.00277	-1.06538	-1.16398	-1.40691	-1.64275	-2.027	-1.56975		0.237615	0.22309	0.200215	0.143857	0.0891434	0	0.106079
GI_21396483-S		HIST1H2BE	Homo sapiens histone 1, H2be (HIST1H2BE), mRNA.	0	-1.00322	-1.03429	1.09765	-1.00337	-1.57991	-2.0954	-2.0977		0.15708	0.152621	0.458597	0.157059	0.0743132	0.000330583	0
GI_4507426-S		TEAD4	Homo sapiens TEA domain family member 4 (TEAD4), mRNA.	0	-1.00407	1.10606	-1.29846	-1.24574	-1.21339	-1.37216	-2.01791		0.143204	0.441258	0.101621	0.109068	0.113637	0.0912115	0
GI_21359983-S		CSDA	Homo sapiens cold shock domain protein A (CSDA), mRNA.	0	-1.00438	-1.05527	-1.0997	-1.0415	-1.26488	-1.46206	-2.69837		0.182888	0.177394	0.172598	0.17888	0.154764	0.133476	0
GI_8923041-S		C6orf37	Homo sapiens chromosome 6 open reading frame 37 (C6orf37), mRNA.	0	-1.00483	-1.02608	1.09038	2.11899	1.05885	-1.51136	-1.47354		0.0515192	0.0493577	0.264622	0.36924	0.261415	0	0.00384659
GI_7657580-S		SLC25A13	Homo sapiens solute carrier family 25, member 13 (citrin) (SLC25A13), mRNA.	0	-1.00503	-1.08801	-1.01825	-1.20172	-1.8287	-2.03033	-2.47535		0.220106	0.207684	0.218127	0.190662	0.0968035	0.0666185	0
GI_32483373-S		NOL5A	Homo sapiens nucleolar protein 5A (56kDa with KKE/D repeat) (NOL5A), mRNA.	0	-1.00561	-1.05514	-1.13549	-1.31154	-1.73537	-2.23994	-2.78993		0.216111	0.210112	0.20038	0.179058	0.127725	0.066614	0
GI_31543909-S		USP1	Homo sapiens ubiquitin specific protease 1 (USP1), mRNA.	0	-1.00612	-1.09526	-1.37875	-1.27299	-1.54333	-2.4854	-2.50001		0.240245	0.225909	0.180319	0.197326	0.153852	0.00234993	0
GI_17978499-A		CNOT7	Homo sapiens CCR4-NOT transcription complex, subunit 7 (CNOT7), transcript variant 2, mRNA.	0	-1.00771	-1.10486	-1.03778	-1.37277	-1.44322	-1.51695	-2.17588		0.209651	0.192215	0.204254	0.144133	0.13149	0.118258	0
GI_21361467-S		DKFZP586L0724	Homo sapiens DKFZP586L0724 protein (DKFZP586L0724), mRNA.	0	-1.00845	-1.06574	-1.28959	-1.40424	-1.17813	-1.57695	-2.20835		0.209517	0.199513	0.160426	0.140406	0.179889	0.11025	0
GI_9910383-S		CHPT1	Homo sapiens choline phosphotransferase 1 (CHPT1), mRNA.	0	-1.00846	-1.05452	-1.14223	-1.17013	-1.7087	-2.10535	-2.83887		0.20697	0.201762	0.191844	0.18869	0.127792	0.0829417	0
GI_31088849-S		TMSL6	Homo sapiens thymosin-like 6 (TMSL6), mRNA.	0	-1.00858	-1.05029	1.01784	-1.04406	-1.44003	-1.43861	-2.36032		0.146957	0.142423	0.367263	0.1431	0.100052	0.100205	0
GI_13540472-S		TCP1	Homo sapiens t-complex 1 (TCP1), mRNA.	0	-1.00883	-1.0115	-1.07424	-1.17117	-1.48335	-1.79457	-2.08821		0.216499	0.215964	0.20338	0.183937	0.121321	0.0588983	0
GI_20127493-S		ANP32A	Homo sapiens acidic (leucine-rich) nuclear phosphoprotein 32 family, member A (ANP32A), mRNA.	0	-1.00941	-1.16335	-1.11537	-1.29375	-1.43607	-1.62049	-2.15737		0.216361	0.187347	0.19639	0.16277	0.135946	0.101187	0
GI_42544238-S					-1.01018	1.0203	-1.03798	-1.26917	-1.92738	-2.21818	-2.29097		0.175372	0.453397	0.171567	0.139911	0.0497852	0.0099675	0
GI_4507208-S		SRM	Homo sapiens spermidine synthase (SRM), mRNA.	0	-1.01067	1.10112	-1.10708	-1.46461	-1.76024	-1.66417	-2.753		0.164179	0.363173	0.155094	0.121405	0.0935474	0.1026	0
GI_42544137-S					-1.0112	-1.07574	-1.02901	-1.34865	-2.13125	-1.90963	-2.17799		0.255736	0.241592	0.251833	0.181774	0.0102454	0.05882	0
GI_10835188-S		GSR	Homo sapiens glutathione reductase (GSR), mRNA.	0	-1.01323	-1.01989	1.08779	-1.05702	-1.35683	-2.30443	-2.69146		0.160058	0.159422	0.360439	0.155882	0.127287	0.0369122	0
GI_41327772-S					-1.01334	-1.14007	1.00121	-1.1459	-1.48248	-1.65773	-2.72987		0.156891	0.145308	0.341021	0.144775	0.114011	0.0979938	0
GI_8922421-S		FLJ10439	Homo sapiens hypothetical protein FLJ10439 (FLJ10439), mRNA.	0	-1.01389	-1.00735	-1.29543	-1.3702	-1.26541	-1.81362	-2.32335		0.212086	0.213145	0.166486	0.154377	0.171348	0.0825579	0
GI_31657128-S		PFAS	Homo sapiens phosphoribosylformylglycinamidine synthase (FGAR amidotransferase) (PFAS), mRNA.	0	-1.01417	-1.03173	-1.10142	-1.38959	-1.55666	-1.84515	-2.01516		0.241071	0.236843	0.220059	0.150659	0.110424	0.0409442	0
GI_14249535-S		CIRH1A	Homo sapiens cirrhosis, autosomal recessive 1A (cirhin) (CIRH1A), mRNA.	0	-1.01465	-1.03811	-1.08178	-1.0529	-1.11094	-1.63442	-2.3089		0.187014	0.183624	0.177314	0.181488	0.173101	0.0974599	0
GI_31745175-S		LOC51252	Homo sapiens hypothetical protein LOC51252 (LOC51252), mRNA.	0	-1.01493	1.01244	1.01654	-1.10943	-1.70899	-1.92638	-2.21789		0.125615	0.337315	0.337744	0.115747	0.0531395	0.03044	0
GI_39725682-S					-1.0157	-1.08717	-1.20617	-1.70553	-1.57724	-1.56557	-2.24776		0.231191	0.217779	0.19545	0.101747	0.125821	0.128011	0
GI_34222351-S		C1orf37	Homo sapiens chromosome 1 open reading frame 37 (C1orf37), mRNA.	0	-1.01606	-1.13316	-1.15126	-1.45403	-1.77577	-1.88733	-2.43569		0.2291	0.210204	0.207282	0.158422	0.106498	0.0884947	0
GI_33383230-A		ARS2	Homo sapiens arsenate resistance protein ARS2 (ARS2), transcript variant 1, mRNA.	0	-1.01647	-1.02826	1.06363	1.1549	1.03277	-1.95586	-2.07279		0.0903807	0.0893719	0.268358	0.276167	0.265717	0.0100044	0
GI_4505726-S		PEX3	Homo sapiens peroxisomal biogenesis factor 3 (PEX3), mRNA.	0	-1.01647	-1.0975	-1.13431	-1.31402	-1.45356	-1.71225	-2.07149		0.224433	0.207195	0.199365	0.161135	0.131451	0.0764211	0
GI_8923531-S		CLN6	Homo sapiens ceroid-lipofuscinosis, neuronal 6, late infantile, variant (CLN6), mRNA.	0	-1.01672	1.06314	-1.01326	-1.49764	-1.8159	-2.00953	-2.52232		0.170239	0.405411	0.170631	0.115862	0.0798753	0.0579816	0
GI_5453602-S		CCT2	Homo sapiens chaperonin containing TCP1, subunit 2 (beta) (CCT2), mRNA.	0	-1.01699	-1.09231	-1.08264	-1.12637	-1.2681	-1.6309	-2.90478		0.184872	0.177495	0.178443	0.17416	0.16028	0.124751	0
GI_27597074-S		ITGB3BP	Homo sapiens integrin beta 3 binding protein (beta3-endonexin) (ITGB3BP), mRNA.	0	-1.01714	-1.10273	-1.16268	-1.2374	-1.73865	-2.03691	-1.83625		0.247121	0.226381	0.211852	0.193745	0.0722764	0	0.0486248
GI_5803110-S		EBNA1BP2	Homo sapiens EBNA1 binding protein 2 (EBNA1BP2), mRNA.	0	-1.01718	-1.05512	-1.13719	-1.26026	-1.25659	-1.4758	-2.21546		0.196742	0.190514	0.177038	0.156831	0.157434	0.121442	0
GI_27881505-I		ABCF2	Homo sapiens ATP-binding cassette, sub-family F (GCN20), member 2 (ABCF2), nuclear gene encoding mitochondrial protein, transcript variant 1, mRNA.	0	-1.01747	-1.04347	-1.18568	-1.43579	-1.25266	-1.71662	-2.2665		0.210015	0.205644	0.181733	0.139679	0.17047	0.0924592	0
GI_34328934-S		MRPL13	Homo sapiens mitochondrial ribosomal protein L13 (MRPL13), nuclear gene encoding mitochondrial protein, mRNA.	0	-1.01771	-1.16932	-1.23717	-1.29591	-1.61494	-1.75608	-2.32494		0.223133	0.197255	0.185674	0.175648	0.121191	0.0970999	0
GI_16117788-I		RPL34	Homo sapiens ribosomal protein L34 (RPL34), transcript variant 2, mRNA.	0	-1.01854	-1.17587	-1.17636	-1.15401	-1.65912	-1.79456	-2.1984		0.226376	0.196189	0.196096	0.200384	0.10347	0.0774837	0
GI_13375659-S		FLJ22555	Homo sapiens hypothetical protein FLJ22555 (FLJ22555), mRNA.	0	-1.01883	-1.03949	-1.18796	-1.366	-1.20975	-1.71413	-2.05738		0.215999	0.211701	0.180824	0.143794	0.176291	0.0713908	0
GI_31563501-S		ACAT1	Homo sapiens acetyl-Coenzyme A acetyltransferase 1 (acetoacetyl Coenzyme A thiolase) (ACAT1), nuclear gene encoding mitochondrial protein, mRNA.	0	-1.0189	-1.0332	-1.04301	-1.13825	-1.74301	-1.71402	-3.71838		0.184644	0.183666	0.182995	0.176481	0.135115	0.137098	0
GI_31377779-S		ZHX1	Homo sapiens zinc-fingers and homeoboxes 1 (ZHX1), mRNA.	0	-1.01937	-1.05268	-1.54071	-1.19325	-1.25022	-1.78519	-2.04081		0.231964	0.224401	0.11357	0.192476	0.17954	0.0580501	0
GI_5031856-S		LDHA	Homo sapiens lactate dehydrogenase A (LDHA), mRNA.	0	-1.02093	-1.19449	-1.21507	-1.24839	-1.437	-1.79754	-2.15232		0.226255	0.191548	0.187431	0.180768	0.143049	0.0709491	0
GI_29171760-S		PP	Homo sapiens pyrophosphatase (inorganic) (PP), mRNA.	0	-1.02158	-1.09102	-1.25855	-1.42118	-1.57339	-2.10493	-3.15246		0.204027	0.197378	0.181338	0.165766	0.151192	0.100299	0
GI_14141158-A		HNRPH3	Homo sapiens heterogeneous nuclear ribonucleoprotein H3 (2H9) (HNRPH3), transcript variant 2H9A, mRNA.	0	-1.02247	-1.25393	-1.12833	-1.1801	-1.80133	-2.49516	-1.70607		0.214094	0.180445	0.198703	0.191177	0.100866	0	0.114714
GI_4507520-S		TKT	Homo sapiens transketolase (Wernicke-Korsakoff syndrome) (TKT), mRNA.	0	-1.02287	-1.05947	-1.02046	-1.05617	-1.74613	-1.95055	-2.47274		0.207695	0.202451	0.20804	0.202924	0.104087	0.0748034	0
GI_34147590-S		PUS1	Homo sapiens pseudouridylate synthase 1 (PUS1), mRNA.	0	-1.02323	-1.01014	-1.42721	-1.44961	-1.67885	-1.87001	-2.26318		0.242177	0.244733	0.163273	0.1589	0.114126	0.076791	0
GI_37548628-S		LOC343384	Homo sapiens similar to peptidyl-Pro cis trans isomerase (LOC343384), mRNA.	0	-1.02403	-1.15051	-1.05584	-1.05723	-1.32699	-1.45378	-2.85024		0.182019	0.169413	0.178848	0.17871	0.151823	0.139186	0
GI_42656857-S		LOC389168	Homo sapiens similar to template acyivating factor-I alpha (LOC389168), mRNA.	0	-1.0244	-1.09923	-1.06964	-1.1672	-1.259	-1.60065	-2.14978		0.198181	0.185003	0.190213	0.173033	0.156868	0.0967025	0
GI_37546978-S		LOC376872	Homo sapiens similar to Ubiquinol-cytochrome C reductase complex 11 kDa protein, mitochondrial precursor (Mitochondrial hinge protein) (Cytochrome C1, nonheme 11 kDa protein) (Complex III subunit VIII) (LOC376872), mRNA.	0	-1.02595	-1.20506	-1.1735	-1.27961	-1.6282	-2.01214	-1.80959		0.24961	0.204277	0.212263	0.185406	0.0971779	0	0.0512659
GI_27765084-I		CAST	Homo sapiens calpastatin (CAST), transcript variant 2, mRNA.	0	-1.02783	-1.07353	1.09656	-1.27013	-2.07393	-2.28515	-2.36655		0.176956	0.170915	0.457764	0.144927	0.038679	0.0107594	0
GI_4996892-S		HSPB1	Homo sapiens heat shock 27kDa protein 1 (HSPB1), mRNA.	0	-1.02817	1.1047	1.13266	-1.03081	-1.5476	-1.20641	-2.29618		0.113201	0.30361	0.306107	0.112965	0.0668291	0.097288	0
GI_4506030-S		PPT1	Homo sapiens palmitoyl-protein thioesterase 1 (ceroid-lipofuscinosis, neuronal 1, infantile) (PPT1), mRNA.	0	-1.02826	-1.22439	-1.1812	-1.17031	-1.47224	-1.53877	-2.04067		0.218717	0.176347	0.185676	0.188029	0.122803	0.108428	0
GI_4505488-S		ODC1	Homo sapiens ornithine decarboxylase 1 (ODC1), mRNA.	0	-1.0293	-1.02253	-1.13445	-1.32703	-1.42511	-2.11889	-2.61217		0.207842	0.208732	0.194035	0.168749	0.15587	0.0647718	0
GI_4759097-S		SFRS10	Homo sapiens splicing factor, arginine/serine-rich 10 (transformer 2 homolog, Drosophila) (SFRS10), mRNA.	0	-1.0295	-1.19198	-1.24221	-1.23583	-1.30925	-2.19566	-2.19448		0.234606	0.201919	0.191813	0.193097	0.178327	0	0.000238235
GI_34222270-S		SFXN2	Homo sapiens sideroflexin 2 (SFXN2), mRNA.	0	-1.03124	-1.01407	-1.00629	-1.30805	-2.16498	-1.8222	-2.03414		0.237488	0.241084	0.242714	0.179503	0	0.0718035	0.0274075
GI_37574727-A		BID	Homo sapiens BH3 interacting domain death agonist (BID), transcript variant 3, mRNA.	0	-1.0318	-1.0246	-1.07986	-1.41827	-1.86311	-1.84309	-2.08882		0.247419	0.249104	0.23617	0.156955	0.0528321	0.0575187	0
GI_31542746-S		FLJ23841	Homo sapiens hypothetical protein FLJ23841 (FLJ23841), mRNA.	0	-1.03321	1.10183	1.03992	-1.19105	-2.10743	-2.56198	-2.16908		0.138816	0.332685	0.327063	0.124484	0.0412749	0	0.0356765
GI_42656629-S		LOC402100	Homo sapiens similar to ribosomal protein L22 (LOC402100), mRNA.	0	-1.03369	-1.3147	-1.19095	-1.24898	-1.60147	-1.69846	-2.41812		0.215627	0.17186	0.191134	0.182096	0.127195	0.112089	0
GI_29029558-I		CSE1L	Homo sapiens CSE1 chromosome segregation 1-like (yeast) (CSE1L), transcript variant 1, mRNA.	0	-1.03414	-1.07749	-1.07652	-1.2104	-1.37491	-1.77008	-2.21507		0.205491	0.197947	0.198116	0.17482	0.146194	0.0774317	0
GI_20127596-S		Hes4	Homo sapiens bHLH factor Hes4 (Hes4), mRNA.	0	-1.03431	1.10803	1.71272	1.97492	-1.32713	-2.42393	-1.89454		0.0921296	0.234164	0.274254	0.291638	0.0727165	0	0.0350975
GI_28376645-S		HMG1L10	Homo sapiens high-mobility group (nonhistone chromosomal) protein 1-like 10 (HMG1L10), mRNA.	0	-1.03459	-1.17293	-1.12523	-1.17553	-1.42807	-1.91284	-2.87667		0.195741	0.181041	0.186109	0.180764	0.153929	0.102417	0
GI_31542291-S		CCT3	Homo sapiens chaperonin containing TCP1, subunit 3 (gamma) (CCT3), mRNA.	0	-1.03484	-1.23821	-1.21011	-1.2903	-1.47592	-1.57466	-2.42291		0.20676	0.176468	0.180653	0.168709	0.141059	0.126351	0
GI_11140810-S		CUL4A	Homo sapiens cullin 4A (CUL4A), mRNA.	0	-1.03575	-1.09258	-1.10272	-1.32386	-1.41226	-2.12929	-2.24247		0.225203	0.214598	0.212705	0.171435	0.154938	0.0211212	0
GI_23308578-S		TEBP	Homo sapiens unactive progesterone receptor, 23 kD (TEBP), mRNA.	0	-1.03578	-1.10281	-1.28386	-1.33381	-1.36841	-2.06803	-2.24377		0.229225	0.216505	0.182148	0.17267	0.166104	0.0333479	0
GI_17572809-S		THOC4	Homo sapiens THO complex 4 (THOC4), mRNA.	0	-1.03637	-1.11487	1.08978	1.03569	-1.42344	-2.03788	-3.01566		0.135504	0.13013	0.281062	0.277359	0.109005	0.0669397	0
GI_13435400-S		ME1	Homo sapiens malic enzyme 1, NADP(+)-dependent, cytosolic (ME1), mRNA.	0	-1.03652	-1.12223	1.13821	1.36671	1.23732	-1.72422	-2.02155		0.082164	0.0750149	0.263565	0.282624	0.271831	0.0248011	0
GI_25141327-A		CPNE7	Homo sapiens copine VII (CPNE7), transcript variant 1, mRNA.	0	-1.03781	1.05212	1.19666	1.15675	-1.65328	-1.89239	-2.42439		0.103721	0.260055	0.270867	0.267881	0.0576815	0.0397951	0
GI_19311011-S		BRIX	Homo sapiens BRIX (BRIX), mRNA.	0	-1.03823	-1.07448	-1.45951	-1.38168	-1.38799	-1.89564	-2.1502		0.238433	0.230659	0.148099	0.164789	0.163435	0.0545839	0
GI_37538715-S		LOC377524	Homo sapiens similar to peptidylprolyl isomerase A (LOC377524), mRNA.	0	-1.03866	-1.28165	-1.33237	-1.17601	-1.64696	-1.99756	-3.75677		0.19322	0.175947	0.172342	0.183456	0.149979	0.125056	0
GI_14141160-A		HNRPU	Homo sapiens heterogeneous nuclear ribonucleoprotein U (scaffold attachment factor A) (HNRPU), transcript variant 2, mRNA.	0	-1.03898	-1.00772	-1.03884	1.08829	1.1077	-1.74771	-2.14681		0.108149	0.1112	0.108163	0.315816	0.317711	0.0389608	0
GI_17402870-A		BCCIP	Homo sapiens BRCA2 and CDKN1A interacting protein (BCCIP), transcript variant B, mRNA.	0	-1.0394	-1.10086	-1.18644	-1.32781	-1.18219	-1.28759	-2.10593		0.193518	0.182365	0.166838	0.141187	0.167608	0.148484	0
GI_24307928-S		OIP5	Homo sapiens Opa-interacting protein 5 (OIP5), mRNA.	0	-1.04041	-1.00094	-1.1477	-1.57808	-1.71243	-2.20865	-2.70341		0.220784	0.226025	0.20654	0.149401	0.131565	0.0656852	0
GI_13112049-A		FGFR4	Homo sapiens fibroblast growth factor receptor 4 (FGFR4), transcript variant 2, mRNA.	0	-1.04058	-1.04875	1.0502	-1.22244	-1.90799	-2.06584	-2.56448		0.16652	0.165627	0.394982	0.146647	0.0717363	0.0544877	0
GI_9951914-S		AHCY	Homo sapiens S-adenosylhomocysteine hydrolase (AHCY), mRNA.	0	-1.0424	-1.08777	-1.10688	-1.20825	-1.65145	-1.98744	-2.64988		0.205689	0.199884	0.197439	0.184467	0.127757	0.0847646	0
GI_34222345-S		DDX49	Homo sapiens DEAD (Asp-Glu-Ala-Asp) box polypeptide 49 (DDX49), mRNA.	0	-1.04254	-1.06947	1.00581	-1.22793	-1.40929	-1.53061	-2.07386		0.143855	0.140099	0.429574	0.117996	0.0926991	0.0757764	0
GI_37545625-S		TAF4B	Homo sapiens TAF4b RNA polymerase II, TATA box binding protein (TBP)-associated factor, 105kDa (TAF4B), mRNA.	0	-1.0427	-1.09195	-1.12387	-1.4425	-1.73406	-2.16743	-3.03135		0.207462	0.202325	0.198995	0.165754	0.135337	0.0901267	0
GI_24797085-S		KPNB3	Homo sapiens karyopherin (importin) beta 3 (KPNB3), mRNA.	0	-1.04314	-1.05069	1.01566	-1.22322	-1.52392	-1.96557	-2.24361		0.156499	0.155514	0.424895	0.133023	0.0938219	0.0362465	0
GI_19743897-S		ROR2	Homo sapiens receptor tyrosine kinase-like orphan receptor 2 (ROR2), mRNA.	0	-1.04344	-1.02141	2.05645	1.56686	-1.56861	-1.26771	-1.2428		0.0620791	0.0646833	0.428515	0.370641	0	0.0355687	0.038513
GI_21359859-S		PTMA	Homo sapiens prothymosin, alpha (gene sequence 28) (PTMA), mRNA.	0	-1.0436	1.11075	1.03415	-1.20139	-1.37058	-1.53427	-2.16875		0.11243	0.327702	0.320048	0.0966628	0.0797569	0.0634002	0
GI_41281590-S					-1.04553	-1.18901	-1.26075	-1.37453	-1.21307	-1.72303	-2.19024		0.214546	0.187653	0.174208	0.152882	0.183144	0.0875662	0
GI_42544173-S					-1.04578	1.10237	-1.05115	-1.41148	-1.61802	-1.76737	-2.03138		0.154076	0.48989	0.153236	0.0969072	0.0646186	0.0412725	0
GI_16507203-S		UHRF1	Homo sapiens ubiquitin-like, containing PHD and RING finger domains, 1 (UHRF1), mRNA.	0	-1.04625	-1.03029	-1.19714	-1.07197	-1.37792	-1.97416	-2.302		0.20538	0.207991	0.180703	0.201174	0.151134	0.053618	0
GI_15011935-S		RPS26	Homo sapiens ribosomal protein S26 (RPS26), mRNA.	0	-1.04738	-1.20754	-1.20597	-1.23493	-1.57089	-1.98236	-2.06855		0.245343	0.206861	0.207239	0.200283	0.119566	0.0207084	0
GI_34328943-S		TMSB4X	Homo sapiens thymosin, beta 4, X-linked (TMSB4X), mRNA.	0	-1.04794	-1.17602	-1.16051	-1.07951	-1.41805	-1.69157	-2.30764		0.200838	0.180417	0.18289	0.195804	0.14183	0.0982211	0
GI_21389390-S		FLJ31153	Homo sapiens hypothetical protein FLJ31153 (FLJ31153), mRNA.	0	-1.04889	-1.05556	-1.04998	-1.28589	-1.42888	-2.11525	-1.85317		0.214597	0.213255	0.214377	0.166902	0.138127	0	0.052743
GI_8923397-S		LYAR	Homo sapiens hypothetical protein FLJ20425 (LYAR), mRNA.	0	-1.04941	-1.16367	-1.28741	-1.50522	-1.38168	-2.09499	-3.24552		0.199814	0.189419	0.17816	0.158343	0.169583	0.104682	0
GI_8923595-S		FLJ20641	Homo sapiens hypothetical protein FLJ20641 (FLJ20641), mRNA.	0	-1.05051	-1.09732	-1.17635	-1.4663	-1.23724	-1.88694	-2.03193		0.229469	0.218523	0.200046	0.132252	0.185809	0.0339004	0
GI_31542861-S		GRWD1	Homo sapiens glutamate-rich WD repeat containing 1 (GRWD1), mRNA.	0	-1.05202	-1.11112	-1.54292	-1.22924	-1.32247	-1.72077	-2.06468		0.229653	0.21625	0.118325	0.189462	0.168319	0.0779918	0
GI_31543618-S		SFRS1	Homo sapiens splicing factor, arginine/serine-rich 1 (splicing factor 2, alternate splicing factor) (SFRS1), mRNA.	0	-1.05282	-1.16788	-1.1278	-1.17875	-1.31363	-2.10275	-2.22671		0.216719	0.195478	0.202877	0.193471	0.168569	0.0228854	0
GI_29747360-S		LOC342405	Homo sapiens similar to peptidylprolyl isomerase A (cyclophilin A) (LOC342405), mRNA.	0	-1.05546	-1.1818	-1.18162	-1.18551	-1.36936	-1.634	-2.48789		0.195698	0.178437	0.178462	0.177931	0.152813	0.116659	0
GI_42476021-S					-1.05672	-1.13392	-1.15093	-1.62007	-1.73161	-1.96614	-2.62688		0.221091	0.21022	0.207826	0.141767	0.12606	0.0930366	0
GI_39995081-S					-1.05704	-1.00088	-1.08109	-1.35015	-1.28141	-1.64861	-2.00708		0.205489	0.217638	0.200288	0.14209	0.15696	0.0775347	0
GI_32526895-I		HSPC056	Homo sapiens HSPC056 protein (HSPC056), mRNA.	0	-1.05868	-1.0255	-1.47643	-1.4249	-1.46528	-1.73341	-2.09946		0.235867	0.243387	0.141194	0.152872	0.143723	0.0829573	0
GI_6715587-S		BAG2	Homo sapiens BCL2-associated athanogene 2 (BAG2), mRNA.	0	-1.0587	-1.12901	-1.51613	-1.30402	-1.33142	-2.15961	-2.77677		0.210503	0.201888	0.154458	0.180446	0.177088	0.0756162	0
GI_34878776-S		RNF20	Homo sapiens ring finger protein 20 (RNF20), mRNA.	0	-1.05978	-1.0916	-1.05778	-1.44634	-1.36348	-1.62912	-2.0324		0.213936	0.206937	0.214376	0.12891	0.147136	0.0887055	0
GI_13376287-S		FLJ21148	Homo sapiens hypothetical protein FLJ21148 (FLJ21148), mRNA.	0	-1.06025	-1.11936	-1.52154	-1.40959	-1.33748	-1.74675	-2.09375		0.236632	0.2231	0.131014	0.156647	0.173158	0.0794491	0
GI_34222136-S		LOC93081	Homo sapiens hypothetical protein BC015148 (LOC93081), mRNA.	0	-1.06067	-1.2881	-1.28905	-1.22324	-1.38639	-1.93104	-2.54625		0.209265	0.17723	0.177095	0.186365	0.163383	0.0866616	0
GI_37546335-S		LOC375833	Homo sapiens similar to DKFZP586L0724 protein (LOC375833), mRNA.	0	-1.06088	-1.19152	-1.34493	-1.53075	-1.31983	-1.89945	-2.66162		0.210006	0.192866	0.17274	0.148363	0.176034	0.0999911	0
GI_4826997-S		SFPQ	Homo sapiens splicing factor proline/glutamine rich (polypyrimidine tract binding protein associated) (SFPQ), mRNA.	0	-1.06153	-1.23615	1.00201	-1.03394	-1.2576	-2.16865	-2.49723		0.155589	0.136665	0.379218	0.158578	0.134341	0.0356093	0
GI_34147541-S		LOC115098	Homo sapiens hypothetical protein BC013949 (LOC115098), mRNA.	0	-1.06214	-1.07389	-1.12297	-1.27953	-1.6093	-1.57892	-2.49858		0.197728	0.196111	0.189354	0.167803	0.122411	0.126592	0
GI_17921992-I		TUBA2	Homo sapiens tubulin, alpha 2 (TUBA2), transcript variant 1, mRNA.	0	-1.06382	-1.20154	1.08032	1.10027	-1.10384	-1.89782	-2.22403		0.113106	0.0996795	0.322132	0.324077	0.109204	0.0318017	0
GI_22027499-S		CA8	Homo sapiens carbonic anhydrase VIII (CA8), mRNA.	0	-1.06504	-1.03024	-1.03782	-1.51021	-1.3265	-1.91605	-2.43708		0.203669	0.208835	0.20771	0.137587	0.164857	0.0773428	0
GI_37546535-S		LOC377960	Homo sapiens similar to Heat shock cognate 71 kDa protein (LOC377960), mRNA.	0	-1.06702	-1.16158	1.26272	1.08401	-1.96138	-2.02474	-2.55092		0.12974	0.121472	0.333432	0.317807	0.0515441	0.0460046	0
GI_13399321-S		FLJ10774	Homo sapiens hypothetical protein FLJ10774 (FLJ10774), mRNA.	0	-1.06786	1.03945	-1.29044	-1.77276	-1.19532	-1.54725	-2.09568		0.152497	0.465159	0.119474	0.0479116	0.133587	0.0813706	0
GI_14110413-A		HNRPD	Homo sapiens heterogeneous nuclear ribonucleoprotein D (AU-rich element RNA binding protein 1, 37kDa) (HNRPD), transcript variant 3, mRNA.	0	-1.06804	-1.14396	-1.14798	-1.29169	-1.46313	-2.05629	-2.35471		0.215988	0.203242	0.202567	0.178443	0.149665	0.0500945	0
GI_39930468-S		BXDC1	Homo sapiens brix domain containing 1 (BXDC1), mRNA.	0	-1.06823	-1.09186	-1.12287	-1.27164	-1.4114	-1.99083	-2.10027		0.222193	0.217106	0.210431	0.1784	0.14831	0.0235608	0
GI_4557760-S		MSH2	Homo sapiens mutS homolog 2, colon cancer, nonpolyposis type 1 (E. coli) (MSH2), mRNA.	0	-1.07368	-1.18399	-1.08033	-1.37896	-1.63985	-2.06565	-2.32333		0.226488	0.206495	0.225283	0.171158	0.123875	0.0467019	0
GI_4507230-S		SSBP1	Homo sapiens single-stranded DNA binding protein (SSBP1), mRNA.	0	-1.07627	-1.27875	-1.34305	-1.32206	-1.3488	-1.74542	-2.00374		0.23732	0.18551	0.169057	0.174428	0.167585	0.0660991	0
GI_17105380-S		CLIC2	Homo sapiens chloride intracellular channel 2 (CLIC2), mRNA.	0	-1.07783	-1.20691	-1.15382	-1.40778	-1.70266	-1.80082	-2.42346		0.217355	0.196504	0.205081	0.164059	0.116428	0.100573	0
GI_22726178-S		LDHB	Homo sapiens lactate dehydrogenase B (LDHB), mRNA.	0	-1.07843	-1.25528	-1.27087	-1.32397	-1.7681	-2.50418	-2.27481		0.23552	0.206307	0.20373	0.19496	0.121594	0	0.0378899
GI_37550882-S		LOC375936	Homo sapiens similar to peptidylprolyl isomerase A (cyclophilin A) (LOC375936), mRNA.	0	-1.07847	-1.12731	1.0429	-1.01565	-1.40541	-1.59192	-2.66886		0.146752	0.142245	0.342499	0.152548	0.116583	0.0993737	0
GI_34222245-I		HRAS	Homo sapiens v-Ha-ras Harvey rat sarcoma viral oncogene homolog (HRAS), mRNA.	0	-1.07898	-1.07941	-1.01824	1.09035	-1.05357	-1.60387	-2.14316		0.131133	0.131081	0.138618	0.398449	0.134264	0.0664545	0
GI_37546442-S		LOC377970	Homo sapiens similar to Glyceraldehyde 3-phosphate dehydrogenase, liver (GAPDH) (LOC377970), mRNA.	0	-1.08118	-1.04984	1.1055	1.05172	-1.35688	-1.5285	-2.27963		0.110777	0.113674	0.312899	0.307928	0.0852929	0.0694298	0
GI_33620772-S		XTP5	Homo sapiens minor histocompatibility antigen HA-8 (XTP5), mRNA.	0	-1.08245	-1.15634	-1.15745	-1.28258	-1.37999	-1.7532	-2.16979		0.208833	0.194642	0.194428	0.170397	0.151689	0.0800112	0
GI_4557640-S		HDAC2	Homo sapiens histone deacetylase 2 (HDAC2), mRNA.	0	-1.08275	-1.22475	-1.19962	-1.25897	-1.46704	-1.51341	-2.009		0.215034	0.182068	0.187902	0.174123	0.125819	0.115054	0
GI_29029560-A		CSE1L	Homo sapiens CSE1 chromosome segregation 1-like (yeast) (CSE1L), transcript variant 2, mRNA.	0	-1.08429	-1.08151	-1.21944	-1.46696	-1.48988	-2.04198	-2.33287		0.222439	0.222933	0.19836	0.154264	0.150181	0.0518232	0
GI_37541634-S		NUP160	Homo sapiens nucleoporin 160kDa (NUP160), mRNA.	0	-1.08472	-1.09215	-1.07454	-1.18796	-1.20199	-1.54519	-2.1719		0.186007	0.184734	0.187748	0.168343	0.165943	0.107225	0
GI_37551124-S		LOC375528	Homo sapiens similar to ribosomal protein L5; 60S ribosomal protein L5 (LOC375528), mRNA.	0	-1.08485	-1.22831	-1.05939	-1.16291	-1.7649	-1.71701	-2.1828		0.216156	0.187913	0.221168	0.200788	0.0822726	0.0917016	0
GI_42658911-S		LOC401470	Homo sapiens similar to 40S ribosomal protein S26 (LOC401470), mRNA.	0	-1.08637	-1.19175	-1.13626	-1.2011	-1.62265	-1.76868	-2.62993		0.198586	0.185029	0.192167	0.183825	0.129591	0.110803	0
GI_24308186-S		LOC56931	Homo sapiens hypothetical protein from EUROIMAGE 1967720 (LOC56931), mRNA.	0	-1.09422	1.02339	-1.04649	-1.33791	-1.29323	-1.78679	-2.69234		0.150499	0.34992	0.154994	0.127551	0.131758	0.0852778	0
GI_31377729-S		LOC56902	Homo sapiens putatative 28 kDa protein (LOC56902), mRNA.	0	-1.09699	-1.1669	-1.42247	-1.34464	-1.47805	-1.95719	-2.11097		0.24145	0.224801	0.163945	0.182478	0.15071	0.0366169	0
GI_18375537-I		TREX2	Homo sapiens three prime repair exonuclease 2 (TREX2), transcript variant 5, mRNA.	0	-1.09816	-1.07712	-1.10128	-1.5196	-2.00715	-2.15086	-2.29896		0.24812	0.252467	0.247476	0.161039	0.0602969	0.0306015	0
GI_42662536-S		LOC389848	Homo sapiens similar to 40S ribosomal protein SA (P40) (34/67 kDa laminin receptor) (Colon carcinoma laminin-binding protein) (NEM/1CHD4) (Multidrug resistance-associated protein MGr1-Ag) (LOC389848), mRNA.	0	-1.10191	-1.27243	-1.03358	-1.02706	-1.58713	-1.89763	-3.24609		0.185534	0.170779	0.191446	0.19201	0.143549	0.116681	0
GI_7705852-S		DNCLI1	Homo sapiens dynein, cytoplasmic, light intermediate polypeptide 1 (DNCLI1), mRNA.	0	-1.10437	-1.10909	1.02352	1.01492	1.00759	-1.60706	-2.2301		0.0893001	0.0889259	0.258099	0.257417	0.256835	0.0494234	0
GI_14165436-A		HNRPK	Homo sapiens heterogeneous nuclear ribonucleoprotein K (HNRPK), transcript variant 3, mRNA.	0	-1.10556	-1.21033	-1.1038	-1.30768	-1.60239	-2.1236	-2.01035		0.231294	0.207491	0.231694	0.185374	0.118416	0	0.0257305
GI_24497584-S		AKR1C4	Homo sapiens aldo-keto reductase family 1, member C4 (chlordecone reductase; 3-alpha hydroxysteroid dehydrogenase, type I; dihydrodiol dehydrogenase 4) (AKR1C4), mRNA.	0	-1.10899	-1.22212	1.00746	-1.0261	-1.49332	-1.62677	-2.53459		0.1464	0.134782	0.363746	0.154912	0.106932	0.0932272	0
GI_10947049-A		ANK1	Homo sapiens ankyrin 1, erythrocytic (ANK1), transcript variant 8, mRNA.	0	-1.11332	-1.10559	-1.00915	-1.37701	-1.62398	-2.0574	-2.122		0.226897	0.228636	0.250329	0.167581	0.112026	0.0145306	0
GI_13994260-S		MRPL32	Homo sapiens mitochondrial ribosomal protein L32 (MRPL32), nuclear gene encoding mitochondrial protein, mRNA.	0	-1.11534	-1.2873	-1.41569	-1.41247	-1.58863	-2.0803	-2.57387		0.222898	0.196619	0.176997	0.177489	0.150568	0.0754292	0
GI_34485729-S		PRKY	Homo sapiens protein kinase, Y-linked (PRKY), mRNA.	0	-1.11588	-1.07078	-1.36156	-1.26819	-1.41323	-1.93432	-2.28173		0.210959	0.219119	0.166505	0.183399	0.157154	0.0628641	0
GI_24431990-S		C6orf85	Homo sapiens chromosome 6 open reading frame 85 (C6orf85), mRNA.	0	-1.11785	1.05651	1.00718	-1.31602	-2.27717	-2.37897	-2.09058		0.13225	0.360269	0.355096	0.111468	0.0106757	0	0.0302421
GI_39725933-S					-1.11941	-1.11075	-1.02633	-1.19165	-1.61924	-2.22937	-2.16502		0.215784	0.217469	0.233881	0.20174	0.118614	0	0.0125114
GI_22035688-S		GCAT	Homo sapiens glycine C-acetyltransferase (2-amino-3-ketobutyrate coenzyme A ligase) (GCAT), nuclear gene encoding mitochondrial protein, mRNA.	0	-1.12261	-1.08965	-1.10222	-1.25235	-1.80903	-1.96019	-2.20391		0.221242	0.227986	0.225414	0.194697	0.0807952	0.0498657	0
GI_13259511-A		SMN1	Homo sapiens survival of motor neuron 1, telomeric (SMN1), transcript variant b, mRNA.	0	-1.12509	-1.23964	-1.1416	-1.25919	-1.37957	-1.81357	-2.22614		0.203966	0.182747	0.200909	0.179125	0.156825	0.076428	0
GI_21359908-S		ZT86	Homo sapiens zinc finger protein (ZT86), mRNA.	0	-1.12743	-1.11131	-1.27689	-1.32106	-1.39702	-1.67162	-2.13287		0.205532	0.208828	0.17498	0.16595	0.150422	0.0942878	0
GI_4505058-S		TACSTD1	Homo sapiens tumor-associated calcium signal transducer 1 (TACSTD1), mRNA.	0	-1.12809	-1.22529	-1.08234	1.03314	-1.42659	-2.9213	-4.00768		0.166493	0.160873	0.169138	0.291451	0.149234	0.0628124	0
GI_22749014-S		FLJ36666	Homo sapiens hypothetical protein FLJ36666 (FLJ36666), mRNA.	0	-1.13641	-1.1257	-1.55085	-1.29257	-1.50318	-1.85811	-2.03864		0.239635	0.242478	0.129557	0.198158	0.142221	0.0479512	0
GI_45439320-S					-1.14046	-1.28569	-1.29963	-1.36275	-1.35989	-1.40364	-2.22726		0.197187	0.170838	0.168308	0.156856	0.157375	0.149436	0
GI_32313574-A		AUP1	Homo sapiens ancient ubiquitous protein 1 (AUP1), transcript variant 2, mRNA.	0	-1.14531	-1.29809	-1.09934	-1.08061	-1.44008	-1.81963	-2.10384		0.202223	0.16999	0.21192	0.215873	0.140035	0.0599589	0
GI_4759273-S		TXNL	Homo sapiens thioredoxin-like, 32kDa (TXNL), mRNA.	0	-1.15143	-1.23717	-1.04155	-1.05327	-1.02881	-1.90407	-2.25057		0.180568	0.166482	0.19862	0.196694	0.200712	0.0569241	0
GI_21265090-S		MRPL3	Homo sapiens mitochondrial ribosomal protein L3 (MRPL3), nuclear gene encoding mitochondrial protein, mRNA.	0	-1.15175	-1.20118	-1.33166	-1.44004	-1.58818	-1.8809	-2.13757		0.232959	0.221281	0.190445	0.164835	0.129827	0.0606531	0
GI_37542995-S		LOC341315	Homo sapiens similar to Polyadenylate-binding protein 1 (Poly(A)-binding protein 1) (PABP 1) (LOC341315), mRNA.	0	-1.15347	-1.26027	-1.01299	-1.07761	-1.31659	-1.77942	-2.42754		0.182928	0.167593	0.203097	0.193819	0.159507	0.0930554	0
GI_22547196-S		ZIC2	Homo sapiens Zic family member 2 (odd-paired homolog, Drosophila) (ZIC2), mRNA.	0	-1.15508	1.00917	1.70737	-1.29683	-1.42665	-2.53264	-3.19121		0.131766	0.271824	0.317007	0.122593	0.114192	0.0426185	0
GI_31543631-S		SLC25A19	Homo sapiens solute carrier family 25 (mitochondrial deoxynucleotide carrier), member 19 (SLC25A19), mRNA.	0	-1.15516	-1.19724	-1.30611	1.01191	-1.21375	-1.49841	-2.29477		0.135509	0.130505	0.11756	0.393191	0.128542	0.0946936	0
GI_34147710-S		C13orf3	Homo sapiens chromosome 13 open reading frame 3 (C13orf3), mRNA.	0	-1.1585	-1.21327	-1.2032	-1.2787	-1.46216	-1.78305	-2.09415		0.209505	0.197239	0.199496	0.18259	0.14151	0.0696593	0
GI_6912303-S		CHORDC1	Homo sapiens cysteine and histidine-rich domain (CHORD)-containing, zinc binding protein 1 (CHORDC1), mRNA.	0	-1.15913	-1.33419	-1.2431	-1.10658	-1.10867	-1.71746	-2.63291		0.181314	0.159778	0.170984	0.187779	0.187522	0.112624	0
GI_29743323-S		LOC347348	Homo sapiens similar to Heat shock 27 kDa protein (HSP 27) (Stress-responsive protein 27) (SRP27) (Estrogen-regulated 24 kDa protein) (28 kDa heat shock protein) (LOC347348), mRNA.	0	-1.16523	-1.14453	-1.0682	-1.25141	-1.93861	-1.62324	-3.31047		0.1838	0.185574	0.192114	0.176416	0.117538	0.144558	0
GI_14249315-S		MGC13251	Homo sapiens hypothetical protein MGC13251 (MGC13251), mRNA.	0	-1.1877	-1.304	-1.24819	1.54606	-1.2706	-2.34047	-1.75846		0.130701	0.117514	0.123842	0.440654	0.121301	0	0.0659881
GI_42655923-S		LOC400810	Homo sapiens similar to Ferritin heavy chain (Ferritin H subunit) (LOC400810), mRNA.	0	-1.19495	-1.1134	1.10515	1.04604	-1.39331	-1.72584	-2.42584		0.109134	0.116364	0.313067	0.307826	0.0915462	0.0620635	0
GI_37544141-S		LOC376156	Homo sapiens similar to 60S ribosomal protein L11 (LOC376156), mRNA.	0	-1.21494	-1.37613	-1.10554	-1.10067	-1.62137	-1.79357	-2.03358		0.205211	0.164805	0.232635	0.233856	0.10333	0.0601628	0
GI_37563702-S		LOC375172	Homo sapiens similar to ribosomal protein L5; 60S ribosomal protein L5 (LOC375172), mRNA.	0	-1.21883	-1.36111	-1.14301	-1.26962	-1.81119	-2.05092	-2.09632		0.235679	0.197466	0.256043	0.222039	0.0765814	0.0121925	0
GI_42659033-S		LOC401537	Homo sapiens similar to Laminin receptor 1 (LOC401537), mRNA.	0	-1.2743	-1.38655	-1.09185	-1.10266	-1.62008	-1.8078	-2.43641		0.183437	0.165718	0.212235	0.210529	0.128856	0.0992241	0
GI_17446851-S		LOC130678	Homo sapiens similar to 60S acidic ribosomal protein P1 (LOC130678), mRNA.	0	-1.29121	-1.35758	-1.10966	-1.01993	-1.29097	-1.45193	-2.39819		0.161182	0.151519	0.187617	0.200683	0.161218	0.13778	0
GI_31377626-S		AD24	Homo sapiens AD24 protein (AD24), mRNA.	0	-1.29859	-1.34303	-1.62796	-1.30975	-1.28626	-1.89393	-2.40381		0.195153	0.187306	0.136995	0.193183	0.19733	0.0900319	0
GI_4502680-S		CD69	Homo sapiens CD69 antigen (p60, early T-cell activation antigen) (CD69), mRNA.	0	2.27069	3.35225	2.02839	1.90874	2.22571	2.63773	2.22875		0.10998	0.438611	0.0363555	0	0.0963132	0.221504	0.0972353
GI_34147657-S		DDIT3	Homo sapiens DNA-damage-inducible transcript 3 (DDIT3), mRNA.	0	1.60942	2.49427	1.64524	2.13913	3.41495	2.57195	2.38221		0	0.177281	0.0071768	0.106128	0.361739	0.192844	0.15483
GI_42544184-A					1.25396	1.36791	1.61529	1.50703	2.59757	1.96362	1.80886		0	0.0341533	0.108297	0.0758499	0.402695	0.212695	0.16631
GI_5902015-A		RTN4	Homo sapiens reticulon 4 (RTN4), mRNA.	0	1.21166	1.13461	1.5774	2.43702	2.36917	1.86612	1.9218		0.0168403	0	0.0967733	0.284647	0.26982	0.159874	0.172044
GI_22209007-S		SPRY2	Homo sapiens sprouty homolog 2 (Drosophila) (SPRY2), mRNA.	0	1.2033	1.38599	1.40295	2.69769	3.78572	3.0835	3.03833		0	0.0223493	0.024423	0.182814	0.315916	0.230011	0.224486
GI_27777631-S		SLC9A1	Homo sapiens solute carrier family 9 (sodium/hydrogen exchanger), isoform 1 (antiporter, Na+/H+, amiloride sensitive) (SLC9A1), mRNA.	0	1.18534	1.32981	1.43184	1.73129	1.9956	2.12414	2.16894		0	0.0393693	0.0671723	0.148778	0.220805	0.255834	0.268042
GI_10938021-S		CAP1	Homo sapiens CAP, adenylate cyclase-associated protein 1 (yeast) (CAP1), mRNA.	0	1.17939	1.14021	1.15481	1.6643	2.38613	3.61736	3.85418		0.00558545	0	0.00208229	0.0747106	0.17761	0.353126	0.386885
GI_30181232-S		LRRN4	Homo sapiens leucine rich repeat neuronal 4 (LRRN4), mRNA.	0	1.17567	1.28297	1.44842	1.63294	1.78639	2.46615	2.48403		0	0.0265151	0.0673987	0.112994	0.150911	0.318882	0.3233
GI_31341865-S		LOC255783	Homo sapiens hypothetical protein LOC255783 (LOC255783), mRNA.	0	1.17197	1.39191	1.92464	2.47276	2.44468	3.00948	4.3846		0	0.025586	0.087558	0.151321	0.148054	0.213757	0.373724
GI_4506026-S		PPP4C	Homo sapiens protein phosphatase 4 (formerly X), catalytic subunit (PPP4C), mRNA.	0	1.15247	1.30856	1.38144	1.33978	1.78492	2.56482	2.64328		0	0.0379973	0.0557385	0.0455974	0.153955	0.343806	0.362906
GI_27764866-S		SYP	Homo sapiens synaptophysin (SYP), mRNA.	0	1.1452	1.05927	1.27594	1.68811	2.13524	3.32583	5.18989		0.0102246	0	0.02578	0.0748215	0.128022	0.26968	0.491472
GI_31543079-S		RNF149	Homo sapiens ring finger protein 149 (RNF149), mRNA.	0	1.14446	1.08102	1.46106	2.09081	1.87606	2.05634	2.34971		0.0141204	0	0.0845967	0.224782	0.176978	0.217108	0.282414
GI_4507830-S		ULK1	Homo sapiens unc-51-like kinase 1 (C. elegans) (ULK1), mRNA.	0	1.14343	1.34058	1.94077	1.8147	2.11093	2.65203	3.2093		0	0.0317586	0.128444	0.108135	0.155854	0.243019	0.332789
GI_37622888-S		CHP	Homo sapiens calcium binding protein P22 (CHP), mRNA.	0	1.1433	1.11192	1.30746	1.63997	1.97602	2.52213	1.67822		0.00872888	0	0.0543843	0.14686	0.240324	0.392204	0.157499
GI_23110926-S		PSMB7	Homo sapiens proteasome (prosome, macropain) subunit, beta type, 7 (PSMB7), mRNA.	0	1.14278	1.19254	1.22644	1.42054	2.06333	2.10897	1.55235		0	0.0183785	0.0308999	0.102591	0.34	0.356857	0.151274
GI_21264599-S		HIST1H4H	Homo sapiens histone 1, H4h (HIST1H4H), mRNA.	0	1.14032	1.15319	1.61049	1.72405	1.83075	2.42359	1.91806		0	0.00337011	0.123139	0.15288	0.180826	0.336092	0.203692
GI_42657467-S		LOC154092	Homo sapiens hypothetical protein LOC154092 (LOC154092), mRNA.	0	1.1384	1.12135	1.24118	1.84755	2.04857	2.28298	3.56876		0.00315734	0	0.0221925	0.134498	0.171729	0.215143	0.45328
GI_7706340-S		CGI-127	Homo sapiens yippee protein (CGI-127), mRNA.	0	1.1373	1.13176	1.24104	1.46396	1.8979	2.10874	3.21452		0.00129671	0	0.0255743	0.0777454	0.179301	0.228647	0.487436
GI_7662313-S		ZNF432	Homo sapiens zinc finger protein 432 (ZNF432), mRNA.	0	1.13533	1.19381	1.52976	1.5725	1.65216	1.53076	2.30638		0	0.0196658	0.132654	0.147027	0.173819	0.132989	0.393845
GI_40806202-S					1.13238	1.18163	1.35956	1.32937	2.57027	2.5047	3.30807		0	0.0090203	0.0416131	0.0360836	0.263383	0.251372	0.398528
GI_34577109-I		ALDOA	Homo sapiens aldolase A, fructose-bisphosphate (ALDOA), transcript variant 2, mRNA.	0	1.12991	1.48681	1.43534	1.67555	1.81933	2.07182	1.61269		0	0.107433	0.0919377	0.164246	0.207527	0.283532	0.145324
GI_18375661-A		PTPN7	Homo sapiens protein tyrosine phosphatase, non-receptor type 7 (PTPN7), transcript variant 3, mRNA.	0	1.12657	1.27319	1.84611	1.82367	2.32295	2.75205	2.87312		0	0.0239122	0.117348	0.113688	0.195115	0.265096	0.284841
GI_32484978-S		AP3B1	Homo sapiens adaptor-related protein complex 3, beta 1 subunit (AP3B1), mRNA.	0	1.12583	1.33056	1.45762	1.42957	1.81245	2.13803	1.80935		0	0.0635299	0.102958	0.0942526	0.213065	0.314092	0.212103
GI_40254841-S					1.12542	1.16824	1.47347	1.93615	2.23729	1.90591	1.8727		0	0.0111479	0.0906098	0.21106	0.289455	0.203185	0.194542
GI_20127557-S		HSPC177	Homo sapiens hypothetical protein HSPC177 (HSPC177), mRNA.	0	1.12314	1.0316	1.21865	1.58402	2.09723	2.0475	2.02431		0.0234407	0	0.0478964	0.141455	0.272871	0.260138	0.254199
GI_32130534-S		CKLFSF6	Homo sapiens chemokine-like factor super family 6 (CKLFSF6), mRNA.	0	1.1192	-1.01513	1.0353	1.43187	2.13468	2.3522	2.10553		0.131185	0	0.126029	0.150404	0.193602	0.206971	0.19181
GI_45439368-S					1.11855	1.12097	1.90947	2.78164	2.34208	1.98229	2.25338		0	0.000426238	0.139282	0.292873	0.215466	0.152106	0.199846
GI_20336193-S		FURIN	Homo sapiens furin (paired basic amino acid cleaving enzyme) (FURIN), mRNA.	0	1.11765	1.12961	1.33129	1.6601	1.90899	2.69061	2.63359		0	0.00257499	0.0459616	0.116698	0.170243	0.338395	0.326128
GI_33286417-A		PKM2	Homo sapiens pyruvate kinase, muscle (PKM2), transcript variant 1, mRNA.	0	1.11634	1.02915	1.2673	1.54484	2.01291	2.8937	1.58956		0.0205163	0	0.0560388	0.121347	0.231486	0.438743	0.131869
GI_37537523-S		CLDN12	Homo sapiens claudin 12 (CLDN12), mRNA.	0	1.11587	1.16282	1.10941	1.57905	1.82929	1.85558	2.02506		0.00221948	0.0183454	0	0.16132	0.24728	0.256309	0.314526
GI_17149837-I		FKBP1A	Homo sapiens FK506 binding protein 1A, 12kDa (FKBP1A), transcript variant 12B, mRNA.	0	1.11586	1.17544	1.30544	1.46675	1.45972	2.81492	2.26452		0	0.0157126	0.0499986	0.0925435	0.0906884	0.44811	0.302947
GI_4507668-S		TPT1	Homo sapiens tumor protein, translationally-controlled 1 (TPT1), mRNA.	0	1.11368	1.18248	1.52689	2.01292	2.51503	2.80358	2.39005		0	0.0119681	0.0718764	0.15642	0.243761	0.293954	0.222021
GI_32261305-S		IQGAP1	Homo sapiens IQ motif containing GTPase activating protein 1 (IQGAP1), mRNA.	0	1.11211	1.15907	1.33561	1.97455	2.3212	1.97424	1.80633		0	0.0120458	0.0573324	0.221232	0.310155	0.221153	0.178081
GI_7661567-S		PGM3	Homo sapiens phosphoglucomutase 3 (PGM3), mRNA.	0	1.11029	1.03502	1.06369	1.68829	2.83061	3.5305	3.37886		0.0101832	0	0.00387843	0.0883744	0.242905	0.337586	0.317073
GI_34328936-S		CD63	Homo sapiens CD63 antigen (melanoma 1 antigen) (CD63), mRNA.	0	1.10998	1.13757	1.42716	1.9493	2.89579	4.22178	3.01302		0	0.00345588	0.0397234	0.105116	0.223652	0.389718	0.238335
GI_29789254-A		CMIP	Homo sapiens c-Maf-inducing protein (CMIP), transcript variant Tc-mip, mRNA.	0	1.10483	1.26584	1.65543	2.16688	2.12863	2.67804	4.63301		0	0.0203835	0.0697059	0.134457	0.129613	0.19917	0.44667
GI_7669552-S		VCP	Homo sapiens valosin-containing protein (VCP), mRNA.	0	1.10418	1.06911	1.37224	1.68572	2.11159	2.19531	1.87451		0.00892743	0	0.0771548	0.156942	0.265337	0.286645	0.204994
GI_21314683-A		SSBP3	Homo sapiens single stranded DNA binding protein 3 (SSBP3), mRNA.	0	1.10346	1.08806	1.1777	1.27049	1.58763	2.98082	2.27348		0.00398291	0	0.0231921	0.0471969	0.129248	0.489691	0.306689
GI_5174408-S		CD2BP2	Homo sapiens CD2 antigen (cytoplasmic tail) binding protein 2 (CD2BP2), mRNA.	0	1.10286	1.03081	1.21626	1.56431	1.88149	1.67706	2.07185		0.0216418	0	0.0557074	0.16026	0.255541	0.194129	0.312722
GI_40254845-S					1.10252	1.02721	1.36581	1.83341	2.15307	1.97873	1.903		0.0180459	0	0.0811361	0.193181	0.269779	0.228003	0.209855
GI_31543542-S		RAI17	Homo sapiens retinoic acid induced 17 (RAI17), mRNA.	0	1.10139	1.15915	1.103	2.75078	4.43683	3.87087	3.85737		0	0.00546523	0.000153022	0.15605	0.315567	0.262021	0.260744
GI_32483372-I		GEM	Homo sapiens GTP binding protein overexpressed in skeletal muscle (GEM), transcript variant 1, mRNA.	0	1.10113	1.00515	1.24587	2.10314	2.2427	2.10019	1.39162		0.0231079	0	0.0579529	0.264336	0.297934	0.263628	0.0930417
GI_5453709-S		LASP1	Homo sapiens LIM and SH3 protein 1 (LASP1), mRNA.	0	1.09762	1.24813	1.69869	2.3826	3.16065	3.4492	3.12934		0	0.0177431	0.0708561	0.151479	0.243198	0.277215	0.239509
GI_5360207-A		IDS	Homo sapiens iduronate 2-sulfatase (Hunter syndrome) (IDS), transcript variant 2, mRNA.	0	1.09531	1.15451	1.17982	1.32028	2.46205	5.43044	4.64796		0	0.00615208	0.00878156	0.0233776	0.142026	0.450487	0.369176
GI_13376207-S		FRA	Homo sapiens Fos-related antigen (FRA), mRNA.	0	1.09424	1.15957	1.27984	2.07182	4.04609	2.59405	1.85547		0	0.0101436	0.0288146	0.151764	0.458261	0.232839	0.118177
GI_4758391-S		FOXD1	Homo sapiens forkhead box D1 (FOXD1), mRNA.	0	1.09348	1.04675	1.25453	1.65998	1.99675	2.37592	3.22313		0.00877858	0	0.039033	0.115197	0.178461	0.24969	0.40884
GI_24797070-S		HLA-E	Homo sapiens major histocompatibility complex, class I, E (HLA-E), mRNA.	0	1.09124	1.0991	1.27636	1.52042	2.36224	2.34806	2.48474		0	0.00172981	0.040744	0.0944613	0.279742	0.276621	0.306702
GI_37546731-S		LOC375790	Homo sapiens similar to agrin precursor (LOC375790), mRNA.	0	1.09087	1.10749	1.75031	1.84874	1.44509	1.72849	2.30421		0	0.00456818	0.181209	0.208256	0.0973376	0.175212	0.333416
GI_34850075-S		RAB13	Homo sapiens RAB13, member RAS oncogene family (RAB13), mRNA.	0	1.09048	1.01483	1.45773	2.10278	2.51808	3.52565	3.05345		0.00987715	0	0.0578254	0.142045	0.196268	0.327818	0.266166
GI_4505892-S		PLP2	Homo sapiens proteolipid protein 2 (colonic epithelium-enriched) (PLP2), mRNA.	0	1.09029	1.06953	1.35734	1.86091	2.17075	2.56108	1.84562		0.00464579	0	0.0644047	0.17709	0.246423	0.33377	0.173667
GI_4557750-S		MICA	Homo sapiens MHC class I polypeptide-related sequence A (MICA), mRNA.	0	1.08967	1.10014	1.20845	1.87036	2.21572	1.95594	2.05625		0	0.00270552	0.0307017	0.20179	0.291057	0.223909	0.249837
GI_20127615-S		NICAL	Homo sapiens NEDD9 interacting protein with calponin homology and LIM domains (NICAL), mRNA.	0	1.08644	1.06832	1.50369	1.81627	2.19408	2.99904	2.76236		0.00304519	0	0.0731469	0.125664	0.189141	0.324383	0.284619
GI_20127485-S		TIP47	Homo sapiens cargo selection protein (mannose 6 phosphate receptor binding protein) (TIP47), mRNA.	0	1.08639	1.13282	1.53197	2.49794	3.25605	2.76342	2.36042		0	0.0066106	0.0634347	0.200953	0.308879	0.238748	0.181375
GI_19311005-S		PPP1R14C	Homo sapiens protein phosphatase 1, regulatory (inhibitor) subunit 14C (PPP1R14C), mRNA.	0	1.08564	1.1284	1.32701	2.25091	2.4124	1.9262	1.87475		0	0.00970665	0.0547858	0.264483	0.301136	0.190784	0.179105
GI_19913437-S		ATP6V1D	Homo sapiens ATPase, H+ transporting, lysosomal 34kDa, V1 subunit D (ATP6V1D), mRNA.	0	1.08415	-1.02356	1.515	3.00077	3.58218	3.36761	3.12877		0.0965963	0	0.116342	0.184434	0.21108	0.201247	0.190301
GI_21361780-S		FLJ10350	Homo sapiens hypothetical protein FLJ10350 (FLJ10350), mRNA.	0	1.08181	1.08634	1.27948	1.91344	2.22208	2.43001	2.00318		0	0.00101951	0.0444846	0.187148	0.256606	0.303398	0.207344
GI_14591901-A		RECQL	Homo sapiens RecQ protein-like (DNA helicase Q1-like) (RECQL), transcript variant 2, mRNA.	0	1.08107	-1.02861	1.05246	1.37446	1.93521	2.05589	1.73182		0.136969	0	0.135112	0.156018	0.192423	0.200258	0.179219
GI_38348289-S		FLJ46072	Homo sapiens FLJ46072 protein (FLJ46072), mRNA.	0	1.07625	1.01921	1.3096	2.53227	2.42349	1.7589	2.22043		0.0109578	0	0.0557834	0.290656	0.269759	0.142092	0.230752
GI_38202216-A		SRC	Homo sapiens v-src sarcoma (Schmidt-Ruppin A-2) viral oncogene homolog (avian) (SRC), transcript variant 2, mRNA.	0	1.07543	1.02642	1.31331	1.58006	1.71464	2.08517	2.03327		0.0134516	0	0.0787434	0.151959	0.188897	0.290597	0.276352
GI_25777697-A		TRIM39	Homo sapiens tripartite motif-containing 39 (TRIM39), transcript variant 2, mRNA.	0	1.07403	1.1989	2.22647	2.60516	2.53711	2.73369	1.87796		0	0.0185399	0.17111	0.227335	0.217232	0.246419	0.119364
GI_24475978-S		LOC51255	Homo sapiens hypothetical protein LOC51255 (LOC51255), mRNA.	0	1.07343	1.10239	1.11821	1.3166	1.94517	3.63303	3.31347		0	0.00483537	0.00747757	0.0406068	0.145574	0.427435	0.374072
GI_4758315-S		ETV5	Homo sapiens ets variant gene 5 (ets-related molecule) (ETV5), mRNA.	0	1.07266	-1.01131	1.04771	1.39387	2.72218	2.44515	2.26193		0.122505	0	0.121038	0.141386	0.219471	0.203185	0.192415
GI_4502146-S		APLP2	Homo sapiens amyloid beta (A4) precursor-like protein 2 (APLP2), mRNA.	0	1.07255	1.07639	1.2368	1.32754	1.7913	2.17664	2.65652		0	0.0010022	0.0428849	0.0665785	0.187668	0.288284	0.413582
GI_38348363-S		FLJ46603	Homo sapiens FLJ46603 protein (FLJ46603), mRNA.	0	1.07132	1.07345	1.51071	2.15417	2.71485	3.02475	2.34142		0	0.000332524	0.0687461	0.169423	0.257146	0.305633	0.198719
GI_24475708-S		CCNL2	Homo sapiens cyclin L2 (CCNL2), mRNA.	0	1.07121	1.22011	1.66905	2.3052	1.85558	2.66075	3.65197		0	0.0214694	0.0862015	0.177926	0.113096	0.229192	0.372115
GI_10863902-S		TRIP12	Homo sapiens thyroid hormone receptor interactor 12 (TRIP12), mRNA.	0	1.07075	1.03448	1.2097	1.63188	2.16596	1.79956	1.60176		0.0110839	0	0.0535406	0.182539	0.345728	0.233773	0.173335
GI_21314771-S		ESDN	Homo sapiens endothelial and smooth muscle cell-derived neuropilin-like protein (ESDN), mRNA.	0	1.07056	1.08064	1.07996	1.59186	2.87441	2.11263	2.45158		0	0.00211243	0.00197049	0.109339	0.378348	0.218568	0.289662
GI_14790127-A		CASP9	Homo sapiens caspase 9, apoptosis-related cysteine protease (CASP9), transcript variant beta, mRNA.	0	1.07006	1.05303	2.01766	2.89486	2.70106	2.8538	2.95432		0.00208469	0	0.118018	0.22534	0.201628	0.220315	0.232614
GI_9845497-S		LAMC1	Homo sapiens laminin, gamma 1 (formerly LAMB2) (LAMC1), mRNA.	0	1.06938	1.18482	1.34179	3.41708	5.11294	2.27628	1.95941		0	0.0130061	0.0306906	0.264498	0.455558	0.135973	0.100274
GI_22748614-S		MGC17943	Homo sapiens hypothetical protein MGC17943 (MGC17943), mRNA.	0	1.06837	-1.03485	1.01586	1.30158	2.06841	2.43751	2.53723		0.12641	0	0.123254	0.140427	0.186516	0.2087	0.214693
GI_37545578-S		NDFIP2	Homo sapiens Nedd4 family interacting protein 2 (NDFIP2), mRNA.	0	1.06683	1.04224	1.33053	1.79211	2.2351	2.75929	2.01943		0.00496658	0	0.0582419	0.151493	0.240989	0.34689	0.197419
GI_6806897-A		SNCA	Homo sapiens synuclein, alpha (non A4 component of amyloid precursor) (SNCA), transcript variant NACP112, mRNA.	0	1.06604	1.08407	1.23757	1.69778	2.93263	3.68601	4.08817		0	0.00216458	0.0205919	0.0758393	0.224081	0.314522	0.362801
GI_5901987-S		JM5	Homo sapiens JM5 protein (JM5), mRNA.	0	1.06592	1.0924	1.6187	2.04505	2.27995	3.23031	3.721		0	0.00348843	0.0728118	0.128971	0.159911	0.285092	0.349726
GI_7662658-S		SEC24D	Homo sapiens SEC24 related gene family, member D (S. cerevisiae) (SEC24D), mRNA.	0	1.06438	-1.00171	-1.23917	1.14598	2.70957	2.95048	2.62289		0.136091	0.0140287	0	0.140911	0.233286	0.247519	0.228165
GI_4503650-S		FACL1	Homo sapiens fatty-acid-Coenzyme A ligase, long-chain 1 (FACL1), mRNA.	0	1.06351	1.01749	-1.00115	1.46221	2.01119	2.39346	2.2315		0.127556	0.124713	0	0.152189	0.186104	0.209722	0.199716
GI_4503980-S		GFPT1	Homo sapiens glutamine-fructose-6-phosphate transaminase 1 (GFPT1), mRNA.	0	1.06164	1.05928	1.13196	1.31041	2.14153	2.41301	2.32493		0.000584417	0	0.0180448	0.0623478	0.268696	0.336097	0.314229
GI_6912533-S		NMA	Homo sapiens putative transmembrane protein (NMA), mRNA.	0	1.06151	-1.38486	2.08868	3.25509	1.96617	2.08241	2.53681		0.114854	0	0.163078	0.21784	0.157327	0.162784	0.184118
GI_22218344-S		LOC91012	Homo sapiens hypothetical protein MGC45411 (LOC91012), mRNA.	0	1.0612	1.10521	1.32686	1.98057	2.29891	1.92014	1.78861		0	0.0108587	0.0655454	0.226831	0.305374	0.211922	0.179469
GI_42734322-S		KIAA0913	Homo sapiens KIAA0913 protein (KIAA0913), mRNA.	0	1.0612	1.13309	1.22687	2.012	3.30906	3.15197	2.69703		0	0.0100365	0.0231286	0.132742	0.313823	0.291892	0.228378
GI_34304340-A		PDCD4	Homo sapiens programmed cell death 4 (neoplastic transformation inhibitor) (PDCD4), transcript variant 1, mRNA.	0	1.0602	1.11189	1.38178	1.42269	1.7595	2.22408	1.79841		0	0.0154903	0.0963643	0.108622	0.209549	0.348766	0.221209
GI_10880123-A		PSCD2	Homo sapiens pleckstrin homology, Sec7 and coiled-coil domains 2 (cytohesin-2) (PSCD2), transcript variant 2, mRNA.	0	1.05904	1.1593	1.4316	2.14444	2.331	1.80562	1.83672		0	0.0230238	0.0855582	0.249264	0.292106	0.171453	0.178595
GI_22062022-S		KIAA0033	Homo sapiens KIAA0033 protein (KIAA0033), mRNA.	0	1.05873	1.0778	1.50175	1.49192	1.73721	1.74238	2.28104		0	0.00548154	0.127315	0.124491	0.194979	0.196468	0.351266
GI_34222184-S		LOC133957	Homo sapiens similar to RIKEN cDNA 0610011N22 (LOC133957), mRNA.	0	1.0581	1.05144	1.23106	1.8648	1.59495	1.92644	2.03473		0.0019588	0	0.0528082	0.239122	0.159788	0.257243	0.28908
GI_41350204-S					1.05771	1.06273	1.23584	1.47072	1.96183	2.36464	2.29156		0	0.00124192	0.0440813	0.102203	0.223733	0.323413	0.305328
GI_11993942-S		TIP-1	Homo sapiens Tax interaction protein 1 (TIP-1), mRNA.	0	1.05724	1.11572	1.17948	1.17425	2.26686	4.28673	3.9047		0	0.00771176	0.0161184	0.0154288	0.159489	0.425811	0.37544
GI_15718673-S		ADRB2	Homo sapiens adrenergic, beta-2-, receptor, surface (ADRB2), mRNA.	0	1.05531	-1.02736	1.14416	1.92896	2.14472	3.6667	4.12966		0.102931	0	0.107322	0.146109	0.156772	0.231993	0.254873
GI_34147356-S		MGC2594	Homo sapiens hypothetical protein MGC2594 (MGC2594), mRNA.	0	1.05426	1.19222	1.48049	1.94124	2.37339	2.13469	2.11551		0	0.0280854	0.0867732	0.180575	0.268554	0.219958	0.216054
GI_21040323-A		BCL6	Homo sapiens B-cell CLL/lymphoma 6 (zinc finger protein 51) (BCL6), transcript variant 1, mRNA.	0	1.05406	1.27343	1.22357	1.38825	2.09699	1.85172	1.83408		0	0.0656089	0.0506967	0.0999466	0.311909	0.238556	0.233283
GI_22748750-S		MGC34680	Homo sapiens hypothetical protein MGC34680 (MGC34680), mRNA.	0	1.05406	1.17542	1.14058	1.648	3.30672	2.78885	3.35179		0	0.0171251	0.0122084	0.0838068	0.317858	0.244785	0.324217
GI_22507396-S		MYH9	Homo sapiens myosin, heavy polypeptide 9, non-muscle (MYH9), mRNA.	0	1.04973	1.01171	1.32582	2.30922	2.55492	3.17853	3.27009		0.00499072	0	0.0412323	0.170321	0.202573	0.284432	0.296452
GI_31881797-S		MKLN1	Homo sapiens muskelin 1, intracellular mediator containing kelch motifs (MKLN1), mRNA.	0	1.049	1.08002	1.29629	1.82265	2.36799	2.09324	1.84741		0	0.00736193	0.0586896	0.183607	0.313031	0.247825	0.189485
GI_12707564-I		ECM1	Homo sapiens extracellular matrix protein 1 (ECM1), transcript variant 1, mRNA.	0	1.04865	1.04416	1.23442	1.34476	1.67022	2.26351	2.59749		0.00115256	0	0.0488593	0.0771935	0.160771	0.313129	0.398895
GI_7706293-A		DKFZP434J154	Homo sapiens DKFZP434J154 protein (DKFZP434J154), mRNA.	0	1.04832	1.22329	1.24359	1.32651	2.05424	2.71829	2.82574		0	0.0342948	0.0382748	0.0545272	0.197173	0.327335	0.348396
GI_13470085-S		RAI14	Homo sapiens retinoic acid induced 14 (RAI14), mRNA.	0	1.04801	1.10971	1.05248	1.66619	2.30017	2.19428	2.18775		0	0.0146135	0.00105884	0.146401	0.296542	0.271466	0.269918
GI_40255250-S					1.04799	1.04103	2.00262	2.87882	1.874	2.20957	2.43817		0.00112164	0	0.15497	0.296178	0.134242	0.188323	0.225164
GI_34222243-S		ARHC	Homo sapiens ras homolog gene family, member C (ARHC), mRNA.	0	1.04621	1.1047	1.93917	2.84821	3.31672	2.92949	2.79979		0	0.00675385	0.103103	0.208064	0.262158	0.217448	0.202473
GI_4506312-S		PTPRH	Homo sapiens protein tyrosine phosphatase, receptor type, H (PTPRH), mRNA.	0	1.04566	1.06524	1.91677	2.00971	1.51631	2.20094	2.83017		0	0.00371955	0.165448	0.1831	0.0893889	0.219418	0.338926
GI_11545834-S		SE20-4	Homo sapiens cutaneous T-cell lymphoma-associated tumor antigen se20-4 (SE20-4), mRNA.	0	1.0451	1.21704	1.78191	1.70124	1.63921	1.8938	2.29959		0	0.0403407	0.172871	0.153945	0.139391	0.199122	0.29433
GI_37595529-A		PHC2	Homo sapiens polyhomeotic-like 2 (Drosophila) (PHC2), transcript variant 2, mRNA.	0	1.04443	1.01002	1.2416	1.69481	2.35326	2.63362	2.57332		0.00627792	0	0.0422527	0.12494	0.245075	0.296228	0.285226
GI_7669551-A		VCL	Homo sapiens vinculin (VCL), transcript variant VCL, mRNA.	0	1.04432	-1.12519	1.33049	1.77124	2.45763	2.66796	2.02884		0.120184	0	0.136036	0.160452	0.198476	0.210128	0.174723
GI_27886587-A		PTK2B	Homo sapiens PTK2B protein tyrosine kinase 2 beta (PTK2B), transcript variant 4, mRNA.	0	1.0436	-1.03146	1.65767	3.28066	2.49679	2.84747	3.2316		0.10002	0	0.129618	0.207848	0.170064	0.186967	0.205483
GI_15812207-S		FBXO8	Homo sapiens F-box only protein 8 (FBXO8), mRNA.	0	1.04344	1.16927	1.1807	1.83944	3.02302	1.90794	1.67728		0	0.0277347	0.0302526	0.175446	0.436318	0.190544	0.139704
GI_31982912-S		FKSG44	Homo sapiens hypothetical protein FKSG44 (FKSG44), mRNA.	0	1.04238	1.12575	1.23169	1.63723	1.56738	1.81474	2.20977		0	0.0250189	0.0568096	0.17851	0.157551	0.231783	0.350328
GI_27894352-A		NR4A2	Homo sapiens nuclear receptor subfamily 4, group A, member 2 (NR4A2), transcript variant 4, mRNA.	0	1.04235	1.27839	1.26111	2.28075	1.66431	2.5877	4.26671		0	0.0333164	0.0308769	0.174796	0.0877865	0.21812	0.455105
GI_31742486-S		KIF3B	Homo sapiens kinesin family member 3B (KIF3B), mRNA.	0	1.04193	1.10022	-1.1504	1.31319	2.03926	2.3127	1.82483		0.132591	0.136116	0	0.148997	0.192909	0.209447	0.17994
GI_11345461-S		FLJ22649	Homo sapiens hypothetical protein FLJ22649 similar to signal peptidase SPC22/23 (FLJ22649), mRNA.	0	1.04179	1.01506	1.12939	1.47936	2.01942	2.19712	2.08659		0.0069187	0	0.0295939	0.120182	0.259974	0.305971	0.27736
GI_4503744-S		FLNA	Homo sapiens filamin A, alpha (actin binding protein 280) (FLNA), mRNA.	0	1.0401	1.2507	1.97523	2.52708	3.34056	3.48786	3.28137		0	0.0218864	0.0971844	0.154537	0.239079	0.254387	0.232927
GI_37546705-S		LOC375786	Homo sapiens hypothetical gene supported by AL713796 (LOC375786), mRNA.	0	1.03715	1.02671	1.35401	1.36217	1.76515	2.41158	2.3191		0.0025538	0	0.080045	0.0820415	0.180596	0.338692	0.316072
GI_42476202-S					1.03629	1.18814	2.3767	2.56868	2.232	2.06356	2.60923		0	0.0222635	0.196524	0.224672	0.17531	0.150613	0.230617
GI_34222337-S		FLJ11773	Homo sapiens hypothetical protein FLJ11773 (FLJ11773), mRNA.	0	1.03622	1.21316	1.63954	1.95676	2.26477	2.74395	2.80673		0	0.0276145	0.0941568	0.143664	0.191733	0.266517	0.276315
GI_33636720-S		PRKAR1A	Homo sapiens protein kinase, cAMP-dependent, regulatory, type I, alpha (tissue specific extinguisher 1) (PRKAR1A), mRNA.	0	1.03618	1.0367	1.54822	2.03328	2.66293	2.61431	2.81776		0	7.89e-05	0.0788217	0.153492	0.250419	0.242935	0.274254
GI_42518069-S					1.03564	-1.02861	1.32428	2.0839	1.87186	2.63672	2.02768		0.120352	0	0.137181	0.181469	0.169106	0.2137	0.178191
GI_22035676-I		RBP1L1	Homo sapiens retinoblastoma binding protein 1-like 1 (RBP1L1), transcript variant 1, mRNA.	0	1.03424	1.00776	1.33934	1.88656	2.03634	2.10565	1.92617		0.00618471	0	0.0774411	0.205242	0.240224	0.256412	0.214495
GI_40807467-S					1.03115	1.08026	1.45157	1.74408	2.70526	2.82304	2.66696		0	0.00781551	0.0669	0.113447	0.266397	0.285138	0.260302
GI_37549413-S		LOC150739	Homo sapiens similar to keratin 8 (LOC150739), mRNA.	0	1.03094	-1.03385	1.36457	1.79701	1.80647	2.92845	3.2546		0.112308	0	0.130454	0.153976	0.15449	0.215516	0.233256
GI_4557712-S		LAMB3	Homo sapiens laminin, beta 3 (LAMB3), mRNA.	0	1.03087	1.10124	1.45961	2.90005	2.52068	4.17803	4.24721		0	0.00688498	0.0419445	0.182866	0.145751	0.307893	0.314661
GI_13027793-A		MMP19	Homo sapiens matrix metalloproteinase 19 (MMP19), transcript variant rasi-9, mRNA.	0	1.03053	1.09525	1.09011	1.6938	2.27291	3.76356	4.36087		0	0.00799705	0.00736158	0.0819529	0.153507	0.337689	0.411492
GI_29734032-S		LOC347265	Homo sapiens similar to bA13B9.3 (novel protein similar to KRT8) (LOC347265), mRNA.	0	1.02975	-1.0597	1.21506	1.55702	1.54005	2.18179	2.00597		0.131512	0	0.143176	0.164699	0.163632	0.204024	0.192957
GI_4503250-S		DAB2	Homo sapiens disabled homolog 2, mitogen-responsive phosphoprotein (Drosophila) (DAB2), mRNA.	0	1.02785	-1.0035	-1.08819	1.67892	1.77927	2.53995	7.35225		0.106313	0.00425473	0	0.139024	0.144066	0.182283	0.42406
GI_11386174-A		PPP1R11	Homo sapiens protein phosphatase 1, regulatory (inhibitor) subunit 11 (PPP1R11), transcript variant 1, mRNA.	0	1.02713	1.00584	1.07153	1.19506	1.90435	2.52066	2.03716		0.00572277	0	0.0176555	0.0508543	0.241479	0.407117	0.277172
GI_21361646-S		AHCYL1	Homo sapiens S-adenosylhomocysteine hydrolase-like 1 (AHCYL1), mRNA.	0	1.02682	-1.01686	1.42527	1.57545	2.03313	2.7098	2.96394		0.114585	0	0.136925	0.145345	0.171006	0.208946	0.223194
GI_33359689-S		EFNB2	Homo sapiens ephrin-B2 (EFNB2), mRNA.	0	1.02581	1.02918	1.13956	2.50105	3.37424	2.7225	2.84207		0	0.000451251	0.015261	0.19792	0.315068	0.227629	0.243671
GI_4557802-S		NPC1	Homo sapiens Niemann-Pick disease, type C1 (NPC1), mRNA.	0	1.02575	-1.03587	1.81705	3.29575	2.65826	2.22024	3.15552		0.10112	0	0.139933	0.212462	0.181193	0.159709	0.205583
GI_39930378-S		LRRC8	Homo sapiens leucine rich repeat containing 8 (LRRC8), mRNA.	0	1.02555	1.13429	1.55035	1.68448	1.85512	2.63484	2.96148		0	0.0191868	0.0926023	0.116269	0.14638	0.283963	0.341599
GI_31542938-S		HPGD	Homo sapiens hydroxyprostaglandin dehydrogenase 15-(NAD) (HPGD), mRNA.	0	1.02456	-1.10591	-1.09216	1.57349	2.59712	2.9681	-1.00871		0.167782	0	0.00108324	0.211012	0.291626	0.320842	0.00765504
GI_25777601-S		PSMD2	Homo sapiens proteasome (prosome, macropain) 26S subunit, non-ATPase, 2 (PSMD2), mRNA.	0	1.02442	-1.03686	1.31389	1.47951	1.72285	2.37269	1.61821		0.130852	0	0.149228	0.159742	0.175189	0.216442	0.168547
GI_22749146-S		FLJ23654	Homo sapiens hypothetical protein FLJ23654 (FLJ23654), mRNA.	0	1.02301	1.09999	-1.04583	1.73337	2.5663	1.81934	1.36416		0.13027	0.135117	0	0.175	0.227448	0.180413	0.151752
GI_4809285-A		IRF7	Homo sapiens interferon regulatory factor 7 (IRF7), transcript variant c, mRNA.	0	1.02235	1.06883	1.75545	2.63963	3.35603	2.69	2.53978		0	0.00587211	0.0926141	0.204316	0.294819	0.210679	0.1917
GI_4506760-S		S100A10	Homo sapiens S100 calcium binding protein A10 (annexin II ligand, calpactin I, light polypeptide (p11)) (S100A10), mRNA.	0	1.0223	1.10923	1.28792	1.92776	2.9709	5.43626	2.73979		0	0.00930892	0.0284448	0.0969644	0.208673	0.472685	0.183924
GI_7706342-S		CGI-128	Homo sapiens CGI-128 protein (CGI-128), mRNA.	0	1.02202	1.08234	1.13794	1.24832	2.16272	4.55129	2.50668		0	0.00919852	0.0176771	0.0345119	0.173962	0.538233	0.226418
GI_20302149-S		LYPLA2	Homo sapiens lysophospholipase II (LYPLA2), mRNA.	0	1.02185	1.16698	1.31267	1.42577	1.68884	2.18729	1.68653		0	0.043492	0.0871513	0.121043	0.199877	0.349251	0.199185
GI_18426889-S		LOC96610	Homo sapiens hypothetical protein similar to KIAA0187 gene product (LOC96610), mRNA.	0	1.02131	-1.10361	1.00199	1.29776	2.00929	2.16306	1.57632		0.13542	0	0.134188	0.153037	0.198383	0.208182	0.17079
GI_31340578-S		DKFZp434B227	Homo sapiens hypothetical protein DKFZp434B227 (DKFZp434B227), mRNA.	0	1.02131	-1.03487	2.762	3.50679	1.6543	2.37809	3.84404		0.096192	0	0.177625	0.212468	0.125805	0.159665	0.228245
GI_38093664-S		LOC349114	Homo sapiens hypothetical protein LOC349114 (LOC349114), mRNA.	0	1.02096	1.23659	1.64908	2.27014	2.18099	2.70505	3.58798		0	0.0287354	0.0837038	0.166467	0.154587	0.224423	0.342084
GI_11545917-S		LCN7	Homo sapiens lipocalin 7 (LCN7), mRNA.	0	1.02084	1.06378	1.83968	1.71232	1.29516	2.47254	7.31588		0	0.00448426	0.0855247	0.0722225	0.0286516	0.151624	0.657493
GI_19743818-A		ITGB1	Homo sapiens integrin, beta 1 (fibronectin receptor, beta polypeptide, antigen CD29 includes MDF2, MSK12) (ITGB1), transcript variant 1D, mRNA.	0	1.01968	1.00422	1.19516	1.51122	2.45663	2.8367	2.92297		0.0026129	0	0.0322696	0.0856847	0.245462	0.309696	0.324275
GI_14042967-S		SPINL	Homo sapiens spinster-like protein (SPINL), mRNA.	0	1.0196	1.13242	1.31045	1.6245	2.87382	2.8087	2.05819		0	0.0198265	0.051112	0.106301	0.325846	0.314402	0.182513
GI_42789379-S					1.01956	-1.09997	1.35995	2.12759	2.27418	2.02959	1.89754		0.122458	0	0.142124	0.186475	0.194945	0.180814	0.173184
GI_33457353-S		BAK1	Homo sapiens BCL2-antagonist/killer 1 (BAK1), mRNA.	0	1.01812	1.0373	1.68712	2.08891	2.3366	1.92186	1.77345		0	0.00405019	0.141243	0.226071	0.278364	0.190803	0.15947
GI_5360215-I		IDS	Homo sapiens iduronate 2-sulfatase (Hunter syndrome) (IDS), transcript variant 1, mRNA.	0	1.01799	-1.04398	-1.01385	1.22985	2.17618	4.27859	2.92476		0.122174	0	0.00178512	0.134726	0.190797	0.315367	0.235151
GI_37551220-S		KIAA0913	Homo sapiens KIAA0913 protein (KIAA0913), mRNA.	0	1.01682	1.09923	1.07595	1.77563	2.14424	2.06558	1.85334		0	0.0210614	0.015111	0.193918	0.288117	0.268016	0.213777
GI_13376853-S		UBXD1	Homo sapiens UBX domain containing 1 (UBXD1), mRNA.	0	1.01667	1.09185	1.29822	1.49581	1.78858	2.30127	2.69941		0	0.0164329	0.0615395	0.104727	0.168718	0.28078	0.367802
GI_45333897-S					1.01652	-1.03339	1.09159	1.29544	1.96224	2.95951	4.02237		0.110519	0	0.114566	0.125557	0.161507	0.215274	0.272577
GI_11038623-S		PHC1	Homo sapiens polyhomeotic-like 1 (Drosophila) (PHC1), mRNA.	0	1.01434	-1.05095	1.1805	1.37464	1.93821	2.13643	2.2108		0.127798	0	0.138079	0.150093	0.184966	0.197232	0.201833
GI_23397686-A		EMR2	Homo sapiens egf-like module containing, mucin-like, hormone receptor-like sequence 2 (EMR2), transcript variant 4, mRNA.	0	1.01318	1.0468	1.48196	2.10162	2.26374	2.65481	3.26099		0	0.00499502	0.0696468	0.16171	0.185796	0.243896	0.333957
GI_19923878-S		SBBI54	Homo sapiens hypothetical transmembrane protein SBBI54 (SBBI54), mRNA.	0	1.0124	1.10727	1.29016	1.30164	1.89138	3.30926	2.55427		0	0.0176342	0.0516313	0.0537656	0.163392	0.426961	0.286616
GI_13376246-S		FLJ22301	Homo sapiens hypothetical protein FLJ22301 (FLJ22301), mRNA.	0	1.01157	1.01174	-1.05051	2.17884	1.96349	2.63159	5.60927		0.0995713	0.0995799	0	0.155935	0.145537	0.177797	0.32158
GI_4503414-S		DUSP11	Homo sapiens dual specificity phosphatase 11 (RNA/RNP complex 1-interacting) (DUSP11), mRNA.	0	1.01146	1.01411	-1.1182	1.85328	2.02691	1.47321	1.53223		0.136338	0.136508	0	0.190231	0.201346	0.165899	0.169677
GI_31341469-S		PDIP1	Homo sapiens polymerase delta-interacting protein 1 (PDIP1), mRNA.	0	1.01129	1.10754	1.58594	1.94235	1.79388	1.92956	2.05556		0	0.0221408	0.132193	0.214181	0.180026	0.211238	0.240222
GI_33469134-S		FLJ10210	Homo sapiens hypothetical protein FLJ10210 (FLJ10210), mRNA.	0	1.01072	-1.07382	1.34369	2.00289	3.21315	2.02758	1.70691		0.117453	0	0.136214	0.173357	0.241549	0.174748	0.15668
GI_40288292-S					1.01029	-1.04028	1.51108	1.9489	2.572	2.51178	3.03832		0.108876	0	0.135465	0.158711	0.191795	0.188598	0.216555
GI_13375833-S		FLJ23186	Homo sapiens hypothetical protein FLJ23186 (FLJ23186), mRNA.	0	1.01012	1.03997	1.42359	3.15916	2.30043	2.536	2.09918		0	0.00459506	0.0636351	0.330742	0.198581	0.234837	0.167609
GI_32967598-A		ANK3	Homo sapiens ankyrin 3, node of Ranvier (ankyrin G) (ANK3), transcript variant 2, mRNA.	0	1.00978	1.03514	1.08913	2.00124	2.29164	2.85171	1.74592		0	0.00511624	0.0160098	0.200049	0.258642	0.37165	0.148532
GI_21626459-S		AF1Q	Homo sapiens ALL1-fused gene from chromosome 1q (AF1Q), mRNA.	0	1.00904	-1.03786	1.1322	1.65359	2.91233	1.81653	1.81939		0.123529	0	0.130961	0.162427	0.238391	0.17226	0.172433
GI_31541784-S		ABI-2	Homo sapiens abl-interactor 2 (ABI-2), mRNA.	0	1.00858	1.02352	1.16178	1.51469	1.99819	2.00166	2.26891		0	0.00381324	0.0391086	0.1292	0.252627	0.253514	0.321737
GI_4506344-S		PXN	Homo sapiens paxillin (PXN), mRNA.	0	1.00848	1.03985	1.56125	2.7548	2.99274	3.66886	2.90651		0	0.00353578	0.0622971	0.19681	0.223625	0.299824	0.213908
GI_28372492-S		CUL4B	Homo sapiens cullin 4B (CUL4B), mRNA.	0	1.00792	-1.01491	1.20862	1.45349	1.80825	1.7681	2.43895		0.128232	0	0.140954	0.156478	0.178967	0.176421	0.218948
GI_29337284-S		CHIC2	Homo sapiens cysteine-rich hydrophobic domain 2 (CHIC2), mRNA.	0	1.00769	1.17654	1.48509	1.62553	2.63803	2.59339	2.43784		0	0.0285675	0.0807735	0.104537	0.275849	0.268296	0.241977
GI_42661225-S		LOC146784	Homo sapiens hypothetical protein LOC146784 (LOC146784), mRNA.	0	1.00725	1.02118	1.08623	1.2678	2.12238	1.69949	1.40323		0	0.00545131	0.0308919	0.101903	0.43614	0.270742	0.154872
GI_41350322-I					1.00704	1.06826	1.40378	2.00861	2.31214	2.51573	3.18991		0	0.00948334	0.0614512	0.155133	0.202147	0.23368	0.338105
GI_21626463-S		ARCN1	Homo sapiens archain 1 (ARCN1), mRNA.	0	1.0067	1.01567	1.16348	1.2819	2.30369	2.42343	2.19354		0	0.0020659	0.0361122	0.0633875	0.298742	0.326322	0.273371
GI_13518025-S		LIMS1	Homo sapiens LIM and senescent cell antigen-like domains 1 (LIMS1), mRNA.	0	1.00665	1.05517	1.58511	2.19068	2.67687	2.43248	2.89241		0	0.00714256	0.0851576	0.174306	0.245881	0.209902	0.277611
GI_9257239-A		SDFR1	Homo sapiens stromal cell derived factor receptor 1 (SDFR1), transcript variant alpha, mRNA.	0	1.00627	-1.06467	1.05405	1.56755	1.93619	1.78932	2.28768		0.129199	0	0.13218	0.164215	0.187213	0.178051	0.209142
GI_4757755-S		ANXA2	Homo sapiens annexin A2 (ANXA2), mRNA.	0	1.00562	-1.06593	1.33854	2.17947	2.86494	2.70869	1.58605		0.114584	0	0.132999	0.179513	0.217429	0.208786	0.146689
GI_19923728-S		AD158	Homo sapiens hypothetical protein AD158 (AD158), mRNA.	0	1.00507	-1.00222	1.37041	3.63759	2.64732	2.90797	3.89962		0.0934436	0	0.110451	0.215993	0.169894	0.182028	0.228191
GI_21493023-A		AKAP12	Homo sapiens A kinase (PRKA) anchor protein (gravin) 12 (AKAP12), transcript variant 2, mRNA.	0	1.00505	1.05964	1.06154	1.67764	1.78515	2.39487	3.69266		0	0.00967674	0.0100145	0.119229	0.138287	0.246369	0.476424
GI_32130524-I		CKLFSF3	Homo sapiens chemokine-like factor super family 3 (CKLFSF3), transcript variant 1, mRNA.	0	1.00472	-1.04414	1.67726	1.94382	1.69601	2.1528	1.78967		0.123955	0	0.164643	0.180769	0.165777	0.193413	0.171443
GI_5453667-S		GSA7	Homo sapiens ubiquitin activating enzyme E1-like protein (GSA7), mRNA.	0	1.00416	1.06168	1.17502	1.57548	1.9697	2.18591	1.9179		0	0.014898	0.0442552	0.147983	0.250092	0.306097	0.236675
GI_34147359-S		C9orf16	Homo sapiens chromosome 9 open reading frame 16 (C9orf16), mRNA.	0	1.00311	1.12158	1.35216	1.35479	1.51621	2.58457	2.89981		0	0.0246283	0.0725615	0.0731068	0.106663	0.328754	0.394287
GI_4757733-S		AIM2	Homo sapiens absent in melanoma 2 (AIM2), mRNA.	0	1.00262	1.01264	1.06045	1.39606	2.46261	5.43415	3.74907		0	0.001101	0.0063557	0.0432389	0.160452	0.487021	0.301832
GI_4504936-S		KYNU	Homo sapiens kynureninase (L-kynurenine hydrolase) (KYNU), mRNA.	0	1.00236	-1.00839	1.11295	1.4964	2.09531	1.42438	1.6299		0.135755	0	0.143221	0.16911	0.209545	0.164247	0.178123
GI_37540257-S		LOC375693	Homo sapiens similar to Selenoprotein T (LOC375693), mRNA.	0	1.00187	-1.06988	1.30831	2.00544	2.33723	2.16139	2.20554		0.118799	0	0.136372	0.176347	0.195372	0.185289	0.187821
GI_4557730-S		LTBP1	Homo sapiens latent transforming growth factor beta binding protein 1 (LTBP1), mRNA.	0	1.00115	-1.06939	-1.15818	1.86066	3.12198	3.41241	4.02415		0.111882	0.00460065	0	0.156416	0.22177	0.236818	0.268514
GI_42741658-S					1.00113	-1.03563	1.09273	1.47254	2.52108	2.31322	4.23335		0.108063	0	0.112924	0.133075	0.188707	0.177678	0.279554
GI_24307968-S		CYFIP1	Homo sapiens cytoplasmic FMR1 interacting protein 1 (CYFIP1), mRNA.	0	1.00013	1.02666	1.43876	1.50628	1.83345	1.96678	2.08818		0	0.00687228	0.113655	0.131149	0.215924	0.250471	0.281928
GI_34303948-S		MGC27076	Homo sapiens hypothetical protein MGC27076 (MGC27076), mRNA.	0	-1.00009	1.10497	1.21746	2.02735	2.08013	1.70182	1.89563		0	0.131337	0.138356	0.188886	0.192179	0.168575	0.180667
GI_31341948-S		MGC52282	Homo sapiens hypothetical protein MGC52282 (MGC52282), mRNA.	0	-1.00078	-1.12744	1.41908	1.68949	2.20297	5.03019	4.59578		0.00611842	0	0.123012	0.136074	0.160879	0.297451	0.276466
GI_44955928-S		KIAA1078	Homo sapiens KIAA1078 protein (KIAA1078), mRNA.	0	-1.00115	1.04547	1.47908	2.3464	3.14712	1.95996	1.57493		0	0.116551	0.141244	0.190637	0.236236	0.16863	0.146702
GI_4506516-S		RGS2	Homo sapiens regulator of G-protein signalling 2, 24kDa (RGS2), mRNA.	0	-1.00124	-1.06849	1.08656	1.93247	1.66077	2.91308	5.35687		0.00366277	0	0.117381	0.163456	0.148657	0.216868	0.349976
GI_40549399-A					-1.00145	1.09828	1.49583	1.76179	1.77274	2.34409	2.32405		0	0.124943	0.148599	0.164425	0.165077	0.199074	0.197882
GI_31543416-S		PLSCR3	Homo sapiens phospholipid scramblase 3 (PLSCR3), mRNA.	0	-1.00321	1.01568	1.18836	1.5981	2.64453	3.69641	3.73197		0	0.101481	0.11016	0.130757	0.183356	0.23623	0.238017
GI_9507032-S		TERF2IP	Homo sapiens telomeric repeat binding factor 2, interacting protein (TERF2IP), mRNA.	0	-1.00335	1.09069	1.30974	1.53494	2.01812	1.72119	1.84138		0	0.134785	0.148884	0.16338	0.19448	0.175368	0.183104
GI_9951921-S		CIB1	Homo sapiens calcium and integrin binding 1 (calmyrin) (CIB1), mRNA.	0	-1.00402	1.09773	1.12666	1.30251	1.70746	2.65416	2.72887		0	0.126295	0.128034	0.138601	0.162935	0.219823	0.224312
GI_40255093-S					-1.00415	1.04855	1.23367	1.61685	2.03516	1.90389	2.17779		0	0.127967	0.139508	0.163396	0.189473	0.18129	0.198365
GI_4758091-S		CTBS	Homo sapiens chitobiase, di-N-acetyl- (CTBS), mRNA.	0	-1.00698	1.02461	1.40186	2.06358	2.8509	3.01452	3.9122		0	0.100031	0.118606	0.151188	0.189954	0.19801	0.24221
GI_24308333-S		KIAA1838	Homo sapiens KIAA1838 protein (KIAA1838), mRNA.	0	-1.00735	1.07449	1.23255	1.45827	2.02952	2.4417	2.7533		0	0.122217	0.131496	0.144747	0.178284	0.202481	0.220774
GI_16753232-S		TLN1	Homo sapiens talin 1 (TLN1), mRNA.	0	-1.0088	1.09007	1.17278	1.57618	1.77764	2.54239	2.44334		0	0.126019	0.130985	0.155206	0.167302	0.213218	0.207271
GI_37551911-S		CLG	Homo sapiens likely ortholog of mouse common-site lymphoma/leukemia GEF (CLG), mRNA.	0	-1.0093	1.08666	1.25097	1.40375	2.20665	2.41603	2.73031		0	0.122212	0.131793	0.140701	0.187517	0.199726	0.218051
GI_20270211-S		TNKS1BP1	Homo sapiens tankyrase 1 binding protein 1, 182kDa (TNKS1BP1), mRNA.	0	-1.00932	-1.07961	-1.12075	1.39136	2.12057	2.43349	2.31713		0.00863919	0.00318988	0	0.194766	0.251301	0.275562	0.266541
GI_38570137-S					-1.00934	1.11658	1.20255	1.30946	2.05302	1.88795	1.95174		0	0.136475	0.141994	0.148857	0.196591	0.185994	0.190089
GI_11496880-S		ELK1	Homo sapiens ELK1, member of ETS oncogene family (ELK1), mRNA.	0	-1.00953	-1.03963	1.14643	1.54678	1.90104	1.91691	2.63817		0.00209333	0	0.152046	0.179892	0.204532	0.205635	0.255801
GI_7706562-S		LOC51762	Homo sapiens RAB-8b protein (LOC51762), mRNA.	0	-1.01051	-1.05803	-1.075	1.83945	1.62069	1.7399	2.14693		0.00549825	0.0014466	0	0.248494	0.229843	0.240006	0.274712
GI_8923109-S		NDE1	Homo sapiens nudE nuclear distribution gene E homolog 1 (A. nidulans) (NDE1), mRNA.	0	-1.01095	1.02022	1.25787	1.78014	2.14436	1.77	1.59434		0	0.129931	0.145134	0.178543	0.201841	0.177894	0.166657
GI_21361412-S		DNAJB5	Homo sapiens DnaJ (Hsp40) homolog, subfamily B, member 5 (DNAJB5), mRNA.	0	-1.01104	1.03129	1.22913	1.9998	2.12831	2.21164	2.28559		0	0.120477	0.132148	0.17761	0.18519	0.190106	0.194468
GI_34878696-A		LKAP	Homo sapiens limkain b1 (LKAP), transcript variant 2, mRNA.	0	-1.01107	1.00515	1.15198	1.63893	2.19566	2.09031	2.02415		0	0.124669	0.133748	0.163857	0.198282	0.191768	0.187677
GI_12025669-S		ACTN1	Homo sapiens actinin, alpha 1 (ACTN1), mRNA.	0	-1.0113	1.07481	1.43372	1.9872	3.11604	4.03773	4.23774		0	0.0950172	0.111365	0.136575	0.187991	0.229971	0.239081
GI_14249477-S		FLJ14525	Homo sapiens hypothetical protein FLJ14525 (FLJ14525), mRNA.	0	-1.01212	1.03784	1.14575	1.62621	1.97336	2.34624	1.92281		0	0.12713	0.133822	0.163618	0.185147	0.208271	0.182012
GI_20373152-S		MYO18B	Homo sapiens myosin XVIIIB (MYO18B), mRNA.	0	-1.0125	1.15014	1.33094	1.08796	1.91823	3.1512	3.79594		0	0.11684	0.126608	0.113481	0.158337	0.224951	0.259783
GI_41151474-S		PLXNB2	Homo sapiens plexin B2 (PLXNB2), mRNA.	0	-1.01361	-1.06094	1.36888	1.84376	1.88606	2.04795	2.36915		0.00318348	0	0.163428	0.195368	0.198213	0.209102	0.230705
GI_21237729-A		MLC1	Homo sapiens megalencephalic leukoencephalopathy with subcortical cysts 1 (MLC1), transcript variant 1, mRNA.	0	-1.01817	-1.03769	1.11732	3.28228	4.7887	2.51215	1.42404		0.0010647	0	0.117552	0.235646	0.317818	0.193637	0.134283
GI_5902809-I		BMP1	Homo sapiens bone morphogenetic protein 1 (BMP1), transcript variant BMP1-3, mRNA.	0	-1.02036	1.08236	1.71917	1.98502	1.92861	2.87523	3.27893		0	0.110719	0.144251	0.158249	0.155279	0.205123	0.22638
GI_34222247-S		URP2	Homo sapiens UNC-112 related protein 2 (URP2), transcript variant URP2SF, mRNA.	0	-1.0204	1.06887	1.39479	1.83476	2.51065	3.02325	2.95828		0	0.110467	0.1277	0.150963	0.1867	0.213803	0.210367
GI_12707559-A		GABRE	Homo sapiens gamma-aminobutyric acid (GABA) A receptor, epsilon (GABRE), transcript variant 1, mRNA.	0	-1.02095	-1.01188	1.37759	1.71102	1.75468	2.4647	3.2364		0	0.000578802	0.153181	0.174475	0.177263	0.222609	0.271893
GI_21361087-A					-1.02196	1.07133	1.77771	2.48221	2.95797	2.60852	2.15747		0	0.109099	0.145915	0.182633	0.207429	0.189216	0.165708
GI_13376422-S		FLJ23235	Homo sapiens hypothetical protein FLJ23235 (FLJ23235), mRNA.	0	-1.02238	-1.06652	1.52267	2.55687	3.09547	3.37688	3.30174		0.00229527	0	0.134641	0.18842	0.216428	0.231061	0.227154
GI_34147391-S		MGC10471	Homo sapiens hypothetical protein MGC10471 (MGC10471), mRNA.	0	-1.0235	1.02367	1.06377	1.68981	1.88174	2.34944	2.94589		0	0.11975	0.122096	0.158716	0.169944	0.197302	0.232192
GI_27894367-S		NOTCH1	Homo sapiens Notch homolog 1, translocation-associated (Drosophila) (NOTCH1), mRNA.	0	-1.02392	1.03675	1.64381	2.50483	2.86585	2.61434	2.46903		0	0.106891	0.138381	0.183044	0.201771	0.188725	0.181187
GI_19913393-A		SMTN	Homo sapiens smoothelin (SMTN), transcript variant 3, mRNA.	0	-1.02412	-1.0327	1.41334	2.66896	3.10925	2.77926	2.2818		0.000492617	0	0.140378	0.212437	0.237706	0.218768	0.190219
GI_18104977-S		PTPN1	Homo sapiens protein tyrosine phosphatase, non-receptor type 1 (PTPN1), mRNA.	0	-1.02439	1.07419	1.5694	2.5533	2.72678	2.29736	2.50153		0	0.111219	0.137464	0.189608	0.198802	0.176044	0.186864
GI_34222158-S		FLJ10925	Homo sapiens hypothetical protein FLJ10925 (FLJ10925), mRNA.	0	-1.02567	1.08665	1.3479	1.71305	2.07019	2.36397	2.48669		0	0.122649	0.137818	0.15902	0.179757	0.196815	0.20394
GI_18087856-S		NCE2	Homo sapiens NEDD8-conjugating enzyme (NCE2), mRNA.	0	-1.0258	1.0602	1.20641	1.68367	2.69156	4.48047	5.0611		0	0.0933825	0.099928	0.121293	0.166413	0.246496	0.272488
GI_9910225-S		FN5	Homo sapiens FN5 protein (FN5), mRNA.	0	-1.02664	1.04453	1.28991	1.65986	2.03726	2.66829	2.7141		0	0.117856	0.131818	0.15287	0.174345	0.210252	0.212859
GI_39930611-I		KLHL5	Homo sapiens kelch-like 5 (Drosophila) (KLHL5), transcript variant b, mRNA.	0	-1.02734	-1.03829	1.04382	1.37794	1.79206	2.33129	2.50598		0.0007681	0	0.146078	0.169518	0.198572	0.236404	0.24866
GI_21361735-S		RICH1	Homo sapiens RhoGAP interacting with CIP4 homologs 1 (RICH1), mRNA.	0	-1.02747	1.00734	1.08409	1.44413	2.15393	2.08729	1.91525		0	0.128324	0.133164	0.15587	0.200632	0.19643	0.18558
GI_40254821-S					-1.02797	1.04755	1.54736	1.9532	2.09965	2.15143	1.79783		0	0.123802	0.153615	0.177823	0.186558	0.189647	0.168555
GI_24041017-I		UXT	Homo sapiens ubiquitously-expressed transcript (UXT), transcript variant 1, mRNA.	0	-1.02898	1.00736	1.14467	1.52578	1.97663	2.55354	2.13424		0	0.123294	0.131608	0.154683	0.181981	0.216911	0.191523
GI_15147251-S		SH3BP1	Homo sapiens SH3-domain binding protein 1 (SH3BP1), mRNA.	0	-1.03072	1.09843	1.36475	1.59182	2.14469	2.73096	2.63234		0	0.11997	0.134977	0.147771	0.178924	0.211958	0.206401
GI_14149980-S		DKFZp434K2435	Homo sapiens hypothetical protein DKFZp434K2435 (DKFZp434K2435), mRNA.	0	-1.03093	1.04132	-1.0775	1.48237	2.11909	1.63215	1.71857		0.00346796	0.157796	0	0.190643	0.238062	0.201798	0.208234
GI_32490578-A		CRA	Homo sapiens cisplatin resistance associated (CRA), mRNA.	0	-1.03218	1.03808	1.27205	1.59754	1.61409	1.95104	3.30112		0	0.122017	0.135807	0.15499	0.155965	0.175825	0.255396
GI_24430189-S		KRT15	Homo sapiens keratin 15 (KRT15), mRNA.	0	-1.03253	-1.05415	1.47508	2.28478	3.37405	2.60526	2.10184		0.00126203	0	0.14762	0.194879	0.258454	0.213584	0.184201
GI_4503970-S		GDI1	Homo sapiens GDP dissociation inhibitor 1 (GDI1), mRNA.	0	-1.03339	-1.0841	1.18925	1.88933	2.17821	2.12679	2.43492		0.00331628	0	0.148685	0.194473	0.213366	0.210003	0.230156
GI_22748812-S		FLJ31052	Homo sapiens hypothetical protein FLJ31052 (FLJ31052), mRNA.	0	-1.03394	1.02817	1.92358	2.28174	2.13566	1.84615	2.86154		0	0.112804	0.161785	0.181378	0.173387	0.15755	0.213095
GI_21362043-S		MGC11115	Homo sapiens hypothetical protein MGC11115 (MGC11115), mRNA.	0	-1.03646	1.03885	1.19841	1.54121	1.86289	2.15042	2.52756		0	0.125487	0.135135	0.155863	0.175314	0.192699	0.215504
GI_21361610-S		CKIP-1	Homo sapiens CK2 interacting protein 1; HQ0024c protein (CKIP-1), mRNA.	0	-1.03649	1.00816	1.78191	2.12907	2.07587	2.28837	3.36447		0	0.108373	0.149384	0.167785	0.164965	0.176228	0.233265
GI_29728546-S		KIAA0551	Homo sapiens Traf2 and NCK interacting kinase (KIAA0551), mRNA.	0	-1.03664	-1.03056	1.1296	2.60371	2.59515	2.02455	1.63731		0	0.000400689	0.142708	0.239819	0.239254	0.201665	0.176154
GI_4759049-S		RPS6KA3	Homo sapiens ribosomal protein S6 kinase, 90kDa, polypeptide 3 (RPS6KA3), mRNA.	0	-1.03675	1.04047	1.36107	1.90962	2.46141	1.96494	1.7472		0	0.124346	0.143537	0.176374	0.209405	0.179686	0.166651
GI_42662266-S		LOC388783	Homo sapiens similar to hypothetical protein (LOC388783), mRNA.	0	-1.03697	1.13651	1.41749	1.58469	1.71219	2.24183	1.57859		0	0.136756	0.154435	0.164956	0.172978	0.206303	0.164572
GI_30240931-S		EHD1	Homo sapiens EH-domain containing 1 (EHD1), mRNA.	0	-1.03856	1.08997	1.73426	2.035	2.78949	3.73882	3.5357		0	0.100618	0.131074	0.14529	0.180956	0.225832	0.21623
GI_12383061-S		KLC2	Homo sapiens likely ortholog of kinesin light chain 2 (KLC2), mRNA.	0	-1.04009	1.15024	1.20044	1.76949	2.03994	2.08724	1.45944		0	0.137348	0.140495	0.176179	0.193138	0.196103	0.156737
GI_25282468-S		RDH10	Homo sapiens retinol dehydrogenase 10 (all-trans) (RDH10), mRNA.	0	-1.04012	-1.01674	1.64911	2.60853	1.97947	2.43796	3.22069		0	0.0013658	0.157083	0.213125	0.176381	0.203162	0.248883
GI_5032188-S		TP53BP1	Homo sapiens tumor protein p53 binding protein, 1 (TP53BP1), mRNA.	0	-1.04082	-1.03343	1.09122	2.07319	2.55525	2.27379	1.83847		0	0.000491012	0.141726	0.207001	0.239046	0.220337	0.191399
GI_5032056-S		S100A11	Homo sapiens S100 calcium binding protein A11 (calgizzarin) (S100A11), mRNA.	0	-1.04177	1.04249	1.46589	2.31945	2.71851	3.6739	2.43452		0	0.104708	0.125979	0.16886	0.188908	0.236905	0.174641
GI_21361461-S		EHD2	Homo sapiens EH-domain containing 2 (EHD2), mRNA.	0	-1.04296	-1.00212	1.26014	2.5417	3.45259	4.41658	3.81298		0	0.00196947	0.111048	0.172841	0.216761	0.263242	0.234138
GI_41222100-S		KIAA0877	Homo sapiens KIAA0877 protein (KIAA0877), mRNA.	0	-1.04351	-1.12328	1.03131	1.41771	1.73963	2.55902	2.96477		0.00517671	0	0.13983	0.164907	0.1858	0.238977	0.26531
GI_30410804-I		CDCP1	Homo sapiens CUB domain-containing protein 1 (CDCP1), transcript variant 1, mRNA.	0	-1.04357	-1.12046	1.31252	2.32429	2.29753	3.03657	3.33061		0.00427615	0	0.135311	0.19158	0.190092	0.231194	0.247547
GI_38327637-S		CREB3	Homo sapiens cAMP responsive element binding protein 3 (CREB3), mRNA.	0	-1.04513	-1.01011	1.1366	1.4458	2.13428	2.28714	2.52378		0	0.00236839	0.147531	0.168439	0.214996	0.225332	0.241334
GI_13654234-A					-1.04519	-1.0429	1.35223	3.20148	4.64828	3.18807	2.55009		0	0.000113133	0.11887	0.210561	0.282297	0.209896	0.178263
GI_41327768-S					-1.04666	1.06702	1.12204	1.67974	1.72488	2.46313	3.69841		0	0.117198	0.120248	0.151171	0.153674	0.194608	0.263101
GI_42794761-S					-1.04863	-1.10389	1.29858	3.48418	4.00666	2.2446	3.38921		0.00276327	0	0.120136	0.229427	0.255554	0.167442	0.224678
GI_4557881-S		IL2RG	Homo sapiens interleukin 2 receptor, gamma (severe combined immunodeficiency) (IL2RG), mRNA.	0	-1.04899	-1.03721	1.45287	2.00023	2.36349	3.52763	2.86929		0	0.000674199	0.143207	0.174538	0.195331	0.261967	0.224283
GI_17105397-I		WDR1	Homo sapiens WD repeat domain 1 (WDR1), transcript variant 1, mRNA.	0	-1.04974	1.0449	1.7388	2.65509	2.94447	2.77109	2.86181		0	0.10311	0.137268	0.182373	0.196618	0.188083	0.192549
GI_7661563-S		DKFZP434B103	Homo sapiens DKFZP434B103 protein (DKFZP434B103), mRNA.	0	-1.05029	1.00807	1.62445	2.10014	1.62004	1.79595	2.6019		0	0.120709	0.156855	0.184751	0.156596	0.166912	0.214176
GI_7662001-S		EDEM1	Homo sapiens ER degradation enhancer, mannosidase alpha-like 1 (EDEM1), mRNA.	0	-1.05068	1.03094	1.58787	1.7719	2.31909	2.94149	2.38737		0	0.113485	0.143847	0.15388	0.183712	0.217643	0.187434
GI_28416437-S		ARFGAP3	Homo sapiens ADP-ribosylation factor GTPase activating protein 3 (ARFGAP3), mRNA.	0	-1.05108	-1.06919	1.08016	1.26302	2.03232	2.52259	2.44658		0.00123129	0	0.146128	0.158559	0.210862	0.244194	0.239026
GI_7705372-S		EPLIN	Homo sapiens epithelial protein lost in neoplasm beta (EPLIN), mRNA.	0	-1.05163	1.01221	1.32979	1.38889	3.32312	2.43044	1.94006		0	0.116376	0.134283	0.137616	0.246683	0.196346	0.168695
GI_28178854-A		TGIF	Homo sapiens TGFB-induced factor (TALE family homeobox) (TGIF), transcript variant 7, mRNA.	0	-1.05183	-1.07498	1.17191	1.75303	1.86423	1.78321	2.18725		0.0016349	0	0.158705	0.199751	0.207605	0.201883	0.230421
GI_34147648-S		TLE2	Homo sapiens transducin-like enhancer of split 2 (E(sp1) homolog, Drosophila) (TLE2), mRNA.	0	-1.05234	1.00208	1.518	1.8875	1.3635	1.95166	4.80126		0	0.109057	0.136444	0.156059	0.128243	0.159465	0.310733
GI_22749232-S		FLJ35453	Homo sapiens hypothetical protein FLJ35453 (FLJ35453), mRNA.	0	-1.05292	-1.03448	1.07085	1.76964	1.89273	1.94255	2.23548		0	0.00129953	0.149621	0.198852	0.207523	0.211034	0.231671
GI_17105398-A		WDR1	Homo sapiens WD repeat domain 1 (WDR1), transcript variant 2, mRNA.	0	-1.05313	1.14383	1.56291	1.85343	1.78124	1.7642	2.22714		0	0.131937	0.157105	0.174552	0.170217	0.169194	0.196995
GI_38327560-S		STK4	Homo sapiens serine/threonine kinase 4 (STK4), mRNA.	0	-1.0546	-1.05607	1.05164	1.67426	2.76456	2.41446	2.29481		9.46e-05	0	0.136143	0.17636	0.246786	0.224172	0.216444
GI_4507868-S		VASP	Homo sapiens vasodilator-stimulated phosphoprotein (VASP), mRNA.	0	-1.05513	1.04787	2.24348	2.98167	3.03994	2.56041	2.3582		0	0.102274	0.16042	0.19632	0.199154	0.175833	0.165999
GI_21359904-S		SH3GLB1	Homo sapiens SH3-domain GRB2-like endophilin B1 (SH3GLB1), mRNA.	0	-1.05835	-1.09677	1.14041	2.37609	3.8501	3.73324	2.30484		0.00203013	0	0.118201	0.183487	0.261366	0.255192	0.179723
GI_12545403-S		ICAM5	Homo sapiens intercellular adhesion molecule 5, telencephalin (ICAM5), mRNA.	0	-1.05945	-1.00741	1.70868	2.98696	2.67312	2.58642	3.59131		0	0.00275415	0.146495	0.214144	0.197535	0.192946	0.246127
GI_23312365-S		TNFRSF1B	Homo sapiens tumor necrosis factor receptor superfamily, member 1B (TNFRSF1B), mRNA.	0	-1.06135	-1.09206	1.55505	1.06485	1.66719	3.72712	4.59584		0.00169688	0	0.146241	0.119159	0.152436	0.266237	0.31423
GI_19923320-S		KIFC3	Homo sapiens kinesin family member C3 (KIFC3), mRNA.	0	-1.06146	1.05136	1.45691	1.94736	2.33234	2.64166	2.83968		0	0.11336	0.135119	0.161434	0.18209	0.198686	0.20931
GI_24475812-S		MKL1	Homo sapiens megakaryoblastic leukemia (translocation) 1 (MKL1), mRNA.	0	-1.06186	1.05566	1.03694	2.26603	2.0088	1.85412	1.50097		0	0.131575	0.130412	0.206783	0.190799	0.181188	0.159245
GI_20986527-S		MAPK13	Homo sapiens mitogen-activated protein kinase 13 (MAPK13), mRNA.	0	-1.06187	1.11103	1.30608	1.8826	2.18064	3.09866	4.51821		0	0.106159	0.115688	0.143854	0.158415	0.203265	0.272619
GI_20127465-S		HOMER1	Homo sapiens homer homolog 1 (Drosophila) (HOMER1), mRNA.	0	-1.06206	-1.16316	1.46079	2.41327	2.61649	2.30766	2.65674		0.00581956	0	0.151046	0.205875	0.217573	0.199796	0.21989
GI_20555643-S		KIAA1949	Homo sapiens KIAA1949 protein (KIAA1949), mRNA.	0	-1.06419	-1.01044	1.28257	1.90649	1.73778	2.03754	2.32682		0	0.00366508	0.160015	0.202557	0.191053	0.211493	0.231217
GI_42660219-S		LOC400169	Homo sapiens similar to LRRGT00052 (LOC400169), mRNA.	0	-1.06435	-1.02851	2.03944	2.38637	1.80773	2.4999	2.19		0	0.00220146	0.190638	0.211947	0.176406	0.218921	0.199886
GI_13446228-S		MESDC1	Homo sapiens mesoderm development candidate 1 (MESDC1), mRNA.	0	-1.0657	-1.08821	1.09552	1.74785	1.81772	2.46318	2.90551		0.00145288	0	0.140946	0.18305	0.18756	0.229221	0.25777
GI_18426972-S		DRAP1	Homo sapiens DR1-associated protein 1 (negative cofactor 2 alpha) (DRAP1), mRNA.	0	-1.06654	1.04695	1.18118	1.55152	2.0776	3.43529	3.34757		0	0.111006	0.118056	0.137508	0.165139	0.236449	0.231842
GI_16507951-S		CARD11	Homo sapiens caspase recruitment domain family, member 11 (CARD11), mRNA.	0	-1.06663	-1.00186	1.25759	1.69713	1.70808	2.11623	2.18752		0	0.00450898	0.161803	0.192402	0.193165	0.221579	0.226542
GI_36054106-S		BENE	Homo sapiens BENE protein (BENE), mRNA.	0	-1.06868	1.00508	-1.06071	1.40506	2.97149	2.93739	4.46213		0	0.114367	0.000439531	0.136425	0.222814	0.220933	0.305022
GI_21955169-I		SSBP3	Homo sapiens single stranded DNA binding protein 3 (SSBP3), mRNA.	0	-1.07039	-1.01855	1.13375	1.1092	1.74843	3.76024	3.24438		0	0.00316095	0.134401	0.132903	0.171882	0.294555	0.263099
GI_4504750-S		ITGA5	Homo sapiens integrin, alpha 5 (fibronectin receptor, alpha polypeptide) (ITGA5), mRNA.	0	-1.07191	-1.08754	2.02001	1.96817	3.53448	4.23288	2.75642		0.000783069	0	0.155648	0.153051	0.231503	0.266483	0.192532
GI_22547178-S		TRPV2	Homo sapiens transient receptor potential cation channel, subfamily V, member 2 (TRPV2), mRNA.	0	-1.07247	-1.05023	1.25024	1.65607	2.03726	2.73121	2.6698		0	0.00141407	0.147669	0.17347	0.197705	0.241823	0.237919
GI_28559077-A		SMOX	Homo sapiens spermine oxidase (SMOX), transcript variant 3, mRNA.	0	-1.07477	1.03215	1.61829	1.77671	1.55355	3.65524	4.08276		0	0.104472	0.133536	0.141391	0.130326	0.234539	0.255737
GI_42519913-S					-1.08034	1.06826	1.25492	1.65627	2.45457	2.52467	1.85265		0	0.124244	0.135038	0.158246	0.204408	0.208462	0.169602
GI_18426870-S		ASGR1	Homo sapiens asialoglycoprotein receptor 1 (ASGR1), mRNA.	0	-1.08475	-1.01506	1.70482	1.76127	2.47777	3.43378	3.91039		0	0.00371078	0.148528	0.151533	0.189683	0.240584	0.265961
GI_4507812-S		UGDH	Homo sapiens UDP-glucose dehydrogenase (UGDH), mRNA.	0	-1.08603	-1.08745	1.23215	2.10626	4.25718	2.66865	1.66395		8.18e-05	0	0.133565	0.183897	0.307749	0.21628	0.158428
GI_4557234-S		ACADVL	Homo sapiens acyl-Coenzyme A dehydrogenase, very long chain (ACADVL), nuclear gene encoding mitochondrial protein, mRNA.	0	-1.08628	1.01122	1.4207	1.76636	2.08065	2.50786	2.80596		0	0.115817	0.138427	0.157514	0.174868	0.198457	0.214917
GI_18860909-A		SNTB2	Homo sapiens syntrophin, beta 2 (dystrophin-associated protein A1, 59kDa, basic component 2) (SNTB2), transcript variant 2, mRNA.	0	-1.08721	-1.01974	1.14084	1.56379	2.22201	1.68081	1.37632		0	0.00500262	0.165196	0.196555	0.245359	0.205232	0.182656
GI_27481123-S		KIAA1078	Homo sapiens KIAA1078 protein (KIAA1078), mRNA.	0	-1.08772	-1.0084	1.47333	2.86708	3.63197	2.29468	1.80719		0	0.00450843	0.145579	0.224805	0.268284	0.192268	0.164557
GI_13569865-S		TRIM8	Homo sapiens tripartite motif-containing 8 (TRIM8), mRNA.	0	-1.09513	-1.01824	2.023	2.38324	2.64499	2.56297	2.48821		0	0.00435521	0.176615	0.19702	0.211845	0.2072	0.202965
GI_4758643-S		KIF2	Homo sapiens kinesin heavy chain member 2 (KIF2), mRNA.	0	-1.09596	-1.15558	1.00748	2.41389	2.76621	1.62762	1.53491		0.00392527	0	0.142422	0.235025	0.258223	0.183254	0.17715
GI_34365798-S		BET1L	Homo sapiens blocked early in transport 1 homolog (S. cerevisiae) like (BET1L), mRNA.	0	-1.09894	-1.21451	-1.11349	1.62914	2.03628	1.61298	1.78218		0.00952366	0	0.00832454	0.23433	0.267881	0.232999	0.246942
GI_33356153-A		UBE2H	Homo sapiens ubiquitin-conjugating enzyme E2H (UBC8 homolog, yeast) (UBE2H), transcript variant 2, mRNA.	0	-1.10159	-1.08588	1.14407	1.50892	2.58713	3.16857	2.94805		0	0.000930819	0.133034	0.154647	0.218521	0.252965	0.239902
GI_12669906-S		FACL2	Homo sapiens fatty-acid-Coenzyme A ligase, long-chain 2 (FACL2), mRNA.	0	-1.11093	-1.1161	-1.04158	1.85377	2.798	3.06196	3.35007		0.000330782	0	0.00477423	0.19028	0.250777	0.267689	0.286149
GI_4504794-S		ITPR3	Homo sapiens inositol 1,4,5-triphosphate receptor, type 3 (ITPR3), mRNA.	0	-1.11794	1.00854	1.42458	2.36277	2.33913	2.9195	3.2538		0	0.106239	0.127024	0.173897	0.172716	0.201711	0.218413
GI_4758805-S		NFKBIE	Homo sapiens nuclear factor of kappa light polypeptide gene enhancer in B-cells inhibitor, epsilon (NFKBIE), mRNA.	0	-1.14169	1.05323	1.31507	2.06502	2.26941	2.57772	3.53606		0	0.111606	0.12492	0.163053	0.173446	0.189123	0.237852
GI_5031946-S		NIT1	Homo sapiens nitrilase 1 (NIT1), mRNA.	0	-1.15423	-1.08654	1.42915	2.16479	1.88481	2.09749	2.49422		0	0.00425489	0.162382	0.208621	0.191023	0.204391	0.229328
GI_17158002-S		ANTXR2	Homo sapiens anthrax toxin receptor 2 (ANTXR2), mRNA.	0	-1.17051	-1.20732	1.01069	2.07291	2.3404	2.93632	3.59402		0.00204199	0	0.123033	0.181955	0.196792	0.229848	0.26633
GI_38201691-S		RASA3	Homo sapiens RAS p21 protein activator 3 (RASA3), mRNA.	0	-1.17561	-1.10297	1.14976	2.48407	2.56136	2.14405	2.45066		0	0.00433894	0.138906	0.218611	0.223228	0.1983	0.216615
GI_23312372-S		TNFRSF1A	Homo sapiens tumor necrosis factor receptor superfamily, member 1A (TNFRSF1A), mRNA.	0	-1.17684	-1.09095	1.87755	2.20011	3.29425	3.57721	2.3417		0	0.00445943	0.15858	0.175327	0.232133	0.246824	0.182678
GI_23238206-S		TNFRSF21	Homo sapiens tumor necrosis factor receptor superfamily, member 21 (TNFRSF21), mRNA.	0	-1.20167	-1.31781	1.67791	3.2518	1.77485	2.60963	2.30675		0.00633765	0	0.163467	0.249349	0.168757	0.214308	0.197781
GI_42794611-S					-1.28541	-1.34166	-1.14037	1.35296	2.24294	1.51814	1.34796		0.00465365	0	0.0166546	0.222951	0.296587	0.236618	0.222537
GI_31982886-S		GATA2	Homo sapiens GATA binding protein 2 (GATA2), mRNA.	0	-1.34654	-1.20725	2.26603	3.20973	3.18192	3.05319	2.5639		0	0.00658684	0.170833	0.21546	0.214144	0.208057	0.184919
GI_34485718-S		E2F2	Homo sapiens E2F transcription factor 2 (E2F2), mRNA.	0	1.23633	1.36892	-1.85783	-2.47195	-2.88049	-2.40521	-1.82495		0.363412	0.375116	0.0902759	0.0360638	0	0.0419553	0.0931775
GI_19923535-S		ERMAP	Homo sapiens erythroblast membrane-associated protein (ERMAP), mRNA.	0	1.23244	1.13302	-1.80092	-3.21525	-2.43231	-2.23452	-3.24068		0.36887	0.360672	0.118728	0.00209683	0.0666612	0.0829716	0
GI_22749454-S		MGC33993	Homo sapiens hypothetical protein MGC33993 (MGC33993), mRNA.	0	1.1601	1.05793	-1.25583	-1.7653	-2.02759	-2.06764	-2.25136		0.396228	0.384361	0.115627	0.0564545	0.0259906	0.0213388	0
GI_31543639-S		SLC40A1	Homo sapiens solute carrier family 40 (iron-regulated transporter), member 1 (SLC40A1), mRNA.	0	1.08328	-1.16295	-2.48697	-2.64446	-2.64555	-2.58341	-2.25218		0.639963	0.254453	0.0272177	0.000188153	0	0.0106657	0.0675126
GI_22779869-S		LOC149420	Homo sapiens casein kinase (LOC149420), mRNA.	0	1.07042	-1.06195	-2.16475	-1.91856	-1.33513	-1.64769	-1.7226		0.50764	0.173043	0	0.0386294	0.130177	0.0811323	0.069378
GI_33519477-S		EIF1A	Homo sapiens eukaryotic translation initiation factor 1A (EIF1A), mRNA.	0	1.06448	1.07008	-1.14854	-1.91463	-1.85166	-2.15646	-2.71391		0.332994	0.333487	0.137958	0.0704414	0.0759909	0.0491288	0
GI_34147700-S		MGC23280	Homo sapiens hypothetical protein MGC23280 (MGC23280), mRNA.	0	1.04816	-1.01363	-1.6137	-2.03843	-1.73282	-1.70813	-1.548		0.545095	0.180982	0.0750088	0	0.0539716	0.0583324	0.0866106
GI_25121964-S		HOXB8	Homo sapiens homeo box B8 (HOXB8), mRNA.	0	1.04804	-1.02138	-1.1466	-2.68348	-2.4044	-2.011	-2.50667		0.463032	0.206245	0.190706	0	0.0346298	0.0834465	0.0219405
GI_15011921-S		DKC1	Homo sapiens dyskeratosis congenita 1, dyskerin (DKC1), mRNA.	0	1.04724	-1.09842	-1.37545	-1.80995	-1.31895	-1.87311	-2.04641		0.528846	0.162054	0.114697	0.0404221	0.124356	0.0296251	0
GI_37550602-S		LOC200916	Homo sapiens similar to RIKEN cDNA 3110001N18 (LOC200916), mRNA.	0	1.04044	-1.13952	-1.64252	-1.46041	-1.68749	-2.30565	-2.48069		0.457945	0.174428	0.109009	0.132694	0.10316	0.0227644	0
GI_35038563-S		KIAA0922	Homo sapiens KIAA0922 protein (KIAA0922), mRNA.	0	1.03676	1.01268	-1.83702	-1.74206	-1.86367	-2.06216	-2.20219		0.417517	0.414413	0.047072	0.0593123	0.0436361	0.01805	0
GI_7656889-A		REPIN1	Homo sapiens replication initiator 1 (REPIN1), mRNA.	0	1.02976	-1.04652	-1.82699	-3.101	-2.4713	-2.14273	-1.64831		0.393409	0.195667	0.121336	0	0.0599719	0.0912646	0.138353
GI_9910179-S		ACN9	Homo sapiens ACN9 homolog (S. cerevisiae) (ACN9), mRNA.	0	1.02669	-1.1603	-1.27941	-1.75721	-2.20413	-1.97642	-2.12258		0.54249	0.17527	0.15527	0.075043	0	0.0382344	0.0136926
GI_37694064-A		EBAG9	Homo sapiens estrogen receptor binding site associated, antigen, 9 (EBAG9), transcript variant 2, mRNA.	0	1.02536	-1.0024	-1.62296	-2.42961	-1.42125	-1.77195	-1.85535		0.435732	0.179997	0.101732	0	0.127171	0.0829424	0.0724246
GI_38455403-S		KLF1	Homo sapiens Kruppel-like factor 1 (erythroid) (KLF1), mRNA.	0	1.02291	-1.04706	-1.99003	-2.38942	-2.38769	-2.52734	-2.40802		0.595206	0.248171	0.0900809	0.0231232	0.0234131	0	0.020005
GI_17978518-S		VPS26	Homo sapiens vacuolar protein sorting 26 (yeast) (VPS26), mRNA.	0	1.01977	-1.06879	-1.31358	-1.91381	-1.70508	-2.13048	-1.90137		0.53394	0.179946	0.138457	0.0367229	0.0721022	0	0.0388316
GI_21359927-S		ST6GalNAcI	Homo sapiens GalNAc alpha-2, 6-sialyltransferase I, long form (ST6GalNAcI), mRNA.	0	1.01885	-1.07092	-1.55811	-2.00405	-1.87527	-1.84549	-1.80847		0.618828	0.191023	0.0912898	0	0.0263623	0.0324593	0.0400379
GI_11141898-S		NIF3L1	Homo sapiens NIF3 NGG1 interacting factor 3-like 1 (S. pombe) (NIF3L1), mRNA.	0	1.01557	-1.09414	-1.56274	-1.92547	-1.99909	-2.02202	-1.73623		0.628903	0.192107	0.095088	0.0199879	0.00474571	0	0.0591684
GI_16950590-A		MRPS12	Homo sapiens mitochondrial ribosomal protein S12 (MRPS12), nuclear gene encoding mitochondrial protein, transcript variant 3, mRNA.	0	1.01477	1.04699	-1.45671	-2.11273	-1.68663	-1.53026	-1.52975		0.366442	0.370216	0.076864	0	0.0499253	0.0682468	0.068306
GI_39725633-S		LARP	Homo sapiens likely ortholog of mouse la related protein (LARP), mRNA.	0	1.01446	-1.08587	-1.21719	-1.81427	-2.10932	-1.62955	-2.17846		0.512588	0.175403	0.154322	0.0584662	0.0110999	0.0881214	0
GI_12232478-S		ARV1	Homo sapiens likely ortholog of yeast ARV1 (ARV1), mRNA.	0	1.01427	-1.04436	-1.33957	-2.38688	-2.61258	-2.065	-2.09306		0.467326	0.202067	0.164029	0.0290814	0	0.0705564	0.0669406
GI_7705739-S		POLR1D	Homo sapiens polymerase (RNA) I polypeptide D, 16kDa (POLR1D), mRNA.	0	1.01262	-1.08645	-1.40593	-1.5536	-1.56321	-2.12294	-1.95076		0.506528	0.167438	0.115828	0.0919723	0.0904198	0	0.0278137
GI_6806888-S		HSF2	Homo sapiens heat shock transcription factor 2 (HSF2), mRNA.	0	1.01002	-1.04479	-1.65348	-1.66603	-1.4339	-2.19344	-2.10971		0.51151	0.18341	0.0862176	0.0842141	0.121279	0	0.0133698
GI_14150140-S		MGC13096	Homo sapiens hypothetical protein MGC13096 (MGC13096), mRNA.	0	1.00748	1.02648	-1.32786	-1.8142	-1.73903	-1.92009	-2.47714		0.345161	0.347044	0.11384	0.0656665	0.0731118	0.0551774	0
GI_31711991-S		DLAT	Homo sapiens dihydrolipoamide S-acetyltransferase (E2 component of pyruvate dehydrogenase complex) (DLAT), mRNA.	0	1.00631	-1.0612	-1.35291	-1.84852	-1.78126	-2.1093	-1.80307		0.535775	0.180235	0.130073	0.0448449	0.056412	0	0.0526603
GI_20544152-A		CBX3	Homo sapiens chromobox homolog 3 (HP1 gamma homolog, Drosophila) (CBX3), transcript variant 1, mRNA.	0	1.00589	-1.13458	-1.30597	-1.95927	-1.84145	-2.04727	-1.70023		0.570898	0.17066	0.138612	0.0164552	0.0384848	0	0.0648909
GI_20127469-S		EEF1E1	Homo sapiens eukaryotic translation elongation factor 1 epsilon 1 (EEF1E1), mRNA.	0	1.00084	-1.10324	-1.51606	-2.0076	-1.86364	-2.09679	-2.04138		0.613435	0.196757	0.115004	0.0176611	0.0461699	0	0.0109727
GI_37546867-S		KIAA0007	Homo sapiens KIAA0007 protein (KIAA0007), mRNA.	0	-1.00009	-1.02968	-1.59439	-1.61265	-1.63746	-2.33636	-2.89313		0.232327	0.228696	0.159391	0.157149	0.154105	0.068331	0
GI_37563604-S		LOC150223	Homo sapiens hypothetical protein LOC150223 (LOC150223), mRNA.	0	-1.00428	-1.03282	-1.72924	-2.55966	-1.93965	-2.20496	-2.13144		0.292608	0.287239	0.156224	0	0.11664	0.0667283	0.0805603
GI_8923576-S		PAK1IP1	Homo sapiens PAK1 interacting protein 1 (PAK1IP1), mRNA.	0	-1.00542	-1.13992	-1.54068	-1.90501	-1.747	-2.10926	-2.79336		0.244492	0.2261	0.171298	0.121478	0.143084	0.0935473	0
GI_13376877-S		PRR3	Homo sapiens proline-rich polypeptide 3 (PRR3), mRNA.	0	-1.00724	-1.01852	-1.96036	-2.04353	-1.76544	-2.02231	-2.03343		0.422309	0.41771	0.0338941	0	0.113327	0.00864613	0.00411411
GI_18860914-S		XK	Homo sapiens Kell blood group precursor (McLeod phenotype) (XK), mRNA.	0	-1.00781	-1.07294	-1.26648	-1.97997	-1.92806	-2.11626	-2.09711		0.331356	0.311886	0.25403	0.0407421	0.0562601	0	0.00572618
GI_13376678-S		FLJ13909	Homo sapiens hypothetical protein FLJ13909 (FLJ13909), mRNA.	0	-1.00955	1.02482	-1.44239	-2.07588	-2.11956	-2.23353	-1.97356		0.210847	0.561293	0.136285	0.0271572	0.019634	0	0.0447837
GI_28559062-A		DNMT3B	Homo sapiens DNA (cytosine-5-)-methyltransferase 3 beta (DNMT3B), transcript variant 3, mRNA.	0	-1.01079	-1.26228	-1.51329	-1.63942	-1.84935	-2.17527	-2.61841		0.256806	0.216632	0.176535	0.156387	0.122851	0.0707884	0
GI_12963480-S		MGC5560	Homo sapiens hypothetical protein MGC5560 (MGC5560), mRNA.	0	-1.01297	-1.05675	-1.22225	-1.66815	-2.05188	-2.3867	-1.97339		0.257503	0.249297	0.218274	0.13469	0.0627617	0	0.0774734
GI_42476122-S					-1.01352	-1.07376	-1.35775	-1.50211	-1.80697	-2.08854	-1.9357		0.279847	0.264165	0.19024	0.15266	0.0732994	0	0.0397886
GI_34328082-S		SLC10A4	Homo sapiens solute carrier family 10 (sodium/bile acid cotransporter family), member 4 (SLC10A4), mRNA.	0	-1.01713	-1.09734	-1.76458	-2.24238	-2.14396	-2.32717	-2.91915		0.274765	0.263178	0.166789	0.0977662	0.111984	0.085517	0
GI_33383234-A		MCM10	Homo sapiens MCM10 minichromosome maintenance deficient 10 (S. cerevisiae) (MCM10), transcript variant 2, mRNA.	0	-1.01762	-1.09576	-1.65966	-1.54798	-2.03131	-2.66738	-2.56884		0.271203	0.258357	0.165659	0.184018	0.104563	0	0.0161994
GI_23397426-S		NSAP1	Homo sapiens NS1-associated protein 1 (NSAP1), mRNA.	0	-1.01924	-1.04249	-1.392	-1.71598	-1.41693	-1.95511	-2.15811		0.258428	0.253152	0.173843	0.100326	0.168185	0.0460653	0
GI_34850073-S		CGI-150	Homo sapiens CGI-150 protein (CGI-150), mRNA.	0	-1.02136	-1.22431	-1.43363	-2.17503	-2.06004	-2.14417	-2.54091		0.292959	0.25383	0.213476	0.0705379	0.0927081	0.0764888	0
GI_7706199-S		LOC51337	Homo sapiens mesenchymal stem cell protein DSCD75 (LOC51337), mRNA.	0	-1.02507	1.04022	-1.34056	-2.00689	-1.61758	-1.80007	-1.75497		0.177119	0.549692	0.120204	0	0.0702309	0.0373097	0.0454448
GI_19913344-S		SLBP	Homo sapiens stem-loop (histone) binding protein (SLBP), mRNA.	0	-1.02628	1.00225	-1.7538	-1.52588	-1.86947	-2.27579	-2.40879		0.197395	0.487031	0.0935189	0.126061	0.0770047	0.018989	0
GI_16554613-S		MRPS17	Homo sapiens mitochondrial ribosomal protein S17 (MRPS17), nuclear gene encoding mitochondrial protein, mRNA.	0	-1.03068	-1.09405	-1.45683	-1.91224	-2.22105	-2.42483	-2.63493		0.282942	0.271765	0.207782	0.12746	0.0729948	0.0370554	0
GI_33356548-S		MCM3	Homo sapiens MCM3 minichromosome maintenance deficient 3 (S. cerevisiae) (MCM3), mRNA.	0	-1.03358	1.00884	-1.32891	-1.66294	-1.87029	-2.09225	-1.95177		0.185249	0.542636	0.133571	0.0751225	0.038839	0	0.0245822
GI_11863164-S		TPT	Homo sapiens trans-prenyltransferase (TPT), mRNA.	0	-1.0337	-1.10603	-1.26972	-1.57138	-1.80376	-2.33204	-2.22993		0.26083	0.2463	0.213415	0.152813	0.10613	0	0.0205137
GI_34303916-S		FLJ23322	Homo sapiens hypothetical protein FLJ23322 (FLJ23322), mRNA.	0	-1.0339	1.00882	-1.4074	-2.64018	-2.22994	-2.12545	-1.91021		0.197259	0.448115	0.151391	0	0.0503794	0.0632112	0.0896441
GI_22547132-S		MRPL34	Homo sapiens mitochondrial ribosomal protein L34 (MRPL34), nuclear gene encoding mitochondrial protein, mRNA.	0	-1.03514	-1.04874	-1.98562	-3.0511	-2.2331	-1.84118	-1.45035		0.231388	0.229827	0.122293	0	0.0938883	0.138872	0.183731
GI_24431998-S		DCLRE1B	Homo sapiens DNA cross-link repair 1B (PSO2 homolog, S. cerevisiae) (DCLRE1B), mRNA.	0	-1.03585	-1.27048	-2.25423	-1.61874	-1.49523	-2.22466	-2.20294		0.331308	0.267506	0	0.172806	0.20639	0.00804188	0.0139482
GI_29789113-S		KIAA1322	Homo sapiens KIAA1322 protein (KIAA1322), mRNA.	0	-1.03833	-1.0688	-1.88917	-2.3273	-1.88637	-1.87867	-1.83252		0.294962	0.28799	0.10026	0	0.100901	0.102662	0.113225
GI_38679910-S					-1.03883	-1.1293	-1.54683	-1.8403	-1.65843	-1.75857	-2.15925		0.281285	0.258571	0.15375	0.0800716	0.125731	0.100592	0
GI_37550520-S		LOC131076	Homo sapiens similar to CG15881-PB (LOC131076), mRNA.	0	-1.03885	-1.24446	-1.63336	-2.07752	-2.09136	-2.03735	-3.1993		0.238121	0.215459	0.172596	0.123641	0.122115	0.128068	0
GI_37577165-I		LIAS	Homo sapiens lipoic acid synthetase (LIAS), transcript variant 1, nuclear gene encoding mitochondrial protein, mRNA.	0	-1.03896	-1.18254	-1.46645	-2.14707	-1.82343	-1.83664	-1.93177		0.307584	0.267729	0.188923	0	0.089834	0.086168	0.0597622
GI_14589952-S		POLR2H	Homo sapiens polymerase (RNA) II (DNA directed) polypeptide H (POLR2H), mRNA.	0	-1.03908	-1.14771	-1.36255	-1.701	-1.68765	-1.69176	-2.04116		0.277032	0.247	0.187607	0.094039	0.0977292	0.0965931	0
GI_31377795-S		MTMR4	Homo sapiens myotubularin related protein 4 (MTMR4), mRNA.	0	-1.04071	-1.07532	-2.00978	-2.19518	-1.6721	-1.65599	-1.95524		0.306882	0.297681	0.0492841	0	0.139045	0.143327	0.0637802
GI_31317237-S		FRAT2	Homo sapiens frequently rearranged in advanced T-cell lymphomas 2 (FRAT2), mRNA.	0	-1.04481	-1.12411	-2.91751	-2.41638	-1.93721	-1.92294	-1.9223		0.262382	0.251271	0	0.070212	0.137349	0.139348	0.139438
GI_38202242-S		YARS	Homo sapiens tyrosyl-tRNA synthetase (YARS), mRNA.	0	-1.04554	-1.07894	-1.15329	-1.78847	-2.01448	-2.24055	-2.18061		0.285754	0.277767	0.259988	0.108102	0.054057	0	0.0143314
GI_22749102-S		FLJ36175	Homo sapiens hypothetical protein FLJ36175 (FLJ36175), mRNA.	0	-1.04708	-1.17959	-1.51687	-2.14767	-1.67519	-2.05049	-1.92935		0.315587	0.27759	0.180877	0	0.135481	0.0278642	0.062601
GI_22001416-S		GEMIN5	Homo sapiens gem (nuclear organelle) associated protein 5 (GEMIN5), mRNA.	0	-1.04908	-1.03942	-1.46906	-1.5148	-1.5481	-1.81385	-2.07846		0.25502	0.257415	0.150974	0.139643	0.131393	0.0655547	0
GI_13129095-S		MGC5528	Homo sapiens defective in sister chromatid cohesion homolog 1 (S. cerevisiae) (MGC5528), mRNA.	0	-1.04915	-1.14362	-1.40769	-1.63008	-1.62634	-2.08971	-1.96329		0.279863	0.254455	0.183433	0.123621	0.124627	0	0.0340013
GI_34147483-S		MGC4562	Homo sapiens hypothetical protein MGC4562 (MGC4562), mRNA.	0	-1.04981	1.00993	-1.47369	-2.13825	-2.08686	-2.0945	-2.09797		0.216107	0.625059	0.131946	0	0.0102034	0.00868658	0.0079982
GI_6631103-S		EI24	Homo sapiens etoposide induced 2.4 mRNA (EI24), mRNA.	0	-1.05123	-1.11948	-1.38411	-1.87399	-1.94604	-2.12492	-2.0647		0.324382	0.303763	0.223812	0.0758092	0.0540421	0	0.018192
GI_17402918-A		WNT5B	Homo sapiens wingless-type MMTV integration site family, member 5B (WNT5B), transcript variant 2, mRNA.	0	-1.05292	1.11144	-1.76398	-2.15368	-2.47168	-2.37296	-2.54606		0.227177	0.55648	0.118991	0.0596996	0.0113159	0.0263369	0
GI_39979635-S					-1.05394	-1.2152	-1.70717	-1.65359	-1.6241	-1.95463	-2.30872		0.270211	0.235484	0.129542	0.14108	0.14743	0.0762523	0
GI_37550558-S		SR140	Homo sapiens U2-associated SR140 protein (SR140), mRNA.	0	-1.05404	-1.06349	-1.59513	-2.67084	-1.97833	-1.96918	-1.69932		0.242561	0.241143	0.161383	0	0.103895	0.105267	0.145752
GI_4505054-S		LYN	Homo sapiens v-yes-1 Yamaguchi sarcoma viral related oncogene homolog (LYN), mRNA.	0	-1.056	-1.1538	-1.75033	-2.51156	-1.66079	-1.50072	-2.11234		0.249437	0.232678	0.130451	0	0.145795	0.173227	0.0684129
GI_39725941-S					-1.05613	-1.05311	-1.69725	-1.43817	-1.60632	-1.61758	-2.05232		0.259063	0.259847	0.0923367	0.159713	0.115985	0.113055	0
GI_4753158-S		GTF3A	Homo sapiens general transcription factor IIIA (GTF3A), mRNA.	0	-1.05691	-1.18262	-1.34602	-1.58384	-2.32808	-2.26284	-2.17683		0.291592	0.262754	0.225273	0.170719	0	0.014965	0.0346964
GI_5729815-S		CUGBP2	Homo sapiens CUG triplet repeat, RNA binding protein 2 (CUGBP2), mRNA.	0	-1.05947	-1.02945	-1.26785	-2.15385	-2.53024	-2.45183	-2.07914		0.28615	0.291991	0.245608	0.0732304	0	0.0152556	0.0877645
GI_32528300-S		EPHB4	Homo sapiens EphB4 (EPHB4), mRNA.	0	-1.06178	-1.11756	-1.98677	-2.83168	-2.93544	-2.22053	-2.53092		0.319552	0.310038	0.161796	0.0176958	0	0.121927	0.0689912
GI_7662127-S		ZNF450	Homo sapiens zinc finger protein 450 (ZNF450), mRNA.	0	-1.06186	-1.11373	-1.99774	-1.53398	-1.47251	-1.70843	-2.01438		0.297848	0.281627	0.00520207	0.150218	0.169439	0.0956663	0
GI_6912707-S		TIMM10	Homo sapiens translocase of inner mitochondrial membrane 10 homolog (yeast) (TIMM10), mRNA.	0	-1.06226	1.00923	-1.62198	-1.87948	-1.49096	-1.85094	-2.10605		0.181848	0.542737	0.084335	0.0394737	0.107161	0.0444461	0
GI_45439340-S					-1.06249	-1.14727	-1.22149	-1.67661	-2.11905	-2.31523	-2.10195		0.274572	0.255991	0.239724	0.13997	0.0429971	0	0.0467463
GI_42659207-S		LOC401505	Homo sapiens LOC401505 (LOC401505), mRNA.	0	-1.06754	-1.09757	-1.46805	-1.7518	-1.40437	-1.76683	-2.0208		0.267122	0.258706	0.154891	0.0753779	0.172735	0.0711675	0
GI_40353771-S					-1.06856	-1.19204	-1.24814	-1.54228	-2.05886	-1.82698	-2.53181		0.23397	0.214226	0.205256	0.158223	0.0756242	0.112701	0
GI_4506752-S		RUVBL1	Homo sapiens RuvB-like 1 (E. coli) (RUVBL1), mRNA.	0	-1.06987	-1.06133	-1.14832	-1.55702	-2.31388	-2.07904	-2.25535		0.263989	0.2658	0.247341	0.160613	0	0.0498358	0.012422
GI_42476027-S					-1.07024	-1.02342	-1.20893	-1.55147	-1.98584	-2.12848	-2.07317		0.27431	0.286448	0.238362	0.14957	0.0369738	0	0.014337
GI_10835168-S		SLC11A2	Homo sapiens solute carrier family 11 (proton-coupled divalent metal ion transporters), member 2 (SLC11A2), mRNA.	0	-1.07154	-1.16612	-2.04342	-2.62579	-2.24854	-1.98495	-1.59673		0.275409	0.258648	0.103193	0	0.066848	0.113555	0.182347
GI_17865798-A		BLP2	Homo sapiens BBP-like protein 2 (BLP2), transcript variant 2, mRNA.	0	-1.07269	-1.23602	-2.41531	-1.68341	-1.59225	-1.7502	-1.64978		0.24378	0.214124	0	0.132891	0.149443	0.120764	0.138997
GI_18104972-A		PTP4A2	Homo sapiens protein tyrosine phosphatase type IVA, member 2 (PTP4A2), transcript variant 3, mRNA.	0	-1.07529	-1.36758	-1.31133	-1.87331	-1.95446	-2.10456	-2.25698		0.306506	0.230693	0.245282	0.099517	0.0784684	0.0395333	0
GI_42658224-S		LOC392634	Homo sapiens similar to Neurogenic locus notch homolog protein 1 precursor (Notch 1) (Motch A) (mT14) (p300) (LOC392634), mRNA.	0	-1.07621	-1.1509	-1.55483	-1.67439	-2.34226	-2.39647	-2.03665		0.290577	0.274139	0.185237	0.158924	0.0119307	0	0.0791929
GI_18490990-S		TOPK	Homo sapiens T-LAK cell-originated protein kinase (TOPK), mRNA.	0	-1.08144	-1.15461	-1.49214	-1.99987	-2.07655	-3.06794	-2.40078		0.24219	0.233269	0.192118	0.130217	0.120868	0	0.0813384
GI_6912279-S		AHSA1	Homo sapiens AHA1, activator of heat shock 90kDa protein ATPase homolog 1 (yeast) (AHSA1), mRNA.	0	-1.08164	-1.08628	-1.41744	-1.66254	-1.54071	-1.70682	-2.05215		0.254228	0.253012	0.166264	0.10206	0.133974	0.0904613	0
GI_13124772-S		LOC51236	Homo sapiens brain protein 16 (LOC51236), mRNA.	0	-1.08195	-1.09592	-1.39179	-2.96429	-2.38679	-2.37477	-2.78142		0.282079	0.279986	0.235648	0	0.0865412	0.0883426	0.027404
GI_22027479-S		POGK	Homo sapiens pogo transposable element with KRAB domain (POGK), mRNA.	0	-1.08233	-1.24882	-2.43137	-1.57477	-1.27043	-1.51744	-1.89562		0.224885	0.197131	0	0.142794	0.193528	0.152353	0.089309
GI_42658582-S		LOC402587	Homo sapiens hypothetical gene supported by BX537645 (LOC402587), mRNA.	0	-1.08326	-1.21891	-1.45001	-1.7146	-1.90963	-2.00618	-1.9413		0.33939	0.289504	0.204523	0.107223	0.0355026	0	0.0238568
GI_19924136-S		RAD54L	Homo sapiens RAD54-like (S. cerevisiae) (RAD54L), mRNA.	0	-1.08436	-1.31281	-1.62962	-1.30024	-1.69137	-2.17778	-2.04016		0.272801	0.215804	0.136761	0.218941	0.121357	0	0.034335
GI_42560245-I		POLR1C	Homo sapiens polymerase (RNA) I polypeptide C, 30kDa (POLR1C), transcript variant 1, mRNA.	0	-1.09205	-1.14512	-2.38191	-1.43983	-1.38231	-1.64062	-2.09679		0.234744	0.225086	0	0.171452	0.181919	0.134909	0.0518905
GI_7705623-S		CGI-130	Homo sapiens CGI-130 protein (CGI-130), mRNA.	0	-1.09633	-1.24913	-1.29574	-1.57968	-2.22638	-2.0915	-1.8482		0.269207	0.232806	0.221703	0.154061	0	0.0321313	0.0900923
GI_5032046-S		RPP20	Homo sapiens POP7 (processing of precursor, S. cerevisiae) homolog (RPP20), mRNA.	0	-1.0968	-1.0146	-2.06715	-1.64503	-1.27328	-1.59043	-1.60833		0.232452	0.252143	0	0.101121	0.190175	0.114199	0.109911
GI_5803004-S		DIPA	Homo sapiens hepatitis delta antigen-interacting protein A (DIPA), mRNA.	0	-1.09755	-1.05367	-1.63772	-2.71136	-2.59462	-2.05532	-1.53536		0.256408	0.26338	0.170584	0	0.0185478	0.104233	0.186847
GI_4758813-S		NMI	Homo sapiens N-myc (and STAT) interactor (NMI), mRNA.	0	-1.09866	-1.38996	-1.2607	-1.80166	-2.08359	-2.01559	-2.12652		0.330613	0.236916	0.278494	0.104492	0.0138063	0.0356795	0
GI_18641280-A		RFP	Homo sapiens ret finger protein (RFP), transcript variant beta, mRNA.	0	-1.10001	-1.15325	-1.61672	-2.16946	-1.92424	-1.59108	-1.69361		0.271582	0.258064	0.140365	0	0.0622736	0.146876	0.120839
GI_19743810-S		TBK1	Homo sapiens TANK-binding kinase 1 (TBK1), mRNA.	0	-1.10013	-1.07418	-2.18304	-2.31326	-2.03433	-2.2449	-1.69575		0.341992	0.349307	0.0367104	0	0.0786348	0.0192728	0.174083
GI_40788008-S					-1.10023	-1.10134	-1.12946	-2.07295	-2.07583	-1.98664	-1.92587		0.310851	0.310496	0.301539	0.000917098	0	0.0284171	0.0477803
GI_12751490-S		FLJ12439	Homo sapiens hypothetical protein FLJ12439 (FLJ12439), mRNA.	0	-1.10148	-1.22877	-2.17283	-1.97456	-2.03039	-2.3746	-2.38581		0.374196	0.33711	0.0620521	0.119821	0.103554	0.00326761	0
GI_24308449-S		LOC152217	Homo sapiens hypothetical protein BC007882 (LOC152217), mRNA.	0	-1.10506	-1.12109	-1.61875	-1.70754	-2.01558	-1.58377	-1.73794		0.282828	0.27785	0.123265	0.0956839	0	0.134131	0.086243
GI_21361349-S		SDCCAG3	Homo sapiens serologically defined colon cancer antigen 3 (SDCCAG3), mRNA.	0	-1.10514	-1.00448	-1.28217	-2.09196	-2.08027	-1.8417	-1.8837		0.294195	0.324204	0.241417	0	0.00348658	0.0746094	0.0620879
GI_13899316-S		SH3BGRL2	Homo sapiens SH3 domain binding glutamic acid-rich protein like 2 (SH3BGRL2), mRNA.	0	-1.10644	-1.07928	-1.36706	-2.01	-1.90731	-1.91298	-1.88484		0.322459	0.332154	0.22945	0	0.0366469	0.0346223	0.0446683
GI_42657442-S		ZNF450	Homo sapiens zinc finger protein 450 (ZNF450), mRNA.	0	-1.1069	-1.13874	-2.43454	-1.72737	-1.59737	-1.79153	-2.27476		0.267099	0.260694	0	0.142272	0.168426	0.129364	0.0321458
GI_18375537-A		TREX2	Homo sapiens three prime repair exonuclease 2 (TREX2), transcript variant 5, mRNA.	0	-1.1098	-1.09283	-1.19905	-1.51149	-2.03662	-2.16692	-1.95744		0.258193	0.262337	0.236394	0.160085	0.0318266	0	0.0511644
GI_41350329-S					-1.11269	-1.2176	-1.81695	-2.49284	-2.37564	-1.9646	-1.31727		0.267872	0.247509	0.131183	0	0.0227472	0.102526	0.228164
GI_31377836-S		FLJ21901	Homo sapiens hypothetical protein FLJ21901 (FLJ21901), mRNA.	0	-1.11289	-1.24182	-1.42932	-2.38834	-1.73753	-2.01141	-1.2499		0.229929	0.206685	0.172885	0	0.117323	0.0679501	0.205229
GI_37551274-S		LOC375489	Homo sapiens LOC375489 (LOC375489), mRNA.	0	-1.11574	-1.15916	-1.92509	-2.42552	-2.09839	-1.98336	-2.02172		0.308209	0.297991	0.117756	0	0.0769784	0.104047	0.0950185
GI_13386483-S		THAP7	Homo sapiens THAP domain containing 7 (THAP7), mRNA.	0	-1.11595	-1.14347	-2.17915	-2.07353	-1.6419	-1.81059	-1.74314		0.299802	0.292044	0	0.0297847	0.151494	0.103927	0.122948
GI_23346417-S		MINA53	Homo sapiens myc-induced nuclear antigen, 53 kDa (MINA53), transcript variant 2, mRNA.	0	-1.11915	-1.15967	-1.71454	-2.19714	-1.60971	-1.90874	-2.26494		0.295254	0.284815	0.141829	0.0174694	0.168844	0.0917883	0
GI_5209326-S		AMD1	Homo sapiens adenosylmethionine decarboxylase 1 (AMD1), mRNA.	0	-1.11956	-1.12622	-1.41973	-1.44784	-1.63377	-2.12058	-2.36627		0.233908	0.232659	0.17759	0.172315	0.137431	0.0460969	0
GI_5032244-S		ZNF239	Homo sapiens zinc finger protein 239 (ZNF239), mRNA.	0	-1.12526	-1.22002	-2.03456	-1.76506	-1.88089	-1.94824	-2.15861		0.34704	0.315216	0.0416595	0.132168	0.0932675	0.0706501	0
GI_15451865-A		LRP8	Homo sapiens low density lipoprotein receptor-related protein 8, apolipoprotein e receptor (LRP8), transcript variant 3, mRNA.	0	-1.12721	-1.2421	-1.26136	-1.49318	-1.55552	-2.05275	-1.50581		0.224029	0.19622	0.191559	0.135446	0.120357	0	0.13239
GI_41327748-S					-1.12727	-1.30904	-1.43541	-1.71039	-1.64783	-1.72458	-2.05078		0.275661	0.221405	0.183685	0.101604	0.120276	0.0973698	0
GI_32698766-S		KUB3	Homo sapiens Ku70-binding protein 3 (KUB3), mRNA.	0	-1.1282	-1.06067	-1.72614	-2.8105	-2.37612	-2.64842	-2.64039		0.318432	0.331215	0.205252	0	0.0822212	0.0306798	0.0322002
GI_4505276-S		MTIF2	Homo sapiens mitochondrial translational initiation factor 2 (MTIF2), nuclear gene encoding mitochondrial protein, mRNA.	0	-1.12949	-1.21434	-1.22912	-1.78529	-1.5926	-1.91728	-2.15565		0.25239	0.23152	0.227885	0.0910918	0.138486	0.0586281	0
GI_8922514-S		PRMT6	Homo sapiens protein arginine N-methyltransferase 6 (PRMT6), mRNA.	0	-1.12985	-1.31305	-2.07243	-1.85788	-1.42729	-1.6826	-1.75294		0.288165	0.232157	0	0.0655931	0.197232	0.119178	0.0976751
GI_34147692-S		PLA2G12	Homo sapiens phospholipase A2, group XII (PLA2G12), mRNA.	0	-1.12991	-1.1528	-1.21757	-1.61126	-1.88648	-1.96152	-2.31685		0.240194	0.235563	0.222457	0.142786	0.0870915	0.0719078	0
GI_10864016-S		MASA	Homo sapiens E-1 enzyme (MASA), mRNA.	0	-1.13062	-1.16153	-1.35069	-1.85553	-2.10946	-2.64588	-2.25515		0.252026	0.246886	0.215423	0.131455	0.0892208	0	0.0649883
GI_37594460-A		NUDT6	Homo sapiens nudix (nucleoside diphosphate linked moiety X)-type motif 6 (NUDT6), transcript variant 2, mRNA.	0	-1.13154	-1.1529	-1.48259	-2.03985	-2.46066	-2.20717	-1.8964		0.273848	0.269446	0.201518	0.086703	0	0.0522276	0.116258
GI_39812452-S					-1.13338	-1.11571	-2.38544	-1.88235	-1.60255	-1.99153	-2.29188		0.2915	0.295613	0	0.117128	0.182269	0.0917077	0.0217827
GI_27436902-S		MRPL16	Homo sapiens mitochondrial ribosomal protein L16 (MRPL16), nuclear gene encoding mitochondrial protein, mRNA.	0	-1.13391	-1.17959	-1.82953	-1.86505	-1.27974	-1.77393	-2.20297		0.25723	0.246237	0.089854	0.0813079	0.222141	0.103231	0
GI_27436900-S		MRPL12	Homo sapiens mitochondrial ribosomal protein L12 (MRPL12), nuclear gene encoding mitochondrial protein, mRNA.	0	-1.13509	-1.06323	-1.38831	-2.77127	-1.97313	-1.65769	-1.55739		0.208357	0.217507	0.176111	0	0.101638	0.141807	0.15458
GI_8922793-S		C15orf12	Homo sapiens chromosome 15 open reading frame 12 (C15orf12), nuclear gene encoding mitochondrial protein, mRNA.	0	-1.14436	-1.0959	-2.85301	-2.40458	-1.8246	-1.87875	-1.7893		0.244772	0.251715	0	0.06424	0.147324	0.139567	0.152382
GI_7661931-S		KIAA0133	Homo sapiens KIAA0133 gene product (KIAA0133), mRNA.	0	-1.14506	-1.16244	-1.97991	-1.25411	-1.46879	-1.85487	-2.24512		0.238855	0.235082	0.0575845	0.215178	0.168565	0.0847353	0
GI_10863876-S		PLSCR1	Homo sapiens phospholipid scramblase 1 (PLSCR1), mRNA.	0	-1.14681	-1.38583	-1.42352	-1.67783	-1.93295	-2.00181	-2.04822		0.331332	0.243476	0.22962	0.136143	0.042369	0.0170594	0
GI_23308688-S		C18B11	Homo sapiens C18B11 homolog (44.9kD) (C18B11), mRNA.	0	-1.14876	-1.14766	-2.55592	-2.15515	-1.46514	-1.54915	-1.81594		0.232445	0.232627	0	0.0662026	0.180183	0.166307	0.122236
GI_41327770-S					-1.15659	-1.28815	-1.9014	-1.89346	-1.51753	-1.90151	-2.04251		0.341208	0.290538	0.0543478	0.0574057	0.202194	0.0543062	0
GI_37552699-S		KIAA1764	Homo sapiens KIAA1764 protein (KIAA1764), mRNA.	0	-1.15718	-1.23855	-1.23883	-1.76133	-2.25272	-2.16929	-2.38212		0.273742	0.255557	0.255494	0.138729	0.0289167	0.0475618	0
GI_20070325-S		FLJ13052	Homo sapiens NAD kinase (FLJ13052), mRNA.	0	-1.15779	-1.19522	-1.96549	-2.10134	-2.047	-2.02745	-2.24292		0.3662	0.353567	0.0936245	0.0477794	0.0661163	0.0727133	0
GI_13128989-S		MGC2603	Homo sapiens hypothetical protein MGC2603 (MGC2603), mRNA.	0	-1.15898	-1.18067	-2.54037	-1.56678	-1.50172	-2.31388	-1.91715		0.246542	0.242673	0	0.173761	0.185373	0.0404223	0.111228
GI_41393576-S					-1.16266	-1.20617	-1.74997	-1.99363	-1.48765	-1.80167	-2.50129		0.238786	0.231024	0.13402	0.0905573	0.180813	0.124798	0
GI_30260191-I		ATPIF1	Homo sapiens ATPase inhibitory factor 1 (ATPIF1), nuclear gene encoding mitochondrial protein, transcript variant 3, mRNA.	0	-1.16295	-1.35736	-1.40589	-1.80075	-2.31781	-2.36067	-2.41149		0.307256	0.259413	0.247471	0.150298	0.0230542	0.0125083	0
GI_8922910-S		FLJ11164	Homo sapiens hypothetical protein FLJ11164 (FLJ11164), mRNA.	0	-1.16454	-1.23853	-1.93466	-2.95077	-2.40533	-2.03053	-1.73698		0.248293	0.238008	0.141243	0	0.075818	0.127917	0.168721
GI_21265079-S		MRPL18	Homo sapiens mitochondrial ribosomal protein L18 (MRPL18), nuclear gene encoding mitochondrial protein, mRNA.	0	-1.16689	-1.28047	-1.4276	-1.824	-1.99464	-2.41191	-2.8726		0.239228	0.223298	0.202662	0.147067	0.123134	0.0646118	0
GI_30840979-S		NFIA	Homo sapiens nuclear factor I/A (NFIA), mRNA.	0	-1.16905	-1.33322	-1.22753	-2.15031	-1.64185	-1.89338	-2.16485		0.278641	0.232704	0.262278	0.00406903	0.146346	0.0759618	0
GI_20070287-S		FLJ10458	Homo sapiens hypothetical protein similar to beta-transducin family (FLJ10458), mRNA.	0	-1.17259	-1.07801	-1.71844	-1.68488	-1.86943	-2.15873	-2.85608		0.225839	0.238526	0.152613	0.157115	0.132358	0.0935487	0
GI_30023850-S		USP49	Homo sapiens ubiquitin specific protease 49 (USP49), mRNA.	0	-1.17647	-1.13049	-1.97653	-2.4245	-1.87601	-1.59324	-1.4928		0.235413	0.244085	0.0844995	0	0.103459	0.156798	0.175745
GI_12669916-S		E2F5	Homo sapiens E2F transcription factor 5, p130-binding (E2F5), mRNA.	0	-1.18483	-1.22537	-1.4301	-2.29511	-1.80702	-1.72742	-2.52536		0.244519	0.237124	0.199781	0.0419989	0.131029	0.145549	0
GI_31543088-S		LOC81558	Homo sapiens C/EBP-induced protein (LOC81558), mRNA.	0	-1.18807	-1.1725	-1.53244	-2.13149	-1.92971	-1.65444	-1.59848		0.254065	0.258258	0.161326	0	0.0543396	0.12847	0.143541
GI_8922725-S		FLJ10871	Homo sapiens hypothetical protein FLJ10871 (FLJ10871), mRNA.	0	-1.18883	-1.17675	-1.67093	-3.09472	-2.45294	-2.45331	-2.47546		0.266554	0.268244	0.199128	0	0.0897579	0.0897071	0.0866088
GI_5031602-S		ARL4	Homo sapiens ADP-ribosylation factor-like 4 (ARL4), mRNA.	0	-1.19462	-1.60902	-2.50661	-2.16553	-2.12961	-2.28135	-1.52935		0.317659	0.217325	0	0.0825828	0.0912798	0.0545393	0.236614
GI_5174464-S		HS3ST3A1	Homo sapiens heparan sulfate (glucosamine) 3-O-sulfotransferase 3A1 (HS3ST3A1), mRNA.	0	-1.19925	-1.11179	-2.14251	-1.76785	-1.50153	-1.52507	-1.63001		0.228972	0.250202	0	0.0909463	0.155594	0.149879	0.124407
GI_19549332-S		LOC51619	Homo sapiens ubiquitin-conjugating enzyme HBUCE1 (LOC51619), mRNA.	0	-1.20144	-1.21363	-1.5977	-2.25095	-1.79702	-1.81844	-1.92221		0.265346	0.262263	0.165158	0	0.114766	0.109351	0.0831151
GI_41152102-S					-1.20273	-1.23873	-2.21322	-2.96251	-2.13141	-2.24732	-2.26038		0.271518	0.265962	0.115609	0	0.128232	0.110347	0.108331
GI_32261299-S		MGC13010	Homo sapiens hypothetical protein MGC13010 (MGC13010), mRNA.	0	-1.20364	-1.18251	-2.07198	-2.66126	-2.79946	-2.71773	-2.40024		0.350007	0.354641	0.159556	0.0303105	0	0.017926	0.0875598
GI_9966856-S		XPMC2H	Homo sapiens XPMC2 prevents mitotic catastrophe 2 homolog (Xenopus laevis) (XPMC2H), mRNA.	0	-1.21313	-1.23694	-1.67021	-1.97259	-1.59302	-1.84019	-2.21403		0.266332	0.259996	0.144706	0.0642454	0.165245	0.0994759	0
GI_4505650-S		PCYT2	Homo sapiens phosphate cytidylyltransferase 2, ethanolamine (PCYT2), mRNA.	0	-1.21343	-1.17251	-1.48202	-2.29881	-2.24599	-2.45639	-2.12709		0.296049	0.305794	0.232075	0.0375344	0.0501136	0	0.0784332
GI_37548551-S		LOC343363	Homo sapiens similar to Transcription factor BTF3 (RNA polymerase B transcription factor 3) (LOC343363), mRNA.	0	-1.21397	-1.49634	-1.37291	-1.3879	-1.71331	-1.93406	-2.21924		0.239525	0.172245	0.201654	0.198081	0.120547	0.0679489	0
GI_13699821-S		NDUFA5	Homo sapiens NADH dehydrogenase (ubiquinone) 1 alpha subcomplex, 5, 13kDa (NDUFA5), nuclear gene encoding mitochondrial protein, mRNA.	0	-1.21467	-1.50758	-1.24732	-1.56014	-1.96507	-2.09518	-2.86704		0.217066	0.178588	0.212777	0.171683	0.118489	0.101396	0
GI_40354196-S					-1.22621	-1.24063	-2.54707	-2.10476	-1.45303	-1.86219	-1.89934		0.240319	0.237697	0	0.0804755	0.199051	0.124608	0.117849
GI_38045905-A		VHL	Homo sapiens von Hippel-Lindau syndrome (VHL), transcript variant 2, mRNA.	0	-1.23194	-1.35129	-1.55665	-1.67522	-1.97779	-2.01445	-2.04125		0.331662	0.282753	0.198594	0.150002	0.026006	0.0109829	0
GI_41352701-S					-1.2384	-1.25818	-1.69873	-2.32764	-1.89678	-1.95705	-2.25706		0.297634	0.292231	0.171851	0	0.117732	0.101266	0.0192875
GI_34222355-S		SIAH2	Homo sapiens seven in absentia homolog 2 (Drosophila) (SIAH2), mRNA.	0	-1.24143	-1.43522	-1.83625	-1.48049	-1.47137	-2.03197	-1.76926		0.267273	0.201755	0.0661717	0.186449	0.189532	0	0.0888194
GI_8922518-S		C14orf104	Homo sapiens chromosome 14 open reading frame 104 (C14orf104), mRNA.	0	-1.2438	-1.39263	-2.11976	-2.04411	-1.51434	-1.8492	-1.75359		0.299895	0.24894	0	0.0258992	0.207272	0.0926312	0.125363
GI_31657112-S		ZNFN1A1	Homo sapiens zinc finger protein, subfamily 1A, 1 (Ikaros) (ZNFN1A1), mRNA.	0	-1.25401	-1.20104	-1.72654	-2.63156	-2.46764	-2.47846	-2.62474		0.341237	0.354361	0.224185	0	0.0406052	0.0379245	0.00168827
GI_34147703-S		MGC20806	Homo sapiens hypothetical protein MGC20806 (MGC20806), mRNA.	0	-1.26392	-1.24475	-1.84424	-2.52332	-2.28252	-1.85955	-2.00426		0.271383	0.275514	0.146332	0	0.0518877	0.143032	0.11185
GI_4506782-S		SAP30	Homo sapiens sin3-associated polypeptide, 30kDa (SAP30), mRNA.	0	-1.2664	-1.35406	-1.56256	-1.57695	-1.13387	-1.89526	-2.65962		0.19435	0.182122	0.153037	0.151029	0.212837	0.106626	0
GI_34147329-S		RRS1	Homo sapiens RRS1 ribosome biogenesis regulator homolog (S. cerevisiae) (RRS1), mRNA.	0	-1.27091	-1.37875	-2.3189	-1.84773	-1.79642	-2.32135	-2.92421		0.250076	0.233765	0.0915583	0.162826	0.170588	0.0911871	0
GI_33469940-S		POLR1B	Homo sapiens polymerase (RNA) I polypeptide B, 128kDa (POLR1B), mRNA.	0	-1.27353	-1.29945	-2.15507	-1.72299	-1.43744	-1.89772	-2.1852		0.274187	0.266392	0.00906061	0.139011	0.22489	0.0864595	0
GI_31543820-S		TPST2	Homo sapiens tyrosylprotein sulfotransferase 2 (TPST2), mRNA.	0	-1.27533	-1.5454	-2.01914	-2.10007	-2.26155	-2.12915	-1.71471		0.354055	0.2571	0.0870271	0.0579726	0	0.0475307	0.196315
GI_37059725-S		GRPEL1	Homo sapiens GrpE-like 1, mitochondrial (E. coli) (GRPEL1), mRNA.	0	-1.27563	-1.44694	-1.81535	-1.45404	-1.60024	-2.05717	-1.78116		0.263174	0.205487	0.0814315	0.203098	0.153867	0	0.092943
GI_31343395-S		LOC201164	Homo sapiens similar to CG12314 gene product (LOC201164), mRNA.	0	-1.27696	-1.27862	-1.70739	-2.29314	-2.24474	-2.45948	-2.33936		0.326962	0.326505	0.207951	0.0459943	0.0593748	0	0.0332132
GI_21687251-S		ZNF342	Homo sapiens zinc finger protein 342 (ZNF342), mRNA.	0	-1.28198	-1.31166	-2.3914	-2.33809	-2.34138	-2.50908	-2.64469		0.368843	0.36081	0.068558	0.082986	0.0820974	0.036705	0
GI_40217837-I					-1.28604	-1.46393	-2.05968	-1.73242	-1.9915	-2.61704	-3.21412		0.237036	0.215167	0.141926	0.182159	0.150308	0.0734035	0
GI_39725648-S					-1.36036	-1.5059	-2.74134	-3.51604	-1.72365	-1.8993	-2.188		0.222747	0.207709	0.0800503	0	0.185208	0.167059	0.137227
GI_31543215-S		MYC	Homo sapiens v-myc myelocytomatosis viral oncogene homolog (avian) (MYC), mRNA.	0	-1.36471	-2.02286	-1.43354	-1.84074	-1.55815	-1.55524	-2.47339		0.218886	0.0889478	0.205297	0.124904	0.180696	0.181269	0
GI_17978473-S		HHEX	Homo sapiens hematopoietically expressed homeobox (HHEX), mRNA.	0	-1.73979	-2.04914	-3.21703	-2.39224	-1.89764	-1.99249	-1.91821		0.202011	0.159707	0	0.112789	0.180425	0.167454	0.177613
GI_4758313-S		ETR101	Homo sapiens immediate early protein (ETR101), mRNA.	0	2.65907	3.90609	2.71974	2.5031	2.35018	2.08797	1.7131		0.159053	0.368721	0.169252	0.132828	0.107116	0.0630294	0
GI_4504154-S		CXCL2	Homo sapiens chemokine (C-X-C motif) ligand 2 (CXCL2), mRNA.	0	2.62999	4.74132	5.68312	2.94383	-1.68018	-1.82543	-1.77145		0.189599	0.279446	0.319523	0.202954	0.00618122	0	0.00229702
GI_4504156-S		CXCL3	Homo sapiens chemokine (C-X-C motif) ligand 3 (CXCL3), mRNA.	0	1.6931	4.46793	14.5091	9.22886	1.00648	-1.21733	-1.09274		0.0784129	0.153172	0.423702	0.281441	0.0599141	0	0.00335669
GI_33519457-A		MCL1	Homo sapiens myeloid cell leukemia sequence 1 (BCL2-related) (MCL1), transcript variant 2, mRNA.	0	1.55354	2.00098	4.66218	4.95146	2.52252	2.11812	1.33635		0.0221831	0.0678839	0.339693	0.369239	0.121153	0.0798482	0
GI_4557844-S		RRM2	Homo sapiens ribonucleotide reductase M2 polypeptide (RRM2), mRNA.	0	1.4247	2.09122	3.36193	3.56069	1.71203	-1.18104	-1.04815		0.143262	0.179907	0.249769	0.260697	0.159059	0	0.00730618
GI_24119163-S		TNFSF9	Homo sapiens tumor necrosis factor (ligand) superfamily, member 9 (TNFSF9), mRNA.	0	1.41597	2.04977	1.60866	1.25056	1.25567	-1.03782	1.24599		0.163004	0.205107	0.175805	0.152016	0.152356	0	0.151712
GI_37693523-S		ZFHX1B	Homo sapiens zinc finger homeobox 1b (ZFHX1B), mRNA.	0	1.37947	1.48623	1.41376	2.3984	1.83323	1.89598	1.71777		0	0.0432468	0.0138897	0.412766	0.183819	0.209237	0.137042
GI_35493781-A		RNF19	Homo sapiens ring finger protein 19 (RNF19), transcript variant 2, mRNA.	0	1.35575	1.32442	4.35437	2.82009	1.98505	1.61552	2.17238		0.00492776	0	0.476661	0.235292	0.103928	0.0457947	0.133397
GI_38327528-I		INSIG1	Homo sapiens insulin induced gene 1 (INSIG1), transcript variant 2, mRNA.	0	1.28178	1.64553	5.33815	2.32985	1.0134	1.19385	2.46803		0.0328222	0.0773076	0.528907	0.160998	0	0.0220678	0.177897
GI_10863922-S		PMAIP1	Homo sapiens phorbol-12-myristate-13-acetate-induced protein 1 (PMAIP1), mRNA.	0	1.27708	1.65589	2.94484	1.83309	1.07272	1.2398	1.4824		0.0511316	0.145909	0.468408	0.190245	0	0.0418039	0.102502
GI_4503494-S		EGR4	Homo sapiens early growth response 4 (EGR4), mRNA.	0	1.26536	3.13683	2.35123	1.98529	2.30613	1.56495	1.3294		0	0.368278	0.213683	0.141673	0.204808	0.058956	0.0126027
GI_31543362-S		OVGP1	Homo sapiens oviductal glycoprotein 1, 120kDa (mucin 9, oviductin) (OVGP1), mRNA.	0	1.24951	1.39747	2.16091	1.28989	1.19172	1.10459	1.18746		0.0783574	0.158362	0.571168	0.100193	0.0471131	0	0.0448059
GI_8051613-S		LDLR	Homo sapiens low density lipoprotein receptor (familial hypercholesterolemia) (LDLR), mRNA.	0	1.24391	2.10164	2.69667	1.72686	1.0275	1.30556	1.56328		0.0483814	0.240142	0.373175	0.156354	0	0.0621658	0.119782
GI_38570150-I					1.24067	1.23618	1.61892	2.14331	1.89343	-1.38653	-1.70139		0.173529	0.173263	0.195838	0.226768	0.21203	0.0185713	0
GI_21359880-S		ZNF193	Homo sapiens zinc finger protein 193 (ZNF193), mRNA.	0	1.23265	1.18762	1.77738	2.25122	1.68707	1.48182	1.56594		0.0156875	0	0.205465	0.370549	0.174001	0.102495	0.131803
GI_27436923-S		HIST2H2AC	Homo sapiens histone 2, H2ac (HIST2H2AC), mRNA.	0	1.23018	1.32614	1.55448	2.02313	1.9996	1.72796	1.54621		0	0.0343129	0.11597	0.283556	0.275145	0.178004	0.113012
GI_13699866-S		MAP1LC3B	Homo sapiens microtubule-associated protein 1 light chain 3 beta (MAP1LC3B), mRNA.	0	1.22439	1.34819	2.30207	3.01296	2.43915	1.87909	1.86856		0	0.0224927	0.195812	0.324978	0.220718	0.118956	0.117043
GI_19923347-S		NAB1	Homo sapiens NGFI-A binding protein 1 (EGR1 binding protein 1) (NAB1), mRNA.	0	1.21866	1.23862	4.57648	2.42605	1.72774	1.4093	1.72593		0	0.003446	0.57972	0.208453	0.0878906	0.0329125	0.0875778
GI_11038618-S		ACTG1	Homo sapiens actin, gamma 1 (ACTG1), mRNA.	0	1.21778	1.30845	1.84353	2.00037	1.66821	1.71809	1.39714		0	0.0344848	0.23801	0.297664	0.171323	0.190297	0.0682209
GI_37537714-I		EIF5	Homo sapiens eukaryotic translation initiation factor 5 (EIF5), transcript variant 1, mRNA.	0	1.21606	1.31694	1.45482	2.04046	2.22325	1.58394	1.5638		0	0.0349467	0.082707	0.28557	0.348886	0.127433	0.120457
GI_14249657-S		MGC14376	Homo sapiens hypothetical protein MGC14376 (MGC14376), mRNA.	0	1.19574	1.3378	2.20312	3.2602	2.64461	1.90174	1.85722		0	0.0235576	0.167054	0.34235	0.240267	0.117077	0.109695
GI_4758955-S		BZRAP1	Homo sapiens benzodiazapine receptor (peripheral) associated protein 1 (BZRAP1), mRNA.	0	1.18242	3.08486	9.67043	4.76668	1.67723	1.77995	1.84109		0	0.120976	0.539753	0.227923	0.031465	0.0379972	0.041885
GI_4503562-S		EMP3	Homo sapiens epithelial membrane protein 3 (EMP3), mRNA.	0	1.17917	1.34403	1.75186	2.03333	2.06298	1.34996	-1.77938		0.145044	0.153126	0.17312	0.18692	0.188373	0.153417	0
GI_38261968-S		APG12L	Homo sapiens APG12 autophagy 12-like (S. cerevisiae) (APG12L), mRNA.	0	1.17532	1.15817	2.20056	3.34731	1.568	1.10692	-1.02148		0.131662	0.130634	0.193108	0.261837	0.155197	0.127562	0
GI_41147340-S		LOC389414	Homo sapiens LOC389414 (LOC389414), mRNA.	0	1.17232	1.63345	2.07289	1.92537	1.43551	2.24552	1.1653		0.00200848	0.134015	0.259812	0.217583	0.0773504	0.309232	0
GI_38201662-A		ING1	Homo sapiens inhibitor of growth family, member 1 (ING1), transcript variant 3, mRNA.	0	1.17047	2.09712	2.17295	1.82019	1.5966	1.15067	1.11136		0.0176976	0.295151	0.317857	0.212236	0.145287	0.0117708	0
GI_34335249-S		NXF1	Homo sapiens nuclear RNA export factor 1 (NXF1), mRNA.	0	1.166	1.47358	1.57896	1.8878	2.19904	1.4391	1.10097		0.02072	0.118716	0.152291	0.250689	0.349854	0.107731	0
GI_22208974-A		HMGA1	Homo sapiens high mobility group AT-hook 1 (HMGA1), transcript variant 5, mRNA.	0	1.16505	1.26283	2.12605	2.81359	3.22323	2.62262	1.40207		0	0.0151349	0.14876	0.255188	0.3186	0.225628	0.0366889
GI_10863946-S		DMTF1	Homo sapiens cyclin D binding myb-like transcription factor 1 (DMTF1), mRNA.	0	1.15231	1.2019	1.72669	2.30536	1.60554	1.68756	1.61376		0	0.0153676	0.177996	0.357317	0.140452	0.165869	0.142999
GI_28872721-S		BTG3	Homo sapiens BTG family, member 3 (BTG3), mRNA.	0	1.15197	1.36594	1.71461	2.27081	1.35943	1.14136	1.17199		0.00485246	0.102705	0.262168	0.516539	0.0997302	0	0.0140054
GI_21328454-S		HIST2H2AA	Homo sapiens histone 2, H2aa (HIST2H2AA), mRNA.	0	1.14252	1.43306	1.57812	2.00948	2.056	1.94111	1.70284		0	0.0751618	0.11269	0.224281	0.236317	0.206596	0.144955
GI_13376161-S		CT120	Homo sapiens membrane protein expressed in epithelial-like lung adenocarcinoma (CT120), mRNA.	0	1.14158	1.20911	2.00822	4.25084	3.74106	1.80986	1.42598		0	0.00889153	0.114099	0.40935	0.342234	0.0879829	0.0374427
GI_38261963-S		ATF1	Homo sapiens activating transcription factor 1 (ATF1), mRNA.	0	1.1405	1.15521	1.64947	2.04868	2.12576	1.43488	1.30277		0	0.00512007	0.177109	0.316022	0.342844	0.102439	0.0564658
GI_38327530-A		INSIG1	Homo sapiens insulin induced gene 1 (INSIG1), transcript variant 3, mRNA.	0	1.13983	1.60817	4.7571	1.32886	-1.96092	1.23015	2.55867		0.127141	0.146344	0.275461	0.134892	0	0.130844	0.185318
GI_21614498-S		VIL2	Homo sapiens villin 2 (ezrin) (VIL2), mRNA.	0	1.13507	1.20001	2.1685	2.36911	1.46995	1.11582	-1.19509		0.140126	0.144031	0.202273	0.214336	0.160264	0.138969	0
GI_24308214-S		KIAA1318	Homo sapiens KIAA1318 protein (KIAA1318), mRNA.	0	1.12554	1.08185	1.34938	2.34744	2.17238	1.31397	1.25258		0.0142308	0	0.0871382	0.412218	0.355201	0.0756046	0.0556083
GI_4504896-S		KPNA2	Homo sapiens karyopherin alpha 2 (RAG cohort 1, importin alpha 1) (KPNA2), mRNA.	0	1.1245	1.24089	1.57394	1.93846	2.03559	1.25669	1.11959		0.00200027	0.0494577	0.185258	0.333889	0.373493	0.0559016	0
GI_42658576-S		LOC340340	Homo sapiens hypothetical protein LOC340340 (LOC340340), mRNA.	0	1.12316	1.38924	3.41229	3.57404	3.16657	1.48297	-1.00255		0.105424	0.11862	0.218951	0.226973	0.206765	0.123268	0
GI_24797064-S		ZNF212	Homo sapiens zinc finger protein 212 (ZNF212), mRNA.	0	1.11811	1.16314	1.55861	2.80161	2.25782	1.4835	1.15651		0	0.0121281	0.118651	0.453466	0.306992	0.098421	0.0103421
GI_22027647-S		LPIN1	Homo sapiens lipin 1 (LPIN1), mRNA.	0	1.11645	1.19248	2.54995	3.4133	2.37853	1.78863	2.11485		0	0.0112829	0.212716	0.340826	0.187279	0.0997447	0.148152
GI_31317227-S		EGR3	Homo sapiens early growth response 3 (EGR3), mRNA.	0	1.11456	1.45503	2.21528	2.92519	2.24766	1.88672	1.5455		0	0.0609282	0.196979	0.32402	0.202774	0.138181	0.0771188
GI_34335263-A		PRKCBP1	Homo sapiens protein kinase C binding protein 1 (PRKCBP1), transcript variant 3, mRNA.	0	1.11455	1.01423	1.33041	1.86237	2.20574	1.67128	1.46822		0.028123	0	0.0886369	0.237762	0.334017	0.184192	0.127269
GI_4502100-S		ANXA1	Homo sapiens annexin A1 (ANXA1), mRNA.	0	1.11266	-1.03699	1.52743	3.04415	4.0751	1.05821	-3.94015		0.151185	0.0868651	0.163595	0.208977	0.239823	0.149555	0
GI_14210535-S		TUBB-5	Homo sapiens tubulin beta-5 (TUBB-5), mRNA.	0	1.11148	1.16784	1.38761	2.25122	1.98687	1.51544	1.57094		0	0.0175536	0.0859953	0.354941	0.272618	0.125805	0.143088
GI_40788009-S					1.11058	1.20182	2.36435	2.57005	1.46832	-1.00685	1.02137		0.134205	0.139988	0.21367	0.226708	0.156879	0	0.128551
GI_4507728-S		TUBB	Homo sapiens tubulin, beta polypeptide (TUBB), mRNA.	0	1.10963	1.25032	2.47129	3.41023	3.27942	1.3049	-1.08632		0.113523	0.120796	0.183915	0.232456	0.225693	0.123617	0
GI_38524593-S					1.1077	1.15351	2.20923	2.83471	1.74401	1.45482	1.28714		0	0.0113478	0.272843	0.427772	0.15761	0.0859794	0.0444476
GI_27436919-I		SPAG9	Homo sapiens sperm associated antigen 9 (SPAG9), transcript variant 1, mRNA.	0	1.10685	1.04972	2.09694	2.43438	2.34676	1.48016	1.29138		0.0128148	0	0.234901	0.31059	0.290937	0.096551	0.0542066
GI_12383075-S		FLJ12806	Homo sapiens hypothetical protein FLJ12806 (FLJ12806), mRNA.	0	1.10272	1.04545	1.28492	1.77173	2.2845	1.63771	1.5424		0.0170864	0	0.0714551	0.216718	0.369727	0.176728	0.148285
GI_21237796-A		HDAC5	Homo sapiens histone deacetylase 5 (HDAC5), transcript variant 1, mRNA.	0	1.10242	1.15003	2.08195	3.08511	2.64233	1.84497	1.68886		0	0.00809911	0.166623	0.337265	0.261946	0.126311	0.0997564
GI_38201674-S		SDC4	Homo sapiens syndecan 4 (amphiglycan, ryudocan) (SDC4), mRNA.	0	1.09658	1.23883	2.61828	2.81072	1.65761	1.26779	1.49107		0	0.0315773	0.337795	0.380513	0.124539	0.0380052	0.0875713
GI_28416425-I		VIK	Homo sapiens vav-1 interacting Kruppel-like protein (VIK), transcript variant 2, mRNA.	0	1.09597	1.17093	1.41187	1.72699	2.01695	1.85837	1.23031		0	0.0263982	0.111247	0.222221	0.324335	0.268489	0.0473093
GI_10092618-S		NFKBIA	Homo sapiens nuclear factor of kappa light polypeptide gene enhancer in B-cells inhibitor, alpha (NFKBIA), mRNA.	0	1.09058	2.03805	2.03302	1.72408	1.27878	1.1482	1.03344		0.0183611	0.322808	0.321193	0.221923	0.0788367	0.0368775	0
GI_7662157-S		KIAA0483	Homo sapiens KIAA0483 protein (KIAA0483), mRNA.	0	1.08959	1.14884	1.25371	2.06666	2.38212	1.67895	1.50747		0	0.0169289	0.0468895	0.279146	0.36927	0.168379	0.119387
GI_27477125-S		KPNA4	Homo sapiens karyopherin alpha 4 (importin alpha 3) (KPNA4), mRNA.	0	1.08692	1.12439	1.51905	2.00374	2.00302	1.37409	1.26489		0	0.0135394	0.156134	0.331261	0.331	0.10376	0.0643051
GI_7524353-S		DDAH2	Homo sapiens dimethylarginine dimethylaminohydrolase 2 (DDAH2), mRNA.	0	1.08292	1.40996	2.20787	1.4853	1.24079	1.35255	1.61785		0	0.116105	0.399369	0.142849	0.056047	0.095724	0.189906
GI_31982894-S		THAP4	Homo sapiens THAP domain containing 4 (THAP4), mRNA.	0	1.08252	1.03176	1.46921	2.17556	1.98365	-1.13474	-1.35554		0.165391	0.161948	0.191623	0.239539	0.226521	0.0149786	0
GI_7662139-S		KIAA0469	Homo sapiens KIAA0469 gene product (KIAA0469), mRNA.	0	1.08223	1.38007	3.49632	2.72548	1.53231	-1.03323	-1.18612		0.139163	0.157436	0.287268	0.239977	0.166776	0.00938008	0
GI_32483407-A		GABPB2	Homo sapiens GA binding protein transcription factor, beta subunit 2, 47kDa (GABPB2), transcript variant gamma-2, mRNA.	0	1.08074	1.12586	1.30849	1.93169	2.09491	1.59854	1.39817		0	0.0151732	0.0766012	0.286207	0.3411	0.174155	0.106763
GI_19718775-S		WEE1	Homo sapiens WEE1 homolog (S. pombe) (WEE1), mRNA.	0	1.0797	1.27304	2.83467	2.44847	1.61687	1.31236	1.51369		0	0.0427672	0.388189	0.302764	0.11882	0.0514632	0.095997
GI_9257196-I		BAIAP2	Homo sapiens BAI1-associated protein 2 (BAIAP2), transcript variant 1, mRNA.	0	1.07784	1.08769	3.11747	3.39057	1.55326	1.16433	1.13905		0	0.0019758	0.409127	0.463907	0.095364	0.017348	0.0122785
GI_39753960-S					1.0741	1.13908	1.29546	2.15851	1.77828	1.43289	1.54119		0	0.0224005	0.0763107	0.373829	0.242752	0.123686	0.161021
GI_40068474-S					1.07205	1.01356	2.52456	4.78433	3.03732	1.83067	1.97681		0.00639589	0	0.165238	0.41236	0.221312	0.089356	0.105338
GI_27477128-S		MC1R	Homo sapiens melanocortin 1 receptor (alpha melanocyte stimulating hormone receptor) (MC1R), mRNA.	0	1.07183	1.37933	2.5441	2.13868	1.9085	1.61148	1.35669		0	0.0682147	0.326605	0.236669	0.185605	0.119715	0.063192
GI_13112053-S		FGFRL1	Homo sapiens fibroblast growth factor receptor-like 1 (FGFRL1), mRNA.	0	1.07122	1.05618	2.01097	3.15752	2.21239	1.47592	1.30942		0.00307001	0	0.194841	0.428812	0.235944	0.085654	0.0516786
GI_9257198-I		BAIAP2	Homo sapiens BAI1-associated protein 2 (BAIAP2), transcript variant 2, mRNA.	0	1.071	1.19902	5.07824	4.06951	1.90983	1.61416	1.1401		0	0.014912	0.46678	0.34928	0.0977101	0.0632692	0.00804945
GI_45356148-S		FBXO23	Homo sapiens F-box only protein 23 (FBXO23), mRNA.	0	1.07094	1.13309	2.09662	3.33035	2.82611	2.02016	2.17398		0	0.00868656	0.143358	0.315796	0.245319	0.132671	0.15417
GI_24475740-S		HTRA3	Homo sapiens serine protease HTRA3 (HTRA3), mRNA.	0	1.0706	1.19708	3.92718	5.42988	1.90564	1.43853	1.34422		0	0.0143417	0.323915	0.494309	0.0946873	0.04172	0.0310271
GI_25952098-A		KCNMB3	Homo sapiens potassium large conductance calcium-activated channel, subfamily M beta member 3 (KCNMB3), transcript variant 1, mRNA.	0	1.07058	-1.01327	2.46029	2.71944	1.87512	2.43497	1.75841		0.113262	0	0.188797	0.202882	0.156991	0.18742	0.150648
GI_4505396-S		MAP3K14	Homo sapiens mitogen-activated protein kinase kinase kinase 14 (MAP3K14), mRNA.	0	1.06968	1.28558	1.75487	2.33204	1.87867	1.61413	1.28315		0	0.0578765	0.183679	0.338401	0.216868	0.14595	0.0572257
GI_37546018-S		KIAA0284	Homo sapiens KIAA0284 protein (KIAA0284), mRNA.	0	1.06965	1.16962	2.96495	3.21543	1.68928	1.41125	1.37295		0	0.0184937	0.350618	0.396956	0.114629	0.0631936	0.0561092
GI_39725693-S					1.06928	1.11405	1.6722	2.29201	1.56331	1.82021	1.91639		0	0.0112993	0.152157	0.308575	0.124677	0.189509	0.213783
GI_9506650-S		KCTD5	Homo sapiens potassium channel tetramerisation domain containing 5 (KCTD5), mRNA.	0	1.06861	1.20282	1.99476	2.3697	2.18437	2.06035	1.93456		0	0.0251569	0.173603	0.243882	0.209143	0.185897	0.162318
GI_28872727-A		PSMD13	Homo sapiens proteasome (prosome, macropain) 26S subunit, non-ATPase, 13 (PSMD13), transcript variant 1, mRNA.	0	1.06845	1.09725	1.23853	1.45438	2.07599	1.59357	1.32114		0	0.0121543	0.0717592	0.162827	0.42509	0.221554	0.106615
GI_11037062-S		PELI1	Homo sapiens pellino homolog 1 (Drosophila) (PELI1), mRNA.	0	1.06661	1.00435	1.43186	2.51933	1.87933	1.43836	1.66416		0.0156686	0	0.10759	0.381265	0.220202	0.109224	0.166051
GI_37693994-S		KLF13	Homo sapiens Kruppel-like factor 13 (KLF13), mRNA.	0	1.06579	1.01323	1.69524	2.0508	1.40556	-1.01931	1.01562		0.14518	0.141521	0.189008	0.213764	0.168838	0	0.141688
GI_39930536-S		HMGCS1	Homo sapiens 3-hydroxy-3-methylglutaryl-Coenzyme A synthase 1 (soluble) (HMGCS1), mRNA.	0	1.06505	1.02381	2.3156	4.05342	2.5435	1.06192	1.04567		0.00694124	0	0.217388	0.509836	0.255741	0.00641471	0.00367947
GI_37574617-A		HEMGN	Homo sapiens hemogen (HEMGN), transcript variant 2, mRNA.	0	1.06295	-1.15352	-1.50179	1.5128	2.01028	1.45402	-1.08623		0.200198	0.0271854	0	0.235312	0.274144	0.230724	0.0324379
GI_40789088-S					1.06232	1.17085	1.32722	1.98475	2.0557	1.78693	1.50197		0	0.0314256	0.0767062	0.2671	0.287644	0.209819	0.127305
GI_20302137-S		CST6	Homo sapiens cystatin E/M (CST6), mRNA.	0	1.06093	1.05194	1.81604	2.06591	1.89173	1.51253	1.09734		0.00286991	0	0.243898	0.323659	0.268061	0.147019	0.0144931
GI_20070348-S		VMP1	Homo sapiens likely ortholog of rat vacuole membrane protein 1 (VMP1), mRNA.	0	1.06053	1.43853	3.43711	3.17306	2.04565	1.86113	1.64933		0	0.0521988	0.328183	0.29172	0.136036	0.110555	0.0813074
GI_4503128-S		CTNNAL1	Homo sapiens catenin (cadherin-associated protein), alpha-like 1 (CTNNAL1), mRNA.	0	1.05684	1.01506	1.70668	2.49685	2.18397	-1.05626	-1.09423		0.153994	0.151003	0.200516	0.257084	0.234685	0.00271841	0
GI_32130529-A		CKLFSF3	Homo sapiens chemokine-like factor super family 3 (CKLFSF3), transcript variant 4, mRNA.	0	1.05635	1.00328	1.79952	2.35831	1.74644	1.67093	1.8995		0.0117636	0	0.176496	0.300358	0.164731	0.147992	0.198659
GI_4506412-S		RAP1A	Homo sapiens RAP1A, member of RAS oncogene family (RAP1A), mRNA.	0	1.05615	-1.19869	1.15369	1.79718	2.13325	1.61441	1.34865		0.138372	0	0.144358	0.183847	0.20447	0.172631	0.156322
GI_4504098-S		CXCR3	Homo sapiens chemokine (C-X-C motif) receptor 3 (CXCR3), mRNA.	0	1.05588	1.10745	1.40212	3.28849	1.96959	1.30867	1.09834		0	0.0134311	0.0901812	0.581503	0.237984	0.065842	0.0110582
GI_19743797-A		ZNF274	Homo sapiens zinc finger protein 274 (ZNF274), transcript variant ZNF274b, mRNA.	0	1.05488	1.16713	1.77074	2.086	1.34503	1.12957	1.24458		0	0.0465024	0.296573	0.427187	0.120206	0.0309409	0.0785902
GI_10835022-S		ITPR1	Homo sapiens inositol 1,4,5-triphosphate receptor, type 1 (ITPR1), mRNA.	0	1.04861	1.24819	3.49781	2.25537	1.94759	1.4183	1.75868		0	0.0342082	0.419794	0.20684	0.154085	0.0633656	0.121707
GI_31543178-S		MGC3130	Homo sapiens hypothetical protein MGC3130 (MGC3130), mRNA.	0	1.04846	1.11978	1.53931	2.44728	1.45636	1.17456	1.28101		0	0.0261473	0.179959	0.512849	0.149551	0.0462337	0.0852602
GI_13027808-A		MMP25	Homo sapiens matrix metalloproteinase 25 (MMP25), transcript variant 2, mRNA.	0	1.04818	-1.02152	2.8462	1.64654	1.19796	1.04584	1.13719		0.137512	0	0.256974	0.177268	0.147464	0.137357	0.143426
GI_38158027-S		GPR54	Homo sapiens G protein-coupled receptor 54 (GPR54), mRNA.	0	1.0402	1.25605	3.50753	4.12451	1.38154	-2.43536	-2.41878		0.147876	0.15706	0.252855	0.279105	0.162399	0	0.000705695
GI_4885516-S		NFIL3	Homo sapiens nuclear factor, interleukin 3 regulated (NFIL3), mRNA.	0	1.03893	-1.00252	2.34885	3.2334	2.75784	2.16393	2.02379		0.104252	0	0.171146	0.216319	0.192033	0.161703	0.154547
GI_9945331-S		GADD45B	Homo sapiens growth arrest and DNA-damage-inducible, beta (GADD45B), mRNA.	0	1.03873	1.13621	2.44001	2.38902	1.53635	1.37945	1.30967		0	0.0246275	0.354009	0.341127	0.125714	0.0860756	0.0684469
GI_45120116-S		KIAA0256	Homo sapiens KIAA0256 gene product (KIAA0256), mRNA.	0	1.03865	1.09293	1.27248	2.47327	2.40267	2.02542	1.45419		0	0.0120929	0.0520896	0.319581	0.303854	0.219815	0.0925667
GI_32698821-S		LOC90637	Homo sapiens hypothetical protein LOC90637 (LOC90637), mRNA.	0	1.03406	1.09	1.61317	2.07038	1.84975	1.50205	1.57923		0	0.0159805	0.16545	0.296073	0.233041	0.133704	0.155753
GI_30179902-S		SOX8	Homo sapiens SRY (sex determining region Y)-box 8 (SOX8), mRNA.	0	1.03349	1.08763	2.528	2.16268	1.56734	1.73403	2.39079		0	0.010274	0.283613	0.214286	0.10131	0.132942	0.257574
GI_20986498-A		MAPK7	Homo sapiens mitogen-activated protein kinase 7 (MAPK7), transcript variant 2, mRNA.	0	1.03202	1.03306	1.2888	2.28403	2.05749	1.81628	1.53136		0	0.000272563	0.0672409	0.327845	0.268524	0.205362	0.130755
GI_5453564-I		BAIAP2	Homo sapiens BAI1-associated protein 2 (BAIAP2), transcript variant 3, mRNA.	0	1.03149	1.2345	2.1954	2.19439	1.57255	1.23299	1.11918		0	0.060419	0.346394	0.346093	0.161025	0.0599707	0.0260978
GI_20977540-S		ARHGAP10	Homo sapiens Rho-GTPase activating protein 10 (ARHGAP10), mRNA.	0	1.03015	-1.00921	1.75866	2.4887	1.31952	1.1336	1.15627		0.136484	0	0.185239	0.234097	0.15585	0.143407	0.144924
GI_21312133-S		PCQAP	Homo sapiens PC2 (positive cofactor 2, multiprotein complex) glutamine/Q-rich-associated protein (PCQAP), mRNA.	0	1.02792	1.10102	1.56826	2.05717	1.9719	1.88572	1.60483		0	0.0181771	0.134367	0.255944	0.234741	0.21331	0.143461
GI_24797157-S		MANBA	Homo sapiens mannosidase, beta A, lysosomal (MANBA), mRNA.	0	1.02658	-1.09825	1.45206	2.19702	1.68314	1.3897	1.76067		0.131988	0	0.158418	0.204692	0.172771	0.154544	0.177587
GI_14719429-S		PNMA1	Homo sapiens paraneoplastic antigen MA1 (PNMA1), mRNA.	0	1.02374	1.03644	1.134	2.33451	1.98072	1.75039	1.39416		0	0.00364222	0.031613	0.375817	0.274381	0.208343	0.106204
GI_11096339-S		C3orf4	Homo sapiens chromosome 3 open reading frame 4 (C3orf4), mRNA.	0	1.02337	1.01706	2.29343	3.87399	2.74902	1.94433	2.07934		0.000802989	0	0.162365	0.363426	0.22032	0.117956	0.135131
GI_23097239-S		DKFZp434K1815	Homo sapiens hypothetical protein DKFZp434K1815 (DKFZp434K1815), mRNA.	0	1.02252	1.17114	1.27437	1.84765	2.16328	1.77033	1.43473		0	0.0421437	0.0714174	0.233989	0.323494	0.212062	0.116893
GI_40354191-S		KRT10	Homo sapiens keratin 10 (epidermolytic hyperkeratosis; keratosis palmaris et plantaris) (KRT10), mRNA.	0	1.02098	1.21946	1.79047	2.67703	2.54405	2.36518	1.49985		0	0.0332454	0.128889	0.277387	0.255114	0.225154	0.0802105
GI_14589858-A		ASPH	Homo sapiens aspartate beta-hydroxylase (ASPH), transcript variant 5, mRNA.	0	1.01977	-1.04436	1.60314	3.4478	2.91232	1.56642	1.3989		0.113323	0	0.145351	0.246625	0.217227	0.143335	0.134138
GI_27436944-I		LMNA	Homo sapiens lamin A/C (LMNA), transcript variant 2, mRNA.	0	1.01729	1.16128	1.91515	2.30319	2.12031	1.35449	1.14251		0	0.0369857	0.230624	0.330294	0.28332	0.0866127	0.0321635
GI_20270322-S		LOC115950	Homo sapiens hypothetical protein BC016816 (LOC115950), mRNA.	0	1.01668	1.29241	2.04781	1.99537	1.63742	1.40001	1.19906		0	0.0794145	0.296986	0.281882	0.178783	0.110405	0.0525288
GI_21735623-A		YWHAZ	Homo sapiens tyrosine 3-monooxygenase/tryptophan 5-monooxygenase activation protein, zeta polypeptide (YWHAZ), transcript variant 1, mRNA.	0	1.01562	-1.04412	1.518	1.89371	2.22705	1.67395	1.31986		0.129438	0	0.161009	0.184619	0.205567	0.170809	0.148557
GI_31657108-S		ZNF282	Homo sapiens zinc finger protein 282 (ZNF282), mRNA.	0	1.01295	1.03888	1.40639	2.56135	2.00762	1.14856	-1.07198		0.133584	0.135245	0.158792	0.232792	0.197314	0.142273	0
GI_6912277-S		C10orf8	Homo sapiens chromosome 10 open reading frame 8 (C10orf8), mRNA.	0	1.0114	-1.03201	1.44003	2.13761	2.06033	1.27973	1.34458		0.132125	0	0.15984	0.204945	0.199948	0.149475	0.153668
GI_27436944-A		LMNA	Homo sapiens lamin A/C (LMNA), transcript variant 2, mRNA.	0	1.00668	1.05138	1.91591	2.54285	1.89075	1.09544	-1.08445		0.130616	0.133408	0.187409	0.226569	0.185838	0.13616	0
GI_34222363-S		LOC55971	Homo sapiens insulin receptor tyrosine kinase substrate (LOC55971), mRNA.	0	1.00478	1.06817	1.31281	2.54929	1.51479	-1.43973	-1.14143		0.163547	0.167789	0.184156	0.266881	0.197669	0	0.0199576
GI_4557374-S		BTEB1	Homo sapiens basic transcription element binding protein 1 (BTEB1), mRNA.	0	1.00289	1.02819	2.10942	1.52452	1.46524	1.10314	1.35198		0	0.00986304	0.431369	0.203353	0.180243	0.0390812	0.136091
GI_31795539-I		RFC5	Homo sapiens replication factor C (activator 1) 5, 36.5kDa (RFC5), transcript variant 2, mRNA.	0	-1.00121	1.06574	1.93931	2.38111	1.90713	2.04995	1.61201		0	0.121854	0.173354	0.1994	0.171457	0.179877	0.154058
GI_4505876-A					-1.00233	1.04936	2.1405	3.31181	1.94961	1.60476	1.57077		0	0.116304	0.178157	0.244555	0.167336	0.147787	0.145861
GI_31341849-S		LOC283487	Homo sapiens hypothetical protein LOC283487 (LOC283487), mRNA.	0	-1.00295	1.57637	4.02711	2.71998	1.43623	1.22259	1.26121		0	0.141246	0.275451	0.203871	0.133572	0.121873	0.123987
GI_19923828-S		LOC57228	Homo sapiens hypothetical protein from clone 643 (LOC57228), mRNA.	0	-1.00501	-1.09425	1.39748	2.60061	1.89738	1.57304	1.39838		0.0061856	0	0.172709	0.256101	0.207358	0.184877	0.172771
GI_5031976-I		PBEF	Homo sapiens pre-B-cell colony-enhancing factor (PBEF), transcript variant 1, mRNA.	0	-1.01028	-1.04008	1.56004	2.66375	1.90608	-1.2764	-1.25387		0.0253837	0.0225413	0.270548	0.375823	0.303555	0	0.00214892
GI_45593141-S					-1.01522	1.02217	1.3882	3.21648	4.50088	1.44456	1.05907		0	0.10882	0.12837	0.22602	0.294621	0.13138	0.11079
GI_30154219-S		KIAA0346	Homo sapiens KIAA0346 protein (KIAA0346), mRNA.	0	-1.01589	1.13871	3.46056	2.38234	1.83246	2.01287	1.38422		0	0.117696	0.244528	0.18563	0.155592	0.165447	0.131107
GI_31377781-S		PRKCD	Homo sapiens protein kinase C, delta (PRKCD), mRNA.	0	-1.02054	1.04757	2.41505	3.00681	2.00139	1.49361	1.41751		0	0.118143	0.196261	0.230066	0.172631	0.143623	0.139276
GI_28872785-S		CDK5RAP2	Homo sapiens CDK5 regulatory subunit associated protein 2 (CDK5RAP2), mRNA.	0	-1.02195	1.07551	1.21154	1.80948	4.27792	1.83481	-1.1714		0.00921615	0.138564	0.146953	0.183826	0.336052	0.185389	0
GI_27804312-S		GAL	Homo sapiens galanin (GAL), mRNA.	0	-1.02644	-1.04472	1.06455	1.38689	1.68975	2.18844	-1.40681		0.0299518	0.0285121	0.194606	0.219988	0.243836	0.283106	0
GI_4503412-S		DTR	Homo sapiens diphtheria toxin receptor (heparin-binding epidermal growth factor-like growth factor) (DTR), mRNA.	0	-1.02809	1.11061	3.417	3.21272	2.12794	2.37059	2.17874		0	0.10389	0.215926	0.206003	0.153309	0.165095	0.155776
GI_27479422-S		C14orf35	Homo sapiens chromosome 14 open reading frame 35 (C14orf35), mRNA.	0	-1.02972	-1.16873	1.11338	2.40898	1.78055	1.28079	1.01816		0.0102332	0	0.167993	0.263366	0.217106	0.180317	0.160984
GI_37539894-S		LOC375762	Homo sapiens similar to high Incidence of Males due to increased X chromosome loss HIM-4, hemicentin, cell adhesion and meiotic chromosome segregation factor (570.8 kD) (him-4) (LOC375762), mRNA.	0	-1.02981	1.01982	1.11782	3.66143	1.63137	1.06568	-1.01025		0	0.149994	0.157166	0.34331	0.194748	0.15335	0.00143183
GI_29171733-S		EIF2C2	Homo sapiens eukaryotic translation initiation factor 2C, 2 (EIF2C2), mRNA.	0	-1.04169	1.09854	1.60229	2.16026	1.80426	1.47957	1.43227		0	0.135223	0.167051	0.202305	0.179812	0.159298	0.15631
GI_27883865-S		RIC-8	Homo sapiens likely ortholog of mouse synembryn (RIC-8), mRNA.	0	-1.04191	-1.06957	1.30457	2.33616	1.77771	1.31766	1.21236		0.00207625	0	0.178185	0.255609	0.213696	0.179168	0.171265
GI_41352062-S					-1.04197	-1.01781	2.20684	3.63101	2.49388	1.39439	1.45344		0	0.00147188	0.197934	0.284703	0.215422	0.148435	0.152033
GI_8923103-S		ANKRD10	Homo sapiens ankyrin repeat domain 10 (ANKRD10), mRNA.	0	-1.04548	1.02952	2.65681	2.88048	1.97008	1.22578	1.17905		0	0.120537	0.215067	0.22806	0.175175	0.131938	0.129223
GI_42519910-S					-1.04594	-1.03105	1.03949	1.37181	2.12243	1.64941	1.20739		0	0.00117822	0.165051	0.191352	0.250759	0.213322	0.178339
GI_40255271-S					-1.05039	-1.02838	3.59085	3.71782	2.63081	1.81772	2.05786		0	0.00115313	0.243137	0.249788	0.192844	0.150249	0.162829
GI_4758951-S		PPP2CB	Homo sapiens protein phosphatase 2 (formerly 2A), catalytic subunit, beta isoform (PPP2CB), mRNA.	0	-1.05149	-1.00371	1.24843	1.97557	2.05514	1.34369	1.07315		0	0.00367495	0.176901	0.232829	0.238949	0.184227	0.163418
GI_34222212-S		EVER1	Homo sapiens epidermodysplasia verruciformis 1 (EVER1), mRNA.	0	-1.05249	-1.01945	2.67122	2.22056	-1.03135	1.06723	1.80933		0	0.00274603	0.309471	0.272018	0.00175694	0.176167	0.237841
GI_44680151-S					-1.05666	-1.02827	1.50333	2.02418	1.19424	1.03871	1.30552		0	0.00229322	0.206823	0.248903	0.181852	0.169286	0.190842
GI_30410799-A		APG4B	Homo sapiens autophagin-1 (APG4B), transcript variant 1, mRNA.	0	-1.06004	1.03891	1.8954	2.3603	1.42892	1.18073	1.06294		0	0.136941	0.19282	0.223152	0.162386	0.146193	0.138508
GI_38524586-S		FLJ43855	Homo sapiens similar to sodium- and chloride-dependent creatine transporter (FLJ43855), mRNA.	0	-1.06551	1.0056	1.34031	1.82424	2.02646	1.77885	1.50887		0	0.130444	0.151525	0.182004	0.19474	0.179145	0.162141
GI_4503126-S		CTNNA1	Homo sapiens catenin (cadherin-associated protein), alpha 1, 102kDa (CTNNA1), mRNA.	0	-1.06847	-1.08288	1.37237	1.96798	2.13915	1.59628	1.41081		0.00103586	0	0.176441	0.219243	0.231544	0.192532	0.179204
GI_34915989-S		RBPMS2	Homo sapiens RNA-binding protein with multiple splicing 2 (RBPMS2), mRNA.	0	-1.07213	-1.09306	1.84428	2.13969	1.29612	1.41165	2.58733		0.00141702	0	0.198935	0.218942	0.161811	0.169635	0.24926
GI_38016918-S		PRO0149	Homo sapiens PRO0149 protein (PRO0149), mRNA.	0	-1.07672	1.04723	2.11275	2.03601	1.67171	1.13448	1.05264		0	0.136895	0.205572	0.200625	0.177145	0.142519	0.137244
GI_4507996-S		ZNF151	Homo sapiens zinc finger protein 151 (pHZ-67) (ZNF151), mRNA.	0	-1.07713	1.02939	1.49685	2.05221	1.85393	1.76303	1.55052		0	0.129962	0.158802	0.193065	0.180832	0.175225	0.162114
GI_22748852-S		FLJ39370	Homo sapiens hypothetical protein FLJ39370 (FLJ39370), mRNA.	0	-1.08122	1.01639	1.14056	2.18883	2.23707	1.36045	-1.07268		0	0.157031	0.166327	0.244802	0.248413	0.182788	0.000639215
GI_22094134-S		DOT1L	Homo sapiens histone methyltransferase DOT1L (DOT1L), mRNA.	0	-1.0818	-1.20592	1.77566	2.52337	1.6828	1.06069	1.03739		0.00872032	0	0.209474	0.262005	0.20295	0.159243	0.157606
GI_33386694-A		PBEF	Homo sapiens pre-B-cell colony-enhancing factor (PBEF), transcript variant 2, mRNA.	0	-1.08685	-1.15047	1.42535	2.41758	1.95827	-1.05164	-1.14087		0.00675006	0	0.273307	0.378587	0.329852	0.0104859	0.00101851
GI_38348241-S		FLJ45273	Homo sapiens FLJ45273 protein (FLJ45273), mRNA.	0	-1.09315	-1.01654	1.25351	1.81436	2.3291	1.76066	1.19287		0	0.00551471	0.168911	0.209281	0.246332	0.205416	0.164547
GI_40255053-S					-1.10813	-1.19079	1.57705	3.40289	2.77169	1.62176	1.05765		0.00501905	0	0.168078	0.278952	0.240622	0.170792	0.136537
GI_42403584-A					-1.11333	-1.05427	2.15711	3.39029	3.13722	1.68867	1.45238		0	0.00338418	0.187403	0.258067	0.243565	0.16056	0.147021
GI_31543197-S		MGC4796	Homo sapiens Ser/Thr-like kinase (MGC4796), mRNA.	0	-1.11658	-1.12342	1.51459	2.49101	2.31419	1.65745	1.30105		0.000459354	0	0.177021	0.242543	0.230677	0.186608	0.162692
GI_31377584-S		MGC26885	Homo sapiens hypothetical protein MGC26885 (MGC26885), mRNA.	0	-1.1762	-1.09211	1.42704	3.22611	2.09053	1.80247	1.42827		0	0.00527527	0.16332	0.276189	0.204946	0.186873	0.163397
GI_8922572-S		FLJ10652	Homo sapiens hypothetical protein FLJ10652 (FLJ10652), mRNA.	0	-1.19379	-1.30177	1.41612	2.58242	1.72371	1.1473	-1.02312		0.00866388	0	0.218072	0.311651	0.242752	0.196503	0.022358
GI_24497500-S		FOXA1	Homo sapiens forkhead box A1 (FOXA1), mRNA.	0	-1.21773	-1.32317	2.44375	1.74128	1.15682	1.36279	1.95135		0.00685695	0	0.244966	0.199284	0.161276	0.174671	0.212945
GI_4557596-S		FLNC	Homo sapiens filamin C, gamma (actin binding protein 280) (FLNC), mRNA.	0	-1.2617	-1.32895	4.66133	4.9916	1.89244	1.62141	1.49195		0.00314695	0	0.280303	0.295757	0.150738	0.138056	0.131999
GI_31377723-S		NR2F2	Homo sapiens nuclear receptor subfamily 2, group F, member 2 (NR2F2), mRNA.	0	-1.27809	-1.19623	1.47955	2.30167	2.22749	1.2414	-1.04283		0	0.00645646	0.217487	0.282324	0.276474	0.198704	0.0185543
GI_31543658-S		STARD8	Homo sapiens START domain containing 8 (STARD8), mRNA.	0	-1.32664	-1.35328	2.49174	2.50427	1.4074	1.73216	2.3318		0.00154297	0	0.222765	0.223491	0.159943	0.178758	0.213499
GI_6633803-S		HBD		0	1.19724	1.06882	1.05225	-1.01105	-1.84918	-4.23845	-9.28588		0.201851	0.199378	0.199059	0.159331	0.143193	0.0971877	0
GI_4557013-S		CAT	Homo sapiens catalase (CAT), mRNA.	0	1.19297	1.12782	-1.00271	-1.32603	-2.32369	-2.77656	-2.97025		0.32747	0.322345	0.154762	0.129331	0.0508569	0.0152349	0
GI_18765742-S		SNTA1	Homo sapiens syntrophin, alpha 1 (dystrophin-associated protein A1, 59kDa, acidic component) (SNTA1), mRNA.	0	1.13908	1.27739	1.12286	-1.66126	-3.95667	-3.12163	-2.40938		0.253683	0.260568	0.252876	0.114273	0	0.0415708	0.0770291
GI_8051603-S		GYPB	Homo sapiens glycophorin B (includes Ss blood group) (GYPB), mRNA.	0	1.13448	1.04692	1.01544	-1.03131	-2.09381	-3.93914	-2.5896		0.240263	0.236116	0.234625	0.137701	0.0873864	0	0.0639081
GI_37552401-S		LOC375662	Homo sapiens similar to asparagine synthetase; glutamine-dependent asparagine synthetase; TS11 cell cycle control protein (LOC375662), mRNA.	0	1.12811	1.15601	1.10308	1.00167	-1.92531	-5.07823	-3.85101		0.213409	0.214368	0.212548	0.209061	0.108415	0	0.0421986
GI_38373678-I		GYPE	Homo sapiens glycophorin E (GYPE), transcript variant 1, mRNA.	0	1.1216	-1.00158	-1.04256	-1.14239	-2.26991	-4.02274	-2.52551		0.297772	0.174875	0.172503	0.166725	0.10146	0	0.0866648
GI_19718771-A		ASNS	Homo sapiens asparagine synthetase (ASNS), transcript variant 2, mRNA.	0	1.11792	1.1472	1.16231	1.0385	-1.82386	-4.50409	-3.19582		0.212385	0.213492	0.214062	0.209385	0.101252	0	0.0494231
GI_7706179-S		ERAF	Homo sapiens erythroid associated factor (ERAF), mRNA.	0	1.11504	1.15202	1.14231	1.03924	-1.80659	-3.67623	-4.44939		0.216835	0.218275	0.217897	0.213881	0.102984	0.0301284	0
GI_4507250-S		STAR	Homo sapiens steroidogenic acute regulatory protein (STAR), mRNA.	0	1.1135	1.10239	-1.06307	-1.89106	-4.48618	-3.23881	-3.29742		0.285078	0.284512	0.17427	0.132117	0	0.0635032	0.0605196
GI_33239450-I		PCNA	Homo sapiens proliferating cell nuclear antigen (PCNA), transcript variant 2, mRNA.	0	1.11292	1.07925	-1.12045	-1.62452	-2.25936	-2.35973	-2.26496		0.382398	0.37869	0.136466	0.0809588	0.0110525	0	0.0104356
GI_7706366-S		Pfs2	Homo sapiens DNA replication complex GINS protein PSF2 (Pfs2), mRNA.	0	1.09918	-1.01041	-1.27494	-1.73721	-2.92034	-3.36625	-2.99393		0.393089	0.207383	0.184097	0.143403	0.0392531	0	0.032775
GI_14670374-S		STMN3	Homo sapiens stathmin-like 3 (STMN3), mRNA.	0	1.08678	1.0844	-1.01009	-1.24741	-1.98563	-2.46215	-3.44048		0.281043	0.280895	0.150873	0.136141	0.0903142	0.060733	0
GI_22035639-S		MGST2	Homo sapiens microsomal glutathione S-transferase 2 (MGST2), mRNA.	0	1.0817	1.00019	-1.0873	-1.23444	-2.60402	-2.97227	-2.50138		0.324619	0.318093	0.150938	0.139156	0.0294877	0	0.0377065
GI_27262629-A		NASP	Homo sapiens nuclear autoantigenic sperm protein (histone-binding) (NASP), transcript variant 3, mRNA.	0	1.07792	1.08746	-1.05115	-1.94134	-2.49768	-2.91897	-2.90394		0.354174	0.355019	0.165512	0.0866301	0.0373323	0	0.00133228
GI_17025233-S		KEL	Homo sapiens Kell blood group (KEL), mRNA.	0	1.077	1.05241	-1.04457	-1.22985	-2.15187	-2.6762	-2.31339		0.327878	0.32573	0.142539	0.126353	0.0458052	0	0.0316952
GI_13124889-S		C12orf8	Homo sapiens chromosome 12 open reading frame 8 (C12orf8), mRNA.	0	1.06337	1.03699	-1.05757	-1.36776	-2.53269	-2.79374	-2.52796		0.339033	0.336714	0.152606	0.125341	0.0229455	0	0.0233611
GI_4557808-S		OAT	Homo sapiens ornithine aminotransferase (gyrate atrophy) (OAT), nuclear gene encoding mitochondrial protein, mRNA.	0	1.06032	1.00174	-1.07628	-1.23635	-2.34964	-2.69897	-3.01435		0.318659	0.314078	0.151567	0.139048	0.0519833	0.024664	0
GI_21389584-S		MGC32104	Homo sapiens hypothetical protein MGC32104 (MGC32104), mRNA.	0	1.06029	1.13986	-1.2187	-1.99819	-2.52808	-2.63955	-2.73584		0.371054	0.378831	0.148293	0.0721019	0.020308	0.00941209	0
GI_16936531-I		CDK4	Homo sapiens cyclin-dependent kinase 4 (CDK4), transcript variant 1, mRNA.	0	1.05719	1.08628	-1.04563	-1.74372	-2.32851	-2.80113	-2.69566		0.34645	0.349062	0.157631	0.094948	0.0424384	0	0.00947044
GI_33239450-A		PCNA	Homo sapiens proliferating cell nuclear antigen (PCNA), transcript variant 2, mRNA.	0	1.05686	-1.0196	-1.2214	-2.01056	-3.00459	-2.8165	-2.57933		0.430374	0.210341	0.188957	0.105333	0	0.0199315	0.0450632
GI_34304343-A		PSAT1	Homo sapiens phosphoserine aminotransferase 1 (PSAT1), transcript variant 2, mRNA.	0	1.05643	1.05271	1.01694	-1.81014	-2.9876	-3.18792	-3.0622		0.294876	0.294618	0.292133	0.0957209	0.0139174	0	0.00873417
GI_19923342-S		CITED2	Homo sapiens Cbp/p300-interacting transactivator, with Glu/Asp-rich carboxy-terminal domain, 2 (CITED2), mRNA.	0	1.05584	-1.17479	-1.89721	-1.81882	-2.66654	-3.06477	-2.69288		0.448175	0.205562	0.126988	0.135514	0.0433128	0	0.040448
GI_22749494-S		MGC35212	Homo sapiens hypothetical protein MGC35212 (MGC35212), mRNA.	0	1.05377	1.10504	1.01908	-1.48778	-2.68346	-2.54747	-2.88156		0.286236	0.289965	0.283713	0.101377	0.0144087	0.0243001	0
GI_14141179-S		FADS1	Homo sapiens fatty acid desaturase 1 (FADS1), mRNA.	0	1.05356	-1.05941	-1.13249	-1.47285	-4.55372	-3.52317	-1.95043		0.291476	0.18164	0.177842	0.160149	0	0.0535699	0.135324
GI_37540431-S		KIAA0114	Homo sapiens KIAA0114 gene product (KIAA0114), mRNA.	0	1.05071	1.01955	-1.01865	-1.20698	-2.5836	-4.05971	-6.47325		0.234824	0.233852	0.170239	0.164361	0.121397	0.0753271	0
GI_13443017-S		C16orf33	Homo sapiens chromosome 16 open reading frame 33 (C16orf33), mRNA.	0	1.04703	-1.00339	-1.2908	-2.08405	-2.83999	-2.5691	-2.70039		0.46059	0.217627	0.18357	0.0895738	0	0.0320985	0.0165409
GI_5031858-S		DLEU1	Homo sapiens deleted in lymphocytic leukemia, 1 (DLEU1), mRNA.	0	1.04482	-1.07756	-1.30139	-2.14124	-2.72874	-2.52415	-3.07297		0.424097	0.20551	0.182457	0.0959602	0.0354526	0.0565233	0
GI_40254863-S					1.04134	-1.04683	-1.09629	-1.87478	-3.62973	-3.5406	-3.55854		0.399146	0.22071	0.216484	0.149961	0	0.00761627	0.00608283
GI_4758269-S		ENDOG	Homo sapiens endonuclease G (ENDOG), nuclear gene encoding mitochondrial protein, mRNA.	0	1.03943	1.16069	-1.12361	-1.91913	-3.17767	-3.21957	-2.87809		0.342941	0.352705	0.16877	0.104714	0.00337404	0	0.0274971
GI_5579451-S		CALB1	Homo sapiens calbindin 1, 28kDa (CALB1), mRNA.	0	1.03769	-1.02966	-1.08556	-1.70295	-4.25326	-5.89517	-5.05753		0.297807	0.209002	0.2066	0.18008	0.0705295	0	0.0359814
GI_14149614-S		MGC4189	Homo sapiens hypothetical protein MGC4189 (MGC4189), mRNA.	0	1.03606	1.07456	-1.05012	-1.75089	-2.0505	-2.08228	-2.68751		0.329464	0.332871	0.144877	0.0828731	0.0563634	0.0535518	0
GI_5174722-S		TOMM40	Homo sapiens translocase of outer mitochondrial membrane 40 homolog (yeast) (TOMM40), mRNA.	0	1.03488	1.03206	1.00672	-1.63483	-2.10872	-2.50368	-2.65933		0.289007	0.288786	0.286805	0.0801491	0.0430756	0.0121771	0
GI_34147695-S		C6orf93	Homo sapiens chromosome 6 open reading frame 93 (C6orf93), mRNA.	0	1.03415	-1.10844	-1.4424	-2.00125	-2.21754	-2.79132	-3.61177		0.353468	0.190457	0.165049	0.122531	0.106075	0.0624208	0
GI_31542536-S		RAM2	Homo sapiens transcription factor RAM2 (RAM2), mRNA.	0	1.03236	1.06343	-1.17159	-2.17011	-2.33879	-2.22679	-2.91708		0.33782	0.340477	0.149302	0.0638926	0.0494646	0.0590441	0
GI_21361335-S		DUT	Homo sapiens dUTP pyrophosphatase (DUT), mRNA.	0	1.03	1.10929	1.04317	-1.26451	-2.21388	-2.75148	-2.38123		0.273392	0.279125	0.274344	0.107504	0.0388672	0	0.0267685
GI_5729946-S		NMU	Homo sapiens neuromedin U (NMU), mRNA.	0	1.02839	1.11064	-1.10143	-1.52071	-3.49527	-5.01243	-6.51014		0.250699	0.253434	0.179871	0.165927	0.100262	0.0498075	0
GI_38176291-A		CAV2	Homo sapiens caveolin 2 (CAV2), transcript variant 2, mRNA.	0	1.02682	-1.00781	1.00666	-1.32092	-2.01633	-2.64615	-2.85517		0.318894	0.151755	0.317238	0.126034	0.0689082	0.0171703	0
GI_33359699-A		UBE2G2	Homo sapiens ubiquitin-conjugating enzyme E2G 2 (UBC7 homolog, yeast) (UBE2G2), transcript variant 1, mRNA.	0	1.02203	1.00449	-1.1863	-1.54569	-2.08859	-2.79428	-3.38043		0.299604	0.298411	0.149319	0.124861	0.0879148	0.03989	0
GI_13129099-S		MGC5627	Homo sapiens hypothetical protein MGC5627 (MGC5627), mRNA.	0	1.02102	1.07297	-1.43237	-2.37235	-2.6409	-2.69346	-2.78517		0.393774	0.399149	0.139956	0.0427082	0.0149256	0.00948793	0
GI_4502418-S		BLVRB	Homo sapiens biliverdin reductase B (flavin reductase (NADPH)) (BLVRB), mRNA.	0	1.01864	1.11012	-1.00196	-1.2053	-1.96559	-3.15709	-3.15415		0.303815	0.310471	0.156802	0.142007	0.0866906	0	0.000213834
GI_17149846-S		FKBP4	Homo sapiens FK506 binding protein 4, 59kDa (FKBP4), mRNA.	0	1.0166	-1.00723	1.02297	-1.38689	-2.52729	-2.22362	-3.90384		0.268619	0.158133	0.268966	0.137406	0.0751492	0.0917273	0
GI_37549311-S		LOC129881	Homo sapiens hypothetical LOC129881 (LOC129881), mRNA.	0	1.01609	-1.05303	-1.05609	-1.80623	-3.06712	-3.12083	-2.78255		0.414685	0.207276	0.20697	0.131775	0.00538434	0	0.0339091
GI_41393571-S					1.01187	-1.08036	-1.46813	-1.65836	-2.13377	-3.00383	-2.19828		0.382596	0.183259	0.146313	0.128189	0.0828946	0	0.0767482
GI_34147605-S		SLC25A10	Homo sapiens solute carrier family 25 (mitochondrial carrier; dicarboxylate transporter), member 10 (SLC25A10), mRNA.	0	1.01077	1.20828	1.10104	-1.93161	-3.29215	-2.55948	-2.3706		0.265427	0.277611	0.270996	0.0839252	0	0.0451949	0.0568464
GI_14916484-A		CASP6	Homo sapiens caspase 6, apoptosis-related cysteine protease (CASP6), transcript variant beta, mRNA.	0	1.00926	-1.00693	-1.18208	-1.85975	-2.08285	-2.16412	-3.07395		0.36597	0.185263	0.169565	0.108826	0.0888303	0.0815461	0
GI_22027513-A		CDCA7	Homo sapiens cell division cycle associated 7 (CDCA7), transcript variant 2, mRNA.	0	1.00908	1.02635	-1.55232	-1.58934	-3.43517	-3.71831	-4.38177		0.298978	0.299936	0.156922	0.154869	0.0524988	0.0367959	0
GI_13376338-S		FLJ11535	Homo sapiens hypothetical protein FLJ11535 (FLJ11535), mRNA.	0	1.00894	1.04922	-1.06233	-1.49841	-2.24972	-2.50912	-2.23316		0.349386	0.353386	0.143684	0.100376	0.025762	0	0.0274062
GI_4507750-S		TYMS	Homo sapiens thymidylate synthetase (TYMS), mRNA.	0	1.00494	1.00028	-1.11818	-1.43222	-2.50089	-3.10152	-2.27036		0.308926	0.308576	0.149206	0.12558	0.0451848	0	0.0625279
GI_42476023-S					1.00291	-1.08136	-1.95347	-2.18442	-2.35172	-2.79664	-3.1953		0.428079	0.215552	0.126625	0.103077	0.0860174	0.0406498	0
GI_4504522-S		HSPE1	Homo sapiens heat shock 10kDa protein 1 (chaperonin 10) (HSPE1), mRNA.	0	1.0022	-1.00986	-1.17496	-1.46788	-2.42213	-2.63995	-2.76511		0.424338	0.197706	0.17911	0.146116	0.0386327	0.0140976	0
GI_21327706-A		NAP1L1	Homo sapiens nucleosome assembly protein 1-like 1 (NAP1L1), transcript variant 2, mRNA.	0	1.00138	-1.08072	-1.12769	-1.20232	-2.15047	-2.88834	-2.96041		0.384106	0.182241	0.177687	0.170452	0.0785257	0.00698743	0
GI_16506819-S		C1orf17	Homo sapiens chromosome 1 open reading frame 17 (C1orf17), mRNA.	0	-1.00091	1.19956	1.01473	-2.32239	-4.77954	-2.85642	-2.05496		0.166777	0.263898	0.25574	0.108451	0	0.0848803	0.120254
GI_37539625-S		LOC138255	Homo sapiens similar to RIKEN cDNA 1700028P14 (LOC138255), mRNA.	0	-1.00544	-1.01789	-1.18127	-1.76666	-5.08915	-5.97798	-4.87955		0.237603	0.237008	0.229202	0.20123	0.0424708	0	0.0524861
GI_4502096-S		SLC25A4	Homo sapiens solute carrier family 25 (mitochondrial carrier; adenine nucleotide translocator), member 4 (SLC25A4), mRNA.	0	-1.00611	1.01202	-1.07482	-1.34783	-1.70606	-2.23355	-3.69642		0.170034	0.297585	0.165691	0.148437	0.125796	0.0924571	0
GI_4502228-S		ARL2	Homo sapiens ADP-ribosylation factor-like 2 (ARL2), mRNA.	0	-1.00772	1.06882	-1.04788	-1.47618	-3.39521	-3.08681	-3.46551		0.207442	0.382706	0.204052	0.167904	0.00593342	0.0319629	0
GI_4505416-S		NQO2	Homo sapiens NAD(P)H dehydrogenase, quinone 2 (NQO2), mRNA.	0	-1.01211	-1.01352	-1.16439	-1.60411	-2.83102	-2.73549	-2.60868		0.265618	0.265413	0.243381	0.179168	0	0.0139506	0.0324691
GI_40254858-S					-1.01346	-1.02829	-1.30521	-1.95498	-2.21691	-2.50123	-2.87115		0.257769	0.255711	0.217286	0.127125	0.0907805	0.0513294	0
GI_24797138-S		HOXB9	Homo sapiens homeo box B9 (HOXB9), mRNA.	0	-1.01424	1.00912	-1.47625	-2.72174	-2.58626	-2.57447	-3.35331		0.217466	0.40558	0.174512	0.0587183	0.0713137	0.0724101	0
GI_14456711-S		HBA1	Homo sapiens hemoglobin, alpha 1 (HBA1), mRNA.	0	-1.01502	-1.05075	1.00907	-1.11571	-1.5831	-4.31934	-4.44774		0.18444	0.18252	0.293194	0.17903	0.153917	0.00689915	0
GI_23503312-S		MGC35274	Homo sapiens hypothetical protein MGC35274 (MGC35274), mRNA.	0	-1.01684	1.01164	-1.19566	-2.05607	-3.04929	-2.9834	-2.14784		0.205141	0.409881	0.187092	0.100248	0	0.00665092	0.090986
GI_17388802-S		PAICS	Homo sapiens phosphoribosylaminoimidazole carboxylase, phosphoribosylaminoimidazole succinocarboxamide synthetase (PAICS), mRNA.	0	-1.01818	-1.03181	-1.17796	-1.41637	-2.46321	-3.53111	-3.50661		0.237685	0.236396	0.222572	0.200023	0.101007	0	0.00231674
GI_44680112-S					-1.01873	-1.09385	-1.41907	-2.19407	-2.33519	-2.58478	-3.22355		0.253555	0.244916	0.207516	0.118391	0.102162	0.0734596	0
GI_34916027-S		LOC220963	Homo sapiens hypothetical protein LOC220963 (LOC220963), mRNA.	0	-1.01991	1.01711	-1.24396	-2.40311	-3.23032	-2.75362	-2.5262		0.211477	0.406366	0.190042	0.0791419	0	0.0456071	0.0673657
GI_27777635-S		TCF3	Homo sapiens transcription factor 3 (E2A immunoglobulin enhancer binding factors E12/E47) (TCF3), mRNA.	0	-1.02255	-1.04148	-1.0137	-1.4611	-2.07384	-2.78146	-3.41579		0.215595	0.21389	0.216393	0.176088	0.120889	0.057144	0
GI_38201658-I		ING3	Homo sapiens inhibitor of growth family, member 3 (ING3), transcript variant 3, mRNA.	0	-1.02332	-1.06343	-1.00978	-1.17861	-1.95743	-2.76616	-3.00946		0.219268	0.21484	0.220763	0.202124	0.116144	0.0268599	0
GI_41406063-S		MYH10	Homo sapiens myosin, heavy polypeptide 10, non-muscle (MYH10), mRNA.	0	-1.02459	1.04644	-1.2009	-1.60716	-2.0051	-2.50627	-2.25331		0.185372	0.444477	0.163314	0.112487	0.0627016	0	0.0316483
GI_9961243-S		ABCB10	Homo sapiens ATP-binding cassette, sub-family B (MDR/TAP), member 10 (ABCB10), nuclear gene encoding mitochondrial protein, mRNA.	0	-1.02645	-1.13556	-1.42921	-2.13005	-2.39032	-2.54483	-2.85083		0.282913	0.265993	0.220455	0.111774	0.0714128	0.0474532	0
GI_8051602-S		GYPA	Homo sapiens glycophorin A (includes MN blood group) (GYPA), mRNA.	0	-1.03158	-1.07128	-1.22373	-1.98434	-4.99966	-3.49182	-3.10662		0.219369	0.217175	0.208747	0.166697	0	0.0833583	0.104654
GI_27735138-S		FLJ31349	Homo sapiens hypothetical protein FLJ31349 (FLJ31349), mRNA.	0	-1.03191	-1.00471	-2.11484	-2.61704	-2.31439	-3.30501	-4.29407		0.243872	0.245905	0.162915	0.125371	0.147997	0.0739401	0
GI_4557580-S		FABP5	Homo sapiens fatty acid binding protein 5 (psoriasis-associated) (FABP5), mRNA.	0	-1.03204	-1.08212	-1.19631	-1.40258	-2.88545	-3.55832	-4.90061		0.212013	0.209269	0.203011	0.191706	0.110439	0.0735631	0
GI_16936532-A		CDK4	Homo sapiens cyclin-dependent kinase 4 (CDK4), transcript variant 2, mRNA.	0	-1.0366	-1.10077	-1.33179	-2.17551	-3.06299	-3.82527	-3.42473		0.257751	0.25182	0.230467	0.152484	0.0704564	0	0.0370209
GI_31542299-S		CGI-115	Homo sapiens CGI-115 protein (CGI-115), mRNA.	0	-1.03811	-1.1302	-1.35916	-1.72768	-1.88342	-2.65126	-3.69661		0.214571	0.207138	0.188659	0.158915	0.146345	0.0843716	0
GI_6031190-S		PHB	Homo sapiens prohibitin (PHB), mRNA.	0	-1.04021	-1.04356	-1.36239	-2.84135	-2.85898	-2.49149	-2.75353		0.323546	0.32295	0.266233	0.00313707	0	0.0653743	0.0187604
GI_6857817-S		NPM3	Homo sapiens nucleophosmin/nucleoplasmin, 3 (NPM3), mRNA.	0	-1.04197	1.00524	-1.0828	-1.3399	-2.05888	-2.23942	-2.9546		0.174353	0.360974	0.170631	0.147194	0.0816524	0.0651948	0
GI_8923535-S		HCFC1R1	Homo sapiens host cell factor C1 regulator 1 (XPO1 dependant) (HCFC1R1), mRNA.	0	-1.04372	1.0005	-1.15899	-1.9	-3.31837	-2.87773	-3.21752		0.212331	0.403152	0.201571	0.1324	0	0.0411326	0.00941431
GI_8051578-S		AK3	Homo sapiens adenylate kinase 3 (AK3), mRNA.	0	-1.04664	-1.13608	-1.12824	-1.52548	-2.07266	-2.28683	-3.20438		0.215121	0.206204	0.206986	0.167382	0.11283	0.0914772	0
GI_21071024-S		HIST1H4C	Homo sapiens histone 1, H4c (HIST1H4C), mRNA.	0	-1.04727	-1.11734	-1.13696	-1.18861	-1.60143	-3.23605	-3.1402		0.214913	0.208033	0.206107	0.201035	0.160501	0	0.00941144
GI_30410793-A		PSME3	Homo sapiens proteasome (prosome, macropain) activator subunit 3 (PA28 gamma; Ki) (PSME3), transcript variant 1, mRNA.	0	-1.05427	-1.1437	-1.34958	-2.62973	-3.09558	-2.91013	-4.11075		0.244881	0.237716	0.221221	0.118657	0.0813342	0.0961922	0
GI_7669480-S		BNIP3	Homo sapiens BCL2/adenovirus E1B 19kDa interacting protein 3 (BNIP3), nuclear gene encoding mitochondrial protein, mRNA.	0	-1.05902	-1.0379	1.29452	1.07585	-1.89595	-3.58294	-3.20374		0.151392	0.152659	0.292565	0.279448	0.101191	0	0.0227453
GI_27436939-A		RELN	Homo sapiens reelin (RELN), transcript variant 2, mRNA.	0	-1.06042	-1.18963	-1.06835	-1.28183	-2.63855	-2.87118	-2.74646		0.250041	0.232199	0.248947	0.219468	0.032123	0	0.0172224
GI_21914861-A		CECR5	Homo sapiens cat eye syndrome chromosome region, candidate 5 (CECR5), mRNA.	0	-1.06472	-1.01462	-1.30125	-2.83079	-2.43144	-2.33495	-3.45425		0.245137	0.250277	0.220872	0.0639597	0.104928	0.114827	0
GI_41399283-A					-1.06673	-1.20644	-1.38513	-1.60795	-2.37489	-3.17296	-3.73057		0.230251	0.218175	0.202729	0.18347	0.117179	0.0481969	0
GI_9558740-S		HSU79274	Homo sapiens protein predicted by clone 23733 (HSU79274), mRNA.	0	-1.06687	-1.07312	-1.31377	-2.56056	-2.99908	-2.69789	-3.01159		0.305858	0.304874	0.267026	0.0709366	0.00196749	0.049338	0
GI_13699869-S		MTHFD2	Homo sapiens methylene tetrahydrofolate dehydrogenase (NAD+ dependent), methenyltetrahydrofolate cyclohydrolase (MTHFD2), nuclear gene encoding mitochondrial protein, mRNA.	0	-1.06732	-1.10949	-1.04476	-1.64715	-2.07972	-2.6065	-2.53669		0.250116	0.243263	0.253782	0.155893	0.0856011	0	0.011344
GI_31341967-S		LOC89958	Homo sapiens hypothetical protein LOC89958 (LOC89958), mRNA.	0	-1.06749	-1.06592	-1.4441	-2.29858	-2.73088	-3.19146	-4.01203		0.239905	0.240033	0.209221	0.139603	0.104381	0.0668558	0
GI_14043068-S		HBA2	Homo sapiens hemoglobin, alpha 2 (HBA2), mRNA.	0	-1.06852	1.02164	-1.01775	-1.11202	-1.72445	-5.58411	-10.1225		0.176664	0.217448	0.177654	0.175815	0.163865	0.0885544	0
GI_34147595-S		CDCA3	Homo sapiens cell division cycle associated 3 (CDCA3), mRNA.	0	-1.06975	-1.21113	-1.25122	-1.41404	-1.85383	-2.93859	-2.53577		0.225276	0.208233	0.203401	0.183773	0.13076	0	0.0485573
GI_33386698-S		TMSL1	Homo sapiens thymosin-like 1 (TMSL1), mRNA.	0	-1.07049	-1.45545	-1.26973	-1.29754	-1.7703	-2.63758	-2.6586		0.246198	0.18652	0.215311	0.211001	0.13771	0.00325971	0
GI_4506064-S		PRKAR2B	Homo sapiens protein kinase, cAMP-dependent, regulatory, type II, beta (PRKAR2B), mRNA.	0	-1.0754	-1.15798	-1.3165	-2.63672	-3.69342	-3.45986	-3.10747		0.278317	0.269539	0.252687	0.112336	0	0.0248297	0.0622919
GI_20127554-S		HSPC111	Homo sapiens hypothetical protein HSPC111 (HSPC111), mRNA.	0	-1.07656	-1.11575	-1.81177	-1.6485	-1.84094	-2.56036	-3.53174		0.220461	0.216942	0.154444	0.169104	0.151824	0.0872244	0
GI_31542705-S		FLJ20485	Homo sapiens hypothetical protein FLJ20485 (FLJ20485), mRNA.	0	-1.07735	-1.08476	-1.17026	-1.6986	-1.79548	-2.43331	-2.74431		0.231326	0.230297	0.218433	0.145115	0.13167	0.0431578	0
GI_40254910-S					-1.07843	-1.05257	-1.10411	-1.60053	-3.27405	-3.37468	-4.0761		0.231083	0.233077	0.229104	0.190836	0.0618288	0.054071	0
GI_5902159-S		ZNF22	Homo sapiens zinc finger protein 22 (KOX 15) (ZNF22), mRNA.	0	-1.08039	-1.31074	-1.92673	-1.91126	-3.23091	-3.67401	-4.21163		0.258018	0.239037	0.188279	0.189554	0.0808122	0.0443008	0
GI_21450710-S		STRA13	Homo sapiens stimulated by retinoic acid 13 (STRA13), mRNA.	0	-1.08163	-1.04409	-1.29077	-2.14171	-2.58613	-2.58603	-2.54082		0.311378	0.319148	0.268095	0.09198	0	2.12e-05	0.00937747
GI_4505822-S		PIR	Homo sapiens Pirin (PIR), mRNA.	0	-1.08984	-1.17132	-1.15556	-1.36363	-2.32764	-3.93631	-5.35591		0.202268	0.198405	0.199152	0.189287	0.14358	0.0673079	0
GI_13027599-S		MGC2494	Homo sapiens hypothetical protein MGC2494 (MGC2494), mRNA.	0	-1.09087	-1.07026	-1.32352	-2.25759	-3.41408	-2.48045	-2.32957		0.233906	0.235981	0.210483	0.116438	0	0.0940001	0.109191
GI_18373333-S		TMEM14B	Homo sapiens transmembrane protein 14B (TMEM14B), mRNA.	0	-1.0917	-1.27757	-1.40037	-1.62436	-2.50281	-2.54857	-2.75536		0.273323	0.242786	0.222612	0.185813	0.0414915	0.0339744	0
GI_13375694-S		FLJ12118	Homo sapiens hypothetical protein FLJ12118 (FLJ12118), mRNA.	0	-1.09255	1.03647	-1.10179	-1.47365	-2.05311	-2.45385	-2.63093		0.177907	0.424119	0.176838	0.133834	0.0668226	0.0204791	0
GI_21389336-S		RPIA	Homo sapiens ribose 5-phosphate isomerase A (ribose 5-phosphate epimerase) (RPIA), mRNA.	0	-1.09723	-1.17926	-1.17431	-1.51403	-1.96995	-2.78785	-3.94003		0.20426	0.198366	0.198722	0.174312	0.141554	0.082786	0
GI_27754187-S		MTND6	Homo sapiens NADH dehydrogenase 6 (MTND6), mRNA.	0	-1.0978	-1.23699	-1.23566	1.12096	-1.57945	-2.77491	-4.0429		0.168739	0.160765	0.160841	0.295863	0.141143	0.0726493	0
GI_14249519-S		FLJ14668	Homo sapiens hypothetical protein FLJ14668 (FLJ14668), mRNA.	0	-1.10557	-1.09236	-1.27034	-2.15215	-3.08578	-3.10543	-3.32258		0.272901	0.274528	0.252619	0.144074	0.0291492	0.0267298	0
GI_31341734-S		LOC339456	Homo sapiens hypothetical protein LOC339456 (LOC339456), mRNA.	0	-1.10863	1.01199	-1.37697	-2.53399	-3.79353	-2.79647	-3.40209		0.21385	0.382757	0.192477	0.100322	0	0.0794153	0.0311783
GI_7262376-S		DHFR	Homo sapiens dihydrofolate reductase (DHFR), mRNA.	0	-1.11985	-1.25834	-1.16492	-1.35481	-3.12606	-4.76101	-3.93269		0.219223	0.210885	0.216509	0.205077	0.0984353	0	0.0498704
GI_38455392-S		NTHL1	Homo sapiens nth endonuclease III-like 1 (E. coli) (NTHL1), mRNA.	0	-1.12115	-1.24128	-1.26117	-2.37297	-3.08954	-3.06559	-2.76249		0.293238	0.275343	0.27238	0.10675	0	0.00356759	0.0487215
GI_28872801-S		C1QBP	Homo sapiens complement component 1, q subcomponent binding protein (C1QBP), nuclear gene encoding mitochondrial protein, mRNA.	0	-1.1277	-1.25002	-1.24479	-1.40221	-2.12767	-2.55047	-3.85391		0.203136	0.194022	0.194412	0.182682	0.128626	0.0971219	0
GI_40353770-S					-1.14106	-1.15436	-1.169	-1.37967	-2.05729	-2.26863	-4.24678		0.19041	0.189595	0.188697	0.175781	0.134237	0.12128	0
GI_31542839-S		GCSH	Homo sapiens glycine cleavage system protein H (aminomethyl carrier) (GCSH), mRNA.	0	-1.14204	-1.24443	-1.30573	-1.62245	-2.56177	-3.05271	-3.47247		0.235262	0.224926	0.218738	0.186763	0.0919365	0.0423752	0
GI_12056464-S		FBL	Homo sapiens fibrillarin (FBL), mRNA.	0	-1.1541	-1.33682	-1.31282	-1.52559	-2.22984	-2.86314	-3.32789		0.22774	0.208598	0.211113	0.188821	0.115039	0.0486901	0
GI_40255164-S					-1.16509	-1.41152	-1.53308	-1.85999	-3.04164	-3.72212	-3.70002		0.265765	0.240153	0.227518	0.193541	0.0707256	0	0.00229702
GI_6633805-S		HBZ	Homo sapiens hemoglobin, zeta (HBZ), mRNA.	0	-1.17252	-1	-1.10722	-1.20816	-1.73336	-4.94647	-41.3135		0.169576	0.170305	0.169852	0.169426	0.167207	0.153633	0
GI_21071023-S		HIST1H4D	Homo sapiens histone 1, H4d (HIST1H4D), mRNA.	0	-1.1816	-1.05395	1.0178	-1.14001	-1.93595	-2.89138	-2.97764		0.168156	0.180109	0.374078	0.17205	0.09753	0.00807608	0
GI_40255242-S					-1.18413	-1.43454	-1.31625	-1.54997	-1.96545	-2.84302	-2.77651		0.242838	0.206181	0.223497	0.189284	0.128463	0	0.009737
GI_16306593-I		SKP2	Homo sapiens S-phase kinase-associated protein 2 (p45) (SKP2), transcript variant 2, mRNA.	0	-1.18607	-1.27568	-1.5686	-2.74327	-2.7552	-4.10845	-4.85665		0.236771	0.230991	0.212096	0.136324	0.135555	0.0482626	0
GI_42660017-S		LOC400006	Homo sapiens hypothetical gene supported by BC003510; NM_002823 (LOC400006), mRNA.	0	-1.2124	-1.30315	-1.17252	-1.43047	-1.98821	-2.32476	-3.60191		0.196184	0.188733	0.199458	0.17828	0.132488	0.104857	0
GI_14149802-S		DKFZP434L0718	Homo sapiens hypothetical protein DKFZp434L0718 (DKFZP434L0718), mRNA.	0	-1.23748	-1.24484	-1.88646	-1.90779	-2.36914	-3.07502	-3.50009		0.243821	0.243028	0.173886	0.171588	0.121872	0.0458053	0
GI_42656554-S		LOC401028	Homo sapiens similar to Nucleophosmin 1 (LOC401028), mRNA.	0	-1.29279	-1.66927	-1.33023	-1.41011	-2.15642	-3.20518	-3.53182		0.221097	0.183921	0.2174	0.209512	0.135817	0.0322541	0
GI_41406065-A					-1.33972	1.0343	1.25489	1.04456	-1.65545	-6.27215	-1.70391		0.136001	0.20146	0.207542	0.201743	0.127295	0	0.125959
GI_31543400-S		PIM1	Homo sapiens pim-1 oncogene (PIM1), mRNA.	0	-1.52161	-1.41805	1.90772	-1.58354	-3.29265	-4.4719	-3.67061		0.171005	0.177008	0.369777	0.167415	0.0683516	0	0.0464442
GI_34147362-S		MGC4504	Homo sapiens hypothetical protein MGC4504 (MGC4504), mRNA.	0	3.10519	3.53499	-2.09897	-2.71456	-2.63833	-2.41368	-1.60473		0.410656	0.440984	0.0434376	0	0.00537941	0.0212308	0.0783126
GI_42662616-S		LOC389865	Homo sapiens LOC389865 (LOC389865), mRNA.	0	1.22211	1.05727	-1.27421	-2.79881	-3.22845	-2.83982	-1.78298		0.34356	0.330835	0.150857	0.0331654	0	0.0299997	0.111582
GI_25006531-S		SERHL	Homo sapiens serine hydrolase-like (SERHL), mRNA.	0	1.17118	1.23548	1.2075	-1.15045	-2.13203	-1.47287	1.01882		0.223162	0.227506	0.225616	0.0663147	0	0.0445323	0.212869
GI_5453909-S		PLCD1	Homo sapiens phospholipase C, delta 1 (PLCD1), mRNA.	0	1.1621	1.04975	-1.00072	-1.5984	-2.72934	-1.87949	-1.30582		0.303937	0.295161	0.135012	0.0883309	0	0.0663764	0.111183
GI_19718750-A		UNG	Homo sapiens uracil-DNA glycosylase (UNG), nuclear gene encoding mitochondrial protein, transcript variant 2, mRNA.	0	1.12184	1.06668	-1.10773	-1.57453	-2.05852	-1.76909	-1.81454		0.384392	0.377724	0.114917	0.0584973	0	0.0349816	0.0294887
GI_7705575-S		RAMP	Homo sapiens RA-regulated nuclear matrix-associated protein (RAMP), mRNA.	0	1.11514	1.19171	-1.50695	-1.55379	-2.52131	-2.30444	-1.65963		0.349326	0.356681	0.0974417	0.0929427	0	0.0208328	0.082775
GI_31377636-S		MGC21854	Homo sapiens hypothetical protein MGC21854 (MGC21854), mRNA.	0	1.09334	1.19546	-1.07077	-2.27106	-2.07178	-1.18174	-1.27668		0.326191	0.336093	0.116373	0	0.0193211	0.105613	0.0964087
GI_37675275-S		NME4	Homo sapiens non-metastatic cells 4, protein expressed in (NME4), mRNA.	0	1.0865	1.13912	1.04097	-1.22074	-2.26614	-2.04471	-1.67487		0.281188	0.285602	0.27737	0.0876785	0	0.0185716	0.0495902
GI_38373678-A		GYPE	Homo sapiens glycophorin E (GYPE), transcript variant 1, mRNA.	0	1.08251	-1.00725	-1.28091	-1.79076	-2.31115	-2.03171	-1.78653		0.481217	0.184891	0.146087	0.0737907	0	0.0396234	0.0743906
GI_34452716-A		CDC42EP1	Homo sapiens CDC42 effector protein (Rho GTPase binding) 1 (CDC42EP1), transcript variant 2, mRNA.	0	1.07658	1.02075	-1.01578	-1.52337	-2.17813	-1.53924	-1.15325		0.327618	0.321999	0.117002	0.0659076	0	0.0643105	0.103163
GI_13027603-S		MRPS34	Homo sapiens mitochondrial ribosomal protein S34 (MRPS34), nuclear gene encoding mitochondrial protein, mRNA.	0	1.07576	1.04811	-1.27809	-2.22464	-2.16489	-1.63654	-1.78506		0.38345	0.380237	0.109973	0	0.00694141	0.0683273	0.0510715
GI_42661292-S		LOC400586	Homo sapiens similar to stearoyl-CoA desaturase; acyl-CoA desaturase; fatty acid desaturase; delta-9-desaturase (LOC400586), mRNA.	0	1.06885	-1.06012	-1.07441	-1.6021	-2.14301	-1.4073	-1.01579		0.413517	0.139418	0.137578	0.0696404	0	0.0947199	0.145126
GI_14165459-A		NARF	Homo sapiens nuclear prelamin A recognition factor (NARF), transcript variant 1, mRNA.	0	1.06553	1.04376	1.03197	-1.32147	-2.16632	-1.87303	-1.77712		0.289396	0.287447	0.286391	0.0756522	0	0.0262626	0.0348508
GI_22507315-S		SPTB	Homo sapiens spectrin, beta, erythrocytic (includes spherocytosis, clinical type I) (SPTB), mRNA.	0	1.06059	1.13718	1.0869	-1.67906	-2.74149	-2.07052	-2.1299		0.274437	0.279965	0.276335	0.0766866	0	0.0484313	0.0441453
GI_38016923-S		PRKAB1	Homo sapiens protein kinase, AMP-activated, beta 1 non-catalytic subunit (PRKAB1), mRNA.	0	1.05489	1.02284	-1.44221	-2.29117	-1.88562	-1.46109	-1.50447		0.351058	0.347696	0.08907	0	0.0425487	0.0870892	0.0825378
GI_28872747-S		HIST3H2A	Homo sapiens histone 3, H2a (HIST3H2A), mRNA.	0	1.05475	1.24843	1.33271	-1.12456	-2.33271	-2.07705	-1.45472		0.261059	0.275986	0.28248	0.0931076	0	0.0197034	0.0676639
GI_4557872-S		UROS	Homo sapiens uroporphyrinogen III synthase (congenital erythropoietic porphyria) (UROS), mRNA.	0	1.05411	1.14421	1.0261	-1.38573	-2.44031	-1.42151	-1.23459		0.252771	0.259288	0.250745	0.0762841	0	0.0736956	0.0872166
GI_42542387-S					1.05257	1.09198	-1.03153	-1.58054	-2.16517	-1.50501	-1.18289		0.327153	0.33116	0.115259	0.0594397	0	0.0671189	0.0998698
GI_17921996-S		MYL4	Homo sapiens myosin, light polypeptide 4, alkali; atrial, embryonic (MYL4), mRNA.	0	1.05034	-1.01265	-1.01984	-1.1807	-2.04288	-2.16859	1.01114		0.327895	0.11775	0.117017	0.100631	0.0128053	0	0.323902
GI_42475939-A					1.04843	1.06503	-1.33221	-2.82794	-3.05291	-1.92111	-2.07199		0.334049	0.335401	0.140149	0.0183235	0	0.0921833	0.0798947
GI_21361125-S		SLC37A4	Homo sapiens solute carrier family 37 (glycerol-6-phosphate transporter), member 4 (SLC37A4), mRNA.	0	1.04833	-1.05543	-1.06293	-1.42072	-2.1131	-1.70934	-1.3442		0.443131	0.148252	0.1472	0.0970491	0	0.056594	0.107774
GI_34222267-S		FBXO27	Homo sapiens F-box only protein 27 (FBXO27), mRNA.	0	1.04828	1.0334	-1.05307	-1.65122	-2.48016	-1.69183	-1.77142		0.326855	0.325477	0.132198	0.0767881	0	0.0730269	0.0656542
GI_31543092-S		LOC89944	Homo sapiens hypothetical protein BC008326 (LOC89944), mRNA.	0	1.04811	1.1088	1.1138	-1.42933	-2.65704	-1.74889	-1.01558		0.246695	0.250736	0.251069	0.0817427	0	0.0604663	0.109291
GI_34147521-S		CABC1	Homo sapiens chaperone, ABC1 activity of bc1 complex like (S. pombe) (CABC1), mRNA.	0	1.04808	1.02389	-1.26206	-2.58431	-2.06529	-1.76134	-1.53645		0.331644	0.329435	0.120724	0	0.0473875	0.0751382	0.0956711
GI_33356546-S		MCM2	Homo sapiens MCM2 minichromosome maintenance deficient 2, mitotin (S. cerevisiae) (MCM2), mRNA.	0	1.0461	1.2252	1.05034	-1.71791	-2.16936	-2.03686	-1.90897		0.30124	0.31802	0.301638	0.0422941	0	0.0124128	0.0243948
GI_30409981-S		LAPTM4B	Homo sapiens lysosomal associated protein transmembrane 4 beta (LAPTM4B), mRNA.	0	1.04475	-1.0322	-1.0541	-1.20617	-2.13266	-1.46839	1.05745		0.313437	0.108556	0.106395	0.0913947	0	0.0655276	0.31469
GI_13112047-A		FGFR3	Homo sapiens fibroblast growth factor receptor 3 (achondroplasia, thanatophoric dwarfism) (FGFR3), transcript variant 2, mRNA.	0	1.04429	-1.01685	-1.57116	-2.26088	-2.94446	-1.76095	-1.34834		0.370948	0.179265	0.127714	0.0635718	0	0.110065	0.148436
GI_12545400-A		ICAM4	Homo sapiens intercellular adhesion molecule 4, Landsteiner-Wiener blood group (ICAM4), transcript variant 1, mRNA.	0	1.04091	1.11616	-1.16132	-1.82619	-2.63148	-2.28771	-1.85962		0.339687	0.346647	0.135986	0.0744869	0	0.0317975	0.0713951
GI_41349493-S					1.04044	-1.06029	-1.14554	-1.85365	-2.166	-1.96023	-1.55605		0.496299	0.171145	0.15795	0.0483463	0	0.03185	0.0944104
GI_4557592-S		FECH	Homo sapiens ferrochelatase (protoporphyria) (FECH), mRNA.	0	1.03856	1.0418	-1.03261	-1.75473	-2.74178	-2.40039	-2.06859		0.335294	0.335581	0.151593	0.0875451	0	0.0302791	0.0597074
GI_23111037-S		SNX2	Homo sapiens sorting nexin 2 (SNX2), mRNA.	0	1.03282	1.02387	-1.16086	-2.41746	-1.70813	-1.68736	-1.54128		0.329734	0.328879	0.12009	0	0.0677889	0.0697733	0.0837346
GI_4557268-S		ADSL	Homo sapiens adenylosuccinate lyase (ADSL), mRNA.	0	1.03192	-1.03183	-1.12267	-1.59169	-2.14499	-1.88901	-2.11927		0.51679	0.181079	0.166302	0.0900056	0	0.0416407	0.00418366
GI_4503320-S		DHCR7	Homo sapiens 7-dehydrocholesterol reductase (DHCR7), mRNA.	0	1.0316	1.06484	1.02567	-1.35865	-3.03517	-1.56271	-1.08283		0.234681	0.236599	0.234339	0.0967467	0	0.0849714	0.112664
GI_24476001-S		HSCARG	Homo sapiens HSCARG protein (HSCARG), mRNA.	0	1.0278	1.11032	-1.36589	-2.58271	-2.21154	-1.57211	-1.33308		0.323761	0.331161	0.109115	0	0.0332837	0.0906227	0.112057
GI_16418408-S		PORIMIN	Homo sapiens pro-oncosis receptor inducing membrane injury gene (PORIMIN), mRNA.	0	1.02674	1.00678	-1.10156	-1.84276	-2.11653	-2.23159	-2.01412		0.390308	0.387917	0.135364	0.0465776	0.0137827	0	0.0260503
GI_28178824-S		IDH1	Homo sapiens isocitrate dehydrogenase 1 (NADP+), soluble (IDH1), mRNA.	0	1.01833	-1.09682	-1.31793	-2.04055	-2.40822	-1.99798	-1.21123		0.439123	0.16806	0.139725	0.0471188	0	0.0525741	0.153398
GI_8923562-S		TSC	Homo sapiens hypothetical protein FLJ20607 (TSC), mRNA.	0	1.01658	1.16762	-1.09358	-2.23643	-3.97329	-1.4361	1.45028		0.21974	0.226391	0.126814	0.0764864	0	0.111731	0.238838
GI_22547188-A		SHMT1	Homo sapiens serine hydroxymethyltransferase 1 (soluble) (SHMT1), transcript variant 2, mRNA.	0	1.0141	1.05836	1.03227	-1.56715	-2.06012	-2.16186	-2.04712		0.305336	0.309592	0.307084	0.0571754	0.00978163	0	0.0110312
GI_14589957-S		POLR3K	Homo sapiens polymerase (RNA) III (DNA directed) polypeptide K, 12.3 kDa (POLR3K), mRNA.	0	1.01372	-1.11082	-1.23995	-1.74359	-2.74119	-2.22008	-2.18072		0.418809	0.181845	0.167443	0.111268	0	0.0581225	0.0625127
GI_20070145-S		SH3GL3	Homo sapiens SH3-domain GRB2-like 3 (SH3GL3), mRNA.	0	1.01358	1.01214	-1.13873	-2.27409	-3.0687	-1.97688	-2.18566		0.317377	0.317265	0.150045	0.0617765	0	0.0848837	0.0686518
GI_13376006-S		FLJ23469	Homo sapiens hypothetical protein FLJ23469 (FLJ23469), mRNA.	0	1.01302	-1.01298	-1.05165	-1.62217	-2.29608	-1.54009	-1.17783		0.394656	0.153027	0.148415	0.0803726	0	0.0901627	0.133367
GI_22212935-A		SR-BP1	Homo sapiens type I sigma receptor (SR-BP1), transcript variant 3, mRNA.	0	1.01158	1.02751	-1.18982	-1.90553	-2.37479	-1.68187	-1.28321		0.331108	0.332666	0.115862	0.0458821	0	0.0677509	0.106731
GI_16950596-A		MRPS33	Homo sapiens mitochondrial ribosomal protein S33 (MRPS33), nuclear gene encoding mitochondrial protein, transcript variant 2, mRNA.	0	1.00677	-1.11022	-1.29521	-1.63196	-2.20457	-1.91754	-1.27179		0.458274	0.156169	0.12977	0.0817138	0	0.0409604	0.133112
GI_19923918-S		DP1L1	Homo sapiens polyposis locus protein 1-like 1 (DP1L1), mRNA.	0	1.00524	-1.04306	-1.01778	-1.39177	-2.26866	-1.48565	1.09645		0.303832	0.113741	0.116087	0.0813786	0	0.0726661	0.312296
GI_23308576-S		PHGDH	Homo sapiens phosphoglycerate dehydrogenase (PHGDH), mRNA.	0	1.00339	1.07346	1.13257	-1.05274	-2.02418	-2.23392	-1.34214		0.265487	0.271232	0.27608	0.0968668	0.0172005	0	0.0731335
GI_14249381-S		MGC15429	Homo sapiens hypothetical protein MGC15429 (MGC15429), mRNA.	0	1.00071	-1.027	-1.05737	-1.32196	-2.05746	-1.42465	-1.00754		0.407379	0.137267	0.133222	0.0979754	0	0.0842964	0.13986
GI_41152085-S					-1.00347	1.07176	-1.07414	-1.50161	-2.04324	-1.46336	1.01218		0.111794	0.334917	0.104196	0.0582349	0	0.0623472	0.328511
GI_20070179-S		EIF4EBP1	Homo sapiens eukaryotic translation initiation factor 4E binding protein 1 (EIF4EBP1), mRNA.	0	-1.00493	1.024	-1.13627	-1.7665	-3.34533	-2.33309	-2.0917		0.183367	0.34233	0.173076	0.123699	0	0.0793076	0.0982204
GI_37546946-S		LOC375211	Homo sapiens similar to BolA domain-containing protein like (11.4 kD) (1P25) (LOC375211), mRNA.	0	-1.00603	1.07195	-1.04252	-1.38726	-3.07577	-2.80753	-1.88625		0.181604	0.363932	0.178402	0.148155	0	0.0235359	0.104371
GI_40254469-S					-1.00927	1.06888	-1.05205	-2.36365	-2.75923	-1.97287	-1.88596		0.187353	0.409842	0.182772	0.0423517	0	0.0841885	0.0934932
GI_20336210-I		GAMT	Homo sapiens guanidinoacetate N-methyltransferase (GAMT), transcript variant 1, mRNA.	0	-1.00951	1.07778	-1.01667	-1.37135	-3.28341	-1.87349	1.25335		0.13567	0.260205	0.135242	0.114081	0	0.0841214	0.27068
GI_23110923-S		PSMB10	Homo sapiens proteasome (prosome, macropain) subunit, beta type, 10 (PSMB10), mRNA.	0	-1.01128	1.08589	-1.1118	-1.52277	-2.75174	-1.98603	-1.49226		0.166199	0.366459	0.156599	0.117356	0	0.0731185	0.120269
GI_22547230-S		NT5M	Homo sapiens 5',3'-nucleotidase, mitochondrial (NT5M), nuclear gene encoding mitochondrial protein, mRNA.	0	-1.01367	1.08153	-1.09966	-2.15125	-2.13147	-1.86122	-1.52732		0.178986	0.508644	0.165457	0	0.00311208	0.0456328	0.098169
GI_7705942-A		C5orf4	Homo sapiens chromosome 5 open reading frame 4 (C5orf4), mRNA.	0	-1.0149	1.023	-1.38014	-2.9799	-3.76112	-1.48667	-1.47651		0.180061	0.31368	0.156113	0.051222	0	0.149129	0.149795
GI_37595532-A		PHEMX	Homo sapiens pan-hematopoietic expression (PHEMX), transcript variant 3, mRNA.	0	-1.0183	1.05307	-1.08457	-1.65025	-2.29879	-1.83322	-1.08112		0.156571	0.409845	0.148468	0.0792996	0	0.0569278	0.148889
GI_13899351-S		RBP5	Homo sapiens retinol binding protein 5, cellular (RBP5), mRNA.	0	-1.02004	-1.07849	-1.08913	-1.39861	-2.10826	-1.74046	1.085		0.146902	0.139011	0.137575	0.0957972	0	0.04965	0.431066
GI_13129087-S		ELOVL6	Homo sapiens ELOVL family member 6, elongation of long chain fatty acids (FEN1/Elo2, SUR4/Elo3-like, yeast) (ELOVL6), mRNA.	0	-1.02133	-1.00948	-1.18	-2.729	-2.86906	-2.03352	-1.69709		0.244929	0.2465	0.223896	0.0185663	0	0.110757	0.155352
GI_7706124-S		C3orf1	Homo sapiens chromosome 3 open reading frame 1 (C3orf1), mRNA.	0	-1.02159	-1.11826	-1.31267	-2.00809	-2.17541	-1.59243	-1.1244		0.23668	0.21685	0.176971	0.0343225	0	0.119585	0.21559
GI_27477133-S		NUP210	Homo sapiens nucleoporin 210 (NUP210), mRNA.	0	-1.02264	1.04806	-1.12548	-1.97922	-4.40606	-2.89503	-1.81168		0.181413	0.29244	0.175899	0.130123	0	0.0810188	0.139106
GI_11056035-S		KIAA0153	Homo sapiens KIAA0153 protein (KIAA0153), mRNA.	0	-1.02914	1.0137	1.0293	-1.62062	-2.49527	-2.11149	-2.14491		0.14504	0.347132	0.348675	0.0865266	0	0.0379659	0.0346598
GI_34147446-S		MGC14288	Homo sapiens hypothetical protein MGC14288 (MGC14288), mRNA.	0	-1.02945	1.02385	-1.0708	-1.57417	-2.15122	-1.55337	-1.48081		0.155315	0.439605	0.149589	0.0798949	0	0.0827748	0.0928217
GI_29568100-S		ATP5L	Homo sapiens ATP synthase, H+ transporting, mitochondrial F0 complex, subunit g (ATP5L), mRNA.	0	-1.03134	-1.1726	-1.13048	-1.23746	-1.77366	-2.05263	-1.35627		0.221347	0.190731	0.199862	0.176674	0.0604627	0	0.150924
GI_21362049-S		MGC12981	Homo sapiens hypothetical protein MGC12981 (MGC12981), mRNA.	0	-1.03211	-1.14858	-1.21678	-2.04117	-2.58383	-1.73159	-1.56973		0.229442	0.21222	0.202136	0.0802387	0	0.126015	0.149948
GI_29826337-S		IFI30	Homo sapiens interferon, gamma-inducible protein 30 (IFI30), mRNA.	0	-1.03293	-1.03352	-1.02424	-1.23007	-2.56792	-3.12814	-1.34252		0.198831	0.198775	0.199656	0.180123	0.0531641	0	0.169451
GI_4557376-S		BTK	Homo sapiens Bruton agammaglobulinemia tyrosine kinase (BTK), mRNA.	0	-1.03423	-1.07508	-1.20975	-1.89244	-2.04334	-1.52411	-1.16813		0.231644	0.222266	0.191353	0.034639	0	0.119191	0.200907
GI_38348359-S		MGC45386	Homo sapiens Similar to RIKEN cDNA 1110033O09 gene (MGC45386), mRNA.	0	-1.03434	1.0051	-1.37325	-2.62145	-2.40928	-1.85933	-1.62451		0.1882	0.430039	0.148013	0	0.0251588	0.0903721	0.118218
GI_4758293-S		EPRS	Homo sapiens glutamyl-prolyl-tRNA synthetase (EPRS), mRNA.	0	-1.03457	-1.10459	-1.20544	-1.67451	-2.09641	-1.23248	-1.17292		0.206024	0.192439	0.172871	0.0818598	0	0.167626	0.17918
GI_4507640-S		TPD52L1	Homo sapiens tumor protein D52-like 1 (TPD52L1), mRNA.	0	-1.03664	-1.01122	-1.04625	-1.688	-2.7054	-1.95623	-1.609		0.211636	0.214859	0.210417	0.129029	0	0.0950115	0.139048
GI_24308363-S		LOC90522	Homo sapiens similar to putative transmembrane protein; homolog of yeast Golgi membrane protein Yif1p (Yip1p-interacting factor) (LOC90522), mRNA.	0	-1.03853	-1.00444	-1.00105	-1.27177	-2.5295	-1.07459	1.02985		0.137842	0.140995	0.141308	0.116279	0	0.134509	0.329067
GI_6382072-S		GCHFR	Homo sapiens GTP cyclohydrolase I feedback regulatory protein (GCHFR), mRNA.	0	-1.0388	1.02226	-1.01333	-1.39027	-2.37064	-2.07064	-1.6161		0.164081	0.418001	0.167219	0.120781	0	0.0369594	0.0929586
GI_22091455-S		SYNGR2	Homo sapiens synaptogyrin 2 (SYNGR2), mRNA.	0	-1.03925	-1.10757	-1.10486	-1.92206	-2.26229	-2.26713	-1.80941		0.281795	0.266116	0.266739	0.0791929	0.00111042	0	0.105047
GI_24586664-S		SLC39A8	Homo sapiens solute carrier family 39 (zinc transporter), member 8 (SLC39A8), mRNA.	0	-1.04016	-1.13812	-1.13311	-1.5143	-2.81225	-2.28727	-1.727		0.220586	0.208393	0.209016	0.161566	0	0.065348	0.13509
GI_37059723-S		C22orf18	Homo sapiens chromosome 22 open reading frame 18 (C22orf18), mRNA.	0	-1.04087	1.05714	-1.01499	-1.50518	-2.53001	-2.14168	-1.6428		0.167476	0.403428	0.170386	0.115257	0	0.043673	0.0997796
GI_23618866-S		SFXN1	Homo sapiens sideroflexin 1 (SFXN1), mRNA.	0	-1.04224	-1.07791	-1.47539	-2.0208	-2.06389	-1.93111	-1.39188		0.296647	0.286288	0.170878	0.01251	0	0.0385541	0.195123
GI_38026959-A		C21orf33	Homo sapiens chromosome 21 open reading frame 33 (C21orf33), transcript variant 2, nuclear gene encoding mitochondrial protein, mRNA.	0	-1.04416	-1.0933	-1.16334	-1.96513	-2.47912	-1.56317	-1.3991		0.215896	0.208503	0.197964	0.0773328	0	0.13781	0.162494
GI_22748798-S		MGC26818	Homo sapiens hypothetical protein MGC26818 (MGC26818), mRNA.	0	-1.04873	1.00377	-1.22458	-2.07255	-2.03509	-1.69331	-1.52548		0.17318	0.520363	0.143435	0	0.00633605	0.0641488	0.092537
GI_34147623-S		SORD	Homo sapiens sorbitol dehydrogenase (SORD), mRNA.	0	-1.05091	-1.00072	-1.09396	-1.70013	-4.10479	-2.14961	-1.38325		0.187929	0.191018	0.18528	0.147977	0	0.120317	0.167478
GI_37563614-S		LOC129039	Homo sapiens similar to a putative protein with homology to a sequence between V2 and V3P segments within T cell gamma receptor region (LOC129039), mRNA.	0	-1.05409	-1.04896	-1.1516	-1.4838	-2.96583	-2.73641	-1.73681		0.222728	0.223325	0.211367	0.172665	0	0.0267291	0.143187
GI_5453789-S		NNMT	Homo sapiens nicotinamide N-methyltransferase (NNMT), mRNA.	0	-1.05765	-1.00904	-1.15023	-1.69956	-2.00812	-1.86932	-1.74956		0.270531	0.284366	0.244179	0.0878243	0	0.0395056	0.0735935
GI_37059724-S		MGC5576	Homo sapiens hypothetical protein MGC5576 (MGC5576), mRNA.	0	-1.05822	-1.13778	-1.21084	-1.36331	-2.11537	-1.45754	-1.29186		0.204372	0.188992	0.174867	0.145392	0	0.127174	0.159203
GI_29570784-S		CTCFL	Homo sapiens CCCTC-binding factor (zinc finger protein)-like (CTCFL), mRNA.	0	-1.05912	-1.09227	-1.24577	-1.84381	-2.41212	-2.25895	-1.59506		0.251592	0.245428	0.216884	0.105679	0	0.028483	0.151934
GI_38679979-A					-1.06095	1.02304	-1.14336	-1.97034	-2.3463	-1.68995	-1.42116		0.16447	0.431133	0.153926	0.0481067	0	0.0839851	0.118379
GI_13435349-A		FDXR	Homo sapiens ferredoxin reductase (FDXR), nuclear gene encoding mitochondrial protein, transcript variant 1, mRNA.	0	-1.06109	1.00479	-1.10803	-1.58485	-2.87843	-1.69217	1.29328		0.128684	0.274967	0.12536	0.091597	0	0.0839978	0.295394
GI_31077201-S		SOX18	Homo sapiens SRY (sex determining region Y)-box 18 (SOX18), mRNA.	0	-1.06191	1.05568	-1.12404	-1.4908	-2.18394	-1.65087	-1.75917		0.158645	0.458055	0.149862	0.0980048	0	0.0753727	0.0600599
GI_4759139-S		SLC9A3R1	Homo sapiens solute carrier family 9 (sodium/hydrogen exchanger), isoform 3 regulatory factor 1 (SLC9A3R1), mRNA.	0	-1.06297	-1.07267	-1.26374	-2.05614	-1.9256	-1.57487	-1.58668		0.257946	0.255425	0.205802	0	0.0339043	0.124996	0.121927
GI_31982900-S		SCD	Homo sapiens stearoyl-CoA desaturase (delta-9-desaturase) (SCD), mRNA.	0	-1.07418	-1.14754	-1.3057	-2.18501	-3.60666	-1.67901	1.21704		0.16375	0.159006	0.14878	0.0919237	0	0.124642	0.311899
GI_32469514-S		NUDT8	Homo sapiens nudix (nucleoside diphosphate linked moiety X)-type motif 8 (NUDT8), mRNA.	0	-1.07432	1.00531	-1.0813	-1.87346	-2.68147	-1.76839	-1.25002		0.159969	0.366966	0.159275	0.0804256	0	0.0908842	0.14248
GI_24797094-A		PYCR1	Homo sapiens pyrroline-5-carboxylate reductase 1 (PYCR1), transcript variant 2, mRNA.	0	-1.0753	-1.04664	-1.30133	-2.0562	-3.0427	-1.97478	-1.67417		0.21554	0.21868	0.190777	0.108076	0	0.116997	0.14993
GI_13259540-S		UCP2	Homo sapiens uncoupling protein 2 (mitochondrial, proton carrier) (UCP2), nuclear gene encoding mitochondrial protein, mRNA.	0	-1.07566	-1.18157	-1.24054	-1.67913	-3.57375	-2.64248	-1.12154		0.199822	0.19135	0.186633	0.15155	0	0.0744925	0.196152
GI_40255270-S					-1.07863	-1.1407	-1.172	-1.53334	-2.04636	-1.97597	-1.33049		0.23912	0.223784	0.21605	0.126765	0	0.0173933	0.176888
GI_37547284-S		LOC374941	Homo sapiens hypothetical gene supported by BC035379; BC042129 (LOC374941), mRNA.	0	-1.08035	1.03585	-1.08881	-1.77606	-4.68176	-2.87769	-1.3918		0.17222	0.273417	0.171815	0.138951	0	0.0862709	0.157326
GI_39725649-S					-1.08144	-1.03125	-1.4743	-2.18573	-1.9767	-1.47157	-1.52193		0.242318	0.253331	0.156111	0	0.0458695	0.156711	0.14566
GI_9945385-S		GALNT2	Homo sapiens UDP-N-acetyl-alpha-D-galactosamine:polypeptide N-acetylgalactosaminyltransferase 2 (GalNAc-T2) (GALNT2), mRNA.	0	-1.08219	-1.10056	-1.28435	-2.29245	-1.95919	-1.63438	-1.51117		0.233512	0.229967	0.194506	0	0.0643001	0.126971	0.150743
GI_14249125-S		GTPBG3	Homo sapiens mitochondrial GTP binding protein (GTPBG3), mRNA.	0	-1.08237	-1.09489	-1.41238	-2.64039	-2.17973	-1.61554	-1.51489		0.224417	0.222613	0.176882	0	0.066353	0.147618	0.162116
GI_21361911-S		DNAJC1	Homo sapiens DnaJ (Hsp40) homolog, subfamily C, member 1 (DNAJC1), mRNA.	0	-1.08293	-1.04328	-1.20564	-1.68949	-2.00995	-2.05245	-1.85176		0.282522	0.294079	0.246765	0.105767	0.0123852	0	0.0584821
GI_40255088-S					-1.0874	-1.03953	-1.17664	-1.40432	-2.32582	-2.22097	-2.1396		0.253439	0.263235	0.235177	0.188582	0	0.0214571	0.0381096
GI_20336211-A		GAMT	Homo sapiens guanidinoacetate N-methyltransferase (GAMT), transcript variant 2, mRNA.	0	-1.0971	-1.03217	1.05313	-1.46266	-2.01222	-1.56249	1.03782		0.101569	0.108776	0.340222	0.0609955	0	0.0499147	0.338523
GI_14150040-S		HAGHL	Homo sapiens hydroxyacyl glutathione hydrolase-like (HAGHL), mRNA.	0	-1.10197	1.04198	-1.25996	-1.79588	-2.83099	-2.34072	-1.47422		0.171953	0.385171	0.156241	0.102943	0	0.0487584	0.134933
GI_28559082-A		CTPS2	Homo sapiens CTP synthase II (CTPS2), transcript variant 1, mRNA.	0	-1.11412	1.0661	1.00647	-1.63767	-2.20955	-1.97524	-1.56543		0.12121	0.362454	0.355857	0.0632795	0	0.0259262	0.071273
GI_33285007-S		GYLTL1B	Homo sapiens glycosyltransferase-like 1B (GYLTL1B), mRNA.	0	-1.11964	-1.08523	-1.11811	-1.4872	-2.43435	-1.82539	-2.22543		0.22884	0.234829	0.229107	0.164862	0	0.105997	0.0363648
GI_34303930-S		MGC20262	Homo sapiens hypothetical protein MGC20262 (MGC20262), mRNA.	0	-1.12271	-1.04535	-1.30953	-1.79026	-2.41967	-1.46421	1.12946		0.145474	0.154151	0.12452	0.0705977	0	0.10717	0.398088
GI_29742698-S		MGC26694	Homo sapiens hypothetical protein MGC26694 (MGC26694), mRNA.	0	-1.14089	-1.04258	-1.3111	-2.35969	-2.04311	-1.5407	-1.33841		0.212285	0.229408	0.182639	0	0.0551402	0.142648	0.177881
GI_21450760-S		MGC22793	Homo sapiens hypothetical protein MGC22793 (MGC22793), mRNA.	0	-1.15243	-1.14086	-1.43158	-1.80305	-2.06943	-1.667	-1.31839		0.234932	0.237896	0.163416	0.068245	0	0.1031	0.192412
GI_29736784-S		LOC201294	Homo sapiens Munc13-4 protein (LOC201294), mRNA.	0	-1.2054	-1.19794	-1.29925	-1.85813	-2.65126	-1.6446	-1.15354		0.191537	0.192526	0.179105	0.105068	0	0.133356	0.198407
GI_6552332-S		FOS	Homo sapiens v-fos FBJ murine osteosarcoma viral oncogene homolog (FOS), mRNA.	0	12.8019	23.2548	9.87979	10.5086	5.30697	3.26336	3.13517		0.209216	0.435449	0.145974	0.159582	0.0470042	0.00277437	0
GI_4507960-S		ZFP36	Homo sapiens zinc finger protein 36, C3H type, homolog (mouse) (ZFP36), mRNA.	0	3.793	10.0853	6.221	4.19931	2.68295	1.88753	1.9784		0.108052	0.464864	0.245734	0.131092	0.0451048	0	0.00515292
GI_31317226-S		EGR1	Homo sapiens early growth response 1 (EGR1), mRNA.	0	2.64778	4.16604	3.77645	3.89162	3.43547	3.52671	2.81883		0	0.265039	0.19703	0.217133	0.137506	0.153434	0.029859
GI_9845523-S		EGR2	Homo sapiens early growth response 2 (Krox-20 homolog, Drosophila) (EGR2), mRNA.	0	2.3722	4.53176	3.68847	4.68765	7.26404	3.4689	1.96858		0.028421	0.180486	0.121106	0.191463	0.372879	0.105645	0
GI_28610153-S		IL8	Homo sapiens interleukin 8 (IL8), mRNA.	0	2.36211	11.0528	21.5848	12.1874	3.22927	2.5888	3.32978		0	0.218358	0.482981	0.246865	0.0217878	0.00569557	0.0243131
GI_7108342-S		DUSP1	Homo sapiens dual specificity phosphatase 1 (DUSP1), mRNA.	0	1.58078	2.83158	6.66493	4.65585	2.78706	3.72227	5.05984		0	0.0770344	0.313124	0.189389	0.0742924	0.131891	0.21427
GI_4506788-S		SAT	Homo sapiens spermidine/spermine N1-acetyltransferase (SAT), mRNA.	0	1.54756	1.9975	2.66454	3.83538	5.28238	4.24402	4.93644		0	0.0329029	0.081681	0.167301	0.273115	0.197183	0.247817
GI_31543214-S		MT2A	Homo sapiens metallothionein 2A (MT2A), mRNA.	0	1.48125	1.52641	2.54561	4.62651	4.69563	3.60578	8.13304		0	0.00277961	0.0655171	0.193608	0.197863	0.130777	0.409455
GI_7019524-S		SEI1	Homo sapiens CDK4-binding protein p34SEI1 (SEI1), mRNA.	0	1.46447	3.09557	5.94866	7.8182	7.77854	6.59222	5.25645		0	0.0588786	0.161868	0.229353	0.227922	0.185098	0.136881
GI_4758935-S		PLAB	Homo sapiens prostate differentiation factor (PLAB), mRNA.	0	1.38484	3.456	8.95243	4.5108	1.76756	2.49899	10.4493		0	0.0887917	0.324426	0.134012	0.0164074	0.047764	0.388599
GI_17136074-S		AXUD1	Homo sapiens AXIN1 up-regulated 1 (AXUD1), mRNA.	0	1.3476	2.86707	4.9774	4.80647	3.96082	4.43464	5.49271		0	0.0823403	0.1967	0.187437	0.141611	0.167288	0.224624
GI_16554595-A		IER3	Homo sapiens immediate early response 3 (IER3), transcript variant short, mRNA.	0	1.32939	4.1228	5.70128	8.05317	6.41299	5.89278	5.62377		0	0.100372	0.15709	0.241598	0.182663	0.163971	0.154305
GI_44890066-S					1.31418	2.07916	2.03084	2.12665	4.06261	3.89332	3.19959		0	0.0804641	0.075382	0.0854597	0.289092	0.271286	0.198316
GI_31543637-S		SLC38A2	Homo sapiens solute carrier family 38, member 2 (SLC38A2), mRNA.	0	1.31076	1.58638	5.11589	6.71585	7.22314	7.31656	7.36944		0	0.0100362	0.138556	0.196816	0.215288	0.218689	0.220615
GI_9790902-S		PPP1R15A	Homo sapiens protein phosphatase 1, regulatory (inhibitor) subunit 15A (PPP1R15A), mRNA.	0	1.27506	1.88175	2.48546	3.22985	3.6736	3.53104	4.04215		0	0.0542002	0.108134	0.174636	0.21428	0.201544	0.247205
GI_7706185-S		TNFRSF12A	Homo sapiens tumor necrosis factor receptor superfamily, member 12A (TNFRSF12A), mRNA.	0	1.21467	1.56079	6.36244	6.47741	5.38331	5.18072	4.50429		0	0.0156046	0.232081	0.237264	0.187938	0.178804	0.148309
GI_33519459-I		MCL1	Homo sapiens myeloid cell leukemia sequence 1 (BCL2-related) (MCL1), transcript variant 1, mRNA.	0	1.17942	1.81014	4.84881	7.72363	4.46604	2.6703	1.83603		0	0.0387458	0.225414	0.402017	0.2019	0.0915866	0.0403363
GI_28872795-S		CEBPB	Homo sapiens CCAAT/enhancer binding protein (C/EBP), beta (CEBPB), mRNA.	0	1.17356	1.58224	4.36164	4.07101	3.68351	2.88031	3.71043		0	0.0308491	0.24065	0.218712	0.189462	0.128833	0.191494
GI_31343528-S		FLJ36031	Homo sapiens hypothetical protein FLJ36031 (FLJ36031), mRNA.	0	1.16559	1.24529	5.67606	9.15783	5.85269	4.47587	3.52187		0	0.00347503	0.196654	0.348457	0.204355	0.144326	0.102733
GI_42476062-S					1.15313	1.08921	2.80693	2.65954	3.18046	3.47119	5.02534		0.00543496	0	0.146048	0.133517	0.177808	0.202526	0.334667
GI_7662650-S		RGC32	Homo sapiens RGC32 protein (RGC32), mRNA.	0	1.14608	1.18009	2.82456	2.93507	3.05642	4.49051	5.63246		0	0.00256843	0.126748	0.135093	0.144257	0.25255	0.338783
GI_4507650-S		TPM4	Homo sapiens tropomyosin 4 (TPM4), mRNA.	0	1.13183	1.22302	2.21943	4.07187	5.18334	6.88108	9.0657		0	0.00417282	0.0497678	0.134534	0.185394	0.263082	0.363049
GI_13376859-S		MGC3295	Homo sapiens hypothetical protein MGC3295 (MGC3295), mRNA.	0	1.13105	1.11141	2.30054	4.65567	4.6788	3.62977	3.00217		0.00154277	0	0.0934149	0.278428	0.280245	0.197836	0.148533
GI_37552316-S		MIDN	Homo sapiens midnolin (MIDN), mRNA.	0	1.12762	1.5904	6.9968	4.64981	4.1912	3.77586	2.69174		0	0.0270158	0.342624	0.205614	0.178842	0.154596	0.0913082
GI_42741673-S					1.11752	1.26381	1.84798	2.69946	3.29314	4.22237	3.16276		0	0.0149511	0.074656	0.16168	0.222356	0.317327	0.20903
GI_42658645-S		LOC402617	Homo sapiens LOC402617 (LOC402617), mRNA.	0	1.11501	1.98774	8.58505	7.16718	4.25443	4.99971	5.86358		0	0.0333517	0.285469	0.231284	0.119973	0.148454	0.181467
GI_23308573-S		SPRY4	Homo sapiens sprouty homolog 4 (Drosophila) (SPRY4), mRNA.	0	1.10923	1.8564	3.95278	4.09977	3.88236	3.66594	3.17334		0	0.0534639	0.203471	0.213989	0.198432	0.182946	0.147698
GI_6006015-S		LGALS1	Homo sapiens lectin, galactoside-binding, soluble, 1 (galectin 1) (LGALS1), mRNA.	0	1.09412	1.19697	1.68386	3.2501	5.38764	8.08965	6.41665		0	0.0052851	0.0303049	0.11079	0.220631	0.35948	0.273509
GI_21314673-S		MIG-6	Homo sapiens mitogen-inducible gene 6 (MIG-6), mRNA.	0	1.09025	1.15706	2.24217	8.5571	9.3587	4.62915	3.25		0	0.00294925	0.0508513	0.329623	0.36501	0.156224	0.0953417
GI_21264573-S		TM4SF13	Homo sapiens transmembrane 4 superfamily member 13 (TM4SF13), mRNA.	0	1.08903	-1.00505	2.02566	5.59609	8.01541	7.49118	8.1272		0.0545691	0	0.0789765	0.172017	0.235062	0.221401	0.237975
GI_5174736-S		TUBB4	Homo sapiens tubulin, beta, 4 (TUBB4), mRNA.	0	1.08348	1.30564	2.29191	3.22254	4.59371	4.11352	4.70969		0	0.016174	0.0879745	0.155725	0.255547	0.220589	0.26399
GI_14589859-I		ASPH	Homo sapiens aspartate beta-hydroxylase (ASPH), transcript variant 3, mRNA.	0	1.0832	1.0875	4.45642	8.91198	8.16669	4.08734	2.51252		0	0.000189577	0.148448	0.344527	0.311728	0.132205	0.0629013
GI_37540496-S		LRRC8	Homo sapiens leucine-rich repeat-containing 8 (LRRC8), mRNA.	0	1.07814	1.43397	1.87965	2.19358	2.97	4.35498	4.64889		0	0.0323123	0.0727842	0.101291	0.171796	0.297564	0.324253
GI_37655156-S		COPEB	Homo sapiens core promoter element binding protein (COPEB), mRNA.	0	1.0781	1.96773	17.8589	12.2679	4.55214	2.12758	1.55738		0	0.0262712	0.49555	0.330442	0.102591	0.0309917	0.0141534
GI_34147631-S		ZYX	Homo sapiens zyxin (ZYX), mRNA.	0	1.07775	1.5188	4.39597	5.90565	4.67992	3.98255	3.48986		0	0.0251938	0.189545	0.275781	0.205765	0.165929	0.137786
GI_11863151-S		JMJ	Homo sapiens jumonji homolog (mouse) (JMJ), mRNA.	0	1.07682	1.09579	1.671	5.0962	4.2303	2.55839	2.97631		0	0.00169823	0.0532084	0.359932	0.282391	0.132673	0.170097
GI_17402874-I		COL6A2	Homo sapiens collagen, type VI, alpha 2 (COL6A2), transcript variant 2C2, mRNA.	0	1.06345	1.00109	3.25263	5.77793	3.12273	1.6615	3.95298		0.0048622	0	0.175563	0.372473	0.165434	0.0514949	0.230173
GI_14249607-S		FLJ14966	Homo sapiens hypothetical protein FLJ14966 (FLJ14966), mRNA.	0	1.06215	1.05923	2.65119	4.88637	5.74606	3.65922	3.24837		0.000195597	0	0.106858	0.25689	0.314595	0.174519	0.146942
GI_4755141-S		INPPL1	Homo sapiens inositol polyphosphate phosphatase-like 1 (INPPL1), mRNA.	0	1.06099	1.16434	1.79926	2.65895	2.72827	4.39373	4.57926		0	0.00943166	0.0673731	0.145827	0.152153	0.304142	0.321073
GI_34577123-S		PYGB	Homo sapiens phosphorylase, glycogen; brain (PYGB), mRNA.	0	1.06072	1.00488	2.6982	4.30179	3.41757	3.31708	2.09273		0.00514198	0	0.15594	0.303616	0.222188	0.212933	0.100182
GI_33946273-A		PRDM1	Homo sapiens PR domain containing 1, with ZNF domain (PRDM1), transcript variant 2, mRNA.	0	1.05626	-1.00234	5.02124	4.10513	3.3371	2.25135	2.48453		0.0848221	0	0.248194	0.210447	0.178801	0.134064	0.143672
GI_4507894-S		VIM	Homo sapiens vimentin (VIM), mRNA.	0	1.055	1.02715	2.54405	4.5208	7.84784	8.88595	7.00222		0.00108377	0	0.0590396	0.135977	0.265469	0.305874	0.232557
GI_34147377-S		MGC4294	Homo sapiens hypothetical protein MGC4294 (MGC4294), mRNA.	0	1.04901	1.07661	2.6061	3.98298	4.7162	2.62561	2.06226		0	0.00256095	0.1445	0.272277	0.34032	0.14631	0.0940312
GI_4505864-S		PLAUR	Homo sapiens plasminogen activator, urokinase receptor (PLAUR), mRNA.	0	1.04673	-1.0006	2.89386	3.30237	3.32709	5.13686	4.88276		0.0769867	0	0.146445	0.161807	0.162736	0.23079	0.221235
GI_19923994-S		LOC116211	Homo sapiens hypothetical protein BC013113 (LOC116211), mRNA.	0	1.04151	1.01461	2.78106	6.24677	9.27645	7.51803	6.15368		0.000999014	0	0.0655948	0.194288	0.306791	0.241495	0.190832
GI_31377791-S		GPR3	Homo sapiens G protein-coupled receptor 3 (GPR3), mRNA.	0	1.04032	1.36401	4.56881	4.51895	2.1759	2.57208	3.00771		0	0.0270519	0.294888	0.290721	0.0949046	0.128014	0.164421
GI_4759053-S		RRAD	Homo sapiens Ras-related associated with diabetes (RRAD), mRNA.	0	1.03953	1.27112	4.00664	1.96832	4.70168	12.5767	4.54831		0	0.0101416	0.129934	0.0406729	0.16037	0.505228	0.153654
GI_19747280-I		GAGED2	Homo sapiens G antigen, family D, 2 (GAGED2), transcript variant 2, mRNA.	0	1.03608	1.01027	2.30686	4.86436	6.59116	9.04889	5.9595		0.00108697	0	0.0546042	0.16231	0.235032	0.338536	0.20843
GI_4557758-S		MPO	Homo sapiens myeloperoxidase (MPO), nuclear gene encoding mitochondrial protein, mRNA.	0	1.03359	1.15456	1.98335	4.90349	6.83726	4.33188	3.28053		0	0.00742634	0.0583049	0.23757	0.356282	0.202479	0.137937
GI_37543687-S		KRT10	Homo sapiens keratin 10 (epidermolytic hyperkeratosis; keratosis palmaris et plantaris) (KRT10), mRNA.	0	1.03156	1.22294	4.53491	8.14197	8.7116	5.58154	1.61202		0	0.00810407	0.148349	0.301089	0.32521	0.192668	0.0245796
GI_25168262-S		SGK	Homo sapiens serum/glucocorticoid regulated kinase (SGK), mRNA.	0	1.03101	-1.06984	2.42714	2.88967	2.8933	3.81511	4.68696		0.0869479	0	0.144729	0.163872	0.164022	0.202173	0.238256
GI_17136077-S		VGF	Homo sapiens VGF nerve growth factor inducible (VGF), mRNA.	0	1.02841	1.07343	3.67219	6.95395	7.50856	4.02503	1.32142		0	0.00244874	0.143808	0.322318	0.352486	0.163001	0.0159384
GI_23510409-A		SLC22A1	Homo sapiens solute carrier family 22 (organic cation transporter), member 1 (SLC22A1), transcript variant 2, mRNA.	0	1.02793	1.0644	1.41561	3.73153	7.51474	10.1356	3.6287		0	0.00171031	0.0181813	0.126793	0.304216	0.42713	0.12197
GI_24431967-S		ARC	Homo sapiens activity-regulated cytoskeleton-associated protein (ARC), mRNA.	0	1.02531	1.28579	16.2529	9.11066	2.75791	1.57676	1.36347		0	0.0099438	0.581303	0.308652	0.0661408	0.0210511	0.0129092
GI_19913395-I		SMTN	Homo sapiens smoothelin (SMTN), transcript variant 2, mRNA.	0	1.02421	1.10828	1.79959	3.82384	4.6002	4.05124	3.33529		0	0.00668654	0.0616696	0.222667	0.284414	0.240753	0.18381
GI_10835158-S		SERPINE1	Homo sapiens serine (or cysteine) proteinase inhibitor, clade E (nexin, plasminogen activator inhibitor type 1), member 1 (SERPINE1), mRNA.	0	1.0242	1.1417	5.27433	6.45296	5.1069	5.88454	4.16183		0	0.00537098	0.194274	0.248148	0.18662	0.222166	0.143421
GI_31982916-S		FLJ23042	Homo sapiens hypothetical protein FLJ23042 (FLJ23042), mRNA.	0	1.02327	-1.0053	5.14284	6.95486	6.16832	6.87924	8.10628		0.0503285	0	0.152534	0.19749	0.177976	0.195614	0.226057
GI_19913440-A		HPCAL1	Homo sapiens hippocalcin-like 1 (HPCAL1), transcript variant 1, mRNA.	0	1.02003	1.09306	2.14582	4.44798	4.57262	5.92187	7.0895		0	0.00381319	0.0587859	0.178999	0.185507	0.255962	0.316932
GI_37542672-S		LOC284207	Homo sapiens hypothetical protein LOC284207 (LOC284207), mRNA.	0	1.01834	1.10804	2.37489	3.41359	2.41989	2.36141	4.2445		0	0.00914145	0.13825	0.244108	0.142836	0.136877	0.328788
GI_30155334-S		LOC284422	Homo sapiens similar to HSPC323 (LOC284422), mRNA.	0	1.01717	1.05187	1.51319	3.564	4.0225	3.70688	4.59401		0	0.00280989	0.0401651	0.20623	0.243358	0.2178	0.289636
GI_4503752-I		FLT4	Homo sapiens fms-related tyrosine kinase 4 (FLT4), transcript variant 2, mRNA.	0	1.01668	1.11442	2.85775	4.8218	3.93928	3.34176	4.37374		0	0.00681169	0.128309	0.26519	0.203685	0.162042	0.233963
GI_32483370-A		GEM	Homo sapiens GTP binding protein overexpressed in skeletal muscle (GEM), transcript variant 2, mRNA.	0	1.01511	1.0753	1.70761	3.86463	7.50547	6.00023	3.89188		0	0.00335208	0.0385695	0.158708	0.36149	0.277654	0.160226
GI_34222159-S		ELL2	Homo sapiens elongation factor, RNA polymerase II, 2 (ELL2), mRNA.	0	1.01382	1.04819	1.36135	2.96604	3.91062	4.69956	4.16991		0	0.00284674	0.0287861	0.161704	0.239946	0.305294	0.261423
GI_31543629-S		SLC20A1	Homo sapiens solute carrier family 20 (phosphate transporter), member 1 (SLC20A1), mRNA.	0	1.01148	1.02669	3.21854	4.74414	5.1947	7.9252	7.9752		0	0.000633376	0.091901	0.155426	0.174188	0.287885	0.289967
GI_6806899-S		SQLE	Homo sapiens squalene epoxidase (SQLE), mRNA.	0	1.00053	-1.09626	1.73878	3.65238	3.91997	2.60415	4.21983		0.0884228	0	0.119555	0.200253	0.211538	0.156048	0.224183
GI_5453637-S		DRIL2	Homo sapiens dead ringer (Drosophila)-like 2 (bright and dead ringer) (DRIL2), mRNA.	0	-1.00544	1.04644	2.23153	3.08473	2.98052	3.02425	3.47887		0	0.0937832	0.147949	0.186945	0.182182	0.184181	0.20496
GI_42544168-I		ERCC1	Homo sapiens excision repair cross-complementing rodent repair deficiency, complementation group 1 (includes overlapping antisense sequence) (ERCC1), transcript variant 1, mRNA.	0	-1.00763	-1.0556	1.71961	3.43533	3.46953	3.97148	4.68985		0.00212126	0	0.122733	0.19861	0.200123	0.222321	0.254091
GI_42516569-S					-1.00839	-1.08508	1.58782	3.06381	6.92345	6.41314	3.5634		0.00283446	0	0.0987997	0.153358	0.296024	0.277161	0.171824
GI_22547118-A		TNFRSF10B	Homo sapiens tumor necrosis factor receptor superfamily, member 10b (TNFRSF10B), transcript variant 2, mRNA.	0	-1.01507	1.25321	1.76712	2.04467	3.67771	5.40569	4.85138		0	0.0904051	0.110887	0.12195	0.187036	0.255907	0.233814
GI_20070355-S		NUMB	Homo sapiens numb homolog (Drosophila) (NUMB), mRNA.	0	-1.02298	1.05927	1.32348	5.30566	8.60821	7.11642	6.57903		0	0.0576322	0.064945	0.175163	0.266571	0.225281	0.210408
GI_10862690-S		ACVR1	Homo sapiens activin A receptor, type I (ACVR1), mRNA.	0	-1.0232	1.0442	1.43704	4.39285	3.62515	2.82167	3.45035		0	0.0902384	0.107385	0.236401	0.202892	0.167822	0.195262
GI_12408645-S		CAPN2	Homo sapiens calpain 2, (m/II) large subunit (CAPN2), mRNA.	0	-1.02394	-1.09292	1.53848	3.16578	5.25201	4.75369	5.42484		0.00268731	0	0.102515	0.165912	0.247189	0.227775	0.253922
GI_31543813-S		TMSB10	Homo sapiens thymosin, beta 10 (TMSB10), mRNA.	0	-1.02401	1.06053	1.59851	2.69423	3.92088	4.63931	3.83181		0	0.0872584	0.109778	0.155644	0.206991	0.237065	0.203263
GI_42734435-S					-1.02643	1.03237	2.75451	4.7231	4.74943	3.25075	2.26808		0	0.0825607	0.151621	0.230564	0.23162	0.171521	0.132114
GI_37545358-S		LOC254109	Homo sapiens similar to hypothetical protein MGC2827 (LOC254109), mRNA.	0	-1.03076	1.04566	2.66435	7.55284	8.59107	3.78105	1.26797		0	0.0667928	0.118861	0.276111	0.309508	0.154783	0.073944
GI_21071004-S		PHLDA2	Homo sapiens pleckstrin homology-like domain, family A, member 2 (PHLDA2), mRNA.	0	-1.03232	2.17431	8.93368	11.7128	6.17877	3.66767	4.17919		0	0.0745027	0.23155	0.296121	0.167542	0.1092	0.121084
GI_23510408-I		SLC22A1	Homo sapiens solute carrier family 22 (organic cation transporter), member 1 (SLC22A1), transcript variant 1, mRNA.	0	-1.0366	-1.03544	1.20103	3.03116	6.99095	8.44792	3.52354		0	4.1e-05	0.0788489	0.143338	0.282872	0.334212	0.160688
GI_40217850-S					-1.0391	1.06845	2.30257	5.16941	7.57934	11.8873	3.89804		0	0.0552587	0.0876165	0.162783	0.22597	0.338923	0.129449
GI_11034818-S		NRIP3	Homo sapiens nuclear receptor interacting protein 3 (NRIP3), mRNA.	0	-1.04103	1.00912	1.696	3.41695	4.52685	4.48491	3.76605		0	0.0815296	0.108845	0.177284	0.221422	0.219754	0.191166
GI_20149602-S		HEY1	Homo sapiens hairy/enhancer-of-split related with YRPW motif 1 (HEY1), mRNA.	0	-1.04231	1.18848	5.39613	7.09351	4.2409	2.88847	3.96301		0	0.0719046	0.207528	0.26224	0.170292	0.1267	0.161335
GI_7661597-S		DKFZP564A2416	Homo sapiens DKFZP564A2416 protein (DKFZP564A2416), mRNA.	0	-1.04263	-1.01471	1.7557	3.65218	4.20547	2.81503	3.25977		0	0.00133398	0.133704	0.224318	0.250755	0.184319	0.205569
GI_4885454-S		LNK	Homo sapiens lymphocyte adaptor protein (LNK), mRNA.	0	-1.04395	-1.03224	2.52346	3.33201	5.13337	4.49736	3.34718		0	0.000486668	0.148242	0.18184	0.256695	0.230266	0.182471
GI_13375882-S		C14orf140	Homo sapiens chromosome 14 open reading frame 140 (C14orf140), mRNA.	0	-1.04746	1.01142	2.1034	2.81163	3.75966	5.35775	4.11772		0	0.0809105	0.123824	0.151656	0.188912	0.251714	0.202983
GI_21359835-S		PEA15	Homo sapiens phosphoprotein enriched in astrocytes 15 (PEA15), mRNA.	0	-1.05009	-1.00943	1.73389	3.0189	3.88485	3.60938	3.54211		0	0.00192909	0.132066	0.193024	0.234102	0.221035	0.217844
GI_9790904-S		GADD45A	Homo sapiens growth arrest and DNA-damage-inducible, alpha (GADD45A), mRNA.	0	-1.05552	1.32873	4.14501	4.2944	2.69846	2.01481	2.45639		0	0.102456	0.223478	0.229897	0.161316	0.131938	0.150914
GI_4759181-S		STX1A	Homo sapiens syntaxin 1A (brain) (STX1A), mRNA.	0	-1.05668	-1.13634	3.16877	4.40688	5.41479	5.96226	6.61075		0.00254308	0	0.137435	0.176959	0.209135	0.226613	0.247315
GI_37550554-S		FLJ35036	Homo sapiens hypothetical protein FLJ35036 (FLJ35036), mRNA.	0	-1.0719	-1.00941	2.01431	2.66485	3.09968	5.5403	2.94919		0	0.00288112	0.142285	0.172277	0.192324	0.304845	0.185386
GI_42518079-S					-1.08025	1.0397	3.77049	6.48447	6.60145	5.96295	6.63049		0	0.0573409	0.131204	0.204612	0.207776	0.190506	0.208561
GI_31341961-S		MGC48332	Homo sapiens hypothetical protein MGC48332 (MGC48332), mRNA.	0	-1.08055	-1.00539	2.69466	3.86952	2.9497	2.09935	2.54294		0	0.00382826	0.192278	0.252116	0.205268	0.161958	0.184551
GI_22001414-S		RIS1	Homo sapiens Ras-induced senescence 1 (RIS1), mRNA.	0	-1.1152	-1.01683	2.84417	6.79057	7.10011	6.80116	10.3774		0	0.00248477	0.100015	0.199702	0.207521	0.19997	0.290306
GI_17978488-A		CD97	Homo sapiens CD97 antigen (CD97), transcript variant 2, mRNA.	0	-1.1282	-1.03814	2.36788	3.33293	2.99853	3.49905	3.6904		0	0.00416552	0.161707	0.206344	0.190877	0.214028	0.222878
GI_14249383-S		C14orf128	Homo sapiens chromosome 14 open reading frame 128 (C14orf128), mRNA.	0	-1.14239	-1.13641	2.48355	4.71598	8.57203	8.87251	6.83162		0	0.000160727	0.0974882	0.15751	0.261185	0.269264	0.214392
GI_41872373-S					-1.18162	1.02495	1.9253	2.2943	3.922	5.26608	4.6903		0	0.0841796	0.118528	0.132605	0.194701	0.245977	0.224011
GI_4507232-S		SOCS1	Homo sapiens suppressor of cytokine signaling 1 (SOCS1), mRNA.	0	-1.22336	-1.25148	3.17303	2.198	2.94887	3.49646	5.29938		0.00120137	0	0.189071	0.147406	0.179493	0.202892	0.279936
GI_5174556-S		MFGE8	Homo sapiens milk fat globule-EGF factor 8 protein (MFGE8), mRNA.	0	1.17005	1.27831	2.01548	2.99973	3.59671	5.26053	9.83537		0	0.00602564	0.0470575	0.101842	0.135071	0.227681	0.482322
GI_4809273-S		ANXA5	Homo sapiens annexin A5 (ANXA5), mRNA.	0	1.11025	1.11427	1.71833	2.73892	5.31883	8.7505	5.84096		0	0.000213456	0.0323097	0.0865376	0.223619	0.405958	0.251362
GI_21314699-S		FLJ12541	Homo sapiens stimulated by retinoic acid gene 6 (FLJ12541), mRNA.	0	1.10794	-1.00404	1.14669	1.5201	1.94008	3.47583	8.31245		0.0897669	0	0.0914139	0.107285	0.125136	0.190411	0.395986
GI_17986282-S		TUBA3	Homo sapiens tubulin, alpha 3 (TUBA3), mRNA.	0	1.09988	1.09081	1.35075	2.7544	4.68138	6.53612	7.13667		0.000533444	0	0.0152776	0.0977758	0.211032	0.320042	0.355339
GI_13325074-S		QSCN6	Homo sapiens quiescin Q6 (QSCN6), mRNA.	0	1.09982	1.08352	2.10548	3.15207	4.20093	7.29614	13.1149		0.000666257	0	0.0417666	0.0845401	0.127406	0.253906	0.491714
GI_16554581-S		COL5A3	Homo sapiens collagen, type V, alpha 3 (COL5A3), mRNA.	0	1.0933	1.0002	-1.00157	1.97457	5.0912	7.07422	4.7592		0.0775815	0.0741338	0	0.110219	0.225641	0.29908	0.213345
GI_13236578-S		SLC27A3	Homo sapiens solute carrier family 27 (fatty acid transporter), member 3 (SLC27A3), mRNA.	0	1.08403	1.09187	1.54282	2.12005	6.93608	13.0898	14.8734		0	0.000236535	0.0138397	0.0312526	0.176533	0.362167	0.415971
GI_4507264-S		STC1	Homo sapiens stanniocalcin 1 (STC1), mRNA.	0	1.06614	-1.00713	1.09759	1.66573	4.31103	20.7263	83.2001		0.0175538	0	0.0178201	0.0226303	0.0450273	0.184011	0.712958
GI_4502760-S		CDW52	Homo sapiens CDW52 antigen (CAMPATH-1 antigen) (CDW52), mRNA.	0	1.05806	-1.04144	-1.00585	1.1677	1.10453	4.17219	10.9679		0.0885373	0	0.00150094	0.0931608	0.090497	0.219862	0.506442
GI_31341888-S		MGC52117	Homo sapiens hypothetical protein MGC52117 (MGC52117), mRNA.	0	1.0547	1.01548	1.75445	3.39642	6.6652	7.29543	11.6578		0.00152407	0	0.0287189	0.0925314	0.219568	0.244061	0.413597
GI_38679953-A					1.05316	1.06539	1.05088	1.45316	2.78762	6.44724	9.3697		0.000143759	0.000914058	0	0.025347	0.109429	0.340014	0.524152
GI_32483414-S		GZMB	Homo sapiens granzyme B (granzyme 2, cytotoxic T-lymphocyte-associated serine esterase 1) (GZMB), mRNA.	0	1.05176	1.05434	1.00597	1.48871	2.7131	4.61046	13.0267		0.00255659	0.00270067	0	0.0269546	0.0953209	0.201264	0.671203
GI_42716300-S					1.04982	-1.0263	1.12999	2.77159	3.7732	3.7735	6.72035		0.0818137	0	0.0849728	0.149663	0.189134	0.189145	0.305272
GI_21536395-A		ANGPTL4	Homo sapiens angiopoietin-like 4 (ANGPTL4), transcript variant 2, mRNA.	0	1.0495	1.00807	1.25774	1.49735	3.50096	22.3062	21.7896		0.000913593	0	0.00550502	0.0107883	0.0549666	0.469609	0.458217
GI_42476331-S					1.04602	1.10893	1.74704	2.6372	4.03589	5.51101	6.64124		0	0.00408356	0.0455056	0.103289	0.194082	0.289837	0.363204
GI_4758291-S		EPHB6	Homo sapiens EphB6 (EPHB6), mRNA.	0	1.045	-1.00432	2.2	4.24366	7.41083	11.0161	14.9008		0.0437494	0	0.0684066	0.112035	0.179648	0.256615	0.339546
GI_4557668-S		IL4R	Homo sapiens interleukin 4 receptor (IL4R), mRNA.	0	1.04476	1.10031	1.47567	3.01141	10.1044	24.4048	40.1262		0	0.000751092	0.00582667	0.0265928	0.122503	0.315872	0.528455
GI_22538429-A		CTSB	Homo sapiens cathepsin B (CTSB), transcript variant 1, mRNA.	0	1.04437	1.03379	1.89211	2.06333	2.3508	4.29155	6.45525		0.000889684	0	0.0721596	0.0865548	0.110722	0.273884	0.455789
GI_31742506-A		UPP1	Homo sapiens uridine phosphorylase 1 (UPP1), transcript variant 1, mRNA.	0	1.04318	1.10177	1.29802	1.5634	3.451	28.3423	40.369		0	0.000838666	0.0036476	0.00744597	0.0344632	0.390734	0.562871
GI_7262388-S		PCOLCE	Homo sapiens procollagen C-endopeptidase enhancer (PCOLCE), mRNA.	0	1.04298	1.17312	1.14773	-1.01241	1.15153	5.20485	11.5577		0.0751449	0.0799028	0.0789748	0	0.0791136	0.227302	0.459562
GI_4506842-S		CCL3	Homo sapiens chemokine (C-C motif) ligand 3 (CCL3), mRNA.	0	1.03821	1.05385	1.0394	1.74621	3.73601	15.7053	59.9665		0	0.000203146	1.54e-05	0.00919275	0.0350282	0.190437	0.765123
GI_37655182-S		NDRG1	Homo sapiens N-myc downstream regulated gene 1 (NDRG1), mRNA.	0	1.03536	1.08301	1.36197	2.04984	2.89823	4.50558	6.80885		0	0.00381319	0.0261382	0.0811889	0.149085	0.277722	0.462053
GI_27881480-S		RAC2	Homo sapiens ras-related C3 botulinum toxin substrate 2 (rho family, small GTP binding protein Rac2) (RAC2), mRNA.	0	1.035	1.0107	1.45583	2.3527	4.12761	6.45762	6.06345		0.00157485	0	0.0288518	0.0869844	0.202029	0.353054	0.327505
GI_23097330-S		FLJ14408	Homo sapiens hypothetical protein FLJ14408 (FLJ14408), mRNA.	0	1.03112	1.07318	2.12109	2.27305	2.59869	8.00891	11.4815		0	0.00196799	0.0510056	0.0581167	0.073355	0.326528	0.489027
GI_40317625-S					1.0303	1.00853	1.06403	1.6921	4.95426	27.4925	44.4597		0.000291691	0	0.000743497	0.00915796	0.0528623	0.354815	0.58213
GI_42656126-S		LOC400789	Homo sapiens LOC400789 (LOC400789), mRNA.	0	1.02389	-1.04979	2.30058	4.12948	6.91435	17.77	15.0738		0.0387525	0	0.062611	0.096789	0.148832	0.3517	0.301315
GI_14702161-A		CYLN2	Homo sapiens cytoplasmic linker 2 (CYLN2), transcript variant 2, mRNA.	0	1.02311	1.01209	1.62249	2.28479	2.74593	7.00232	16.3575		0.000441722	0	0.0244516	0.0509823	0.0694548	0.239958	0.614712
GI_34147537-S		SDS-RS1	Homo sapiens serine dehydratase related sequence 1 (SDS-RS1), mRNA.	0	1.01748	1.11661	1.46226	1.59523	1.73928	4.0595	8.20193		0	0.00821287	0.0368504	0.0478667	0.0598016	0.252033	0.595236
GI_31543816-S		TOR3A	Homo sapiens torsin family 3, member A (TOR3A), mRNA.	0	1.01324	-1.03721	-1.46214	-1.03187	4.09385	8.0789	7.69482		0.089738	0.0154045	0	0.0155982	0.201417	0.345883	0.33196
GI_4503056-S		CRYAB	Homo sapiens crystallin, alpha B (CRYAB), mRNA.	0	1.01112	-1.00042	1.01812	1.10033	-1.10488	4.02301	29.2087		0.0503929	0.00248781	0.0505595	0.0525175	0	0.122121	0.721921
GI_13027798-S		MMP1	Homo sapiens matrix metalloproteinase 1 (interstitial collagenase) (MMP1), mRNA.	0	1.00945	-1.00882	-1.00398	1.39118	2.74708	5.26142	5.10017		0.0981734	0	0.000235516	0.116742	0.182696	0.304999	0.297155
GI_12707571-A		ECM1	Homo sapiens extracellular matrix protein 1 (ECM1), transcript variant 2, mRNA.	0	1.00657	1.19037	2.00707	3.12	5.04686	8.40601	10.1823		0	0.00768612	0.0418388	0.088379	0.168956	0.309429	0.383711
GI_17149810-A		COL6A3	Homo sapiens collagen, type VI, alpha 3 (COL6A3), transcript variant 5, mRNA.	0	1.00429	-1.02048	-1.03481	-1.05104	1.32919	4.23043	11.3212		0.0928496	0.00138054	0.000733463	0	0.107527	0.238591	0.558918
GI_21264582-S		TM4SF9	Homo sapiens transmembrane 4 superfamily member 9 (TM4SF9), mRNA.	0	1.00319	1.0186	-1.00422	1.60776	2.09878	4.84136	7.5807		0.0830344	0.0836717	0	0.108042	0.128352	0.241795	0.355105
GI_4826741-S		GFPT2	Homo sapiens glutamine-fructose-6-phosphate transaminase 2 (GFPT2), mRNA.	0	1.0012	-1.02254	1.03293	1.04074	1.63218	7.34707	7.88365		0.0776183	0	0.0788354	0.0791348	0.101819	0.321007	0.341586
GI_34147573-S		ITGB5	Homo sapiens integrin, beta 5 (ITGB5), mRNA.	0	1.00035	1.10216	1.32196	2.14187	2.80905	4.12902	7.12986		0	0.00805986	0.0254599	0.0903689	0.143186	0.247682	0.485243
GI_21359942-S		RHBDF1	Homo sapiens rhomboid family 1 (Drosophila) (RHBDF1), mRNA.	0	1.00012	1.13113	1.51241	1.97641	2.18797	4.28443	6.34363		0	0.0114564	0.0447987	0.0853754	0.103876	0.287209	0.467284
GI_13994241-S		SH3KBP1	Homo sapiens SH3-domain kinase binding protein 1 (SH3KBP1), mRNA.	0	-1.00069	-1.03125	1.05338	-1.03043	1.08614	5.36855	27.9194		0.000771979	0	0.0526635	2.06e-05	0.0534911	0.161677	0.731376
GI_4758867-S		P4HA2	Homo sapiens procollagen-proline, 2-oxoglutarate 4-dioxygenase (proline 4-hydroxylase), alpha polypeptide II (P4HA2), mRNA.	0	-1.00088	-1.05078	-1.19455	1.15427	1.79795	5.97657	10.5424		0.00787674	0.00584738	0	0.0955313	0.121711	0.291665	0.477369
GI_41152057-S					-1.01267	1.02603	1.89215	2.79692	4.30061	6.81418	8.88544		0	0.0641274	0.0913715	0.119831	0.16713	0.246194	0.311346
GI_22748948-S		MGC18216	Homo sapiens hypothetical protein MGC18216 (MGC18216), mRNA.	0	-1.0243	-1.01181	-1.11604	-1.10164	1.91552	14.0314	19.766		0.00233595	0.00265387	0	0.000366567	0.077195	0.385712	0.531737
GI_34147651-S		DLK1	Homo sapiens delta-like 1 homolog (Drosophila) (DLK1), mRNA.	0	-1.02795	1.05802	2.04316	4.99616	7.89248	9.60286	17.9542		0	0.041959	0.0617748	0.121174	0.179433	0.213837	0.381823
GI_5032018-S		RAMP1	Homo sapiens receptor (calcitonin) activity modifying protein 1 (RAMP1), mRNA.	0	-1.02894	1.01174	1.04742	1.1621	2.1103	12.5572	29.3014		0	0.0382409	0.0389095	0.0410585	0.0588272	0.254595	0.568369
GI_9506674-S		GFOD1	Homo sapiens glucose-fructose oxidoreductase domain containing 1 (GFOD1), mRNA.	0	-1.03086	1.03267	1.25129	2.90777	2.87674	4.27134	5.95579		0	0.0842921	0.0932223	0.160887	0.159619	0.216586	0.285393
GI_31982913-S		FLJ12953	Homo sapiens hypothetical protein FLJ12953 similar to Mus musculus D3Mm3e (FLJ12953), mRNA.	0	-1.03789	1.01438	1.03003	1.00246	1.46639	4.80212	6.86078		0	0.0916049	0.0923032	0.0910728	0.111781	0.260674	0.352564
GI_40354193-A					-1.04152	-1.0146	1.49671	1.89266	2.53967	5.51626	5.81236		0	0.00119699	0.112849	0.130454	0.159219	0.291558	0.304723
GI_23503290-S		FLJ90166	Homo sapiens hypothetical protein FLJ90166 (FLJ90166), mRNA.	0	-1.04178	-1.01065	1.06113	1.22524	3.50108	9.78302	11.8503		0	0.000953158	0.0643864	0.0694113	0.139092	0.331431	0.394726
GI_34147604-S		OPTN	Homo sapiens optineurin (OPTN), mRNA.	0	-1.04558	-1.04604	1.1971	1.80876	2.19605	3.47338	7.1139		2.16e-05	0	0.106715	0.135814	0.154239	0.215008	0.388202
GI_4502560-S		CAPG	Homo sapiens capping protein (actin filament), gelsolin-like (CAPG), mRNA.	0	-1.04756	-1.02166	1.04684	1.94318	2.92429	6.26466	5.0294		0	0.00115235	0.0932	0.133087	0.176746	0.325392	0.270423
GI_38044287-A		GSN	Homo sapiens gelsolin (amyloidosis, Finnish type) (GSN), transcript variant 2, mRNA.	0	-1.05561	-1.06804	1.23323	1.86531	2.61361	6.25143	4.46581		0.000570535	0	0.10565	0.134668	0.169023	0.336033	0.254056
GI_31543620-S		SH2D2A	Homo sapiens SH2 domain protein 2A (SH2D2A), mRNA.	0	-1.05971	1.03766	1.14076	1.719	3.06243	13.1533	22.0305		0	0.0432431	0.0453688	0.0572907	0.0849892	0.29304	0.476068
GI_31324542-S		CaMKIINalpha	Homo sapiens calcium/calmodulin-dependent protein kinase II (CaMKIINalpha), mRNA.	0	-1.06163	-1.09767	1.00431	1.47957	2.69449	8.92428	10.9263		0.00117951	0	0.0687973	0.0843524	0.124116	0.328015	0.393539
GI_17738300-S		COL7A1	Homo sapiens collagen, type VII, alpha 1 (epidermolysis bullosa, dystrophic, dominant and recessive) (COL7A1), mRNA.	0	-1.06388	-1.04563	1.76468	2.46933	3.42049	7.77104	18.8159		0	0.000461153	0.071466	0.0892698	0.113302	0.223222	0.502279
GI_4504698-S		INHBA	Homo sapiens inhibin, beta A (activin A, activin AB alpha polypeptide) (INHBA), mRNA.	0	-1.06412	-1.0508	-1.02001	2.38594	5.55388	15.4629	25.4953		0	0.000250353	0.000829048	0.0648361	0.12437	0.310589	0.499125
GI_21536467-A		AXL	Homo sapiens AXL receptor tyrosine kinase (AXL), transcript variant 2, mRNA.	0	-1.06808	-1.02439	2.05036	3.21671	4.38543	6.54339	8.17036		0	0.00146849	0.10482	0.144025	0.183309	0.255845	0.310532
GI_4505582-S		PAEP	Homo sapiens progestagen-associated endometrial protein (placental protein 14, pregnancy-associated endometrial alpha-2-globulin, alpha uterine protein) (PAEP), mRNA.	0	-1.08318	-1.00727	1.12833	1.38801	1.39988	3.15356	10.3418		0	0.0033145	0.0965581	0.107896	0.108415	0.184983	0.498833
GI_19913391-A		RGS3	Homo sapiens regulator of G-protein signalling 3 (RGS3), transcript variant 4, mRNA.	0	-1.08429	1.01247	1.03175	-1.03594	1.31745	3.95492	9.12404		0	0.0956968	0.0965769	0.00220657	0.109616	0.229991	0.465912
GI_29501806-I		KLC2L	Homo sapiens kinesin light chain 2-like (KLC2L), transcript variant 1, mRNA.	0	-1.08777	-1.02541	1.25719	2.48508	3.86989	6.47932	9.86287		0	0.00211707	0.0796099	0.121296	0.16831	0.256899	0.371768
GI_21237762-S		CD9	Homo sapiens CD9 antigen (p24) (CD9), mRNA.	0	-1.08839	1.0357	1.52166	2.45725	3.99189	5.6937	6.50642		0	0.0765797	0.0941001	0.127831	0.183159	0.244515	0.273816
GI_34222218-S		CBLB	Homo sapiens Cas-Br-M (murine) ecotropic retroviral transforming sequence b (CBLB), mRNA.	0	-1.10047	-1.04845	-1.4876	3.40782	5.62914	6.22994	6.96797		0.0133438	0.0151371	0	0.16874	0.245307	0.266016	0.291455
GI_20070269-S		G0S2	Homo sapiens putative lymphocyte G0/G1 switch gene (G0S2), mRNA.	0	-1.12884	-1.03443	-1.14984	-1.02416	1.288	5.83476	10.8947		0.000966659	0.00531115	0	0.00578397	0.112192	0.32144	0.554306
GI_31543803-S		TFPI2	Homo sapiens tissue factor pathway inhibitor 2 (TFPI2), mRNA.	0	-1.13423	-1.09389	1.03672	2.07367	11.965	32.2596	63.224		0	0.000346952	0.0186715	0.0275899	0.112662	0.287208	0.553522
GI_30795213-S		CCR7	Homo sapiens chemokine (C-C motif) receptor 7 (CCR7), mRNA.	0	-1.1548	-1.09737	1.16859	1.16927	1.32928	5.51528	13		0	0.00205022	0.0829372	0.0829615	0.0886732	0.238099	0.505279
GI_27734946-S		FLJ38615	Homo sapiens hypothetical protein FLJ38615 (FLJ38615), mRNA.	0	-1.20382	-1.23376	-1.25829	-1.09062	1.92802	7.18019	16.8958		0.00181406	0.000816908	0	0.00558421	0.10612	0.281043	0.604621
GI_24308523-S		TMEM9	Homo sapiens transmembrane protein 9 (TMEM9), mRNA.	0	1.05457	1.06372	-1.29866	-2.55948	-1.6312	1.04068	1.24444		0.214733	0.215277	0.0749127	0	0.0551546	0.213908	0.226015
GI_37546229-S		FLJ10097	Homo sapiens hypothetical protein FLJ10097 (FLJ10097), mRNA.	0	1.02964	1.03994	-1.39447	-2.77544	-2.77331	-1.33601	1.02631		0.267122	0.267844	0.0969462	0	0.000149985	0.10105	0.266888
GI_13376750-S		FLJ11848	Homo sapiens hypothetical protein FLJ11848 (FLJ11848), mRNA.	0	1.02478	-1.07687	-1.31707	-2.09776	-1.59325	-1.34006	-1.21574		0.441764	0.144431	0.110449	0	0.0713764	0.107196	0.124784
GI_32454752-I		ORC5L	Homo sapiens origin recognition complex, subunit 5-like (yeast) (ORC5L), transcript variant 1, mRNA.	0	1.01989	1.04778	-1.26319	-2.44444	-1.5058	-1.33479	-1.47482		0.310543	0.313043	0.105888	0	0.0841395	0.0994694	0.0869169
GI_31542773-S		FLJ35155	Homo sapiens hypothetical protein FLJ35155 (FLJ35155), mRNA.	0	1.01774	-1.01144	-1.43252	-2.00678	-1.54217	1.06073	1.35786		0.26321	0.0866199	0.0499758	0	0.040433	0.266952	0.292809
GI_21361242-S		HSPA5	Homo sapiens heat shock 70kDa protein 5 (glucose-regulated protein, 78kDa) (HSPA5), mRNA.	0	1.01009	1.01232	-1.30288	-2.00468	-1.03744	-1.12283	-1.08045		0.317114	0.317348	0.0738203	0	0.101741	0.0927588	0.0972176
GI_23503246-S		MGC45400	Homo sapiens hypothetical protein MGC45400 (MGC45400), mRNA.	0	1.00833	1.00764	-1.30925	-2.08816	-1.4109	1.22314	1.78662		0.208735	0.208689	0.0525065	0	0.0456542	0.223216	0.2612
GI_8923354-S		Rpp25	Homo sapiens RNase P protein subunit p25 (Rpp25), mRNA.	0	1.00646	-1.03677	-1.63696	-2.08879	-1.91282	-1.38142	-1.29833		0.493431	0.167709	0.0720297	0	0.0280518	0.112767	0.126012
GI_22035593-A		MRPL35	Homo sapiens mitochondrial ribosomal protein L35 (MRPL35), nuclear gene encoding mitochondrial protein, transcript variant 2, mRNA.	0	1.00642	1.01731	-1.31965	-2.02192	-1.65794	-1.2841	-1.63248		0.366579	0.367897	0.08501	0	0.0440593	0.089313	0.0471419
GI_14249569-S		FLJ14827	Homo sapiens hypothetical protein FLJ14827 (FLJ14827), mRNA.	0	1.00307	1.03969	-1.44305	-2.6904	-1.94814	-1.26377	-1.49481		0.306884	0.309927	0.10364	0	0.0616733	0.118536	0.0993398
GI_42658769-S		LOC401457	Homo sapiens hypothetical gene supported by BC062364; BX647289 (LOC401457), mRNA.	0	-1.00159	-1.15819	-1.73597	-2.93563	-2.00149	-1.19532	-1.0631		0.204484	0.187928	0.126839	0	0.0987662	0.184002	0.197981
GI_5453915-S		PGRMC2	Homo sapiens progesterone receptor membrane component 2 (PGRMC2), mRNA.	0	-1.00561	1.03275	-1.90996	-2.50731	-1.70133	-1.51305	-1.51062		0.17801	0.419635	0.0708097	0	0.0955405	0.117858	0.118146
GI_7019340-S		CARKL	Homo sapiens carbohydrate kinase-like (CARKL), mRNA.	0	-1.00594	1.02216	-2.40921	-2.27344	-1.55958	-1.3229	-1.12216		0.171269	0.418796	0	0.0165706	0.103697	0.132584	0.157084
GI_24308206-S		KIAA1185	Homo sapiens KIAA1185 protein (KIAA1185), mRNA.	0	-1.00917	-1.00266	-1.56865	-2.04485	-1.46809	-1.31174	-1.43369		0.231432	0.232886	0.106411	0	0.128882	0.163821	0.136569
GI_31881739-S		SLC12A9	Homo sapiens solute carrier family 12 (potassium/chloride transporters), member 9 (SLC12A9), mRNA.	0	-1.01262	1.0901	-1.32066	-2.01268	-1.48891	-1.12397	-1.28033		0.144108	0.447107	0.0997189	0	0.0754744	0.128061	0.105531
GI_34013589-S		RhoGAP2	Homo sapiens Rho GTPase activating protein 2 (RhoGAP2), mRNA.	0	-1.01407	-1.10883	-1.96773	-3.66567	-3.63316	-1.54655	-1.2057		0.230214	0.221987	0.147416	0	0.00282259	0.183984	0.213577
GI_19923960-S		C7orf29	Homo sapiens chromosome 7 open reading frame 29 (C7orf29), mRNA.	0	-1.01725	-1.04692	-1.73366	-2.53631	-1.86056	-1.35628	1.07381		0.163745	0.160546	0.0865206	0	0.0728411	0.1272	0.389147
GI_7661731-S		HSPC009	Homo sapiens HSPC009 protein (HSPC009), mRNA.	0	-1.02531	-1.02357	-1.44102	-2.40529	-1.55906	-1.20166	-1.54667		0.208002	0.208265	0.145343	0	0.127551	0.181421	0.129418
GI_11345485-S		C14orf93	Homo sapiens chromosome 14 open reading frame 93 (C14orf93), mRNA.	0	-1.0266	-1.00294	-1.47126	-2.1419	-1.56885	-1.39387	-1.21042		0.215415	0.219985	0.129531	0	0.110681	0.144478	0.179911
GI_39725643-A					-1.02796	-1.09488	-1.36279	-2.26336	-1.58595	-1.00633	-1.044		0.19129	0.180928	0.139445	0	0.10489	0.19464	0.188806
GI_31542945-S		HSPC195	Homo sapiens hypothetical protein HSPC195 (HSPC195), mRNA.	0	-1.02875	-1.04912	-1.65377	-2.38822	-1.28916	-1.27281	-1.56232		0.210008	0.206862	0.113457	0	0.169782	0.172307	0.127584
GI_25453477-S		EEF2K	Homo sapiens elongation factor-2 kinase (EEF2K), mRNA.	0	-1.03708	-1.12867	-1.40912	-2.33685	-1.76841	-1.42516	-1.32882		0.219414	0.203952	0.156609	0	0.0959586	0.153901	0.170165
GI_44662824-S					-1.03964	-1.02495	-1.52213	-2.12402	-1.16983	1.04502	1.24343		0.105525	0.106955	0.0585719	0	0.0928556	0.308392	0.3277
GI_40354215-S					-1.04068	1.03807	-1.38299	-2.02647	1.08112	1.5951	1.39426		0.0664111	0.206454	0.0433503	0	0.209354	0.24398	0.23045
GI_39725681-S					-1.0477	-1.08847	-1.94973	-2.54039	-2.22685	-1.69114	-1.35967		0.253912	0.246976	0.100473	0	0.0533336	0.14446	0.200844
GI_7657121-S		GEMIN4	Homo sapiens gem (nuclear organelle) associated protein 4 (GEMIN4), mRNA.	0	-1.05492	1.0218	-2.23773	-1.30239	-1.16628	-1.38786	-1.47804		0.146775	0.404474	0	0.116066	0.132956	0.105461	0.0942695
GI_7657123-S		GG2-1	Homo sapiens TNF-induced protein (GG2-1), mRNA.	0	-1.06282	-1.09279	-2.29056	-1.93262	-1.61322	-1.00237	-1.12419		0.207551	0.202486	0	0.06051	0.114505	0.217771	0.197177
GI_34304364-S		FKBPL	Homo sapiens FK506 binding protein like (FKBPL), mRNA.	0	-1.06569	-1.32832	-2.18389	-1.79135	-1.44063	-1.51452	-1.39419		0.244756	0.18727	0	0.0859203	0.162688	0.146513	0.172853
GI_34996486-S		HBLD1	Homo sapiens HESB like domain containing 1 (HBLD1), mRNA.	0	-1.06898	-1.05427	-1.87902	-2.2161	-1.58295	-1.52513	-1.13641		0.22716	0.230072	0.0667508	0	0.125381	0.13683	0.213807
GI_18640747-S		RAB24	Homo sapiens RAB24, member RAS oncogene family (RAB24), mRNA.	0	-1.06966	-1.12084	-1.45288	-2.25821	-1.6743	-1.21848	-1.0556		0.199505	0.190914	0.135179	0	0.0980132	0.174524	0.201866
GI_32483408-S		GATA1	Homo sapiens GATA binding protein 1 (globin transcription factor 1) (GATA1), mRNA.	0	-1.07031	-1.09486	-1.66351	-3.66008	-2.81891	-1.0353	1.5661		0.163457	0.161908	0.126017	0	0.0530919	0.165667	0.329859
GI_21389468-S		FLJ31709	Homo sapiens hypothetical protein FLJ31709 (FLJ31709), mRNA.	0	-1.07943	-1.1148	-1.79307	-2.42295	-1.86173	-1.08698	1.03846		0.155497	0.151404	0.0729007	0	0.0649542	0.154624	0.40062
GI_11545742-S		SDF2L1	Homo sapiens stromal cell-derived factor 2-like 1 (SDF2L1), mRNA.	0	-1.08208	1.01142	-1.60477	-2.26576	-1.09184	1.0256	-1.08982		0.109976	0.304484	0.0614124	0	0.109069	0.305801	0.109257
GI_14249259-S		MGC12972	Homo sapiens hypothetical protein MGC12972 (MGC12972), mRNA.	0	-1.08776	-1.02441	-1.37988	-2.15328	-1.2931	-1.13485	-1.01969		0.17818	0.188775	0.129331	0	0.143843	0.170307	0.189563
GI_16596685-S		MGC14327	Homo sapiens hypothetical protein MGC14327 (MGC14327), mRNA.	0	-1.0944	-1.18116	-2.33476	-2.08363	-1.73235	-1.37748	-1.48518		0.245404	0.228238	0	0.0496866	0.119187	0.189396	0.168088
GI_18373307-S		RAB40C	Homo sapiens RAB40C, member RAS oncogene family (RAB40C), mRNA.	0	-1.09841	-1.05648	-2.07662	-1.16596	-1.01159	-1.07134	-1.01049		0.16181	0.168745	0	0.150636	0.17617	0.166287	0.176352
GI_19923214-S		MEF2C	Homo sapiens MADS box transcription enhancer factor 2, polypeptide C (myocyte enhancer factor 2C) (MEF2C), mRNA.	0	-1.10419	-1.03829	-1.63127	-2.20206	-1.52716	-1.46675	-1.11419		0.205959	0.218323	0.10708	0	0.126611	0.137943	0.204084
GI_41281547-S					-1.10868	-1.04171	-1.73018	-2.1046	-1.89326	-1.40857	-1.16922		0.232909	0.248572	0.0875643	0	0.0494255	0.162777	0.218751
GI_6633806-S		LMO2	Homo sapiens LIM domain only 2 (rhombotin-like 1) (LMO2), mRNA.	0	-1.10895	-1.26702	-2.31648	-1.89442	-1.27602	1.13003	1.11937		0.113898	0.0989884	0	0.0398094	0.0981389	0.325085	0.32408
GI_37595566-S		RNF110	Homo sapiens ring finger protein 110 (RNF110), mRNA.	0	-1.11254	-1.05373	-1.58316	-2.09412	-1.32078	1.31151	1.67119		0.0936871	0.0993002	0.0487687	0	0.0738111	0.325052	0.359381
GI_22095394-S		NBP	Homo sapiens nucleotide binding protein (NBP), mRNA.	0	-1.11565	-1.12054	-1.51735	-2.02172	-1.60192	-1.20483	-1.23448		0.208987	0.207858	0.116334	0	0.0968276	0.188416	0.181577
GI_37548529-S		KIAA1639	Homo sapiens KIAA1639 protein (KIAA1639), mRNA.	0	-1.11587	1.04497	1.06797	-1.41175	-2.31161	-1.28465	2.04124		0.0841385	0.236186	0.237805	0.0633186	0	0.0722623	0.306289
GI_37693992-S		NME3	Homo sapiens non-metastatic cells 3, protein expressed in (NME3), mRNA.	0	-1.11936	-1.14584	-1.28895	-1.73555	-2.33364	-1.36662	1.22223		0.141727	0.138636	0.121933	0.0698075	0	0.112867	0.415029
GI_17402901-S		GNB1L	Homo sapiens guanine nucleotide binding protein (G protein), beta polypeptide 1-like (GNB1L), mRNA.	0	-1.12104	-1.11656	-1.48726	-2.26775	-2.27574	-1.35519	-1.26465		0.229016	0.229905	0.156383	0.00158571	0	0.182575	0.200534
GI_27477130-S		MRPL17	Homo sapiens mitochondrial ribosomal protein L17 (MRPL17), nuclear gene encoding mitochondrial protein, mRNA.	0	-1.12188	-1.06095	-2.02341	-1.50632	-1.12376	1.14813	1.51605		0.0902278	0.0963261	0	0.0517513	0.0900394	0.317417	0.354239
GI_4506414-S		RAP1GA1	Homo sapiens RAP1, GTPase activating protein 1 (RAP1GA1), mRNA.	0	-1.12278	-1.02771	-1.23884	-2.08202	-2.3043	1.13682	2.54214		0.098187	0.106087	0.0885422	0.0184717	0	0.285964	0.402748
GI_24475985-S		HSPC242	Homo sapiens hypothetical protein HSPC242 (HSPC242), mRNA.	0	-1.12853	-1.13757	-1.50236	-2.21765	-1.7488	-1.68274	-1.28739		0.226027	0.224152	0.148446	0	0.0973022	0.111012	0.19306
GI_45439350-S					-1.13202	-1.11559	-2.10994	-2.20224	1.34385	1.38957	1.23748		0.0834366	0.084717	0.00719651	0	0.276459	0.280024	0.268167
GI_20070361-S		SDPR	Homo sapiens serum deprivation response (phosphatidylserine binding protein) (SDPR), mRNA.	0	-1.13621	-1.27094	-1.98191	-2.20741	-1.96865	-1.23334	1.0391		0.16006	0.139928	0.033694	0	0.0356749	0.145546	0.485097
GI_33620766-S		SCARB1	Homo sapiens scavenger receptor class B, member 1 (SCARB1), mRNA.	0	-1.1404	1.01939	-1.30785	-2.46546	-2.07505	-1.28827	-1.25315		0.15148	0.398386	0.132338	0	0.0446308	0.134575	0.13859
GI_31652258-S		MUM-1	Homo sapiens melanoma ubiquitous mutated protein (MUM-1), mRNA.	0	-1.15005	-1.15525	-1.91136	-2.35188	-1.77152	-1.1583	-1.15298		0.206791	0.205896	0.0757978	0	0.0998583	0.205371	0.206286
GI_4501840-S		AARS	Homo sapiens alanyl-tRNA synthetase (AARS), mRNA.	0	-1.15764	-1.10405	-1.84138	-2.4192	-1.69633	-1.72969	-1.07459		0.213407	0.222472	0.0977448	0	0.122282	0.116638	0.227456
GI_37595536-A		RNF34	Homo sapiens ring finger protein 34 (RNF34), transcript variant 2, mRNA.	0	-1.16091	-1.16914	-2.79261	-1.27097	1.03868	-1.48455	-1.50913		0.145693	0.144957	0	0.135865	0.34209	0.116795	0.1146
GI_13325063-S		CELSR2	Homo sapiens cadherin, EGF LAG seven-pass G-type receptor 2 (flamingo homolog, Drosophila) (CELSR2), mRNA.	0	-1.1753	-1.18244	-1.45667	-2.21927	-1.82028	1.06245	1.16111		0.105403	0.104683	0.0769954	0	0.040284	0.331337	0.341298
GI_40255022-S					-1.17585	-1.29935	-3.03103	-1.41258	-1.05934	-1.24276	-1.1925		0.171715	0.160284	0	0.149804	0.182499	0.165522	0.170175
GI_31542694-S		FLJ14594	Homo sapiens hypothetical protein FLJ14594 (FLJ14594), mRNA.	0	-1.1936	-1.16797	-2.02574	-2.6747	-2.36964	-1.88275	1.25646		0.17093	0.173887	0.0748945	0	0.0352062	0.0913966	0.453685
GI_41393581-S					-1.20171	1.05529	-1.25108	-1.7744	-2.43198	1.11103	1.90474		0.0852237	0.241572	0.081804	0.0455522	0	0.245433	0.300415
GI_30348976-S		CBX6	Homo sapiens chromobox homolog 6 (CBX6), mRNA.	0	-1.21456	-1.21687	-1.54637	-2.21601	-1.23343	-1.39063	-1.55989		0.195051	0.1946	0.130425	0	0.191376	0.160758	0.127791
GI_34147557-S		LYL1	Homo sapiens lymphoblastic leukemia derived sequence 1 (LYL1), mRNA.	0	-1.24207	-1.2592	-2.7322	-7.82126	-4.26572	-1.17886	1.00667		0.176593	0.176133	0.136596	0	0.095435	0.17829	0.236952
GI_7019408-S		HIG2	Homo sapiens hypoxia-inducible protein 2 (HIG2), mRNA.	0	-1.25862	-1.44735	-3.0139	-2.33925	-1.5849	-1.17761	-1.50163		0.200054	0.178544	0	0.0768917	0.162866	0.209287	0.172357
GI_32698691-S		ZDHHC8	Homo sapiens zinc finger, DHHC domain containing 8 (ZDHHC8), mRNA.	0	-1.32013	-1.29792	-2.01665	-2.04723	-1.64845	1.03299	1.10841		0.0893059	0.0920347	0.00375581	0	0.0489801	0.37833	0.387593
GI_13569857-S		FLJ14129	Homo sapiens hypothetical protein FLJ14129 (FLJ14129), mRNA.	0	-1.32059	-1.59099	-2.36135	-1.39871	1.07225	1.12475	-1.08246		0.0948529	0.0702092	0	0.0877335	0.312932	0.317716	0.116556
GI_20336333-A		BCL2L1	Homo sapiens BCL2-like 1 (BCL2L1), nuclear gene encoding mitochondrial protein, transcript variant 2, mRNA.	0	-1.32823	-1.41754	-3.04493	-3.92208	-2.24209	-1.32178	1.54513		0.164971	0.159291	0.0557875	0	0.106849	0.165381	0.34772
GI_8922926-S		C20orf46	Homo sapiens chromosome 20 open reading frame 46 (C20orf46), mRNA.	0	-1.34256	-1.32992	-2.25281	-1.78803	-2.00367	-1.06305	1.64158		0.119279	0.120936	0	0.0609048	0.0326467	0.155907	0.510326
GI_5803016-S		FOSB	Homo sapiens FBJ murine osteosarcoma viral oncogene homolog B (FOSB), mRNA.	0	2.69764	10.8296	27.9371	15.9831	20.6571	31.9514	32.7285		0	0.0656331	0.203707	0.107227	0.14495	0.236106	0.242377
GI_15812179-S		ZFP36L1	Homo sapiens zinc finger protein 36, C3H type-like 1 (ZFP36L1), mRNA.	0	1.5129	2.0241	4.91808	10.7182	10.8162	9.36184	14.7739		0	0.0117424	0.0782171	0.211447	0.213698	0.18029	0.304606
GI_28872718-S		BTG2	Homo sapiens BTG family, member 2 (BTG2), mRNA.	0	1.47967	3.86641	16.0802	14.6336	12.1522	21.7394	21.3371		0	0.0294911	0.180407	0.162533	0.131872	0.250334	0.245363
GI_17978496-A		CDKN1A	Homo sapiens cyclin-dependent kinase inhibitor 1A (p21, Cip1) (CDKN1A), transcript variant 1, mRNA.	0	1.43519	3.08173	23.0207	26.2348	13.1406	7.1669	8.11785		0	0.0228206	0.29917	0.343716	0.162233	0.07944	0.0926199
GI_19923742-S		SQSTM1	Homo sapiens sequestosome 1 (SQSTM1), mRNA.	0	1.25429	2.82939	7.32122	7.19761	14.9095	12.7853	9.13157		0	0.033765	0.130055	0.127406	0.292723	0.247187	0.168864
GI_4504918-S		KRT8	Homo sapiens keratin 8 (KRT8), mRNA.	0	1.22889	1.31094	2.92167	4.68966	6.77134	13.4928	16.3041		0	0.00215258	0.0444099	0.0907928	0.145406	0.321742	0.395497
GI_31543826-A		TSC22	Homo sapiens transforming growth factor beta-stimulated protein TSC-22 (TSC22), transcript variant 2, mRNA.	0	1.2046	-1.01953	5.31634	7.81209	7.35505	6.43839	13.0135		0.0470645	0	0.134072	0.186884	0.177213	0.157816	0.29695
GI_31543826-I		TSC22	Homo sapiens transforming growth factor beta-stimulated protein TSC-22 (TSC22), transcript variant 2, mRNA.	0	1.19611	1.06248	5.33192	8.37016	8.06699	6.01469	11.4852		0.00391984	0	0.12524	0.214363	0.20547	0.145268	0.305739
GI_22035683-S		AREG	Homo sapiens amphiregulin (schwannoma-derived growth factor) (AREG), mRNA.	0	1.11517	1.44317	10.7224	18.1934	14.6825	9.41121	4.91098		0	0.00622707	0.182395	0.324234	0.257578	0.157502	0.0720642
GI_15208655-A		PDGFA	Homo sapiens platelet-derived growth factor alpha polypeptide (PDGFA), transcript variant 2, mRNA.	0	1.11277	1.25405	18.4375	9.20681	5.69334	10.4881	13.4707		0	0.00272361	0.333978	0.156033	0.0883021	0.180733	0.23823
GI_6679302-S		PHLDA1	Homo sapiens pleckstrin homology-like domain, family A, member 1 (PHLDA1), mRNA.	0	1.10288	1.30708	14.0207	24.4962	19.015	11.7698	8.05566		0	0.0028343	0.179297	0.324694	0.248617	0.148055	0.0965031
GI_42544170-A					1.0759	1.05341	2.60109	6.7658	11.0802	15.858	13.6152		0.000503445	0	0.0346425	0.127863	0.224436	0.331378	0.281177
GI_41117409-S		S100A13	Homo sapiens S100 calcium binding protein A13 (S100A13), mRNA.	0	1.06742	1.11034	2.22594	7.07878	14.5964	27.8509	22.3906		0	0.000623458	0.0168271	0.0873128	0.196503	0.389021	0.309712
GI_10047091-S		NP25	Homo sapiens neuronal protein (NP25), mRNA.	0	1.05017	1.12342	2.90277	15.8995	29.3963	27.9197	19.7365		0	0.000807805	0.0204307	0.16376	0.312605	0.29632	0.206076
GI_4505862-S		PLAU	Homo sapiens plasminogen activator, urokinase (PLAU), mRNA.	0	1.04748	2.5133	16.0859	6.31241	6.52578	15.6127	4.84515		0	0.0321378	0.329716	0.115433	0.120111	0.31934	0.0832633
GI_40805833-S					1.0408	1.25285	3.62713	4.73238	13.288	14.2436	13.2698		0	0.00480093	0.0585554	0.0835785	0.277281	0.298916	0.276868
GI_9845517-S		S100A6	Homo sapiens S100 calcium binding protein A6 (calcyclin) (S100A6), mRNA.	0	1.03612	1.06536	2.86077	7.80687	15.4753	23.1048	12.2932		0	0.000518459	0.032358	0.120071	0.256062	0.391361	0.19963
GI_4507508-S		TIMP1	Homo sapiens tissue inhibitor of metalloproteinase 1 (erythroid potentiating activity, collagenase inhibitor) (TIMP1), mRNA.	0	1.01876	1.4882	6.89382	8.51807	8.51807	9.50469	9.27954		0	0.0123246	0.154242	0.196885	0.196885	0.222787	0.216876
GI_12707565-S		DUSP5	Homo sapiens dual specificity phosphatase 5 (DUSP5), mRNA.	0	1.01187	1.2741	11.0962	16.8056	19.0248	24.6977	33.9319		0	0.00260258	0.100084	0.156747	0.178772	0.235074	0.32672
GI_24430217-S		IL11	Homo sapiens interleukin 11 (IL11), mRNA.	0	-1.00764	1.12533	34.6089	54.8672	27.883	30.0291	25.7217		0	0.0118313	0.197561	0.309932	0.160254	0.172157	0.148265
GI_40548399-S					-1.01713	1.01541	5.95752	40.8576	61.3981	36.4542	37.6126		0	0.0107316	0.0368253	0.221094	0.329545	0.197844	0.203961
GI_21361192-S		CD44	Homo sapiens CD44 antigen (homing function and Indian blood group system) (CD44), mRNA.	0	-1.01992	-1.05989	1.67184	8.7938	24.5983	29.2534	34.3906		0.000384181	0	0.0262547	0.0947038	0.246601	0.291341	0.340715
GI_22202618-A		CTSL	Homo sapiens cathepsin L (CTSL), transcript variant 2, mRNA.	0	-1.02455	-1.00717	3.47621	6.6415	6.3013	10.1837	24.9463		0	0.000306619	0.0793936	0.135229	0.129228	0.197715	0.458127
GI_18860905-S		PTPRN	Homo sapiens protein tyrosine phosphatase, receptor type, N (PTPRN), mRNA.	0	-1.0324	1.10985	3.72119	17.2121	30.831	38.9715	42.09		0	0.0152876	0.0339227	0.130197	0.227384	0.285477	0.307731
GI_20127458-S		CITED1	Homo sapiens Cbp/p300-interacting transactivator, with Glu/Asp-rich carboxy-terminal domain, 1 (CITED1), mRNA.	0	-1.04902	-1.0614	2.99529	13.81	51.8245	30.9936	12.0518		0.000105778	0	0.0346742	0.127112	0.452037	0.273988	0.112083
GI_14577915-S		EBI2	Homo sapiens Epstein-Barr virus induced gene 2 (lymphocyte-specific G protein-coupled receptor) (EBI2), mRNA.	0	-1.04903	1.11305	8.64674	10.9022	10.5038	6.98571	6.04713		0	0.0428196	0.192023	0.236691	0.228802	0.159126	0.140538
GI_42659836-S		LOC387763	Homo sapiens hypothetical gene supported by BC052560 (LOC387763), mRNA.	0	-1.05388	1.25527	5.01942	6.68907	7.91491	19.9741	41.4812		0	0.0260458	0.0685031	0.0873357	0.101162	0.237183	0.47977
GI_17933771-S		S100A16	Homo sapiens S100 calcium binding protein A16 (S100A16), mRNA.	0	-1.07843	-1.0025	1.7482	4.52437	10.6631	18.5242	19.2464		0	0.0012618	0.0469739	0.0931093	0.195126	0.325764	0.337765
GI_4503298-S		BHLHB2	Homo sapiens basic helix-loop-helix domain containing, class B, 2 (BHLHB2), mRNA.	0	-1.09587	3.46706	18.9501	16.1876	22.4483	21.4839	23.3053		0	0.0405891	0.178317	0.153744	0.209435	0.200856	0.217059
GI_40788016-S					-1.24158	1.83991	11.3627	15.1643	15.8076	13.2001	12.9145		0	0.039639	0.162137	0.211039	0.219314	0.185772	0.182099
GI_5454161-S		TXNIP	Homo sapiens thioredoxin interacting protein (TXNIP), mRNA.	0	1.45714	-1.34777	-4.33232	-5.02555	-4.53752	-4.94708	-3.5195		0.501513	0.28452	0.0536299	0	0.0377554	0.00607076	0.116511
GI_20149499-S		HMBS	Homo sapiens hydroxymethylbilane synthase (HMBS), mRNA.	0	1.0189	1.00198	-1.3291	-3.27518	-5.78188	-4.89809	-5.72164		0.31649	0.315702	0.20722	0.116655	0	0.0411295	0.0028035
GI_34330190-S		SLC39A3	Homo sapiens solute carrier family 39 (zinc transporter), member 3 (SLC39A3), mRNA.	0	1.01069	1.0356	-1.46993	-3.41051	-3.66375	-2.19925	-2.24542		0.317909	0.319604	0.149202	0.0172224	0	0.0996009	0.096461
GI_21614516-A		GYPC	Homo sapiens glycophorin C (Gerbich blood group) (GYPC), transcript variant 2, mRNA.	0	-1.02262	-1.03936	-1.41794	-2.78061	-6.12371	-3.88917	-4.29211		0.228744	0.227993	0.211017	0.149912	0	0.100202	0.0821327
GI_44662822-S					-1.03914	-1.03939	-1.69767	-3.4136	-4.15629	-3.99952	-3.6379		0.308308	0.308283	0.243175	0.0734568	0	0.0155054	0.0512723
GI_9558738-S		HSU79266	Homo sapiens protein predicted by clone 23627 (HSU79266), mRNA.	0	-1.05873	-1.23133	-2.2063	-3.26609	-2.90742	-3.66157	-4.09783		0.296337	0.279507	0.18444	0.0811017	0.116075	0.0425388	0
GI_7705380-S		GBDR1	Homo sapiens putative glialblastoma cell differentiation-related (GBDR1), mRNA.	0	-1.05898	-1.01864	-1.90292	-4.18083	-4.27394	-2.86955	-2.14594		0.257882	0.261117	0.190187	0.00746887	0	0.112651	0.170694
GI_32698695-S		MAC30	Homo sapiens hypothetical protein MAC30 (MAC30), mRNA.	0	-1.06531	-1.08643	-1.63529	-2.81095	-3.011	-3.97048	-3.20181		0.263816	0.261899	0.212057	0.105296	0.0871297	0	0.0698024
GI_14456712-S		HBQ1	Homo sapiens hemoglobin, theta 1 (HBQ1), mRNA.	0	-1.08301	-1.03065	-1.22985	-2.10011	-6.49879	-3.42332	-1.60443		0.189885	0.191721	0.184736	0.154224	0	0.10783	0.171603
GI_4757789-S		ASH2L	Homo sapiens ash2 (absent, small, or homeotic)-like (Drosophila) (ASH2L), mRNA.	0	-1.08472	-1.1219	-1.63923	-3.31237	-3.09819	-3.6749	-3.14484		0.299506	0.295208	0.235388	0.0419204	0.0666866	0	0.0612915
GI_26051270-I		KCNH2	Homo sapiens potassium voltage-gated channel, subfamily H (eag-related), member 2 (KCNH2), transcript variant 2, mRNA.	0	-1.0882	-1.26235	-1.78916	-5.93192	-10.103	-3.44526	-2.82823		0.203619	0.199685	0.187786	0.0942131	0	0.15038	0.164317
GI_34147424-A		MGC15416	Homo sapiens hypothetical protein MGC15416 (MGC15416), mRNA.	0	-1.08855	-1.12087	-1.28913	-2.56343	-4.38793	-3.10841	-2.29017		0.221926	0.219752	0.208434	0.122721	0	0.0860644	0.141102
GI_38373679-I		GYPE	Homo sapiens glycophorin E (GYPE), transcript variant 2, mRNA.	0	-1.0898	-1.08763	-2.09808	-7.15788	-5.00516	-1.98344	-1.97088		0.204228	0.204301	0.170293	0	0.0724521	0.174152	0.174574
GI_31542726-S		FLJ21986	Homo sapiens hypothetical protein FLJ21986 (FLJ21986), mRNA.	0	-1.10422	-1.17396	-1.58945	-3.19063	-3.80608	-2.55493	-2.94081		0.262764	0.255981	0.215573	0.0598544	0	0.121678	0.0841501
GI_21618341-S		STAT5A	Homo sapiens signal transducer and activator of transcription 5A (STAT5A), mRNA.	0	-1.10539	-1.21774	-1.57167	-3.03629	-3.62031	-2.93673	-3.2236		0.291402	0.278383	0.237374	0.0676693	0	0.0792052	0.0459664
GI_21361439-S		RAB3IL1	Homo sapiens RAB3A interacting protein (rabin3)-like 1 (RAB3IL1), mRNA.	0	-1.12571	-1.14251	-2.87515	-7.05095	-6.46443	-4.41488	-3.4715		0.259748	0.259011	0.183057	0	0.0257116	0.115559	0.156914
GI_32483415-S		NEFH	Homo sapiens neurofilament, heavy polypeptide 200kDa (NEFH), mRNA.	0	-1.13991	-1.07165	-1.83875	-4.25792	-4.85757	-6.20803	-8.18412		0.236932	0.239228	0.213427	0.132058	0.111889	0.0664657	0
GI_21536304-S		SOCS2	Homo sapiens suppressor of cytokine signaling 2 (SOCS2), mRNA.	0	-1.15174	-1.28316	-3.08176	-3.46258	-3.84902	-5.22178	-3.4644		0.27065	0.261911	0.142307	0.116984	0.091286	0	0.116863
GI_4507456-S		TFRC	Homo sapiens transferrin receptor (p90, CD71) (TFRC), mRNA.	0	-1.15263	-1.26911	-1.91959	-3.57847	-2.8054	-3.36363	-2.43797		0.28464	0.270972	0.194648	0	0.0907098	0.0252086	0.133822
GI_14150093-S		MGC13057	Homo sapiens hypothetical protein MGC13057 (MGC13057), mRNA.	0	-1.17039	-1.24253	-2.29394	-4.17048	-3.93407	-3.1744	-2.24828		0.273749	0.267166	0.171228	0	0.0215719	0.090889	0.175395
GI_16950656-S		CCND2	Homo sapiens cyclin D2 (CCND2), mRNA.	0	-1.17897	-1.25366	-1.5127	-3.62265	-8.39598	-9.28267	-8.82958		0.262235	0.259818	0.251435	0.183157	0.0286932	0	0.014662
GI_12545398-S		ICAM2	Homo sapiens intercellular adhesion molecule 2 (ICAM2), mRNA.	0	-1.19673	-1.28358	-2.31418	-6.01431	-4.62071	-1.92745	-1.15404		0.204228	0.200547	0.156857	0	0.0590778	0.173252	0.206038
GI_21450811-S		MGC27434	Homo sapiens hypothetical protein MGC27434 (MGC27434), mRNA.	0	-1.2013	-1.13475	-1.839	-5.64759	-8.25747	-7.7726	-3.93219		0.25185	0.254225	0.229089	0.0931521	0	0.017306	0.154378
GI_5803124-S		PIM2	Homo sapiens pim-2 oncogene (PIM2), mRNA.	0	-1.21478	-1.23142	-2.60815	-3.70963	-3.13455	-2.88759	-2.89551		0.3011	0.299091	0.132936	0	0.0694064	0.0992108	0.0982551
GI_4885496-S		MYB	Homo sapiens v-myb myeloblastosis viral oncogene homolog (avian) (MYB), mRNA.	0	-1.2301	-1.51607	-4.81167	-7.38958	-5.22043	-3.68862	-5.77411		0.278754	0.265812	0.116666	0	0.0981671	0.167491	0.0731098
GI_6912245-S		ASE-1	Homo sapiens CD3-epsilon-associated protein; antisense to ERCC-1 (ASE-1), mRNA.	0	-1.31093	-1.35624	-2.45768	-3.55914	-4.38479	-3.96134	-4.71941		0.302	0.297986	0.200395	0.102803	0.0296487	0.0671673	0
GI_5453773-S		NFE2	Homo sapiens nuclear factor (erythroid-derived 2), 45kDa (NFE2), mRNA.	0	-1.37623	-1.4822	-10.5415	-19.0768	-12.5459	-2.68815	-1.4884		0.209876	0.208619	0.101202	0	0.0774365	0.19432	0.208546
GI_28872804-A		CBFA2T3	Homo sapiens core-binding factor, runt domain, alpha subunit 2; translocated to, 3 (CBFA2T3), transcript variant 2, mRNA.	0	-1.56045	-1.55104	-2.07665	-7.13899	-7.01467	-4.82578	-3.01813		0.24481	0.245223	0.222157	0	0.0054555	0.101513	0.180841
GI_31317298-A		ID1	Homo sapiens inhibitor of DNA binding 1, dominant negative helix-loop-helix protein (ID1), transcript variant 1, mRNA.	0	-1.83105	-2.49435	-4.72571	-3.68024	-2.81402	-2.71143	-2.21323		0.229554	0.176953	0	0.0829084	0.151602	0.159737	0.199246
