# Supplementary material for: The biological knowledge discovery by PCCF measure and PCA-F projection
Source: PLoS One. 2017 Apr 11;12(4):e0175104. doi: 10.1371/journal.pone.0175104 (PMC5388332; doi:10.1371/journal.pone.0175104)
Supplement: S3 File — (XLS) [file pone.0175104.s003.xls]

## Sheet: Sheet1
Additional data for Yeast metabolic cycle raw Data
	T1	T2	T3	T4	T5	T6	T7	T8	T9	T10	T11	T12	T13	T14	T15	T16	T17	T18	T19	T20	T21	T22	T23	T24	T25	T26	T27	T28	T29	T30	T31	T32	T33	T34	T35	T36
10002_i_at	6.20772	5.68555	7.72304	8.09111	8.32997	7.4488	6.80282	8.75862	11.0242	8.0213	7.3379	7.41117	5.12285	5.73636	6.9842	5.46005	10.2508	7.11429	6.03337	8.86717	6.296	6.90525	7.76288	5.19265	5.85226	5.42367	7.07127	8.42495	7.31302	7.8834	7.67398	10.8158	6.58132	8.34449	8.01416	7.81846
10003_f_at	22.5165	11.0775	19.8445	17.4994	17.2031	18.3867	19.4572	23.999	50.0036	33.2948	36.153	24.9391	15.4983	12.3773	14.6986	17.0388	23.1639	16.6653	19.6188	32.1382	36.3337	24.5118	24.5258	20.6574	25.6496	14.4237	18.3586	15.5984	17.6281	18.9128	22.4577	40.5909	28.9319	20.9488	21.2801	21.8143
10010_at	29.9115	26.6659	32.1669	22.4724	15.6723	10.6939	14.9523	12.4848	13.6538	20.602	32.726	24.7411	29.5316	25.4216	24.1242	16.3413	15.1338	13.8255	12.2123	14.1469	22.5326	21.3244	25.2328	20.1221	29.2833	29.0864	23.8462	17.1217	13.1508	15.9086	16.1515	14.2583	26.0769	21.3829	26.2942	26.5664
10014_at	4.19637	4.3341	3.58343	3.84139	3.9248	3.29085	3.18418	3.48589	1.65133	3.85987	2.91781	2.52589	4.90586	4.00795	3.35327	3.55137	3.70346	2.94388	2.77856	3.63283	6.976	3.33677	3.13305	3.20655	4.98046	4.68284	3.57692	2.66836	2.98864	2.75945	3.54885	3.70087	7.21868	2.77657	2.64307	3.17842
10015_at	4.94779	9.03006	14.1396	9.08774	9.34792	6.63617	5.33911	6.60502	12.3935	8.38117	12.6975	10.6041	5.01263	11.7557	9.73702	8.16438	8.79822	5.23163	5.16279	12.0335	7.19543	9.89495	12.1395	9.31579	5.35287	12.4544	10.2081	6.88337	5.9845	5.29622	6.27662	15.843	6.23077	10.1014	11.5784	10.9025
10018_at	43.2974	25.9399	41.9478	43.5343	36.9978	33.8322	36.013	31.3009	37.9116	40.9989	40.1929	41.735	44.93	24.3216	38.2968	26.661	35.8172	26.9592	28.8524	40.4989	63.4663	37.3852	45.573	35.9106	48.0659	22.6296	36.4615	28.1014	31.3419	32.3592	35.3919	43.6885	44.5846	34.7234	39.0334	39.1317
10019_at	40.5221	39.9318	34.63	26.7514	24.3255	23.3083	22.2048	16.3553	6.86562	27.6895	27.4829	26.5208	36.7543	36.4909	25.9639	25.4612	26.9454	17.0908	20.271	12.1976	30.4251	33.7755	32.1738	28.7537	45.7668	40.3929	29.888	19.1024	19.9721	19.2721	19.2261	7.27318	30.5637	27.1939	29.2336	28.6556
10027_at	6.49149	10.2462	7.51192	8.64567	8.37598	7.60566	7.5948	7.02821	1.48668	1.80045	1.74201	2.2203	5.56946	10.4739	7.01016	8.01027	6.61427	5.73367	6.76845	3.24406	2.008	1.82698	1.41738	2.47468	3.8779	11.5609	8.23416	7.67039	7.52479	8.12815	6.01098	1.67491	2.69451	1.82776	2.01921	2.8444
10031_at	1.40409	1.36532	1.76958	1.51969	1.9046	1.62418	1.96966	2.29781	3.69855	1.41928	1.62557	1.25076	1.56142	1.38977	1.71219	1.50342	1.05909	1.25102	1.6633	3.90821	1.68914	1.64882	1.71245	1.89076	0.976801	1.31361	1.66855	1.08519	1.39773	1.59664	1.87596	5.79481	1.58352	1.43012	1.44186	1.57988
10034_at	0.846765	0.732948	1.27923	1.37008	1.45567	1.33333	1.67172	2.08673	11.4964	1.55381	1.05822	2.27614	1.05166	0.925	1.49097	0.742009	1.83835	1.4449	2.09606	7.18575	3.31429	1.42122	1.96888	2.28203	1.11477	0.862722	1.41742	1.42191	1.43492	1.79307	2.45664	11.3473	1.37473	1.4626	2.56623	2.24274
10038_i_at	11.5539	11.1491	7.95233	10.0765	14.4108	8.02288	6.82665	5.81818	2.31114	7.15359	5.46233	7.86599	8.18714	8.95227	6.18623	6.85616	7.4214	6.12143	5.65116	3.15875	4.42514	5.20185	6.77897	5.78749	6.62393	14.0556	13.6244	8.57099	10.7603	10.8603	9.59715	3.52658	7.16374	6.78543	6.73306	6.73133
10043_at	9.01816	19.6659	13.4677	11.1766	11.2783	9.60349	8.62188	8.04284	1.4322	0.841928	0.941781	1.15025	9.15155	21.6432	13.2709	11.9612	8.89967	7.8449	7.08595	4.5378	0.688	0.866117	0.939914	1.572	9.45055	16.6237	14.2059	9.14402	10.1105	8.93382	7.20198	3.21508	0.805495	0.863189	0.965622	1.40456
10045_at	2.92282	8.42543	45.6141	69.7728	60.6577	49.4248	40.1939	23.5057	19.0061	4.12108	4.46918	3.29949	3.67853	11.4261	52.5282	65.3836	56.1806	31.699	28.1405	14.7117	10.032	4.34604	4.6824	3.75372	3.74115	17.1266	55.1244	42.643	41.5775	35.374	28.0494	19.8022	6.08571	3.93406	3.78564	2.89938
10047_f_at	47.0942	33.9757	34.7639	45.0169	46.3446	43.5545	47.7194	35.9018	62.0787	50.6659	55.9715	40.2975	43.7658	34.0125	38.5564	50.7888	54.4705	30.899	38.1648	44.0907	59.9109	39.4264	37.4056	39.8103	47.3126	32.8757	44.2262	35.2018	40.9328	46.6943	38.1515	54.555	35.5341	36.2785	37.4237	37.2977
10050_at	3.82747	4.93179	3.59591	5.4117	2.72054	5.58388	5.05417	6.02926	1.1247	2.50673	3.75114	2.6599	4.04707	5.24091	4.81603	6.54795	6.91862	4.9551	4.0455	3.27322	3.11429	2.84964	3.0794	3.23337	4.76435	4.01183	5.7138	4.51927	6.25207	6.37395	3.51592	2.77627	2.71429	3.20866	2.9818	2.79461
10051_at	1.74801	2.60347	1.78207	2.81102	2.49944	2.82462	3.16685	3.25392	6.31719	2.08296	2.27626	1.96751	2.52813	2.10341	1.89165	2.96575	2.88294	2.06429	2.29323	4.69438	5.72914	2.71988	3.53112	3.46872	2.15629	1.03195	2.58145	1.68458	2.24587	2.25	2.34029	8.61187	4.51868	2.79134	2.53792	2.4751
10053_at	8.3689	4.33757	9.06924	7.42182	9.43098	6.89651	7.50163	8.55277	28.8632	9.86996	15.1279	12.1289	11.1424	6.20568	8.03612	6.35388	5.15162	7.85816	6.13347	18.2754	15.7543	12.4964	15.2253	10.8461	9.99512	6.68521	7.4457	6.60041	5.33264	7.77416	9.03293	29.822	14.3857	13.0236	16.9474	15.9222
10054_at	23.4052	23.1769	29.4586	19.6052	17.4007	11.5806	13.3261	11.6343	11.6247	15.5841	29.097	21.2051	24.0804	24.092	21.9108	15.5959	14.6945	13.6429	12.7897	11.243	20.5234	17.2461	21.6041	16.9136	26.293	29.2272	24.2919	15.2921	14.0103	14.0126	13.4215	11.6193	20.1132	17.4577	21.3903	23.2956
10055_at	8.17707	4.02543	2.63451	2.45219	2.26824	1.9793	2.32178	2.62487	2.78329	4.75	7.39612	6.52893	8.39036	3.33977	2.38713	2.13128	1.6767	1.63469	2.13852	2.87365	4.216	6.73532	6.69528	7.74081	6.16483	2.22485	2.46833	1.74949	1.94731	1.83403	1.58617	2.87268	3.87143	5.93799	6.3367	7.20954
10056_at	2.3042	5.1237	3.11351	4.48256	4.31762	3.96732	4.06826	4.47649	2.5109	2.40583	2.14155	1.56345	2.64753	5.01136	4.51693	4.51826	4.60201	4.04898	3.60263	3.0108	2.40114	2.54789	1.54828	1.715	2.88034	4.35621	4.52036	4.16329	4.38636	4.53466	3.77058	3.49815	2.23297	2.37008	1.40142	1.46784
10058_at	2.3916	5.87283	6.33144	7.70754	8.80022	8.18954	7.97616	7.03657	4.76876	3.22646	2.89041	2.05584	2.31917	3.90568	6.38826	8.37215	8.11037	7.08469	8.05561	3.52808	4.59657	3.44284	1.90343	2.63853	2.40415	5.40118	7.66855	6.59026	7.91736	7.52311	6.8112	3.96044	3.56374	2.95768	2.03438	2.10685
10059_at	4.85812	4.27283	3.37457	4.86502	5.37374	4.64706	4.60563	5.38453	6.13801	5.91592	6.1016	5.24772	5.49483	4.52386	4.26298	5.11986	5.7592	4.36633	4.05561	4.45788	13.5977	6.45211	4.67167	6.87587	5.25031	3.7432	4.29299	4.63387	4.85227	5.11345	4.21844	6.22868	8.93846	6.23819	4.70576	5.48236
10060_at	3.41771	12.1341	9.77185	11.8144	9.33446	8.8268	8.96858	6.01985	0.521792	1.63004	1.54452	1.21117	3.70034	11.3955	11.4289	11.839	13.4259	6.16531	5.70475	1.98488	2.008	1.72503	1.27039	1.58987	3.9072	13.2485	13.8518	7.0497	7.72211	6.26891	4.75741	1.15451	1.42747	1.44193	0.953488	1.29668
10061_at	42.8331	45.2936	31.3689	38.0967	32.9641	31.8366	35.6771	32.7241	14.3753	36.5224	53.8162	33.4904	51.6762	35.3511	27.2427	36.1016	40.3679	22.0714	22.3691	17.7041	42.5817	36.2441	38.1824	35.5392	51.812	36.4047	31.983	18.0832	25.7531	25.0441	22.1482	14.3894	34.9484	32.1083	34.728	36.2147
10066_s_at	5.37003	2.66936	3.80023	3.63105	3.08866	2.37037	2.93933	2.82968	8.85956	6.10875	7.71575	7.35228	3.31573	4.375	4.3544	3.09932	4.5039	4.79796	3	4.2689	5.32914	4.65396	5.29614	4.88878	4.8254	6.72544	5.07127	5.95639	5.55165	6.55987	3.49287	7.08282	5.05934	5.62598	6.07583	5.7749
10068_i_at	14.5437	7.72139	13.7208	16.036	18.1908	15.3932	16.0661	23.8077	51.8826	34.6054	30.0057	29.0416	17.0241	8.73977	14.6467	13.968	13.0111	18.3939	13.1507	33.8164	42.7463	29.1596	33.9785	20.4141	16.4872	6.61538	12.7952	9.93306	14.3306	18.9254	20.2108	49.6477	42.6451	24.7982	26.2427	23.5622
10069_f_at	9.52781	6.56763	11.723	11.0731	10.3524	8.0098	9.29902	10.5601	31.0121	17.546	16.3231	15.3726	8.74397	7.1	11.1501	7.99543	9.82609	10.251	8.14863	17.4892	19.8937	14.2987	15.971	10.7557	8.74847	6.69941	9.95928	9.64706	9.11364	11.8109	12.629	26.1743	20.2286	14.0354	14.8888	13.3651
10075_at	4.02611	8.52486	7.23837	6.95726	6.34231	5.89216	5.31853	4.49634	0.81477	2.34305	1.91096	2.21421	4.02181	8.16477	6.67494	5.59132	5.31996	4.96531	4.83519	2.76134	3.696	3.09681	2.38734	2.15889	4.37607	6.84497	6.60068	5.83266	4.70868	5.17542	5.54775	2.06675	3.21209	3.2126	2.4186	2.75934
10085_at	12.5165	13.1769	17.0704	30.5894	37.8765	37.4401	36.6771	41.6698	70.931	24.0191	21.3288	20.2376	17.3605	12.7795	19.7788	27.6941	34.019	33.7092	30.6259	58.3337	48.0583	20.7868	27.8755	20.6951	14.6264	12.6118	17.8846	19.0913	28.5486	30.0945	44.0033	75.754	32.178	18.3986	22.5531	20.4191
10091_at	1.46765	1.36532	1.99092	1.87739	1.63636	1.6329	2.02817	2.80355	7.04964	1.83184	1.58904	1.84975	1.49713	1.53523	1.59029	1.78082	1.534	1.49694	2.3822	5.87257	2.65943	1.90628	1.67382	1.88282	1.82051	1.98343	2.05204	1.50203	1.52583	1.61555	2.40944	7.11743	1.63956	1.77854	1.80081	1.87759
10092_at	0.791146	1.01734	1.1294	1.31159	1.3064	1.18736	1.53846	1.85266	5.5799	1.07848	0.977169	1.47005	0.719862	0.960227	1.18962	0.523973	0.871795	1.33061	1.64408	4.72462	2.90286	1.80947	1.66631	1.58788	0.89011	0.944379	0.980769	1.214	1.09298	1.14811	1.93743	6.02472	1.10659	1.61122	1.65723	1.31328
10096_at	8.04767	7.46358	6.73439	8.98875	9.41975	8.19717	9.06501	7.76803	8.37651	8.09866	5.61986	5.97563	9.8186	7.83182	5.10158	7.19292	6.63545	5.45408	7.49141	7.94168	10.824	7.75489	7.42489	5.95631	8.72405	6.5716	8.31109	6.92495	6.88533	6.06933	8.75412	6.8356	9.88352	6.91732	6.63296	7.24585
10097_at	35.2168	11.3561	18.4733	23.0686	25.6891	24.9139	32.9317	38.7304	76.5194	44.6581	39.9555	39.7878	39.8255	13.9364	14.6749	22.7123	20.3478	19.349	30.8635	55.3294	42.9326	34.6478	40.0494	35.424	26.5043	13.7988	21.6097	18.4331	20.2138	25.4349	34.7881	60.1817	41.1747	31.9498	37.1496	40.0944
10108_at	9.26334	15.1896	12.9137	21.324	24.2918	20.6275	21.6533	17.7492	5.35835	11.5067	9.83904	8.47614	9.79908	14.5159	10.2562	17.161	17.34	15.349	18.7836	13.9687	8.67314	13.0227	10.6148	7.27905	6.05494	13.2615	16.8292	18.1542	18.064	18.1723	19.1065	9.1063	10.5319	12.4961	8.39636	8.91494
10111_at	4.48695	5.20116	6.07037	6.02475	6.0303	5.77887	5.9935	5.82027	1.39588	2.037	3.05479	2.73604	4.88978	4.76136	4.82844	5.6347	4.88183	4.22653	5.21537	3.41469	2.63886	2.862	3.02682	3.07845	4.10623	5.83195	5.92308	4.8073	5.07231	5.02626	4.62569	2.13721	2.57033	2.54921	2.42265	2.50207
10112_at	4.43246	4.45896	5.63678	5.35883	5.98541	5.62963	4.87216	5.39289	3.79661	2.79821	4.2774	4.12487	4.2101	4.21818	4.77088	4.18379	2.78149	4.07959	5.22649	5.1933	4.18971	4.79815	4.82082	4.4717	3.24908	3.49231	4.8733	5.13083	5.02686	5.31303	3.11636	4.75649	4.4	4.25197	4.18605	4.38485
10114_at	0.396141	0.147977	0.488082	0.721035	0.786756	0.849673	1.35753	2.71996	10.4697	1.4361	1.58105	1.92081	0.53961	0.173864	0.685102	0.597032	1.03456	0.888775	1.51668	7.22138	0.808	1.39444	1.42382	1.91261	0.683761	0.229586	0.634615	0.789047	0.97624	1.33824	1.79144	10.8752	0.689011	1.35531	1.76138	1.51349
10115_at	0.535755	0.443931	0.703746	0.827897	0.964085	0.901961	1.27952	1.78474	4.23608	0.857623	1.35388	1.27817	0.749713	0.411364	0.889391	0.872146	1.42363	0.904082	1.24267	6.5108	0.405714	0.852729	1.35193	1.41112	0.733822	0.417751	0.835973	0.881339	1.02376	1.07143	1.27991	8.87392	0.338462	0.875	1.26997	1.20436
10116_at	1.94552	1.30289	1.49262	1.51744	1.87205	1.75381	2.39112	3.13793	3.34504	1.44507	1.93493	1.48223	2.04822	1.04773	1.2009	1.88927	2.12709	1.50408	2.25784	5.82937	2.57257	1.54377	1.79721	2.12115	2.3663	1.34083	1.58032	1.18154	1.52583	1.73634	2.00768	5.30779	1.4011	1.27657	1.66835	1.73237
10118_at	0.565267	0.610405	0.682179	0.80315	0.87991	1.03159	1.02167	1.77011	1.71429	0.954036	1.04795	0.785787	0.892078	0.369318	0.705418	0.976027	1.30769	0.80102	0.898888	3.91253	2.08457	1.15139	1.21137	1.36346	0.69475	0.52426	0.800905	0.654158	0.916322	1.07248	0.727772	5.32633	1.30769	1.47539	1.47118	1.16805
10121_at	13.6958	13.2046	8.02838	10.8886	6.26375	9.6525	11.3034	11.6416	16.0763	14.1099	13.3562	8.25584	15.1768	11.2295	8.0237	11.7934	12.0647	7.34796	8.2002	10.7473	20.1943	12.6272	13.9056	14.6922	14.1282	6.86154	10.991	6.66227	8.66116	8.38025	5.21844	15.246	16.9253	11.1663	12.178	12.251
10125_at	5.39728	5.81734	4.02043	3.92576	2.80359	2.50654	2.2286	2.11808	0.970944	1.57287	1.85274	2.39188	5.31917	3.86364	4.47065	3.32877	2.74136	1.79694	1.93124	1.86285	1.27086	2.15551	2.33584	3.7428	4.75946	2.86627	4.17986	2.73529	2.44835	1.70168	1.98353	1.5822	1.82967	2.01673	2.2184	3.23133
10127_at	8.36322	7.31907	8.4756	9.21147	9.46689	9.04684	9.81257	9.86102	12.3923	8.09081	10.1347	6.95635	9.29162	5.28182	7.64334	9.06849	9.34671	6.91735	8.23559	9.37905	10.6354	9.61792	9.01502	9.23833	10.0391	6.29349	8.04864	6.30122	7.32851	7.32143	8.64544	11.6131	7.60769	7.76378	7.636	7.24274
10128_at	5.03405	6.1815	7.06697	4.39145	4.54994	4.45534	4.39328	4.26228	2.69249	2.36323	3.76827	2.94924	5.35362	3.55455	4.05418	4.26941	4.05463	2.97347	4.54904	2.90605	4.00229	3.28527	2.71996	4.0149	6.18193	6.34911	5.1629	4.03043	3.83781	3.92752	2.38419	3.05192	2.29121	2.75787	3.49848	3.32261
10129_at	1.67083	6.3237	10.235	7.00225	6.06846	4.71678	3.75623	3.279	4.97458	2.79036	2.78767	2.05787	1.89552	6.54545	7.83747	6.86187	6.18841	3.04184	2.48635	1.82181	3.65371	2.2482	1.95386	2.20258	1.67521	9.31716	8.14027	3.89959	3.70661	2.65546	1.76948	2.11125	1.81868	1.44193	1.35187	1.39627
10131_at	0.545971	0.262428	0.84109	0.96063	0.996633	1.11656	1.86024	3.87983	19.178	1.53027	1.65297	1.75635	0.768083	0.385227	0.697517	1.05822	1.8573	1.37143	2.091	9.88553	3.11086	1.22966	1.99142	2.12612	1.0464	0.395266	1.33145	0.643002	1.13843	1.27206	2.02525	19.4153	2.02198	1.5	2.07786	1.88174
10132_at	1.69807	0.544509	1.2815	1.30821	0.371493	1.65142	2.11809	4.06897	17.9988	3.54036	3.24886	3.20203	2.04822	0.598864	0.805869	1.75114	1.93311	1.52653	2.25278	10	7.61714	3.12873	3.49356	4.81132	2.03541	0.623669	1.42195	1.0284	1.59401	1.91387	1.18661	17.2435	4.48352	3.32283	3.89181	3.91183
10134_at	3.28717	3.94913	4.79682	4.12936	4.28283	4.34205	5.32503	5.43678	3.98063	3.17601	4.49543	3.33299	3.91045	4.04091	4.10045	4.75685	5.23969	4.6051	3.86249	3.7527	4.61371	3.8033	3.98605	3.08242	4.02808	4.26391	4.86312	4.12069	3.75826	3.8813	3.36443	5.28554	4.62637	3.43898	3.86046	3.88174
10136_at	5.83655	7.00462	8.9546	6.28571	5.82043	3.83551	5.45829	4.07001	2.23002	3.1648	5.45548	4.05076	6.44317	7.50341	6.80023	4.85046	5.0602	5.07143	4.03337	3.10583	3.47771	4.0484	4.51609	3.01986	5.1978	9.50059	7.65045	5.12982	4.44215	5.66492	5.73655	3.54017	3.86593	3.88583	4.37411	4.64212
10139_i_at	23.8854	23.1168	23.7934	15.6074	13.8676	11.549	10.4897	10.2226	13.3947	19.2298	20.5365	19.2406	25.031	26.0023	15.6174	9.83333	12.1048	10.852	9.68251	9.59287	16.2103	22.8929	21.4946	18.4121	26.1941	24.2118	17.5034	10.5974	12.25	12.0714	14.0494	10.6638	22.3132	19.2992	22.0536	24.0695
10140_r_at	8.39274	14.1422	8.08059	4.88864	7.53872	5.78105	4.50704	3.34169	3.08232	6.75448	7.27283	8.01827	7.76349	13.1455	5.5316	2.38813	3.82943	5.03878	2.92821	2.56156	4.64	9.24099	8.23176	10.571	7.49695	7.40118	5.00452	3.38032	5.21384	4.66597	3.9034	3.48702	7.6044	12.4626	8.73509	6.86929
10141_at	6.8706	9.72948	4.87401	4.6288	4.3064	3.74074	3.99458	3.12121	3.08838	7.61099	8.04338	6.67817	9.48795	8.46364	4.46275	3.55594	3.6689	2.95408	2.96259	2.43737	7.88686	8.95057	8.55901	7.3714	10.5128	7.42959	4.27941	2.55172	3.09401	2.7584	3.96268	2.60198	8.73517	8.41535	7.95652	7.96162
10142_at	7.95914	6.09595	4.41998	3.64005	2.57576	2.29303	2.48321	2.12226	1.77724	6.00112	7.34475	6.85584	8.10563	5.70682	3.44808	3.41438	3.45039	2.25918	1.97371	1.58747	4.52343	6.21318	5.71137	5.67825	8.53114	6.70414	4.4129	2.77688	2.93595	2.46113	2.77058	1.32756	5.0956	5.13484	6.17998	6.79357
10143_at	10.1884	19.3503	17.2872	9.71879	6.21773	4.60131	4.51138	3.90178	1.53753	0.984305	1.7911	2.48528	10.7348	20.2136	15.4616	8.51712	5.068	3.45	3.273	2.06479	3.16457	0.935118	1.9721	3.5144	11.1013	19.8249	15.7704	5.69371	3.38636	2.6145	4.07574	1.11248	1.33407	0.970472	2.13043	3.86929
10146_at	10.6981	12.163	11.0692	11.5253	11.4949	10.2397	10.8992	10.1463	8.09806	7.71076	6.2226	8.44264	10.4937	12.6568	11.1129	9.52968	10.7503	8.1949	8.98989	9.36825	10.4251	8.39547	8.81545	7.58491	9.76923	10.9385	11.3167	8.2931	8.73657	9.15756	10.2184	9.17058	7.57363	7.95374	8.58645	8.15041
10147_at	38.0363	20.1908	35.3541	26.6187	33.2929	27.8105	32.1094	39.4305	64.0109	40.454	53.3219	39.5421	35.2962	27.5136	28.6005	28.6416	40.5719	32.3122	22.5865	25.1836	55.5829	31.3656	35.3412	25.4459	38.7863	29.9444	37.4491	37.0538	27.6942	36.3435	21.9199	53.3906	44.9407	34.4193	39.4429	37.5539
10148_at	5.17821	1.40231	1.97049	1.22272	0.859708	0.633987	0.842904	1.07732	3.83293	2.90359	8.6895	7.95533	5.32147	1.88977	1.71445	0.815069	0.888517	1.0398	0.569262	1.68898	7.86057	5.12976	8.28433	6.04369	4.38706	1.85325	1.42081	1.11765	0.613636	0.969538	0.792536	2.40544	5.31209	5.74705	8.42568	8.52697
10152_at	4.75142	1.71561	3.78888	3.90889	3.7587	3.3366	4.64464	4.25601	11.7821	4.59866	5.17352	5.17462	5.71068	1.90795	3.09255	3.31507	4.00223	3.09796	3.18301	6.45788	7.69486	3.66014	5.32403	5.32373	5.33333	1.9929	3.6052	2.51927	2.92769	2.6355	4.47969	10.0643	5.45714	3.27657	5.14459	5.89315
10154_at	10.7787	11.8058	12.7673	11.0056	9.34905	8.40959	7.54388	6.49112	1.92736	2.56951	5.04224	6.0599	11.3249	13.0443	11.0192	9.82534	10.534	7.80102	6.51062	4.79374	5.05371	4.10505	5.32082	5.19563	11.3932	13.4722	11.31	8.88438	8.01343	7.47794	7.45884	3.7466	3.73407	4.74508	5.90091	6.5778
10155_at	3.71396	1.54566	5.03632	4.92576	4.94501	4.98584	6.43554	10.3553	35.6308	8.3935	9.16553	9.9533	5.3651	2.125	4.64673	4.66553	4.62765	5.18878	7.13852	24.3488	16.0629	8.40783	9.69635	8.87388	4.98901	2.1432	4.74208	3.60142	4.18079	5.26155	9.46213	31.5958	8.75275	7.13976	10.2154	9.32054
10157_at	5.28944	3.84046	2.91714	2.48706	2.41975	2.21786	2.33803	1.61442	1.08111	2.04484	1.89612	2.10558	4.85189	3.73977	2.4684	2.48516	2.19509	2.13673	1.90495	0.739741	3.29714	2.51596	2.18026	2.39225	5.30281	4.45325	3.03167	2.22515	2.16632	2.19118	2.3831	0.690977	2.73626	2.07972	1.9909	2.61515
10158_at	12.6379	37.4046	27.5221	33.5118	31.9719	30.0556	30.1311	23.3177	3.63438	6.33744	5.40868	4.68731	13.9874	36.0432	30.3397	28.0959	34.2453	23.6041	23.2497	11.9914	9.984	10.2626	5.87768	4.95432	13.4432	33.4059	31.1233	23.7941	26.0661	24.6239	26.6202	9.6131	10.0824	9.30315	5.30334	5.68568
10159_at	5.64359	1.68324	1.37911	1.65467	1.82828	1.44009	1.4182	2.39812	16.517	5.0583	4.81279	6.9868	6.33869	1.46477	1.46388	1.24543	1.44036	1.35612	1.60768	8.7959	13.512	5.5242	7.51395	7.29692	6.83883	1.40473	1.78281	1.57099	1.51653	1.70483	2.36224	20.0779	8.61978	6.40354	8.0637	8.5944
10160_at	4.50851	0.721387	1.09648	1.48706	1.2963	0.979303	1.3727	4.27377	17.1828	5.45852	4.83333	7.0264	5.1527	0.915909	1.15914	0.836758	0.904125	1.01939	1.86451	12.7959	16.9703	7.08239	6.99142	6.86395	4.77289	0.801183	1.14819	1.25051	1.01136	0.836134	2.68167	22.5735	7.85385	7.43504	7.87968	8.34544
10161_g_at	54.6652	10.896	31.4711	29.4488	23.3311	16.4673	21.7627	34.1076	71.7191	43.0818	49.29	55.3168	55.2009	12.9943	29.7348	21.2089	16.7938	14.1153	17.7209	50.8315	78.7543	39.1617	55.4238	47.861	62.033	14.116	29.1391	18.6389	15.5579	15.6607	26.315	64.4166	49.6791	39.5689	50.6228	51.362
10166_at	31.3076	13.3376	23.9955	31.2565	33.4624	32.6503	40.013	35.9749	63.0969	52.2657	41.7603	38.0061	36.2698	15.0841	19.5237	28.0308	33.3222	25.9041	28.9444	43.1058	54.8594	36.4562	39.72	29.5899	30.4078	14.5941	28.4367	19.1623	26.1818	29.2563	35.6487	50.3548	42.2813	31.4547	32.6512	33.5539
10167_at	0.933031	0.861272	1.62883	1.79528	2.21886	2.14924	2.69447	2.57158	14.1513	3.23206	2.56393	3.14315	1.24569	1.02841	1.29797	1.78082	1.82274	1.85612	2.91709	9.7095	2.39543	2.91864	3.34549	3.00397	0.761905	1.18107	1.84955	1.8428	1.70455	2.30147	2.22173	14.3597	2.69011	2.78346	3.20627	2.87967
10169_at	4.9353	4.1237	5.42679	4.07087	4.46914	4.14597	4.47779	4.16928	3.67918	5.15583	5.77626	4.89949	5.49943	3.55341	3.73363	4.16667	2.90301	2.96429	3.91608	4.85529	3.792	5.82904	6.0397	5.02979	5.00244	3.9858	4.40837	3.0568	3.45661	3.37185	3.06476	4.88752	4.6	4.95866	4.50859	4.10788
10172_at	11.2577	5.79191	8.07265	10.667	10.9753	9.17865	11.1311	11.5873	16.2881	7.09305	6.34589	9.12284	8.19747	5.67386	9.65011	6.09018	8.13935	8.95204	10.9585	11.3164	22.0937	7.9207	8.92382	8.74578	9.16239	6.73018	10.9796	9.94523	9.41529	7.78782	12.3425	10.9394	11.767	7.69685	10.1446	9.95954
10179_at	4.71737	8.30983	6.1067	6.53881	6.6633	6.27233	5.78873	2.63009	0.743341	1.46188	1.13356	1.31168	4.85304	7.32727	4.67156	6.83562	4.89409	3.76224	5.40849	1.78186	2.00229	1.70134	1.32725	1.70209	2.87546	6.50059	7.28167	5.45943	4.7314	5.2416	3.74424	1.08405	2.0989	1.56201	1.15369	1.58506
10180_at	22.7491	15.7884	19.899	21.6907	23.3187	23.1351	26.0509	20.2665	40.7954	32.8969	30.8836	24.7574	25.5821	14.1977	16.0169	22.6769	19.5295	17.2571	23.4752	32.3218	38.3463	30.3141	28.1148	25.7517	19.2503	14.4817	19.8597	15.0061	19.0403	20.5966	18.8584	37.419	29.7747	25.9606	23.2659	21.805
10182_at	6.29171	4.74335	5.10897	4.61417	6.44444	7.68192	8.73781	7.19331	1.73971	1.86547	3.22945	3.37056	6.0597	3.11818	3.72686	4.11758	3.96433	5.63163	8.03741	5.23974	1.73029	3.69619	4.14378	4.69315	5.14896	3.37751	4.78507	4.143	6.72624	7.79412	6.91109	3.29172	1.7989	3.63484	3.37209	3.84751
10183_at	16.5846	8.66936	9.24291	11.3442	10.5814	9.83987	9.44854	10.0596	6.44189	10.8857	16.0046	14.0274	16.8852	5.33864	9.65688	10.8505	10.9487	7.13061	8.92922	9.38337	5.10857	12.7827	13.9689	16.0417	15.8694	8.23195	10.2568	9.56897	8.6374	8.375	7.78595	8.56737	8.29011	12.2362	13.912	14.0073
10185_s_at	14.3008	10.9908	8.66856	10.8875	11.2963	10.4303	9.94041	10.6322	6.03148	9.65695	11.6815	9.4802	15.0896	8.82159	8.4763	10.8059	10.5552	7.80714	9.32861	7.63607	12.1577	10.0669	10.1148	11.2056	15.2247	11.4817	9.94909	8.82454	10.0744	10.0819	10.4051	9.11372	8.61319	9.67126	10.3822	10.3817
10188_at	6.61294	4.39884	2.67877	2.82565	2.43996	2.80828	2.75948	3.39498	2.40799	4.51794	6.02397	4.733	7.13433	3.2	2.60722	3.21689	3.34002	2.28673	2.63195	2.35205	5.42971	5.1174	5.18991	5.53227	6.82784	3.03195	2.62896	1.76065	2.54959	2.38025	1.31943	2.47095	4.68352	5.31496	5.83013	5.51556
10189_at	0.813848	2.60462	2.16232	3.42295	6.00898	5.84532	6.34236	6.85998	1.21429	0.569507	0.558219	0.588832	0.832377	1.93636	2.97178	3.29795	3.74025	5.12857	3.94742	2.99028	0.888	0.798146	0.583691	0.754717	1.26618	1.82367	3.84729	2.78702	4.77789	4.30672	5.31504	2.17923	1.10769	0.716535	0.715875	0.437759
10193_at	6.61862	6.83468	7.93871	6.90889	7.35241	7.07516	7.63489	7.093	3.71792	5.59865	5.14384	4.40102	6.75316	5.30795	5.35102	5.95434	3.2029	4.50306	5.53488	4.02052	4.01714	5.62925	4.93133	4.17577	5.92186	4.21065	6.45136	4.48986	5.18698	5.25525	5.24259	3.35352	5.04835	4.5689	3.8908	3.7832
10203_at	0.444949	0.298266	0.337117	0.563555	0.320988	0.575163	0.964247	1.53605	9.53027	1.10762	1.14726	1.09543	0.440873	0.302273	0.266366	0.810502	0.886288	1.00816	0.767442	3.37041	1.54629	1.0103	1.15987	1.70606	0.394383	0.20355	0.651584	0.72211	0.859504	0.834034	0.422613	8.92336	1.1978	0.781496	1.55409	1.58817
10204_at	1.56186	1.44971	2.563	1.34083	1.70707	1.46841	1.7844	2.02508	4.03632	1.05045	2.19064	1.53807	1.6682	1.73636	1.45598	1.3105	2.02787	1.63776	1.27401	2.08855	1.81143	1.17405	1.54506	0.944389	1.59463	2.29231	2.32579	1.59229	1.15496	1.49055	1.09001	5.37083	1.86374	1.1998	1.54095	1.76141
10205_at	3.58002	4.79884	5.14302	2.92913	2.07295	0.936819	0.960997	0.748171	0.691283	0.35426	1.19521	1.59797	3.44547	4.20909	3.58916	2.36758	1.64549	1.04286	0.634985	0.512959	0.556571	0.591143	1.31867	2.00993	2.88889	5.54793	3.75226	2.09533	1.17355	0.946429	0.711306	0.530284	0.558242	0.668307	1.40849	2.60685
10207_at	6.77639	3.07283	5.48468	4.21372	3.48036	2.22331	2.73889	3.32915	1.16828	2.77466	5.36301	4.65584	6.69001	3.04773	4.1851	3.51256	2.78818	2.66531	2.77149	3.29158	3.944	3.94851	4.62446	4.91559	6.89133	3.32663	4.26357	2.87627	2.75	2.60294	3.81669	2.31644	3.84725	3.77559	4.74115	5.18983
10208_at	2.65721	2.32717	2.33939	1.82002	1.69921	1.1841	1.45829	1.22989	13.1344	3.34978	2.82763	2.61015	2.40758	2.04659	1.75508	1.57648	1.54069	1.30306	1.12437	1.50324	4.99657	2.60041	2.78863	2.76465	2.7619	2.73491	2.09502	1.40061	1.26653	1.1208	1.427	3.81335	4.5044	2.12992	2.33266	2.42842
10218_at	2.97616	2.72832	3.22247	3.027	3.75982	3.29194	3.58938	4.19854	4.46731	2.62668	3.94406	3.36853	4.27095	3.02159	3.22461	2.73174	1.9097	3.62551	2.50961	3.14255	4.56229	4.33677	4.62768	3.32969	3.10256	2.73846	2.90498	2.16937	2.24793	2.69118	3.29089	3.56242	5.44615	4.09941	3.7452	3.97095
10219_at	9.50511	5.32948	6.97389	5.74128	4.95847	3.86928	5.69014	5.47962	5.28571	6.95964	8.67922	8.79188	9.99196	5.91591	5.64786	5.32877	5.0903	4.88878	4.1547	5.07991	7.98171	6.28527	8.41202	7.22145	12.2698	7.42604	6.42195	4.72312	4.60744	5.43382	5.3326	5.47342	7.69231	6.13976	8.69666	9.62448
10225_at	3.19183	1.79538	2.11464	2.04499	1.76431	2.19826	2.18635	2.50679	12.5061	2.34417	2.15525	2.4203	2.80367	1.25455	1.62528	1.67466	2.16611	2.07653	2.50455	3.7959	11.6971	2.30999	2.66953	3.56504	2.9768	0.945562	1.45362	1.67444	1.5031	1.76471	3.03293	6.74289	6.61209	2.07776	3.01921	3.69813
10228_at	21.1793	35.5803	34.0125	38.3453	40.0337	34.7146	36.364	34.3292	10.0387	11.083	13.968	16.1655	22.186	27.9739	34.4797	28.9247	42.0925	28.0061	30.7644	26.1371	13.8731	16.9567	19.765	16.2701	22.2259	31.7231	36.2421	29.4888	31.7479	30.6029	31.7673	28.1421	13.7593	17.9035	17.5794	17.4627
10229_at	80.5675	92.5098	100.824	107.01	98.7508	75.6373	85.7096	78.1411	97.6283	90.9036	84.355	73.9746	106.551	99.992	102.063	100.895	101.506	59.5398	60.1244	79.0367	100.902	59.7456	75.7897	65.145	120.092	100.671	106.598	58.7586	68.7686	66.1198	70.6422	83.5711	78.0055	53.7815	60.7139	64.8008
10232_at	6.31555	5.75723	5.08513	4.58155	3.87542	3.09368	2.93283	2.9185	4.01332	3.64013	4.09703	4.3665	6.70034	4.91364	4.54966	2.31279	2.63991	2.10306	2.86046	4.76242	7.66743	4.93718	5.16953	4.76465	6.88156	5.65799	4.93439	2.85801	2.54959	2.2395	3.39846	5.60445	4.82967	3.66437	4.40344	5.04046
10238_at	0.85017	1.54104	2.0681	2.10911	2.17957	2.35512	3.47346	5.70324	16.5	1.35762	1.02854	1.85888	1.50517	1.74545	2.11625	2.04909	1.95987	2.32245	3.10617	19.5529	3.92457	1.21421	1.84549	1.9285	1.59829	2.1787	2.38235	1.73834	1.90702	2.38655	4.75412	26.335	2.41648	1.12402	1.9909	1.76037
10239_at	48.395	37.7503	43.5743	48.1597	49.5073	48.5098	55.3803	53.0836	69.086	54.6603	43.6119	44.064	48.7681	36.725	42.8713	42.6244	58.3322	37.498	43.3458	49.4698	69.4651	41.7127	45.3562	38.2651	57.7448	42.5467	49.4491	34.2059	41.6209	46.9191	51.2064	57.9988	51.967	37.6831	42.9272	43.5394
10243_at	1.87174	6.15607	10.0341	6.12486	5.12458	3.73094	2.47237	2.03239	1.90194	1.55493	1.38584	1.38071	2.02296	6.26818	8.28442	3.13584	2.33779	2.37959	2.37614	1.87581	3.168	2.09269	1.68026	1.7855	2.68132	8.33018	8.75566	4.17546	3.46074	2.53676	2.78815	1.822	1.73297	1.43012	1.41153	1.639
10247_at	4.35074	2.3341	2.39841	3.25084	3.64646	3.30719	3.59588	2.78892	13.9225	4.91256	5.35959	6.74518	4.8806	1.93409	1.67607	2.5274	2.35786	2.63469	3.76239	8.48164	6.22514	6.34398	8.04721	5.16882	3.43346	2.22485	2.96267	2.97667	2.73554	3.33929	3.02854	11.5575	5.31648	6.25197	7.06269	6.09751
10253_at	20.4563	27.0243	17.5732	17.4038	16.6027	13.6841	14.4594	13.7503	15.4189	25.0135	20.0011	16.066	24.6028	22.4818	17.474	14.9543	15.786	11.0327	11.5541	11.8326	25.2777	25.1123	20.8101	19.4171	23.967	21.4036	18.7036	11.1045	12.1942	11.3277	14.4226	14.5661	24.4176	19.6142	18.2396	18.8589
10254_at	5.99205	3.62428	2.30306	1.92463	2.00673	1.68736	1.70423	2.08777	2.23608	4.59081	5.16438	4.07817	6.01263	2.60795	1.88036	1.84018	2.02118	1.54286	1.50253	2.1933	4.416	4.91761	4.15773	5.04072	7.25031	3.44142	2.44231	1.38134	1.76653	1.65336	1.81778	2.53276	3.56154	4.21752	4.04954	4.26763
10256_at	6.13848	0.938728	3.1941	3.18898	3.05051	2.50109	3.10943	4.69801	6.82082	6.29484	8.5879	7.91167	5.15959	0.994318	2.61061	2.88014	3.41472	2.59286	3.53185	7.35529	19.7451	8.53141	8.24034	10.0675	3.31746	1.18107	2.60633	2.46146	2.75517	2.58298	3.3809	13.1545	7.56813	8.83169	7.87968	6.35892
10257_at	3.6765	5.36763	5.85812	4.69516	5.11785	4.51525	4.48754	4.03971	2.09443	2.48094	2.95776	2.31371	3.6349	6.1875	5.02483	6.91667	6.79153	4.45306	3.7361	2.72786	3.272	2.59011	1.91524	2.90169	3.54579	6.46746	6.43326	3.81542	4.96591	4.94643	3.24808	2.33004	3.0978	2.42323	1.98888	2.07054
10260_at	0.91941	0.531792	1.27696	1.28009	1.47587	1.23747	1.9415	1.56635	9.43705	2.07175	1.93379	3.14924	1.07233	0.430682	0.775395	1.2032	1.2408	1.32143	2.10819	8.74514	2.22514	2.05149	2.33584	2.42999	0.616606	0.977515	1.4491	1.43611	1.54029	2.26891	2.0472	10.8752	1.68681	2.01969	2.47826	2.17739
10262_at	4.64586	2.75029	1.29285	1.44432	1.50954	1.06863	0.977248	1.08986	0.40799	1.32511	1.84361	2.2264	4.46613	1.80682	1.807	1.67694	1.67336	1.44082	1.04044	0.731101	1.09257	1.84243	1.3176	1.27011	5.48107	3.35503	2.10181	2.02941	2.80165	2.35294	1.02964	0.524104	1.34396	2.01969	1.75329	1.65871
10265_at	10.9796	3.13526	4.72304	5.3667	7.28956	8.6939	13.8342	17.9269	16.8729	19.8487	17.1735	15.4061	10.713	2.825	4.01242	3.9669	6.01338	6.65	11.7331	15.9352	22.712	14.3574	16.7564	16.3793	9.78877	3.20473	4.70701	3.30832	5.52893	7.82983	14.1032	12.6082	19.5484	11.625	14.5895	13.2438
10267_at	4.6504	2.06012	1.92168	1.98425	3.33782	3.58932	4.66631	8.21839	26.7433	14.0919	8.61644	7.8467	6.3961	1.72727	1.65011	2.95548	3.17391	2.90612	4.83114	14.2214	21.3989	10.105	7.51288	10.1231	6.42735	2.28166	1.62104	2.21501	3.16839	3.53571	4.32602	27.6279	17.1253	8.9439	8.28008	6.78631
10268_at	3.81044	4.07861	3.58229	3.05287	2.26712	1.94771	2.15601	2.33751	5.85472	3.91144	4.01941	3.15939	4.59127	3.8375	3.09029	3.36301	3.01895	1.54388	1.89585	4.40173	3.91314	3.72915	3.53112	3.70804	4.11844	4.24852	3.67081	1.73022	1.95041	1.70273	1.82547	7.19901	3.04176	2.93307	3.05763	3.01971
10269_at	16.8751	11.1954	16.731	14.8403	12.7632	10.9815	14.8949	14.6144	51.3329	28.25	24.6484	16.999	19.6831	11.6	14.5722	17.1998	16.6399	8.68061	11.0182	27.0778	42.6651	18.793	21.5161	17.9424	15.6435	11.6604	16.4559	7.85598	9.20971	8.52416	12.337	38.9716	27.1319	14.9272	15.0961	14.8112
10270_at	27.605	14.7052	25.8138	29.2452	29.2301	33.146	40.5103	45.232	75.96	47.1805	46.3847	30.7299	28.8473	17.0057	24.0034	33.7511	29.5953	25.0051	29.7199	46.176	67.5337	37.4604	36.8358	34.1182	24.7656	12.8533	29.5962	17.0984	27.2769	30.7006	26.7717	61.4697	47.2044	32.4252	32.0839	29.4243
10274_at	5.44835	3.06821	5.45176	5.01237	5.19641	4.25708	4.8169	6.47544	14.4492	7.40359	9.35616	7.67411	5.062	4.05795	5.10722	4.26712	5.12263	5.83571	3.96764	8.44276	7.81714	6.89392	7.38305	5.09037	5.95849	5.65207	6.05091	5.53955	4.92355	6.21219	5.33809	12.843	7.74176	6.79429	7.1547	6.29046
10275_at	4.05221	2.96647	5.09875	3.90439	4.29517	2.85076	3.24702	3.51515	4.75545	3.98543	4.97489	4.64264	3.69116	4.02159	4.99549	3.19064	3.49164	4.37347	2.49747	3.76134	3.63657	4.47374	3.95172	3.15988	3.63614	4.97515	4.89932	4.714	4.125	4.50525	2.88694	5.89493	4.36813	5.05807	4.85035	4.4668
10278_at	10.8445	6.20578	3.51532	2.28571	2.09989	1.40196	1.89382	1.67398	1.90557	6.51457	9.75	8.99188	11.8025	4.95795	2.84312	2.14726	2.3835	1.68265	1.48129	1.43844	4.064	8.79506	9.54399	9.66435	12.7863	5.33728	2.60973	1.64503	1.69938	1.65126	1.8079	1.37083	5.66813	7.19685	8.99899	9.81224
10279_at	3.55732	11.4081	7.83201	7.80765	6.93042	6.23529	7.19393	4.37827	0.663438	1.43049	1.93721	1.52386	4.59587	9.46023	7.18172	7.19064	7.02118	5.33061	5.39838	2.36501	0.984	2.1689	1.86481	1.98908	4.49328	10.8568	7.19457	5.31237	5.35227	4.71744	5.93194	1.72188	1.60769	1.89173	1.7725	2.43776
10282_at	0.198638	0.224277	0.692395	0.677165	0.580247	0.812636	1.32069	2.14734	8.00847	0.593049	0.792237	0.971574	0.239954	0.244318	0.590293	0.681507	0.979933	0.846939	1.24671	8.19654	0.963429	0.608651	1.22103	1.02284	0.473748	0.261538	0.520362	0.598377	0.602273	0.853992	1.80681	10.8195	0.825275	0.61811	1.25076	0.942946
10290_at	40.7128	48.9503	51.8207	46.7773	40.6162	31.0305	36.1907	30.6677	24.632	38.9451	43.9749	39.1726	43.8703	51.0636	45.6682	35.3916	43.6689	29.8806	26.6512	25.4255	41.928	33.0227	39.6009	34.288	52.0317	53.5858	46.2862	33.5041	37.2386	36.8792	32.8979	24.7602	37.378	30.0118	37.1881	38.6224
10295_at	22.2157	22.0358	18.8751	22	20.4545	19.9368	20.5385	17.7795	20.5981	17.0034	17.4315	21.1695	20.2181	21.6068	20.9391	22.3048	21.854	18.851	15.5905	19.9417	18.1589	17.5602	22.2682	19.8282	24.7802	25.3373	25.2364	15.0619	20.1219	19.6555	19.82	23.8677	14.6846	14.8642	20.0121	20.029
10296_at	34.5834	33.9954	15.7117	27.8988	37.5623	34.9129	36.1387	38.5444	43.7155	31.0247	29.3025	34.4518	35.3502	25.6045	17.5869	17.9395	38.6477	29.3316	31.4419	36.7721	38.6366	32.6807	36.0494	29.71	39.2125	28.9965	17.0011	25.1886	31.3967	32.438	36.1295	41.1187	34.3275	32.7864	34.2801	33.9606
10300_f_at	8.21339	4.76069	7.77071	8.6288	8.94837	8.9902	7.76056	9.39707	24.2409	9.10762	6.87785	11.1421	7.4271	2.61023	8.96953	3.03539	3.18172	5.78571	9.49039	12.1944	23.872	13.622	13.7285	12.28	6.34188	2.23195	7.40385	6.89351	6.31198	6.96113	9.93194	19.3918	13.1791	10.0177	13.0344	12.1546
10301_at	19.3984	11.7746	21.3984	23.9573	27.3535	24.0218	27.6717	28.1526	67.2385	39.8744	27.3916	34.0995	26.2928	12.2648	22.7291	22.4372	20.573	19.549	20.8989	41.0065	71.2811	35.861	40.2779	30.8232	23.9988	9.93018	20.5147	15.3032	17.5506	19.6124	29.0252	57.3449	47.767	28.5207	31.1011	28.3683
10302_g_at	33.5562	18.8694	34.4007	34.0101	36.7834	35.3105	40.4084	41.9248	69.3692	44.3756	40.5502	39.7949	37.2755	17.283	25.0914	32.8105	31.5295	26.6286	34.907	48.7721	63.9783	40.9011	41.8723	34.146	27.9744	24.3041	32.233	25.9067	26.844	29.02	36.6367	51.4734	46.0198	36.5846	37.2487	36.8869
10304_at	6.34393	3.78381	3.48581	4.50956	4.51066	4.0098	4.82665	2.88715	2.91525	7.1648	6.13356	5.78274	5.73479	3.68977	2.64898	4.57306	4.72798	3.31633	3.74216	4.04968	5.57486	5.70443	5.65773	4.44886	5.88034	5.29349	5.43778	3.31947	4.06921	4.24685	3.78485	3.15698	4.95714	4.8622	5.06775	4.89212
10305_at	0.720772	0.628902	1.6538	1.5793	1.65544	1.63725	2.09534	3.06061	12.1659	1.76345	2.10959	2.31371	1.27899	0.802273	1.57336	1.45776	2.0223	1.82041	2.04247	8.71814	2.832	1.64058	2.63305	2.41907	1.4652	0.804734	1.46041	1.23631	1.48554	1.93803	2.8573	14.5253	2.19341	1.68996	2.7634	2.38382
10313_at	1.03405	0.617341	1.42452	1.54668	1.63075	1.57952	1.72806	1.99687	6.13559	0.931614	0.694064	1.00508	1.13318	0.610227	1.31377	1.49886	1.51617	1.3102	2.19515	5.07127	2.43657	0.903193	0.98927	1.06256	0.989011	0.963314	1.42308	1.61866	1.32025	1.23634	2.00659	3.79357	1.09231	0.755906	1.26997	1.20747
10318_at	0.396141	0.263584	0.426788	0.525309	0.574635	0.553377	0.551463	1.03762	3.23123	0.991031	0.61758	0.859898	0.414466	0.2875	0.370203	0.478311	0.481605	0.538776	0.580384	3.84341	0.537143	0.796087	0.550429	0.761668	0.550672	0.435503	0.671946	0.548682	0.609504	0.658613	0.457739	5.36588	0.636264	0.668307	0.685541	0.603734
10319_at	9.44722	4.29711	4.7185	3.74016	3.60494	3.55664	3.64355	5.30094	10.2518	7.3991	7.38813	8.40508	9.65901	2.89205	3.24492	2.78425	2.31104	2.70408	3.8453	10.8704	5.33829	8.32132	8.06652	7.27011	9.47253	3.67219	3.31674	3.35801	3.13017	3.22059	2.36992	10.7478	6.69121	7.83071	8.76239	7.5
10323_at	25.8468	15.5353	19.3496	14.3048	17.1481	16.9782	18.6533	16.4754	15.1344	22.6513	26.8836	18.3716	25.8898	12.6523	12.0214	15.6313	17.0223	12.3867	17.1183	13.9989	24.088	21.5448	19.8466	20.8699	24.5458	17.6911	15.8744	11.142	12.8647	14.0798	13.1131	13.0791	18.9297	17.8061	17.8706	18.11
10324_at	7.87968	7.71329	8.39841	9.7739	11.2334	10.5065	11.7031	11.7847	5.00484	7.47982	6.81279	5.89036	8.02985	6.95455	8.0237	11.7968	12.2609	7.94898	9.96158	10.1382	7.73714	7.76004	5.67489	6.49553	8.12821	8.87811	9.37104	7.19067	8.88636	8.84559	8.22503	9.01978	6.55275	6.15354	5.51163	5.58714
10325_at	11.0522	3.89942	5.3269	6.40157	6.04714	8.80501	8.21127	9.4023	21.3499	12.9675	9.10731	8.09239	9.05167	5.05795	6.67043	8.40183	10.136	6.24592	9.84631	12.6695	16.232	10.6982	7.82833	7.92552	7.92186	4.31598	6.72851	5.76673	7.03099	8.89706	6.16465	16.7503	11.9857	10.2047	9.62791	8.49066
10326_g_at	29.6663	15.2277	24.0817	25.7098	25.174	27.22	32.7205	34.9122	64.3947	47.4978	41.96	29.4406	28.9403	17.9409	23.2822	32.2135	32.864	23.998	26.4702	42.5864	56.4206	33.8558	31.4356	31.5879	29.2015	15.6568	28.8552	15.1339	24.8533	27.5819	22.4709	54.8887	42.2538	30.9291	30.8069	27.1815
10329_at	8.46765	6.04509	4.20772	5.7739	5.67452	5.33442	4.18635	3.05225	9.05206	9.0213	7.83105	9.35635	6.84845	5.65795	2.99097	4.39384	4.61427	4.52551	4.6997	7.41577	8.28457	7.10299	7.28541	5.88779	5.41636	6.27574	6.71719	5.86004	6.29029	8.02416	5.3326	8.1199	6.81209	6.95866	7.3913	6.85373
10331_at	1.22474	1.02543	1.24177	1.2126	1.41975	1.80937	2.3467	3.5883	4.3753	2.16031	2.96119	2.98985	1.11022	0.713636	0.882618	1.21575	1.45485	1.75918	2.5996	6.21058	2.65486	2.8723	3.07833	3.4856	1.20391	1.15503	1.33597	1.48986	1.68079	2.14076	1.9528	7.91965	2.61648	2.64173	3.15268	2.68154
10332_at	0.6958	0.495954	1.33258	1.17773	1.21212	1.27342	1.86782	3.30408	11.7228	1.99888	1.88014	2.40305	0.980482	0.352273	1.32844	1.41324	1.04905	1.49082	2.3094	8.56911	1.28343	1.83728	2.11373	2.03476	1.22833	0.573964	1.31561	1.04868	1.3874	1.67227	1.9528	12.4388	1.88791	1.59744	2.4186	2.21473
10334_at	15.1317	6.46705	2.57435	2.77953	2.85859	2.45643	1.80065	2.17241	0.897094	8.06839	12.0388	16.4081	10.8863	5.9125	2.67607	2.25457	3.53289	2.70714	1.83519	1.85745	3.04571	11.2709	11.4989	17.3297	16.0733	5.90651	3.1233	3.40061	3.75103	3.52206	2.47201	1.42645	4.83077	11.0049	12.4348	11.8932
10335_at	0.181612	0.122543	0.399546	0.343082	0.488216	0.489107	0.739978	1.23093	9.16586	0.779148	0.755708	0.974619	0.265212	0.152273	0.328442	0.376712	0.457079	0.527551	0.884732	6.35961	0.602286	0.595263	0.607296	0.868918	0.222222	0.164497	0.315611	0.455375	0.521694	0.739496	0.636663	9.07417	0.568132	0.53937	1.03438	0.820539
10346_at	14.5993	2.58035	4.08173	5.30484	8.50056	7.33333	12.9491	14.7513	31.8027	16.2197	18.8174	17.2843	14.0459	3.22955	3.77088	4.01142	9.39576	10.2265	11.6603	20.2117	23.6903	14.1885	19.0987	16.3287	15.1099	3.30178	4.19344	5.07099	8.52686	10.8624	13.7333	23.6119	18.2714	14.5866	19.4489	16.6608
10347_at	5.44154	5.45549	6.46652	5.56131	5.7688	4.59804	5.47129	5.28004	5.52058	4.38005	4.74658	3.83756	5.45695	4.60682	5.00564	4.21575	4.76143	4.57857	4.3094	4.63391	7.59543	4.76828	4.90665	3.99206	4.4884	5.79172	5.11199	3.83164	4.81198	4.4979	5.48957	4.33004	6.5967	4.12402	4.1456	4.05705
10350_at	5.04654	2.63699	1.64586	1.55681	1.34231	1.29847	1.6208	2.16405	5.28208	4.61211	4.7911	5.53401	4.7256	2.51136	1.84086	1.65753	1.75251	1.42347	1.55713	4.56695	4.99543	4.96189	5.42275	4.85799	5.47009	2.5503	1.66629	1.41684	1.45351	1.70798	1.70143	6.0445	4.44286	4.65748	5.00607	5.0166
10352_at	0.514188	0.283237	0.69353	0.867267	0.52413	1.12527	1.13218	2.22989	9.42857	0.753363	1.02511	1.05685	0.650976	0.354545	0.393905	0.939498	1.0524	1.02653	1.22245	5.11879	1.79086	0.788877	1.16524	1.52036	0.324786	0.208284	0.69457	0.659229	1.01756	1.16492	0.973655	8.30037	0.685714	0.745079	1.41557	1.16079
10357_at	6.04881	4.26936	6.70034	5.93026	6.43771	4.31046	5.63597	5.48485	5.23729	5.63117	5.88128	4.68122	6.65787	4.97841	6.03386	4.90525	7.66667	5.37347	4.65116	5.03564	6.96686	4.8414	4.7779	4.43098	6.53236	5.20355	6.74548	5.30223	5.73554	5.31828	4.82327	4.64895	6.34286	4.64665	4.29626	4.97095
10358_at	5.49376	5.89249	8.50397	8.6378	9.90909	9.00871	10.8938	10.1588	7.30993	3.80493	3.92808	2.9868	4.67049	4.51364	6.17607	7.76484	9.73244	8.05102	8.10819	12.2117	6.73257	3.66426	3.66953	3.71897	3.9768	5.74911	6.65498	6.24138	7.62397	7.91597	9.93414	12.178	4.71978	3.41437	3.22649	3.38071
10359_at	4.93417	4.40925	5.8479	5.09449	5.51852	4.71895	7.17551	5.98537	9.15012	5.6861	7.3516	5.18477	5.51894	4.60682	5.16479	4.47489	5.98105	5.78163	5.64611	5.12203	10.4389	6.31411	5.50215	5.22145	5.58364	6.10178	5.69005	4.10142	5.65186	5.72164	6.81669	5.69221	7.65604	5.05512	5.11122	5.04046
10360_at	7.18729	18.3457	17.7968	19.9494	18.3648	18.6318	18.2665	11.2947	3.08717	8.18274	9.85274	6.45178	6.33066	16.7761	15.0045	12.8265	22.32	16.4939	15.001	10.6717	4.824	10.9949	6.50429	6.60675	6.71917	15.8911	17.8145	20.0953	19.5486	19.3435	18.3161	7.55377	10.733	10.5856	6.49848	6.82469
10362_at	18.017	17.1769	23.5323	29.649	31.7318	32.6525	39.3434	36.813	6.86925	30.7265	35.8185	24.3909	16.9323	14.8	20.219	30.7922	33.3523	25.4724	27.5794	30.4017	33.4857	28.8311	28.8509	25.1063	15.8852	17.8107	21.8405	20.3185	24.3182	28.52	37.809	27.9666	30.4736	25.7087	23.2558	22.5633
10363_at	5.05675	12.4647	13.1669	12.9336	12.743	11.695	10.8765	8.03344	1.91404	3.01794	3.60845	3.15127	4.96556	9.75227	10.6129	10.8242	9.71014	8.57041	7.93327	4.37689	5.40914	5.18847	4.01824	3.51639	5.17827	8.31834	10.7206	8.1643	8.83574	7.95483	9.30406	4.20643	5.14286	4.27854	3.40647	3.389
10366_i_at	16.4075	21.4971	21.7128	16.8965	19.0606	22.4161	19.3814	15.6646	7.66707	6.40695	6.61416	11.1198	17.1929	15.1716	18.272	11.6473	16.0881	15.5745	18.0394	12.1782	21.1989	11.1771	12.367	14.6365	13.7375	23.0781	19.8631	19.3824	17.3461	18.2899	21.1383	10.9777	12.7934	9.77953	14.5177	15.7106
10368_s_at	19.2997	24.2578	22.3155	25.7942	21.2682	18.4292	21.468	16.8621	12.3475	12.3453	10.6621	12.8102	19.5855	20.7125	25.7562	14.6427	19.6455	13.3684	16.8534	13.5389	21.368	14.2935	14.5043	13.4926	23.4225	21.6095	26.7296	17.4321	16.3626	16.0189	20.3985	13.7948	17.1835	10.8819	13.5511	15.3164
10370_at	12.8082	12.2023	11.3666	15.4094	16.5118	16.317	19.7595	14.7994	22.0012	14.4182	12.0925	13.5127	16.6039	11.9534	12.1986	13.2546	10.8294	13.8112	15.3862	17.986	28.9897	16.5767	16.368	13.6038	16.895	10.7479	12.7591	11.0517	13.5331	13.8099	20.3326	20.9159	21.5484	13.997	14.1143	14.611
10375_at	4.69807	1.37803	2.09648	2.73453	3.29742	4.29194	5.83424	5.67816	3.3184	3.15022	2.97489	3.70254	4.45121	1.58636	1.9763	2.68151	4.17391	4.89592	6.25379	6.05076	8.41486	4.00309	3.21459	2.96127	4.52503	1.55503	2.38575	2.87323	3.53822	5.84979	6.73765	5.09271	5.20659	4.55118	3.60263	4.15768
10377_at	12.3087	5.47052	7.99546	9.56018	11.4007	12.1939	14.6999	20.9561	20.9431	8.53475	11.2911	14.6071	13.8691	4.70568	6.96501	6.14041	10.0948	10.1194	13.7664	25.608	26.5063	13.3285	17.3906	16.2929	12.9048	5.72781	6.79299	5.99392	8.52686	10.3004	16.5993	29.8492	14.2945	10.7205	14.2437	17.306
10378_at	6.92055	2.01618	3.15551	3.66367	4.36813	4.96732	4.27302	10.0021	14.0145	5.62892	4.60502	8.14315	6.52928	1.85682	2.81038	2.42694	4.03679	3.90918	7.30131	15.3283	14.8377	8.85685	10.3122	10.2532	6.4823	2.16095	2.95362	2.40264	3.26859	4.84769	7.809	19.7639	8.76044	7.33957	9.03741	9.89108
10380_at	28.1646	29.4104	29.5289	29.8628	28.468	26.0577	23.0932	22.6625	15.9177	19.4058	18.9498	22.6071	26.5626	27.1739	28.9729	17.1747	20.1405	17.1878	23.2973	17.9006	22.1257	20.4367	20.6234	16.7468	28.674	25.7408	32.9536	22.787	22.5062	25.9034	27.4061	18.4648	18.8407	17.0718	20.9666	22.4025
10382_at	6.61408	5.61503	7.77639	8.009	8.26824	8.37146	9.78873	7.68234	11.5303	5.13004	4.16552	6.52893	7.43513	5.06364	6.26975	6.63813	6.34783	6.33673	8.1274	7.15119	10.368	6.36045	5.80901	5.2145	5.11233	5.43314	7.59502	5.81744	5.875	6.84769	8.37541	6.8084	5.90879	5.80217	5.72497	6.64004
10385_i_at	16.8831	11.6069	15.2338	23.0517	26.1257	27.1209	25.8364	11.2226	42.6162	24.074	20.3893	22.9107	21.4684	10.5011	8.81377	16.0034	17.0111	17.3898	23.5066	32.365	32.9943	25.0082	24.5794	16.8441	12.486	12.1929	20.2658	18.997	16.6787	22.8414	22.2459	32.9271	25.1132	22.7884	23.6694	22.889
10386_s_at	12.9467	5.90867	13.3473	13.9651	16.5511	17.4989	18.8754	14.3919	40.2797	26.2152	22.6678	20.6437	14.0884	5.14659	9.36456	12.4509	14.2776	13.1204	17.9606	31.2495	30.2663	23.931	20.8906	18.5422	9.86203	7.33254	12.8665	11.9361	14.1043	16.5672	16.3513	38.3288	23.2418	20.9222	20.7806	19.4326
10388_at	6.09535	5.69595	7.57889	5.51744	5.49383	5.54357	6.70639	6.52247	5.21308	4.42489	4.89612	4.19492	5.9093	4.60341	4.52032	5.44635	4.27313	4.07143	5.37614	5.51836	3.26171	4.66941	4.22961	4.21946	6.05617	5.52308	6.17647	4.00203	4.91942	5.05357	4.93085	5.24227	4.26264	3.99606	4.27098	4.62656
10390_at	44.3519	39.6913	41.9342	38.3701	36.7576	35.2353	36.5677	32.1776	11.2228	37.5549	41.2523	30.9046	43.1378	35.967	33.7698	32.161	36.7581	23.0612	28.4044	20.3326	29.8549	34.4016	32.1599	34.0814	49.0049	40.7266	41.5724	22.855	26.1364	26.5966	29.5774	14.3671	32.3176	27.2146	32.8099	31.0602
10391_at	8.90692	12.0405	10.6129	10.0787	10.89	10.1318	9.74323	8.31766	1.1247	4.5583	5.81963	4.59594	9.06774	9.48068	8.97968	9.35959	9.50056	7.05714	8.14863	5.35853	2.35086	5.39753	4.78112	4.99801	9.91575	11.8615	10.7772	7.06187	8.42045	7.25315	7.45774	4.54017	4.12308	4.39468	4.25885	4.72199
10392_at	24.7389	27.0347	35.4711	29.883	28.1897	28.5752	27.5807	24.2571	8.12591	13.7007	19.1484	13.3239	19.9529	25.1307	25.3883	31.1963	31.2152	19.3204	26.6815	20.1879	9.69943	15.1864	10.9517	16.283	22.5336	36.7763	29.7036	25.2677	26.4845	29.1229	15.8353	16.5538	11.0099	15.3248	14.1163	11.7106
10415_at	4.68445	3.60925	7.96141	7.14736	3.97755	2.37364	3.98917	3.95925	4.38257	2.55718	4.55822	3.01726	3.04592	3.64091	4.80926	2.98288	6.18618	3.50918	3.47725	5.58855	8.45371	3.42945	4.76073	3.5998	3.58364	3.66627	6.33032	5.63895	4.52273	4.78151	4.41054	4.46724	3.5033	4.16929	3.51264	3.68361
10420_at	0.667423	1.43931	1.37911	1.36895	2.10438	1.1732	1.47779	2.11599	5.19128	1.37556	0.666667	1.07614	1.07003	1.92159	0.896163	1.55594	1.86957	1.05408	1.2457	3.21274	1.72457	0.834192	0.435622	0.809335	0.802198	0.750296	1.05995	0.825558	1.33781	1.80672	0.672887	4.59209	0.714286	1.24409	0.76542	0.482365
10439_at	0.353008	0.482081	1.65721	2.11361	1.73401	1.58388	1.08342	3.23197	4.6368	1.11547	1.82648	3.11269	0.358209	0.561364	1.70542	0.643836	0.948718	1.16327	2.06067	10.7084	5.33029	2.71267	2.33906	1.76167	0.416361	0.401183	2.07919	2.08418	1.64566	2.46639	2.73326	13.419	2.02747	2.70669	2.90192	2.99793
10445_s_at	8.90579	11.0462	11.0182	10.333	10.1807	9.7244	8.02167	7.77011	9.56417	3.74664	3.5879	5.04467	6.12859	10.2682	8.75169	6.26712	6.5641	8.68571	8.0728	11.2203	5.74971	5.5448	5.35944	6.68818	6.68864	6.72663	8.17308	8.07708	7.52273	7.55042	10.2119	15.1978	6.89011	5.55118	3.85642	6.31743
10456_at	5.49489	4.63468	3.98184	4.99213	6.27273	5.38235	5.15168	3.69592	6.68886	4.89574	5.15982	5.66802	6.51435	3.17614	2.53273	3.10616	3.64103	4.05612	4.08392	5.53024	7.11429	6.07827	6.78541	5.23237	5.43346	3.32189	3.98416	4.31136	4.29752	4.38866	4.64764	8.44005	7.75165	5.06398	5.36805	5.44917
10462_at	23.7821	18.9607	13.4404	13.3825	14.0213	10.281	10.6425	10.674	16.1404	21.5448	23.5936	24.4589	22.8978	18.6011	14.1343	10.8642	10.9922	9.41327	7.65925	7.05724	21.4286	20.4758	23.882	21.568	21.6435	15.3136	13.5	9.30122	10.6147	9.77101	11.1537	7.00494	17.0396	19.2707	20.6188	19.722
10464_at	8.90011	3.70983	2.37798	1.55793	1.45006	1.22876	1.37703	1.45037	2.08475	5.37892	5.32991	7.81726	7.16418	3.60682	1.614	1.05594	1.25864	1.06122	1.63903	1.83801	3.28229	7.08445	6.66094	5.30189	6.29304	3.57396	2.1052	1.58621	1.27789	1.68487	1.21625	2.06057	4.96374	5.07776	6.89282	7.09751
10471_at	1.33825	1.79422	1.88763	2.03037	2.13244	1.96732	2.73998	3.51829	17.3608	1.82175	1.7968	2.01624	1.93226	1.85682	1.89955	1.38128	2.04459	1.63469	2.49949	11.9406	2.08457	1.72503	2.41202	2.42999	1.69353	1.95148	2.09615	1.23732	1.24483	1.60084	2.1449	18.5241	2.01429	1.32972	2.21234	1.94087
10472_at	8.38593	21.3827	15.7344	8.86727	6.71268	4.35403	4.54605	4.51829	4.34383	2.17713	2.0742	2.84162	10.4087	18.6659	12.2788	7.57192	5.17726	3.52347	3.54601	7.13283	7.40686	1.78167	2.10193	4.10725	12.3419	19.2592	13.5283	4.70893	4.33884	3.2458	4.4775	6.61557	3.87363	1.80906	2.43074	4.42842
10473_i_at	11.9217	4.43699	8.68559	8.67042	10.6846	12.0153	10.8342	13.9248	32.6174	17.0224	18.3048	13.665	10.1458	5.22273	7.8702	9.14498	10.8963	8.47857	11.2841	20.7754	14.6594	16.4954	10.7028	13.9702	9.07692	7.18817	7.52149	8.10751	9.98244	13.7269	7.78595	26.4265	11.0275	16.1693	14.367	11.3299
10474_s_at	25.3371	15.4	23.9614	23.4005	25.1998	23.6024	24.5374	29.3626	48.0908	34.7881	36.0365	27.6761	22.1068	19.1784	22.342	25.4429	26.4025	20.25	22.5743	32.4374	38.0663	29.0247	24.8079	27.0348	26.5165	19.0935	23.2308	18.2647	23.3998	24.6145	18.9759	44.0272	26.6736	24.9183	22.6653	19.5156
10476_at	4.89557	5.5237	3.79909	5.89876	5.25926	5.2451	5.04659	4.78265	3.70944	2.8509	3.36073	2.39492	4.7853	4.98068	3.06998	5.81849	5.61204	4.09694	4.03033	3.57127	6.03886	3.09063	2.54506	4.13009	4.81319	4.66746	5.26471	3.13083	4.07645	3.90021	2.33589	3.72806	3.93407	2.89272	2.88574	2.69502
10478_at	7.13734	5.45896	4.74347	5.48819	1.85746	3.27342	2.99675	2.35214	2.60048	5.8935	11.847	9.45584	17.8037	8.28296	3.05756	6.21119	5.17057	2.87755	2.51668	2.31965	7.128	7.41504	6.54614	10.2363	13.7888	6.82604	6.84163	3.78702	4.33058	3.06408	1.74204	2.10878	6.16044	8.75098	11.3933	10.0778
10490_at	8.60726	7.3422	4.83428	5.06299	2.29068	4.05556	4.06934	3.5559	2.35109	4.64126	6.42808	5.53503	7.95522	6.53864	2.10271	5.1347	5.64326	2.99082	3.04449	2.76134	5.91771	5.46241	3.75107	5.96624	5.23077	6.02604	5.41968	2.89858	3.65289	3.39706	1.84742	1.45117	5.64615	5.48031	5.68959	5.96266
10491_at	7.00454	13.4497	6.30534	7.74128	2.46352	5.98584	5.73456	4.09822	2.90799	3.03924	2.90753	2.29848	6.97933	9.55114	5.68059	6.84361	6.7592	4.23367	3.69464	3.42549	4.29143	2.68074	1.72639	3.04171	3.77778	10.9101	10.3167	4.99392	5.80475	4.4937	3.75302	3.57355	4.41099	2.28543	2.03236	2.94606
10492_at	20.0953	31.8462	12.7707	20.9438	14.459	17.8279	14.0596	10.1129	1.61138	5.69395	7.44292	3.3868	17.0482	27.4955	13.6682	22.161	20.1081	12.1582	10.5551	2.83369	10.0183	6.63028	5.05472	7.25025	18.7546	22.013	22.6957	11.9412	14.1581	13.6197	7.61581	1.8801	9.7956	5.7628	6.32457	8.10685
10493_at	5.40522	3.94104	5.75255	3.77615	4.71829	6.09041	5.34019	7.66353	6.49758	5.50448	7.7831	7.39492	5.07118	3.99432	5.37585	5.75114	7.89855	6.86122	4.52781	4.56371	6.03086	4.95675	5.01717	5.03873	6.37118	4.95266	7.1267	6.93306	6.75103	6.84349	6.28211	6.67985	5.63516	6.19094	6.87563	6.53319
10494_at	5.69694	1.40925	2.50624	2.16648	2.57576	2.27669	2.90899	5.41902	7.10169	7.73655	15.282	10.3178	7.37773	1.67614	2.34537	1.89155	2.64994	2.38367	3.1092	9.80778	19.8309	9.08342	12.4957	9.07448	6.86447	2.08994	2.08937	1.73022	1.87397	2.51155	4.34577	17.3028	11.744	9.99508	11.0071	9.54772
10496_at	3.34733	2.5422	4.37571	3.31834	3.26936	1.9793	3.26327	5.05956	5.58111	2.8991	4.40068	3.72284	3.46039	3.35568	3.24379	2.98973	5.05128	3.28571	3.47219	9.88229	4.85143	2.97013	4.1588	3.90963	2.84982	3.30651	3.77036	2.89757	3.53409	3.6313	4.80022	11.1397	3.47802	2.92028	4.00303	3.94295
10499_at	4.88422	6.11792	5.56413	6.41057	6.17733	5.20915	5.32936	4.9185	7.023	6.64238	6.00571	5.60203	4.3915	6.46023	5.79684	5.30023	6.96767	5.44286	4.24671	4.63607	5.45371	5.43254	4.49893	4.29196	6.42002	5.93254	6.86652	5.92089	7.18285	7.1145	6.58507	5.58714	5.71758	4.81004	5.13347	5.0332
10501_at	7.62429	19.1711	17.1487	18.288	19.78	19.5479	20.5027	17.0648	3.03874	4.03924	4.44178	3.27107	4.93685	16.8625	14.3397	14.5674	18.3534	16.4439	17.1092	10.0281	2.68343	5.67662	4.43348	4.03178	8.62759	12.4438	16.3066	16.4077	16.9897	17.6334	20.5181	8.5822	5.09341	5.38386	3.30334	4.23133
10505_at	2.46538	2.79769	2.13734	3.22385	2.82828	2.84205	2.39112	3.75026	16.2361	4.00897	2.31849	3.91675	2.44661	2.63068	2.10384	2.08562	2.95875	2.68061	2.98686	4.38229	12.8709	3.90834	3.95923	3.3148	2.62149	1.83905	2.66516	2.21501	2.6157	2.79517	2.78924	13.4586	8.86374	3.85925	4.03943	4.01037
10506_at	0.898978	0.602312	1.47673	1.60292	1.69473	1.71569	2.36511	4.41797	23.5472	1.98431	1.46347	2.46193	1.22618	0.664773	1.16704	0.937215	1.33222	1.72959	2.78969	13.1415	3.19771	1.77137	1.79506	2.51142	1.11477	0.802367	1.99887	1.02231	1.61364	1.90336	2.97805	23.3239	3.41538	2.04921	2.08999	2.01971
10511_at	30.7662	29.5954	32.4699	39.8155	35.8597	26.6089	28.4778	34.2257	47.0726	22.9798	12.0422	15.3025	39.6165	32	39	36.1655	24.7191	21.502	23.1234	40.1587	53.5074	11.6581	16.9013	17.6226	36.1868	26.174	39.2919	22.6907	24.1302	24.2532	32.5752	42.5006	36.4121	10.4616	16.8453	20.5705
10514_at	36.6322	48.6728	46.403	42.4488	35.5208	30.7636	30.8917	30.6949	64.0375	31.8005	25.1667	29.7726	36.3215	44.8636	37.298	26.1438	27.7536	22.7449	24.4156	40.284	47.3509	26.378	32.8959	32.8252	42.8718	28.9077	38.5498	26.7272	25.8048	25.7826	30.6367	51.7577	39.8736	24.5285	27.0859	30.4429
10515_at	3.1067	2.03121	3.55505	2.88414	2.98765	3.15904	4.3727	5.36677	13.0157	3.84753	4.15297	4.22843	2.7302	2.0125	3.09142	2.18379	3.36789	3.02041	3.82002	10.2829	5.34286	4.61998	5.48176	5.03674	3.34799	2.03077	3.12896	2.07607	2.42355	2.79727	4.60044	13.0198	4.21429	3.70571	4.20526	4.38174
10518_at	30.9977	48.7607	46.6027	48.1417	48.1369	39.9564	40.6457	35.7461	13.3777	17.4406	12.7922	20.3706	32.287	48.4239	46.0474	42.9509	42.2664	28.4663	30.2053	25.8931	19.8606	18.1843	20.867	20.3823	38.9658	44.2284	51.7794	31.6024	33.1302	31.2384	35.2217	26.2163	19.1692	15.7707	18.7725	24.1556
10520_at	9.62543	10.1954	8.49943	8.85039	8.73288	8.06972	7.98808	6.87147	14.7772	8.52466	6.06963	6.93604	9.73938	9.30114	8.58014	7.35046	5.21739	6.2602	6.39029	8.11771	13.9726	8.93306	7.98498	6.80933	10.0476	7.22722	9.72964	6.43408	6.28822	6.34559	8.3798	11.1904	13.6945	6.80413	7.10819	7.80913
10521_at	11.118	18.1584	16.0102	19.4094	19.4186	18.5904	19.9892	15.0543	6.14044	5.09529	3.80936	4.46904	10.1355	19.7909	16.4989	16.2477	14.5251	15.2827	16.2012	13.5454	4.70286	5.50463	3.99034	3.85998	10.1905	19.6391	20.3066	14.7465	17.0795	16.8613	19.5521	10.9493	5.94945	4.09055	4.26289	5.33091
10526_at	6.19296	5.37341	4.48468	4.40945	4.86981	4.65686	5.09967	3.21421	2.9092	3.68722	4.53881	5.20406	6.45235	4.49205	2.58126	3.33219	3.92196	3.41735	4.12336	3.17495	1.92457	4.39856	5.79936	4.77359	5.58364	4.2497	4.6448	3.47465	3.55785	3.65441	2.7146	3.51792	3.20549	3.21752	5.02022	5.78216
10528_at	1.21907	1.08439	1.72985	1.78628	2.61392	2.74292	3.57096	4.05643	8.26392	1.287	1.39384	1.85279	1.50746	0.973864	1.3228	2.13813	1.79933	2.43878	3.02427	8.88661	0.780571	1.33677	1.70923	1.67925	1.66667	1.35621	2.21719	1.6501	2.09504	2.20693	3.05818	12.1867	1.58022	1.17913	2.05966	1.88797
10529_i_at	43.2894	29.9665	44.395	52.9415	57.9742	50.5959	55.3944	62.6625	91.6985	75.1895	67.79	65.1949	46.3536	38.2205	51.9503	41.4258	67.6143	45.6735	41.3428	62.6534	73.0537	52.7775	60.3916	50.998	57.8034	38.5799	50.6991	39.8114	52.1364	55.5704	54.1186	87.5414	60.878	48.374	52.6319	49.6598
10531_at	0.368899	0.249711	0.416572	0.431946	0.636364	0.778867	0.862405	1.13689	5.78208	0.698431	0.84589	0.938071	0.32721	0.294318	0.459368	0.571918	0.538462	0.636735	0.84732	3.62959	0.675429	0.750772	0.931331	0.967229	0.355311	0.328994	0.446833	0.610548	0.61157	0.816176	0.548847	6.54883	0.663736	0.734252	0.808898	0.642116
10533_at	5.29512	2.89249	2.63678	2.11024	1.60382	1.24401	1.52979	1.57262	1.59806	2.98094	2.92009	4.8132	4.13433	3.14886	2.35102	1.11986	0.866221	0.940816	1.26997	1.91577	4.35543	5.03502	4.73498	4.99603	4.51404	3.17633	1.88801	1.37931	1.13946	1.08613	1.06147	1.267	6.13407	3.18898	4.81901	5.28734
10535_at	3.53235	5.62659	4.92282	6.00338	6.97868	6.61002	6.06067	2.721	1.49516	2.78139	1.74886	2.89036	4.13777	5.41136	3.79458	1.5274	4.69454	4.5051	4.85743	3.2851	1.848	3.70031	3.49571	2.0149	3.20513	4.85207	5.22059	5.18864	4.4938	5.3792	4.63008	2.59456	4.01868	2.10827	3.15773	2.84751
10541_at	0.295119	0.265896	0.603859	0.679415	0.766554	1.0098	1.2481	1.79937	8.34867	0.639013	0.791096	1.03858	0.397245	0.311364	0.503386	0.432648	1	0.861224	1.44692	6.50648	0.507429	0.623069	0.827253	1.05362	0.336996	0.487574	0.642534	0.799189	0.863636	1.07878	0.809001	9.79975	0.406593	0.499016	0.987866	0.78112
10542_at	0.656073	0.615029	0.759364	0.699663	0.886644	0.87146	1.07259	1.5559	2.82446	0.67713	0.575342	0.739086	0.741676	0.568182	0.664786	0.681507	0.814939	0.773469	1.14762	4.98488	0.595429	0.704428	0.718884	0.988083	0.741148	0.607101	0.773756	0.55071	0.706612	0.763655	1.13831	6.4042	0.563736	0.473425	0.773509	0.600622
10543_at	0.900114	0.752601	0.937571	1.14511	1.36251	1.25381	1.50488	2.05329	6.10896	2.21637	2.22489	1.81624	0.920781	0.734091	0.981941	1.06507	1.17057	1.10102	1.42568	5.5486	2.10971	2.16787	1.9721	1.9861	0.957265	1.06746	1.0362	1.01623	1.15599	1.18697	1.06257	7.13597	1.58791	1.72343	1.87968	1.40145
10545_at	3.40636	3.3341	4.6084	4.32396	5.01571	3.84532	4.59155	4.05225	3.49879	3.56951	3.05936	3.03553	3.93915	3.28636	2.28442	5.41324	5.68004	3.39286	3.54601	3.26134	6.66057	3.71885	3.67597	3.81331	4.3895	3.46864	4.60973	2.64807	3.42872	3.26681	2.17014	3.81335	3.84505	2.91831	2.76036	3.16494
10548_at	4.958	4.97803	3.55846	4.97525	2.19978	5.55447	4.66522	3.60084	2.05085	2.86547	3.40183	3.92487	4.26751	5.14318	2.99774	6.31963	7.00334	4.30714	3.75531	3.33045	4.65029	3.49022	1.97532	3.50844	2.14896	2.97988	4.91516	3.6927	4.78512	4.8813	2.61142	2.42398	4.54505	3.56398	3.46512	3.8029
10551_at	2.08627	0.374566	0.224745	0.183352	0.26936	0.358388	0.445287	0.938349	1.10896	1.13565	0.799087	0.601015	1.62342	0.342045	0.26298	0.356164	0.496098	0.418367	0.338726	0.563715	5.50743	0.61483	0.444206	0.823237	1.83272	0.418935	0.382353	0.421907	0.441116	0.455882	0.518112	1.70581	3.87473	0.86122	1.09403	1.30913
10555_at	3.31782	2.94682	3.3462	3.30596	3.43659	3.1634	3.27736	3.31243	1.85835	3.07399	2.8516	3.00203	2.26866	3.59773	3.41196	3.11187	3.22297	3.24592	2.70779	3.60151	2.02743	2.54995	1.85837	2.45581	3.05128	3.92899	3.59502	3.83063	4.97107	5.1334	1.72119	3.54512	2.03626	2.40551	2.15268	2.0612
10556_i_at	16.9716	8.74798	17.437	16.7132	16.5634	16.5349	17.6511	23.4096	41.7881	26.5482	27.5445	21.8589	18.0448	11.0091	13.5406	18.3196	14.5217	14.7949	16.1274	27.7246	33.0846	21.6622	21.6717	22.4796	19.0952	10.2296	15.5837	15.2556	17.0682	18.7857	9.32821	35.8875	23.0703	17.8041	18.9242	16.111
10557_f_at	26.5448	13.8104	23.4279	25.1024	27.734	25.4978	28.6349	34.7461	54.661	39.9552	35.0868	32.1635	26.3892	16.2466	18.6016	27.1598	27.3556	22.2878	24.363	36.8434	51.8366	30.1895	32.8358	28.4588	29.5177	15.6509	23.0532	18.7546	25.2221	26.7185	18.8342	50.0717	35.789	25.5187	24.7594	23.971
10558_s_at	29.4438	16.3619	27.2577	28.3926	27.7565	28.0817	32.0856	36.1076	58.7446	43.1693	37.9612	29.1665	25.5637	19.0716	14.5361	31.5537	38.311	24.5296	26.7017	40.2743	47.2789	28.7188	26.4163	30.9245	33.2625	19.5976	28.1572	20.9229	26.2283	27.9055	17.5554	48.7318	39.1066	25.7549	23.2932	25.2116
10560_at	3.53689	3.25896	3.01816	3.76715	3.27161	3.83551	3.3857	2.71891	11.7022	2.75897	4.04338	4.48629	3.41906	3.54659	1.96388	3.78995	5.2107	3.17755	3.05157	6.6933	4.16914	3.08548	1.86159	3.49454	2.06593	2.88757	3.84842	2.90162	3.54959	3.69223	2.08013	8.37454	4.75714	3.22933	3.68352	3.74896
10561_at	12.9035	8.29133	3.00454	5.03037	2.2615	4.52505	3.6208	3.19227	4.22034	10.8823	13.5274	11.532	11.1906	7.77045	3.93228	5.51712	6.44705	4.22857	3.10415	3.58747	7.34514	9.57673	6.96567	9.5283	8.21978	6.49586	6.1267	4.01319	5.56405	4.56723	2.96926	3.09394	10.9264	8.26476	9.48635	9.59544
10562_at	4.76391	4.87861	1.46311	4.18335	1.71268	3.86601	2.12784	2.08046	1.57748	3.26121	3.93721	2.45787	4.17796	4.45341	2.82731	4.72489	5.09699	3.60204	2.88069	2.61339	3.91543	3.56128	1.83906	3.26912	3.28449	4.17752	4.34842	3.05984	4.12913	3.77626	2.809	2.53028	5.51209	3.05512	2.83519	3.10062
10563_at	12.9432	3.07861	4.00795	3.70754	3.43434	4.16231	4.28927	8.51411	20.8487	14.9798	26.218	16.0437	10.2434	2.99091	5.43792	6.08219	6.85173	5.60102	4.17594	13.1728	30.1737	12.6447	12.927	16.3635	12.3504	3.3716	6.72398	5.23124	4.87397	5.56093	3.92536	26.3436	19.1989	15.5994	16.9555	14.7376
10565_at	3.86833	4.44046	5.13848	3.09561	3.21998	2.37146	2.49079	3.03762	3.0569	3.15359	4.00228	2.94822	3.79793	4.61818	3.93454	2.79338	3.78038	2.33163	2.56825	2.53672	3.62971	3.41401	3.37017	2.6137	4.72772	5.87574	3.88122	2.74239	2.89669	3.02731	3.60483	2.54264	3.47033	3.34449	3.53893	3.47407
10569_at	8.57662	5.35607	2.65721	2.4162	2.05387	1.53704	2.04659	2.0721	1.44068	4.44395	9.37785	7.00812	9.32147	4.93977	2.57449	1.85845	1.99666	1.73469	1.69363	1.85745	3.64114	7.26571	8.10837	7.33366	9.62149	4.11243	2.44344	1.51927	1.7562	1.85714	2.07903	1.53399	4.07692	5.92323	7.24166	7.9917
10572_at	23.9909	48.5491	41.1952	34.8751	34.4714	28.5392	28.2091	21.3584	4.64649	0.447309	0.85274	1.92183	24.0643	49.9977	35.1524	23.6667	25.7168	23.5224	21.3751	14.0853	0.739429	0.643666	1.5633	3.69712	29.3053	29.6142	35.7681	23.855	24.5341	23.5305	24.4665	10.3041	0.812088	0.759843	1.72093	3.63071
10574_at	4.49262	3.98035	3.13621	3.13836	2.59484	2.53268	2.76706	2.90178	0.83293	2.83408	2.8516	3.23756	3.2411	4.07159	2.90858	1.83219	3.06354	2.46633	2.60061	1.40065	5.29143	3.4068	3.19528	2.51837	3.65201	4.0355	3.80995	1.93813	2.42045	2.45588	2.69704	0.934487	3.20989	3.24508	3.05865	3.32158
10576_at	3.46084	0.724855	0.329171	0.291339	0.349046	0.230937	0.411701	0.54023	0.955206	11.7377	4.48973	6.34924	2.86567	0.697727	0.387133	0.146119	0.272018	0.208163	0.349848	0.718143	2.02857	11.8311	7.57725	5.14201	2.99023	0.526627	0.29638	0.266734	0.232438	0.285714	0.312843	0.552534	5	6.76968	6.98686	5.49792
10577_at	4.75709	7.31561	5.6731	7.12823	7.3064	6.2963	5.87432	4.97283	3.00363	3.07511	3.10274	3.65482	4.95408	7.2	6.61851	5.47717	4.92419	5.25816	5.17088	3.7419	3.78514	4.05046	3.62661	3.25323	4.52503	5.57396	7.27262	5.67241	5.15289	6.14391	6.08562	3.12855	5.13516	3.44291	3.38119	3.90041
10581_at	8.58229	20.4624	20.4438	18.4274	14.514	13.1656	18.8483	14.9154	2.85835	3.67937	4.97603	3.01117	9.22159	19.308	16.1558	17.0616	23.6856	12.8592	15.3539	7.18035	4.06743	4.08239	2.53112	2.87289	13.9744	20.4604	23.0928	11.6471	16.0248	15.9128	17.674	4.39184	3.42967	2.85827	2.71587	4.01556
10582_at	5.14983	4.5526	6.49489	4.84589	3.30864	5.03268	5.5948	5.28736	3.69492	4.53924	5.24315	3.27716	5.21929	3.66364	3.0079	3.60274	7.52062	3.17959	5.03438	3.446	3.96229	4.52111	3.19528	3.42602	6.29548	6.39645	6.50792	2.97667	4.52066	4.69643	6.02744	2.11001	3.49011	3.13681	3.37917	4.59129
10583_at	7.6924	4.64162	4.03859	3.56018	2.87654	3.90523	5.51571	6.93417	29.6344	11.4686	9.04566	5.49239	7.49139	3.50114	2.72686	3.58448	5.22854	2.65	4.46411	17.2624	19.8617	7.22451	6.06116	5.99305	9.46764	5.80355	4.41516	1.79513	2.86157	3.11345	5.87596	19.136	9.67033	4.19291	5.7179	6.54253
10587_at	4.01589	5.61734	4.07378	5.76828	5.05275	5.20697	5.24919	3.97701	3.64044	1.8778	2.50799	3.25076	2.83812	5.38523	5.13883	3.20091	4.83389	3.52959	4.8908	3.08531	2.69486	3.55304	3.04077	2.857	3.49695	4.60592	5.79864	5.25659	5.00723	4.17857	4.60593	2.9864	3.12857	2.82283	3.05966	3.36929
10591_at	13.4938	12.4925	13.025	12.0427	10.2278	9.58606	9.09426	6.11285	4.60533	6.55942	8.50342	12.0426	9.4845	13.8602	12.3217	7.86758	6.79599	6.70714	8.86249	7.51404	7.48229	11.2132	11.2725	11.3565	11.2442	13.4118	12.2285	10.3854	8.57851	8.49685	5.53128	5.82942	12.8934	7.83858	12.6047	12.3423
10593_at	1.28036	0.255491	0.644722	0.726659	0.909091	0.922658	1.17551	0.579937	9.23245	1.26906	1.38242	2.6132	0.83008	0.343182	0.536117	0.303653	0.798216	1.12245	1.46714	3.29266	1.48686	1.5036	2.05043	2.22542	1.1514	0.364497	0.736425	1.09331	1.09814	1.4895	1.22942	5.7911	1.43626	0.92815	2.43984	2.40353
10594_at	5.84223	6.15376	6.07037	6.52868	6.25253	5.40741	5.47562	2.10658	2.23487	4.30045	4.71119	5.21218	4.19977	7.26477	2.94244	2.15183	5.24749	4.99082	5.49747	4.04536	2.17486	5.26468	5.21996	4.72691	4.32357	8.41657	6.8914	6.54564	5.98244	6.93592	4.35016	3.32509	4.77802	2.7372	5.32659	4.63174
10597_at	4.52667	4.03699	3.84563	4.73116	4.38047	5.11547	5.26002	5.28945	3.77724	4.10202	3.8379	4.04061	5.13662	3.75909	3.20203	4.25913	4.29208	4.07551	4.97573	4.03888	1.73829	3.94748	3.22318	4.06653	3.61783	3.07692	4.45815	4.54767	4.9969	5.24685	4.0966	3.77874	3.23187	1.9813	3.84024	3.6888
10598_at	0.975028	0.706358	1.72304	1.77165	2.3367	2.31046	3.25135	6.27482	20.4964	3.20292	3.2089	4.44568	1.1504	0.998864	1.24831	1.26712	2.15496	2.36735	3.4186	15.7678	1.62857	2.34295	2.90558	3.22939	1.40537	1.05089	1.80769	1.79716	2.29752	2.98845	3.34907	21.2311	1.5989	1.30118	3.81901	2.85477
10600_at	5.14869	4.79306	5.43814	5.51744	6.62963	5.73312	5.92308	5.78683	1.27845	6.42713	6.1016	5.28629	5.74627	4.62045	5.04402	4.63584	4.86957	4.93469	5.38827	5.27538	3.94514	5.63543	4.49893	5.12215	6.62027	4.72071	5.40272	4.30629	5.07851	5.31513	4.92426	4.06922	5.24066	4.16339	4.05359	4.42635
10606_at	6.02838	3.93179	4.14869	4.53768	4.15488	4.13181	4.34128	2.65831	5.99153	7.3722	5.67808	5.91472	5.82204	4.52386	1.75056	2.16324	3.00892	3.06531	3.82508	4.81102	5.152	6.64676	5.97961	4.96326	4.24786	4.93846	4.68891	3.42292	3.26033	3.7563	3.66411	5.28801	6.24835	4.10039	5.99595	5.3195
10607_at	2.18048	0.812717	1.14188	0.854893	1.00337	0.816993	0.956663	0.804598	0.915254	5.1065	2.88927	1.92386	1.9116	1.13182	0.600451	0.584475	0.917503	0.764286	1.09505	1.2905	2.20343	4.00824	2.16845	1.74081	2.17705	1.2568	1.28959	0.71501	0.737603	0.846639	0.858397	0.907293	2.81758	2.09744	2.3003	1.75104
10609_at	6.13621	8.4	7.6765	8.25984	7.37598	6.95316	6.09859	4.25601	5.03148	6.11323	6.19064	6.06091	5.79564	6.775	5.54628	6.24543	4.79376	4.98775	4.57331	2.90929	4.42629	6.44902	6.87446	7.49255	4.27961	6.18698	7.09163	5.21095	5.65186	4.97479	4.31394	3.00371	6.43407	3.92028	5.64307	6.30083
10613_at	5.24631	4.91561	5.03405	4.68954	4.69248	4.24837	4.71614	4.14629	3.52906	4.98879	4.98174	3.78376	5.40184	4.59773	3.95147	4.2911	3.37681	3.2602	3.72295	3.05724	6.416	5.14727	4.32511	4.72095	5.43223	4.73846	4.09276	3.10751	3.40496	3.38761	2.51262	3.44623	5.3011	3.34547	3.01314	3.26556
10614_at	3.2849	4.2578	3.84336	4.26772	4.2312	4.14161	4.66305	3.62173	1.82446	2.86547	2.4395	1.87614	3.81401	3.92727	2.93567	5.26712	5.26867	3.12959	3.33165	2.8067	4.94057	2.89083	2.44206	2.74876	3.51404	4.69586	4.53281	2.33164	3.51343	2.71954	2.58397	2.41533	3.77473	2.03543	1.70374	2.0778
10617_at	17.0341	18.9272	12.9614	13.261	10.7149	13.3246	10.4106	7.59039	2.17918	7.84417	9.74886	7.96142	15.1757	17.6477	7.66253	13.8059	17.1594	9.51122	9.00303	5.20842	9.17486	9.14727	5.54828	8.01986	10.0379	16.5574	12.6957	8.98276	10.53	10.8971	7.54995	2.99011	12.9571	8.89272	6.82811	8.38589
10618_at	4.94098	5.58382	3.32236	4.72553	2.09428	5.24837	4.3857	2.78474	1.15012	3.29372	3.45662	2.79289	4.25718	4.45	2.64447	5.28082	6.28205	3.79694	3.55814	2.16091	4.05829	3.25026	1.64807	3.2433	3.6398	5.10769	5.36991	3.39655	4.57748	4.09349	3.47969	0.960445	4.45714	2.47736	2.27705	2.81328
10620_at	4.53235	9.45202	8.67991	5.46907	4.53311	5.19063	3.41278	3.2069	4.43462	2.11211	4.84932	3.13299	5.54879	8.64432	7.89391	6.86416	5.47269	4.74286	3.01618	2.54968	4.88229	3.1586	3.40451	4.6425	5.46154	8.32426	9.05543	4.56897	4.35331	3.54622	3.11087	3.2707	3.83517	3.07087	4.28109	4.30705
10623_at	1.62543	1.55838	1.9773	1.45332	1.63636	1.78105	3.38028	6.31348	34.9588	2.79484	2.94635	2.96751	2.46843	1.50909	1.83634	1.49886	2.25641	1.73571	2.98787	27.1274	8.43086	2.39341	3.41416	3.42999	2.59829	2.33609	1.92421	1.23225	1.58678	2.04517	4.60703	40.0556	3.05934	2.01476	3.05763	2.90768
10627_at	7.03632	5.56763	6.01816	7.63442	8.15264	7.91721	8.94691	7.85266	4.53511	4.90359	8.77626	7.9269	6.77268	5.125	5.86569	4.76484	8.31327	6.97143	7.68554	7.93413	2.98171	5.37899	7.33262	6.88779	7.0464	5.47692	7.48869	6.37221	8.15909	8.07668	5.3348	8.0309	3.72637	3.28543	7.07786	6.07469
10628_at	1.94325	1.22081	1.61748	1.74916	1.88328	1.84641	2.2026	2.4441	4.24092	1.51233	2.07306	2.21726	2.19977	1.34318	1.73476	1.4863	1.30323	1.42755	2.04954	4.5432	1.072	2.05046	2.16094	2.571	1.82906	1.19882	1.75792	1.49189	1.93079	1.91912	1.27552	5.85909	1.16813	1.15059	2.07179	2.05394
10629_at	29.6731	23.9168	19.7355	20.9044	17.0763	14.8519	16.9751	15.2675	4.69128	26.6256	32.4304	24.5624	28.6028	25.5693	17.3194	20.4897	18.0814	12.0184	12.9221	6.38229	22.72	23.3955	24.3466	21.8431	33.746	25.5337	20.2534	14.5771	15.3388	14.251	7.91438	4.37948	20.8747	15.1339	17.6016	18.7054
10631_at	11.3553	15.326	13.0341	16.0652	16.2817	13.0131	14.1972	11.6343	4.22397	8.30269	9.57078	9.31269	11.5098	16.5216	7.54176	17.2374	20.2341	12.4224	11.9009	7.49028	7.896	7.79609	7.24785	7.70209	12.1245	15.4095	16.4604	11.7414	15.7087	13.8109	8.4281	5.73424	7.79011	5.67913	4.99393	6.76763
10632_at	5.52894	5.80462	5.34166	5.75366	5.41302	5.04139	5.88299	4.9185	4.523	4.78027	4.5879	3.88325	5.33869	5.50227	3.00677	6.78539	9.05463	4.52653	4.51769	3.57235	4.00343	3.71988	2.04614	3.53525	5.50916	5.82485	6.72511	4.30832	5.31612	5.10714	2.92426	2.96168	5.02857	2.89173	2.67139	3.65768
10633_at	2.64359	2.4	2.12259	2.28009	1.92368	2.44009	2.40628	3.17032	4.63317	2.93722	3.53425	2.20508	2.24455	2.72386	1.53725	3.05251	3.86288	1.95306	2.11931	5.33693	2.50171	2.4171	1.27361	2.13505	1.83516	3.50178	2.78507	1.63793	2.09917	2.3624	1.8101	3.42274	3.64725	1.89075	1.7725	2.12759
10636_at	48.4926	59.7052	42.1941	40.8954	41.5387	50.8115	45.2189	56.6186	57.2688	33.7915	59.1324	36.1503	50.4501	47.2114	48.6524	62.3311	62.4928	44.102	38.1577	36.1242	52.6789	31.4408	34.2607	35.3982	48.0159	47.1799	57.7127	39.7911	43.124	44.7069	34.27	52.576	42.2011	34.2146	36.9141	37.0124
10638_at	4.23042	4.75144	5.45062	4.91901	4.67116	3.89434	3.33044	3.70324	3.62954	4.287	6.19635	5.07817	4.07348	5.07273	4.91535	3.98973	5.93088	4.1949	2.95753	2.78294	5.21829	4.39238	4.90236	4.36842	5.70452	7.88166	5.75113	5.26876	5.41529	5.17542	3.78815	3.15204	4.64506	4.49114	5.30435	5.2168
10640_at	36.4347	14.4913	19.5471	24.5174	27.1515	22.8344	29.4193	37.8715	62.632	42.1166	44.3493	39.8843	33.6762	19.7045	18.5203	20.5822	37.9231	26.2418	25.364	47.2268	62.1646	31.0978	37.3305	31.9106	43.0024	20.5775	20.1561	23.283	30.8905	34.6754	36.6959	55.6588	43.0253	31.8484	37.8463	37.2448
10642_at	6.90238	8.25087	7.35414	7.7739	7.42424	6.07843	7.26761	6.91536	10.5145	6.67937	6.91781	6.30964	7.15499	7.95568	8.23025	6.26484	6.71906	6.29286	6.04044	6.71382	13.0354	8.65088	9.46352	6.95432	5.98169	7.51598	6.95249	5.89047	5.44731	5.81723	6.66411	8.04944	9.75055	7.33858	6.95652	6.76141
10643_at	25.336	16.3977	9.53121	9.59618	7.8844	6.9085	8.29577	8.24974	7.0339	19.5538	18.6941	21.9807	20.5741	17.5818	10.4368	8.51826	11.359	7.22551	6.60162	6.55184	17.5566	20.621	19.1406	15.1241	29.7949	16.9278	13.1007	8.82252	9.40702	9.29832	7.57629	7.3115	15.7703	17.5079	16.7078	18.5539
10646_at	5.54597	8.31907	9.19069	10.045	10.7654	10.0283	10.3835	8.75758	2.33656	4.5	4.19292	2.8731	5.68886	8.12386	5.8465	11.524	9.29097	7.88775	8.29323	5.16199	6.25829	4.58908	3.90558	3.12314	6.46886	7.55858	8.39593	6.32049	8.04855	7.15231	5.17234	3.67862	6.17143	2.73031	1.93933	2.42842
10648_at	7.16345	15.1168	8.72985	9.43307	7.5982	6.67102	6.20693	4.37827	1.01453	3.55717	3.1621	2.47716	7.58094	13.808	4.95372	10.0365	11.427	5.13571	4.75025	1.32073	2.56229	3.04119	1.23712	2.56306	7.26007	13.2651	9.70815	5.75254	6.01033	5.05357	3.46872	0.960445	4.41429	1.77559	1.73003	2.69087
10652_at	10.1146	6.47168	2.57435	1.77503	1.6633	1.78758	1.71506	1.95193	2.11985	5.21413	11.3265	5.78985	9.87256	4.26705	3.16253	2.60046	2.61873	2.36327	1.75025	1.09935	6.92114	6.32956	5.94742	6.60477	7.47131	5.05562	3.41629	1.74746	1.80888	1.8792	1.00768	1.0136	6.15165	5.64468	6.33771	7.23859
10654_at	38.874	37.9468	41.7843	30.8189	29.3591	25.5294	23.8895	23.9896	12.2433	35.4552	52.0285	34.2183	47.4466	38.3409	33.1817	25.3048	27.8584	22.0551	18.9747	11.2743	49.9554	36.9361	39.3101	32.6673	53.2906	42.1491	32.7342	19.3144	20.4132	19.7679	19.8101	10.8059	38.878	33.3396	39.4631	39.5529
10656_at	0.77639	0.991908	1.86606	1.57818	1.59708	1.122	1.61647	2.37304	12.4068	1.57511	2.0274	2.24061	0.987371	1.54659	1.91196	1.36758	2.58528	2.1898	1.91203	7.84449	2.768	1.36663	2.02897	2.18669	1.03663	1.85325	1.41063	1.61359	1.81612	1.82143	2.70033	11.047	1.77912	2.17618	3.33367	2.45539
10658_at	2.35187	1.55145	1.93303	1.78065	1.81594	0.940087	1.45504	2.11912	10.5133	6.16704	4.29795	3.94721	3.29966	1.90682	2.10722	1.8516	1.46042	1.37245	1.45703	5.25054	12.4251	6.38002	5.45279	5.06852	2.72161	1.43432	1.95814	1.40771	1.32438	1.32248	2.02305	7.71323	9.24506	5.56299	4.9818	4.3195
10659_at	8.09875	6.52948	5.67537	6.85264	6.3367	5.37582	5.24919	7.10867	21.6368	10.3789	7.33448	11.3939	7.07003	5.90568	6.55305	4.55936	4.70346	5.18061	5.45602	12.1069	25.5417	14.6437	13.3798	9.80933	6.97436	4.13846	6.16063	5.1217	4.36983	4.62605	6.40615	20.9271	16.1571	12.435	11.2315	11.1463
10660_at	6.58229	6.43237	5.27128	6.7649	6.81369	5.78976	6.14843	6.0303	6.13075	3.76233	4.32078	5.85787	6.48795	6.04545	5.7009	5.11416	5.61204	4.59898	5.08999	5.60583	7.024	6.24614	6.71888	6.29692	6.49084	4.5503	6.36086	5.0497	5.22831	4.87815	5.55982	6.72435	6	5.12008	5.81699	5.54253
10662_at	0.435868	0.225434	0.355278	0.365579	0.637486	0.570806	0.778982	1.11599	4.92494	0.262332	0.372146	0.751269	0.481056	0.185227	0.426637	0.313927	0.48272	0.594898	0.998989	4.10259	0.454857	0.355304	0.596566	0.733863	0.461538	0.175148	0.553167	0.56288	0.61157	0.57458	0.886937	5.44499	0.421978	0.492126	1.06168	0.953319
10663_at	8.33598	5.32948	6.25993	6.15186	6.71156	6.14597	7.37378	5.91327	8.24818	5.54036	4.04566	6.68832	5.76349	5.95568	5.67381	5.61301	3.77369	4.72347	5.73509	7.88877	6.43886	7.36972	6.3691	5.29196	7.14408	4.01775	6.65158	6.0355	5.51033	5.58298	6.05049	8.89246	7.03626	7.38878	7.17492	6.48859
10674_at	2.48808	2.51445	2.3723	1.79865	2.0303	1.82026	2.47671	2.55277	4.65254	1.33184	2.16667	1.79289	2.30195	2.32614	1.86005	1.90868	2.6689	1.98061	2.04651	3.77538	2.08114	1.6828	2.5633	2.09037	2.05372	2.32308	1.84729	1.22008	1.49587	1.94328	3.40944	5.08282	1.53187	1.49114	1.97472	1.87552
10675_at	17.7185	13.8208	10.924	7.45894	6.39618	5.00654	6.06825	6.74399	10.6731	11.2668	19.0434	13.403	16.023	10.8602	8.33296	6.47032	5.96098	4.91735	4.90293	4.65551	15.3451	14.6529	14.8605	15.8401	17.7289	10.174	8.70362	4.57708	5.3626	5.13761	6.2393	3.41409	13.2407	13.1624	14.1507	14.1183
10677_at	0.482406	1.99653	1.90692	3.70416	4.97194	4.9085	5.30444	4.49112	0.364407	0.334081	0.349315	0.283249	0.47302	1.97045	2.18397	3.5411	4.56299	3.93469	4.26694	1.79698	0.413714	0.676622	0.341202	0.304866	0.608059	1.73728	2.59389	3.55477	4.16322	4.30462	4.78375	1.06922	0.608791	0.557087	0.275025	0.297718
10680_at	5.46992	6.71214	6.53802	6.57818	7.49944	5.70479	5.92524	4.13271	4.23971	5.18498	2.31164	3.86193	5.89208	7.43977	6.5079	6.22374	3.11371	4.31224	5.57229	4.62851	4.89029	6.5829	4.53648	3.47269	4.0696	3.84379	6.17195	6.53043	5.37603	4.51261	4.17783	4.26576	7.72528	5.85925	4.93933	4.06639
10681_at	13.1294	15.0601	16.0522	17.225	18.6756	17.6035	18.1647	15.0742	1.58717	8.30045	6.55023	7.6	13.907	15.3841	14.1795	14.7557	10.6912	13.75	16.6542	10.2484	9.54629	11.8517	9.2103	8.26812	12.5433	14.9941	16.4197	12.3966	14.2283	15.5116	16.1712	7.00742	13.2253	9.16535	7.54095	7.82261
10684_at	4.66288	7.95491	5.04994	7.49381	8.15039	6.54466	5.62297	2.86207	0.910412	2.44395	1.58105	2.61117	5.90241	8.96364	3.41309	3.48402	3.70011	5.36224	4.33468	1.64471	3.96457	2.95984	2.84013	2.96028	3.31258	6.65444	6.81787	5.26166	4.61364	4.91702	4.35346	1.03832	3.84176	2.76772	2.46815	2.81846
10688_at	43.6027	52.0058	55.2838	56.0011	54.9136	46.3105	47.753	52.4326	49.8099	39.3229	43.5856	42.7574	52.4661	55.8864	45.1862	33.8219	38.4359	33.5857	37.0667	43.7829	31.448	32.7559	42.6094	35.4826	47.696	42.3467	49.5905	35.1501	36.7727	38.5084	42.0703	52.5661	34.8022	25.6486	36.7058	35.7064
10689_at	4.94779	5.22659	2.88195	3.49606	3.9798	3.25381	3.47346	2.64995	0.904358	0.630045	1.90525	2.7269	5.20666	3.71591	2.65801	1.73059	3.18506	2.11633	2.40142	1.09071	0.733714	0.727085	2.64163	2.73386	3.60684	3.35976	2.71041	2.00811	2.40083	2.02416	1.62788	0.754017	0.634066	0.723425	2.06168	2.22199
10691_at	8.98184	8.66012	9.42792	10.4387	10.4501	9.97495	11.6327	10.6949	6.18644	6.34641	8.66667	7.74416	8.56831	9.54432	8.57336	10.7785	7.94537	8.66429	9.11729	8.34341	6.99771	6.92379	8.04936	7.62066	10.1856	10.3669	10.8609	8.54361	9.71178	9.45903	5.67728	8.42769	7.31978	4.61909	5.03033	5.61722
10702_at	4.99773	4.29133	3.21112	3.73228	3.95174	3.43573	3.20693	2.58203	1.13801	4.25112	2.86073	4.07208	5.42136	4.39659	1.68962	1.64612	2.58305	2.58673	2.82002	2.05184	1.77143	4.15757	3.60515	3.4429	4.01832	4.58107	4.14367	3.6217	3.40083	3.49265	1.74533	1.76885	2.71978	3.41339	4.11628	3.91701
10707_at	4.59818	3.65665	4.57775	4.96963	4.67677	4.83987	5.87866	6.41902	8.67312	5.53812	7.3105	6.09543	4.27325	5.28864	3.86456	5.02397	5.28428	5.01327	5.11325	7.54752	4.23429	5.38311	5.147	4.58193	5.68864	4.98225	5.6414	4.64503	6.23347	6.13235	2.45884	8.66873	5.03077	3.00197	3.06774	3.68568
10709_at	1.94325	1.89249	2.16005	2.45444	2.38384	2.42593	3.27519	7.08777	26.4734	12.3587	10.7454	7.94822	4.28129	2.26477	1.86005	2.92352	3.1505	2.32653	3.68554	31.6987	17.36	9.01442	9.17167	6.87885	5.65812	2.52426	2.63914	1.61562	2.01963	2.42857	3.96378	33.3622	12.3209	6.0748	5.82406	5.93257
10712_at	20.3802	26.2243	22.6243	25.4848	14.3939	25.1209	15.5114	21.8339	10.0847	18.2724	20.6575	14.067	20.3708	27.408	15.2009	31.4589	33.2152	19.4306	19.1951	20.689	11.2846	14.5994	9.5118	13.8242	18.4335	31.8095	27.2364	18.5649	21.9649	22.896	18.3633	12.8665	20.2407	13.3278	12.4651	14.6722
10716_at	6.83541	8.21156	6.79682	7.89651	8.34007	7.04466	6.98158	3.21421	2.96126	4.64238	4.83105	5.54315	5.98622	8.13068	4.15688	3.55479	5.38907	6.16531	6.68352	4.71274	5.27429	6.82389	6.34549	5.35551	3.15751	7.93846	7.5724	7.35396	5.14256	6.90546	5.16465	4.61557	5.03077	6.24409	5.90293	5.74689
10717_at	9.64018	7.67168	7.22474	12.1845	11.5881	11.0218	12.5352	10.8631	28.2167	18.0269	11.847	14.3421	7.83353	10.95	6.50226	8.18265	10.5006	11.2469	10.8625	21.0227	15.6137	14.1226	12.7704	10.7567	8.18926	9.21894	13.802	11.6744	11.6209	14.6366	10.5357	29.7627	14.9484	12.5276	14.3316	12.7158
10721_at	47.4234	45.1954	36.0284	52.883	62.7957	58.512	63.4258	62.2947	39.3293	39.7321	57.7877	44.5228	54.2595	44.7966	28.6986	25.0103	57.0959	41.1612	50.5632	49.6479	27.9566	38.6972	45.6041	39.3396	57.8193	40.9207	33.0554	39.4604	50.0826	50.2668	41.8211	50.0655	36.578	32.5974	34.4014	35.6058
10722_at	5.14075	8.5237	4.69921	6.30146	7.16498	7.15468	7.5688	6.50157	0.94431	2.13229	2.30251	2.29746	5.34099	8.26364	4.93228	4.05137	5.7291	5.65306	5.82508	3.41361	1.10057	2.43769	2.02682	2.36743	4.92552	7.1929	5.74095	5.0497	6.19112	5.66702	4.42151	2.52905	2.26813	1.9626	1.6269	2.28942
10723_at	15.9432	19.904	14.1158	16.7075	15.7621	14.2625	14.9512	13.4786	3.60291	9.60426	12.8219	11.4162	14.349	21.7625	9.64447	12.7078	10.8239	11.8173	13.2103	8.11879	7.04457	10.0999	10.9549	9.73287	16.6496	18.2118	15.4412	14.4767	14.7903	15.1082	4.84632	6.50803	11.1571	7.22638	6.31244	9.09647
10725_at	17.7809	19.0717	12.815	13.7694	14.3996	9.44227	9.08451	6.28527	2.97216	13.0863	15.9863	15.5604	20.527	19.4659	11.2641	11.4269	9.1126	7.59388	6.02123	4.7149	21.3509	15.1102	19.6706	17.9633	18.4396	16.8959	11.9423	7.56187	7.56818	6.16492	6.50384	4.58096	21.622	13.7224	10.9444	15.221
10727_at	11.7185	10.1214	8.51305	9.54668	10.2312	9.84967	9.02709	8.98224	6.3753	8.30157	9.37671	7.60812	11.3662	9.94091	7.38149	10.3288	10.8997	7.6051	7.48332	5.12203	14.16	7.59732	7.64807	9.18471	8.9707	10.6769	9.91403	5.643	7.82748	6.63655	7.77827	4.33127	12.933	7.31201	6.77452	7.94917
10728_at	14.3348	15.0428	14.2667	17.7177	15.3569	17.8235	12.2524	17.1964	8.2724	12.8262	14.661	10.3858	13.6005	16.2227	12.0813	21.0034	20.8841	14.0082	12.5167	13.2181	11.776	11.1885	8.81652	11.9503	11.7277	18.0947	18.1018	12.3651	15.6271	15.2132	13.4237	8.21508	15.144	10.561	10.0233	11.25
10730_at	0.373439	0.197688	0.374574	0.673791	0.2211	0.928105	0.521127	1.12748	5.59806	0.790359	0.839041	0.48934	0.439724	0.301136	0.29684	0.939498	0.953177	0.752041	0.639029	3.39093	0.985143	0.630278	0.322961	0.430983	0.278388	0.469822	0.557692	0.654158	0.697314	1.1334	0.638858	3.92336	0.774725	0.461614	0.575329	0.859958
10731_at	9.67083	19.5803	19.5619	13.4882	21.5847	14.5882	11.8017	11.8182	2.8063	7.27466	9.8516	5.82944	13.5522	19.2511	17.2596	16.637	17.456	13.7469	9.20425	4.44384	11.9646	7.90628	6.99249	5.47368	11.4957	16.1349	16.6968	10.717	14.7893	12.1849	10.4786	4.42645	9.77912	6.89961	7.36198	7.67427
10732_at	37.3939	42.0948	42.1328	32.2227	29.4658	24.9335	18.8137	21.9822	8.43099	37.3924	44.629	33.6944	42.9403	45.4352	38.3736	31.8721	29.5217	22.5878	16.8797	16.2786	44.2914	29.7714	32.7597	26.2661	63.3407	52.568	42.8575	25.5639	25.4132	24.1849	17.225	12.136	33.8418	26.939	33.5177	36.7282
10735_at	7.86152	4.24509	3.06129	2.09224	1.82716	1.02179	1.63597	1.57471	1.37288	4.38677	7.16096	6.00914	8.18485	4.35909	2.40293	1.86073	2.18172	1.81122	1.29323	1.31317	3.96	5.3965	6.02575	6.03972	8.07448	5.49349	2.48529	1.57404	1.58058	1.71113	1.8595	1.34363	4.33517	5.80709	6.55814	6.70851
10736_at	10.4222	6.60809	2.91827	2.2216	1.72503	0.750545	1.10293	1.96656	1.59201	5.59641	10.4943	7.8802	8.95867	6.27614	2.85779	1.76484	2.75028	1.39796	1.30233	1.55832	4.90514	7.12976	6.34335	6.38928	11.4664	5.94438	3.74095	2.03043	2.45868	2.26155	1.50055	1.16687	4.00549	7.58366	7.82305	6.77075
10737_at	9.26561	6.31329	9.68672	8.76266	9.76768	9.60458	10.5645	13.4472	27.9407	13.1883	10.4532	10.8904	10.977	7.3375	6.82957	3.94406	8.77926	7.10306	9.19515	19.6361	14.2069	10.0402	10.0708	9.5283	9.55189	5.97278	8.97511	7.05578	7.93698	9	8.66411	28.0507	14.5769	8.52854	8.50455	9.33921
10738_i_at	22.1022	12.7503	23.5857	22.324	29.0629	24.8377	31.0802	30.5726	57.4879	41.6076	35.7797	30.4406	23.2078	15.0898	21.2257	16.2386	22.5697	22.5112	22.4843	40.6739	45.6857	37.034	38.1019	28.8282	28.2454	11.9373	23.3575	15.2738	21.4143	21.8939	24	52.7651	48.7352	29.4213	27.6441	27.0145
10739_f_at	16.941	10.2601	14.8865	16.8459	13.5769	17.4346	17.9187	20.2591	40.8305	23.9327	23.5126	21.068	17.9552	11.7682	17.0226	6.14041	12.5463	14.2388	17.9858	27.5626	20.1291	23.4501	21.7167	18.9891	17.1612	9.48521	15.1867	13.643	15.6209	17.5672	10.6378	32.5674	31.0319	17.7195	14.9798	18.0156
10744_at	4.13394	3.80231	4.17934	3.92238	4.48597	4.62418	4.25352	4.86102	4.24213	3.53139	3.61301	2.87716	3.63375	3.82955	2.47404	4.78539	5.466	3.63571	4.02528	3.44924	3.33371	2.78167	2.00966	3.50645	3.36996	4.08284	4.48869	2.94929	3.85847	3.89286	3.70582	3.19036	4.66813	2.85039	2.52679	3.10477
10747_at	0.524404	0.526012	0.734393	1.04049	0.450056	1.1841	1.12243	2.56426	10.3475	1.26794	1.1758	1.50457	0.679679	0.438636	0.528217	1.4863	1.59197	1.55306	1.32053	6.2149	1.544	0.974253	0.891631	1.06852	0.666667	1.00592	1.20814	0.938134	1.4845	1.49895	1.18441	8.2225	1.75824	1.12992	1.58241	1.8278
10748_at	3.24177	6.01272	4.25199	3.34083	3.66218	3.95207	3.07584	3.2884	1.18765	1.37444	2.50799	1.88426	4.04937	4.0625	4.67833	4.96461	4.14604	3.46837	2.26896	1.00324	3.17257	2	2.43133	2.35551	3.0232	5.93373	5.39819	3.01217	2.85021	2.81408	2.08891	1.02967	2.21868	1.8937	2.22144	2.29979
10749_at	10.9262	8.03237	6.9807	3.59955	3.57239	4.39542	3.48429	3.7325	3.04116	7.89462	12.6313	9.05685	11.3169	8.44205	5.23363	4.20205	4.98997	4.07449	3.00101	1.71382	9.20229	8.83831	8.24249	7.29196	13.7204	8.95621	5.57579	3.50406	3.95868	3.92332	2.74643	2.61063	7.2978	8.98819	10.2882	11.2365
10752_at	9.84109	5.64971	5.73553	4.54106	3.76655	3.41176	3.80715	3.8558	3.90073	8.33408	10.8082	8.45888	8.6969	5.86932	4.45711	4.42694	4.87625	3.75306	3.11931	3.42765	9.03657	9.12564	9.59013	7.36346	9.56166	6.25917	5.01697	3.20183	4.12913	3.69958	4.06476	3.48084	10.0484	8.32382	9.5541	9.29979
10754_at	3.58456	2.33757	1.9546	1.98088	1.86981	1.48039	1.67822	2.0721	1.74213	4.95852	4.58448	4.86294	3.70723	2.16477	2.11625	1.59247	1.99777	1.42143	1.45905	1.95464	4.26743	6.5932	5.72103	3.75174	4.25519	1.68994	1.96041	1.57809	1.73141	1.89391	1.68825	1.53399	4.5989	5.27362	4.96057	4.45954
10755_at	2.07491	41.0116	47.8785	41.1575	39.1167	27.3137	11.7421	4.87356	2.79661	0.813901	0.772831	0.960406	3.25373	53.2295	47.1242	32.8219	25.4861	17.1061	8.38321	2.82505	3.46743	1.34089	1.12983	1.05164	5.83639	47.2769	45.5995	26.1481	23.5475	15.4002	8.93414	2.77998	1.65385	0.985236	0.759353	0.801867
10756_at	0.507378	1.86243	1.91373	2.72891	3.90123	4.99129	5.84399	6.5768	1.90557	0.545964	0.478311	0.545178	0.785304	1.80227	2.114	2.06963	2.76366	3.49898	5.16987	2.92009	2.03429	0.710608	0.708155	0.508441	0.60928	1.42722	1.3371	1.54057	2.02479	3.25525	4.13831	2.64895	0.932967	0.601378	0.453994	0.395228
10759_at	11.0965	9.29595	8.36776	9.32396	9.43771	8.08823	9.41495	8.12644	7.61138	6.37108	5.45776	10.3929	10.6154	11.208	9.36569	8.28539	5.67447	8.17245	7.41962	8.31857	7.99314	7.94542	8.75858	7.66137	12.1343	8.64024	9.9276	8.36714	8.99793	9.96113	8.23381	9.33127	6.75604	7.68012	9.24772	9.60166
10762_at	4.1975	5.13295	5.958	4.9685	5.30415	4.55991	3.89707	4.16301	2.66223	2.96749	4.35388	3.42944	5.19288	5.12841	5.26975	4.84247	5.19844	4.01531	3.3458	3.37689	4.60686	3.90731	4.45172	4.04171	4.80098	5.76213	5.14027	3.3499	3.5031	3.46219	4.42042	3.48826	4.11429	3.39764	3.52174	3.75622
10766_at	9.3882	12.1965	9.5664	11.1507	10.7306	8.68845	8.74323	9.17659	6.62228	9.12556	8.49315	10.1878	7.85419	13.8386	12.0214	10.7283	12.6934	10.6449	7.60768	9.4622	10.0526	9.08651	9.22532	9.13903	11.8413	12.0331	12.4898	10.43	12.2521	11.5126	10.506	8.66625	10.2319	10.2224	9.727	8.54461
10767_at	12.8127	11.296	7.26107	5.52868	4.96296	4.39978	4.25027	3.82968	1.52542	7.96637	10.2215	10.0904	12.5098	10.3284	6.20655	4.50571	5.9175	4.36327	3.32558	2.15227	8.05143	10.3543	11.3155	10.3555	14.5568	9.28757	6.27376	4.76978	4.44525	4.02416	4.28869	1.4623	8.98462	10.4734	11.4692	10.8994
10769_at	2.89103	5.32023	5.0193	4.57705	4.52301	3.9902	3.25894	3.43469	0.435835	1.31502	1.60959	1.8132	2.88749	5.46591	4.43905	3.71918	3.06243	3.40714	2.71992	1.69762	2.25829	2.1895	2.04828	1.69712	3.02808	2.07692	4.66516	3.8215	3.2314	2.95168	3.7124	1.03585	1.66154	2.22835	2.16178	1.89004
10770_at	17.6232	14.4925	8.82066	9.35995	7.76094	7.10131	7.13651	7.82654	4.43341	12.4159	10.4737	13.6345	19.0012	12.1205	8.64221	7.65868	7.13935	5.53163	6.08898	5.37797	14.1383	13.9145	17.0376	13.2761	18.6447	10.3231	9.28846	5.63083	5.97004	5.7605	7.42371	5.42522	13.6802	13.438	14.8362	15.7012
10771_at	1.76277	1.26127	1.44154	2.20922	2.62402	2.96078	3.05309	3.98537	10.2554	1.91256	1.91781	2.58376	2.031	1.15682	1.71445	1.88699	2.44593	2.31633	3.35794	6.40281	5.43657	2.25232	2.88841	2.89176	2.221	1.2355	1.82466	1.81643	2.17355	2.96429	3.78924	8.82942	2.57912	2.19685	2.55511	2.81017
10773_at	5.04881	6.10405	4.83995	5.66029	5.44781	5.28867	4.04875	5.13584	3.59806	3.36883	2.40868	4.11675	5.17222	6.075	5.12415	5.35731	4.09142	4.00204	4.818	5.13931	6.85143	4.66426	4.47747	3.55015	3.9072	3.75621	5.28394	4.61359	3.78099	3.80042	4.28101	4.16811	3.56593	4.43504	4.47321	4.31017
10774_at	3.36436	5.3052	3.78774	3.6153	3.12907	2.61874	2.08559	1.76907	1.69734	0.959641	0.744292	1.55025	3.26751	5.59091	4.22348	2.77169	1.17503	2.17653	2.05258	0.87581	2.42743	1.92791	1.55258	1.53029	2.56044	3.54793	3.77715	2.66937	2.25826	2.01891	1.78375	1.09889	1.22637	1.58169	1.43579	1.38589
10775_at	6.2202	7.65665	6.24972	5.64117	5.20988	5.20479	4.85482	4.02717	0.588378	0.196188	0.184932	0.470051	6.71527	7.78977	5.96163	4.38813	1.98328	3.89388	4.20627	1.43197	0.222857	0.299691	0.362661	0.77855	6.49206	4.07692	4.79525	4.54564	3.88636	4.57773	3.8551	1.02101	0.201099	0.32874	0.450961	0.908714
10776_at	4.46879	19.4243	13.2395	13.0731	13.743	12.5828	11.0303	6.03866	1.53632	0.206278	0.228311	0.375635	5.63835	20.3648	14.6005	9.39498	9.14381	10.1898	9.74216	4.25162	0.331429	0.547889	0.483906	0.391261	4.48962	19.897	14.9061	11.1998	9.77066	10.6775	10.2316	3.38937	0.248352	0.612205	0.478261	0.521784
10778_at	1.74347	15.6058	21.7673	17.9865	18.7632	12.1808	8.52438	3.93521	2.56538	2.40359	1.93721	1.39492	2.64064	21.6545	10.193	9.93721	9.38016	7.69184	5.28514	2.85421	2.62514	2.87333	2.25644	1.49255	2.09158	20.3811	20.0995	9.7282	7.83574	6.12185	5.01207	2.84549	2.59231	2.33661	1.91405	1.14419
10779_at	4.3882	3.35954	2.83995	3.50169	4.04602	3.5	3.7714	2.95298	4.61985	4.037	2.81621	3.7665	5.27784	3.20909	1.55418	2.30822	2.49387	2.55408	3.07988	3.88121	3.84114	4.25953	4.66846	4.0864	4.58364	2.6284	3.41176	2.60751	2.57335	2.74685	2.86718	5.13597	5.24286	3.99508	4.16683	4.00519
10781_at	17.0045	18.8451	23.4847	24.0562	19.7037	24.4739	23.6371	23.5569	11.2361	13.7354	17.8345	16.4223	16.6693	23.783	16.0892	12.669	19.2085	18.5265	23.456	19.3089	4.99771	17.2853	16.0311	15.2582	12.4835	22.0627	28.6821	23.2677	22.1612	24.2416	21.1394	20.0087	13.1648	15.6535	16.4499	13.8932
10795_at	42.5766	51.9688	60.0545	54.8346	52.11	49.9728	49.3944	47.3981	11.9455	15.5919	19.3596	20.3157	47.8565	57.9955	41.912	25.0457	50.0312	30.8612	40.4944	24.8585	14.1474	17.6416	19.3283	17.6892	41.8046	46.2615	55.5362	37.6826	42.0847	42.0893	26.9188	19.5575	18.889	16.2283	12.9211	18.7448
10796_at	3.62316	1.06243	2.36549	2.89651	3.03591	3.59041	5.10184	6.05538	22.2324	4.7343	3.82306	5.72386	3.67738	1.43295	2.26411	0.820776	2.65329	3.3602	4.67543	12.041	4.192	4.72503	5.49142	4.40814	3.53236	1.21775	2.52036	2.48986	3.15289	4.10609	3.14709	16.8801	4.45275	3.96752	3.58948	4.96577
10798_at	5.25312	4.16647	3.2361	4.78065	5.1807	4.44989	3.99458	4.38454	3.48789	4.29036	4.37443	4.19695	5.44776	4.47727	3.26862	3.8379	4.93423	4.05102	3.44085	3.97084	3.70286	3.77343	3.98391	3.57597	4.26496	4.25089	4.60407	3.29412	4.1095	3.81513	3.40066	4.25587	4.44615	3.21654	2.02123	2.79461
10799_at	6.23155	6.23121	5.6118	6.75816	6.76207	6.0512	6.08126	6.0209	1.78208	4.37444	4.80137	4.10761	5.36625	6.72727	4.89165	7.28539	7.83389	4.30306	5.39231	5.12203	3.46171	4.83831	4.04077	4.5432	6.09035	7.04142	7.74774	3.97059	5.3874	4.90861	4.58836	3.17923	4.18242	3.82677	2.45804	3.69813
10800_at	7.37571	2.99075	4.14983	3.50281	3.73064	2.7037	2.52654	3.82236	13.7688	9.19731	7.90868	6.79898	6.48106	2.77386	2.02596	3.38813	2.78149	2.3051	2.7543	7.2041	10.7646	7.2276	5.09657	7.18868	6.54945	2.94556	3.76018	2.10953	2.59814	2.03887	2.83315	10.6885	9.45385	6.26279	4.13751	5.8444
10802_at	9.32009	14.7803	11.9251	14.8391	12.0292	13.012	8.57963	11.0805	3.51816	5.92937	8.07763	7.00914	9.00459	15.1102	11.3307	15.3779	13.1449	9.93878	9.78867	7.05292	5.22743	6.83007	4.81545	7.92254	7.21734	14.1325	13.2545	9.87424	11.2645	9.71113	8.191	4.19901	8.56813	6.8376	6.18605	7.21888
10814_s_at	10.0386	8.99653	7.59705	8.10911	8.28732	7.59913	4.81148	6.5256	5.91768	5.86659	8.41324	7.71167	8.70264	9.44318	8.04515	9.99658	8.73021	5.73878	4.97169	3.32721	6.92914	6.9794	5.92382	9.72592	7.53724	9.04379	8.41516	5.02941	6.93388	6.30252	4.25027	2.53523	6.96044	5.71555	5.95147	7.13071
10836_at	19.0931	30.3006	20.6776	21.8605	19.8597	15.7092	15.3933	17.373	27.0436	20.5874	19.895	18.2589	21.7417	28.0693	19.2167	15.4612	16.6566	14.4449	13.3498	19.0616	32.2103	21.7477	22.9109	18.8004	21.1209	18.9669	19.06	14.9412	14.3864	13.0683	17.1943	21.8418	29.3703	20.6703	21.3256	18.8299
10838_at	4.2622	4.48555	4.75936	4.89314	5.20202	4.05011	3.78223	3.50888	4.1138	3.23318	3.01712	3.58985	5.10563	4.25227	4.21219	4.80936	3.62765	3.45816	2.81901	3.79806	5.83657	3.98867	4.49142	4.04866	4.59829	3.55148	4.65271	3.74949	3.46798	3.35924	4.3315	4.88381	4.23297	4.00984	4.34075	4.0944
10842_at	4.28263	3.65896	3.31782	4.25984	5.54321	4.4902	4.36945	5.14316	3.12833	3.69955	3.18721	4.10761	4.43972	4.71477	3.96501	4.39498	4.54292	4.91531	4.47219	4.03672	5.25371	3.96087	3.5676	3.2999	4.06838	3.1432	4.14367	3.54158	4.24587	4.70378	4.57849	3.83313	3.53187	3.56791	3.39535	3.74274
10851_at	1.38706	5.34913	2.22928	1.12598	0.976431	0.736383	0.611051	0.649948	0.262712	0.418161	0.550228	0.543147	1.56946	4.75682	1.77991	0.934932	0.885173	0.621429	0.547017	0.303456	0.830857	0.660144	0.770386	0.669315	1.65201	2.9858	1.59955	0.87931	0.627066	0.612395	0.700329	0.278121	0.551648	0.667323	0.760364	0.869295
10854_at	7.26447	2.08786	1.54938	1.69066	2.14141	1.95425	1.8559	2.45977	8.40194	7.66704	1.58333	3.35533	9.42021	2.60795	1.73589	1.42922	1.67224	1.56837	1.94944	3.50648	33.8423	4.48301	3.39914	4.72592	7.72528	2.09231	1.94457	1.22617	1.22107	1.51786	2.11416	5.05068	20.3308	3.34449	3.24368	6.37656
10857_at	3.39387	2.96994	2.65153	4.40945	5.5477	5.65686	5.08017	4.43783	11.9649	4.74439	4.93265	6.39289	5.08611	3.98636	4.68172	3.45776	3.52954	5.8602	5.80586	6.14147	9.74971	9.78373	7.70064	5.29494	4.65568	3.12544	4.82919	4.29513	4.94421	5.91912	5.72338	9.6712	9.39561	8.81791	7.6633	7.09647
10858_s_at	14.6617	12.2751	9.43019	9.67492	11.5342	9.23747	6.43445	4.10972	2.40194	7.14574	5.02283	14.3096	18.5465	15.2023	10.5598	7.78995	5.54404	7.89388	6.41052	4.80454	7.816	12.1967	13.7178	14.9345	12.2735	16.8024	12.3495	10.2333	7.98554	8.65336	7.14819	4.00247	11.5484	13.3248	15.4267	16.945
10866_at	6.54824	4.43584	2.09762	2.83915	2.34456	2.02288	1.48104	2.43051	2.75666	3.97646	6.03767	7.13096	5.46498	4.93295	1.30813	0.546804	1.54961	2.02245	1.87361	2.24514	1.06171	4.39959	5.32511	4.85501	6.02198	3.8071	3.0362	3.45436	3.27066	3.26366	0.793633	3.00494	3.2011	5.01181	2.54095	5.04772
10867_s_at	4.60386	3.62428	2.29966	2.81777	2.03591	0.545752	0.253521	0.280042	0.784504	0.690583	2.08448	2.5198	3.95063	3.06477	2.42212	0.989726	1.53512	0.465306	0.24368	0.347732	0.546286	1.01751	1.70815	2.58292	5.09402	2.87219	3.21833	1.48276	0.995868	0.37395	0.16685	0.430161	0.465934	0.84252	1.09707	2.64834
10868_at	58.1566	56.9873	51.5914	42.4342	43.0236	32.8824	30.5796	25.7398	48.1852	58.4148	60.2922	49.5604	66.4512	57.8477	42.2359	41.9258	46.9431	25.4204	23.9393	20.1663	65.5509	40.3018	45.1491	46.7954	71.5104	59.9373	53.0113	27.356	33.655	27.6176	27.0088	19.8677	52.3736	35.9577	36.0779	42.7344
10874_at	17.3825	15.0509	6.31328	6.30146	3.18406	4.40087	4.80607	4.80773	2.90073	10.7522	16.3813	11.8944	15.0884	10.35	4.57675	6.99772	6.63991	4.42245	4.22649	3.65767	9.49486	8.81668	11.867	10.7259	11.2808	14.9882	7.38575	4.12069	5.02686	4.20168	4.02086	1.83066	10.6154	8.37697	12.271	13.8797
10878_at	3.45403	2.76879	3.21339	3.73791	5.19865	4.30174	3.66847	5.38871	2.06174	2.26345	2.97603	3.29137	2.79679	3.39773	2.17946	1.22945	3.02118	4.50102	5.58342	3.38337	1.39657	2.77858	2.52361	2.55412	3.30037	2.58343	3.08484	4.19675	5.31921	5.7416	2.69813	2.62176	2.44945	3.12402	1.66936	2.64523
10881_at	26.3507	12.1052	11.0647	9.61305	8.05387	7.67538	6.54821	7.92477	8.17191	11.8128	17.5046	16.8274	24.0367	12.2727	8.21896	8.30594	9.25975	5.97653	6.37411	7.55076	11.3166	9.98558	13.8745	19.4588	28.8107	12.7621	10.3688	5.43813	6.14773	5.88445	7.28979	6.04697	9.54835	9.9439	11.3347	16.5768
10885_at	17.353	5.43353	8.38479	11.9606	5.59708	10.9662	12.8082	13.9969	26.7857	18.5426	23.1313	18.1076	13.6739	3.99205	4.69413	12.2009	14.1817	11.9959	12.3296	17.5929	29.3794	8.38105	8.5676	9.46673	10.7155	5.48284	9.04864	8.64706	11.5444	11.0252	11.539	11.6601	24.1934	9.72638	16.459	18.1483
10887_at	26.714	22.0844	18.9262	18.5579	15.1156	18.4935	19.1246	20.4545	24.1913	20.7332	29.0833	18.2508	25.256	17.8545	17.0564	21.9132	22.7793	16.5837	15.1456	18.1166	29.224	17.8826	20.6738	22.2056	22.558	28.1172	23.2839	16.7586	16.4215	15.3498	14.6268	19.8875	24.7945	17.1467	23.6552	24.4315
10891_at	5.74688	1.79538	2.39955	2.23172	2.3367	1.70697	2.00867	2.87461	6.12107	7.09193	8.77854	7.87411	5.37543	2.07841	1.92889	1.90753	1.97213	1.74592	1.86148	4.31965	7.42171	8.70958	7.83369	6.71897	6.44933	1.97041	1.94344	1.49493	1.66736	1.7563	2.8595	5.88381	6.10879	7.12008	7.10313	6.40975
10892_at	3.68558	2.53988	3.44608	3.11586	2.68126	1.83769	3.01842	3.38245	2.87893	3.22758	5.21347	3.16142	3.44547	3.12386	3.05305	2.84018	3.56522	2.60918	2.55713	4.27862	4.26743	3.931	3.72747	3.37637	3.91819	3.83077	3.54525	2.74746	2.84298	2.81198	3.35126	4.41904	3.54615	3.63681	4.42063	3.87448
10893_s_at	23.8082	21.459	25.9864	31.5467	33.3659	18.7963	27.5352	29.5099	46.0872	28.6334	34.363	26.8944	26.7394	20.733	29.7856	24.9018	30.3746	25.0959	22.7422	38.7948	51.8514	29.4315	34.0333	27.8729	30.6288	12.7361	25.1324	25.6481	25.7893	25.9905	33.7179	41.0235	36.9264	30.2657	34.1496	27.221
10896_at	17.6504	40.1526	30.622	21.1024	15.4321	12.2048	10.5645	10.093	5.51453	5.71861	6.61758	7.56041	18.8645	36.3523	24.6524	17.5388	13.1505	10.8735	9.04044	8.2851	10.1051	8.72915	8.52575	8.428	20.011	32.858	26.5882	16.8083	13.1622	11.2868	12.0703	8.84549	8.55934	8.31201	10.3175	10.2075
10897_at	42.4018	47.9237	42.882	52.7222	29.6274	45.1383	44.0152	32.5277	24.1659	30.6379	35.2032	29.0721	41.7876	43.8455	32.3036	58.0868	57.7703	35.499	33.0809	28.6728	45.3406	15.9011	18.9099	24.5531	35.3993	50.1965	51.8258	34.1805	40.0279	33.4685	39.4929	18.7998	36.9802	18.5325	28.0566	31.9668
10898_at	26.8638	9.53064	13.8263	15.3285	9.57576	11.9488	14.3174	14.884	37.8196	22.4092	25.4658	21.3553	26.8083	8.37614	10.1219	17.6952	16.4002	10.5449	11.1031	22.4892	38.9589	13.7168	19.544	22.7498	23.1013	13.5053	16.5204	8.99087	10.9236	10.4338	12.1548	23.8714	24.2736	12.2136	20.5996	22.8651
10902_at	6.83995	6.60231	13.4313	10.0202	14.6364	14.0654	14.8071	13.0449	6.42131	3.38901	8.03196	7.89746	7.23192	7.86818	11.6061	9.94749	15.2954	15.0582	12.8301	10.4255	7.50743	5.88465	8.29506	7.09633	7.65812	7.78935	12.3529	9.42799	13.2614	16.1996	17.5181	9.56119	5.32527	6.85039	9.01011	8.55394
10904_at	0.810443	0.924855	1.43133	1.35771	1.74747	1.16449	1.87432	2.5883	2.45763	0.668161	1.47146	0.903553	1.09529	0.986364	1.42438	0.913242	1.51728	1.53878	1.6269	3.59503	1.25029	1.22863	1.41631	1.572	1.10745	1.24497	1.40385	1.214	1.52789	1.62815	2.26235	5.08035	1.07912	1.50197	1.59555	1.41597
10906_at	15.6277	12.0266	7.58116	6.85039	6.19416	5.31373	7.15926	5.8976	4.5678	11.8251	14.1952	10.3117	18.2733	11.175	7.36569	7.15525	6.61761	4.74388	4.77755	4.72246	12.9737	12.2348	13.5848	12.1797	20.1966	12.0095	8.13801	4.19371	5.2469	4.84664	7.02744	4.46724	12.4857	10.4085	12.0647	12.3942
10910_at	4.77071	7.26474	5.99659	8.56693	9.55668	8.99673	7.11701	6.21212	3.20823	3.74776	2.73858	3.62741	4.40413	6.36705	6.67946	7.41552	7.73579	7.25306	7.00202	3.22246	7.20229	5.66323	5.06223	4.11817	4.46886	5.11243	7.27941	6.8073	6.68698	7.52836	7.0472	2.74042	6.05824	5.00886	4.3094	4.21784
10914_at	24.3235	25.9688	20.6005	20.8571	20.3524	16.8704	9.87866	13.0313	8.46368	11.9652	12.0788	21.0132	24.4145	29.2409	20.772	17.3539	7.75028	11.8092	12.7523	10.3337	21.7783	20.2214	21.5386	20.2969	27.6911	15.6817	20.4808	15.5669	12.4773	13.5305	13.5851	12.8863	22.5989	22.7884	23.7331	21.6421
10916_at	23.4824	15.5827	25.7548	27.2823	31.5365	29.6329	25.6002	19.4504	51.7446	32.1289	20.9897	31.2589	26.7945	18.3273	21.9989	22.2934	20.3222	23.652	27.1122	35.3218	44.8537	31.4439	29.3326	22.4101	18.746	20.1491	26.6957	21.3966	22.7955	29.6218	25.7431	44.021	37.944	30.3022	29.7422	27.8475
10918_at	4.63791	5.06821	4.34506	4.07537	3.71605	3.94553	3.65547	2.90805	1.88983	3.25112	2.7774	2.97563	4.60964	5.69659	1.95937	2.74772	3.9175	2.29796	4.61982	2.13499	2.776	3.3656	2.96245	3.07845	3.76435	5.01302	4.47398	4.52434	3.02376	3.69853	2.27333	1.5822	4.07033	3.00591	2.96866	2.96577
10919_at	3.18502	4.66821	3.8706	5.19348	6.54545	5.69608	4.51679	3.98537	1.19492	2.17825	1.62215	2.37259	3.23307	5.26136	2	4.51142	4.56076	4.46122	4.56623	2.67927	1.86286	2.59423	2.03863	2.29196	2.13919	4.97751	5.18778	4.60852	5.43698	5.35924	3.92316	2.32262	2.93077	2.61417	2.14257	2.36929
10924_at	24.8751	31.7434	21.3439	30.7919	31.8541	24.6601	24.9957	23.3804	9.24334	21.8969	15.6906	21.6041	25.0448	33.8886	29.0282	26.137	24.7915	21.9582	19.997	18.4568	25.5726	21.1298	23.2124	17.2105	22.0391	25.8556	31.9355	23.9645	23.0103	24.1964	22.7146	19.3993	23.4198	19.9114	18.2336	19.7334
10932_at	1.75596	6.46358	8.62997	8.18898	8.11897	7.09586	4.82665	3.90073	0.854722	0.642377	0.614155	0.626396	3.00459	8.57273	3.57901	7.7911	6.87068	5.0051	5.15066	1.68575	0.561143	0.932029	0.60515	0.5571	1.9072	6.92663	7.53394	4.98377	4.81095	4.92647	3.43359	1.11125	1.0956	0.769685	0.579373	0.41805
10933_at	28.6084	14.2798	21.9625	24.5883	25.4119	25.4074	28.6847	30.2685	56.1162	49.9137	39.6084	36.8254	26.6774	19.6102	16.4481	19.7865	27.3289	23.048	26.4924	43.2473	43.2183	35.759	37.4764	27.9841	31.4042	20.2888	28.6753	20.9179	25.2738	29.3088	29.7091	53.2386	43.489	30.2992	27.3771	31.8154
10934_at	21.5346	18.1237	14.2713	14.0754	9.56902	11.0033	6.10401	9.74086	1.85351	4.29484	8.4395	9.87208	21.1286	22.35	12.3047	7.96347	8.67893	8.35306	8.71385	5.50432	3.17143	6.90628	9.20494	6.58391	14.8144	18.5692	14.0362	11.2688	10.4855	10.3519	6.0472	3.88628	5.02857	7.34744	5.58038	9.35996
10935_at	3.35074	9.23121	5.44722	5.19348	5.8743	5.84858	4.18201	6.63427	1.2615	2.06726	1.71689	1.38883	3.32721	9.69432	4.60948	2.64269	4.97324	4.94286	5.38423	3.22786	0.933714	2.19876	1.34442	1	2.73993	8.00473	4.72851	4.92191	5.83678	5.92962	3.53568	2.26823	2.21978	2.07382	0.816987	1.19295
10936_at	0.623156	0.339884	0.556186	0.780652	0.701459	0.839869	0.667389	1.77847	4.37409	0.965247	1.36872	1.38782	0.685419	0.554545	0.420993	0.444064	0.742475	0.966326	1.08898	3.32613	0.621714	1.04119	1.07189	1.21549	0.678877	0.469822	0.728507	0.834686	1.07541	1.3834	0.976948	5.0445	1.02418	1.07283	0.872599	0.939834
10940_at	4.44722	1.65318	0.948922	0.662542	0.521886	0.568627	0.433369	0.781609	1.42978	3.19955	3.63356	3.78274	3.57291	1.62045	0.607223	0.52169	0.80825	0.534694	0.40546	0.760259	2.80457	3.29042	1.0515	4.30387	5.44811	1.65089	0.782805	0.495943	0.693182	0.647059	0.428101	0.835599	2.99011	3.05807	3.09808	3.34751
10942_at	5.17026	9.42196	7.41317	6.04049	4.30528	4.92048	4.73673	3.43365	2.47216	3.35987	3.74429	3.46091	5.7279	8.13523	5.10271	7.93721	7.0524	4.37449	3.71992	2.87257	6.04114	2.8311	2.71888	4.20159	5.50549	9.56686	7.03167	4.11866	5.28822	3.40756	4.16356	2.45488	5.52857	2.52165	3.11021	3.65871
10943_at	5.13961	6.0763	4.63337	5.73003	6.04153	5.15142	3.65872	2.85162	1.47579	3.24215	2.18037	2.41726	5.66131	5.95909	2.65576	3.24429	3.13043	4.13571	4.55409	1.89525	2.976	3.6344	2.52146	2.68719	4.6569	4.65444	5.59729	3.78398	3.72831	3.8771	3.01098	1.18171	4.9978	2.92618	2.24469	2.82158
10947_at	0.350738	0.345665	1.1101	0.861642	0.85073	0.850762	1.13001	2.78997	11.5642	1.64238	1.45091	1.63249	0.371986	0.581818	0.727991	0.505708	1.4359	1.28776	1.56218	7.28618	0.976	1.48301	1.647	1.45084	0.566545	0.511243	0.86086	0.638945	1.03926	1.25315	1.36773	11.3288	1.35055	1.25787	1.31345	1.35477
10948_at	5.99205	7.36069	6.8706	8.49606	9.63524	7.52397	6.84724	9.64681	13.0739	8.11547	7.1484	7.96345	6.95408	8.09432	7.36456	4.38242	5.74247	7.10408	6.72497	10.594	6.65714	7.39753	6.24785	7.44191	5.82295	6.38817	8.48416	6.42292	7.82231	7.96008	6.67728	13.9654	8.95824	6.84744	6.01517	6.23651
10949_at	7.43246	11.1827	8.29058	10.3127	9.3064	8.07843	6.87541	6.22884	2.20218	6.12556	5.80251	4.92386	10.0494	10.8239	9.45824	6.3379	6.20624	6.17347	6.44489	4.14579	6.86743	6.56437	5.69528	6.16584	7.17949	9.87456	8.92421	5.9716	6.61777	5.55567	5.85291	3.14833	8.0033	5.28839	4.30839	5.06846
10953_at	2.6958	1.42543	1.34279	1.4297	1.02357	1.03268	1.49404	1.82863	5.69007	2.54933	2.56735	2.77157	2.46154	1.3375	1.01129	1.33105	1.37458	1.16122	1.30536	3.40929	2.87086	1.78167	1.14592	3.17478	1.84249	1.39645	1.33597	0.970588	1.1126	0.947479	1.1888	3.05192	2.24945	1.72539	2.47219	2.52593
10954_at	2.90465	1.2185	2.56413	3.02925	2.04714	3.29956	5.02058	5.93103	29.299	5.16704	4.25913	4.69949	3.41676	1.21932	2.05756	3.61872	4.15162	3.13571	4.50455	22.1609	10.9931	2.5036	2.81116	4.81331	2.5177	1.61538	2.72738	1.91176	2.67769	2.68908	5.40505	20.0272	6.76593	2.3435	4.54904	5.27075
10956_at	1.479	1.73988	2.09535	2.50506	2.13019	2.52941	2.65547	3.11599	6.67191	3.18498	2.9589	1.97665	2.20207	1.50341	1.17269	2.59018	3.02899	2.42653	2.23054	4.92009	3.72	1.90834	1.39056	2.44389	1.47131	2.35266	2.5543	1.83469	2.20558	1.98004	3	5.67614	2.68901	1.52067	2.32861	2.05083
10957_at	26.4529	20.6243	25.4733	14.8571	19.4613	17.2843	15.9859	15.6531	3.73366	3.90471	20.3447	16.1198	27.2882	17.2966	23.2009	23.6838	22.6511	17.4735	11.726	9.58963	5.37714	8.88054	17.9721	23.5819	28.6447	21.6249	22.4197	17.7657	16.4886	16.1933	13.8661	12.1224	5.18352	12.2106	20.4621	23.5571
10960_at	4.07151	3.57572	3.61635	2.94263	2.1257	1.622	2.5623	2.372	2.61743	1.78027	5.92352	3.78071	4.69805	3.6	2.75282	2.81621	2.67001	1.86939	1.99292	3.12959	3.75771	3.87848	5.28326	5.12512	4.98901	4.45325	3.6776	1.91379	2.09917	2.30252	2.8562	3.21508	2.88571	4.06595	5.49545	5.44606
10961_at	46.9285	43.0023	38.9648	28.7458	27.8373	18.988	21.9101	24.7189	27.0121	42.1289	50.9155	38.8497	59.8645	42.3182	28.6862	27.1929	21.0446	14.8061	14.6289	24.0961	55.3531	36.1998	45.1191	42.9305	60.0672	37.1101	26.8722	14.9189	15.1498	14.9002	21.8913	32.7614	44.7593	34.8091	40.8625	42.2438
10962_at	4.2168	2.74913	3.4563	4.19573	5.07295	3.65033	5.46696	5.34483	4.51453	5.33184	6.72374	3.47919	4.22618	2.90455	3.23702	3.73288	4.3456	3.66531	4.1547	5.85313	14.224	6.45623	6.58047	5.76167	5.96093	3.26154	4.3914	3.47363	4.55888	4.76996	6.78815	7.90111	10.8868	6.4311	6.40748	5.80498
10963_at	4.20091	4.29364	3.83882	5.95501	6.53872	4.75599	6.02059	6.74086	6.2954	6.2713	3.87329	4.53807	6.63031	4.04091	4.63883	5.72489	5.98216	5.27755	4.18807	8.34341	16.8114	7.52317	7.21459	5.95432	5.95726	2.25207	4.9457	4.06389	6.16116	5.65756	8.40285	9.07787	12.4835	5.86909	6.78868	6.40768
10964_at	5.75709	4.84624	2.89898	2.74691	2.16835	1.83769	1.98158	2.18286	1.59443	3.30493	4.40297	4.04061	5.8473	5.11705	2.93567	2.38356	2.36009	1.84082	1.70172	2.21706	5.29486	5.03296	5.41738	5.00497	6.0928	3.59053	2.55995	1.84584	2.05372	1.67542	2.32931	1.96168	5.45604	5.00098	5.45096	5.97925
10965_at	3.47787	4.23237	3.66742	4.30146	2.91246	3.54248	4.87757	3.05329	0.8523	0.985426	1.09589	1.01523	3.03904	3.51932	3.23815	3.82306	5.64214	3.33367	3.51972	1.3067	1.48914	0.734295	0.416309	1.19662	2.49817	3.53609	4.2138	2.80122	3.83161	3.08718	3.43469	0.572311	1.44066	0.681102	0.757331	1.13071
10971_at	3.14302	2.35954	4.13053	3.06412	2.578	2.56209	2.18635	2.89342	5.76271	2.23094	3.43493	2.72995	3.1791	2.52045	3.26298	2.81963	3.68004	2.47959	2.33569	3.16739	4.88343	2.86818	3.44742	3.18868	3.98901	3.28639	3.3586	2.57708	2.56612	2.42647	2.44347	4.21755	3.26923	2.77362	3.38119	3.25
10973_at	14.2543	16.6983	20.6073	17.7548	16.1156	13.9161	16.9209	15.0784	2.40194	7.15359	8.66781	5.70152	13.9334	17.6045	16.6061	18.3482	18.9052	12.3561	11.3589	9.42549	8.97371	7.62719	7.83476	7.74479	14.9853	16.0367	19.5995	11.3327	14.4587	13.7437	15.8551	6.24351	7.02747	6.54429	6.69666	7.39212
10974_at	6.65267	8.87514	4.8479	4.66029	4.47924	1.76906	3.89707	3.21421	1.69007	4.03027	9.05365	4.72589	6.67738	6.71932	4.62302	2.18037	4.08361	2.96939	3.41254	2.36393	5.68229	7.04943	6.86266	7.40417	7.15385	5.05917	4.20814	5.3215	4.75103	4.5042	4.33589	1.98888	5.58022	8.44193	8.67644	7.15768
10976_at	0.390465	0.338728	0.46765	0.310461	0.285073	0.406318	0.698808	0.77743	6.40194	0.473094	0.527397	0.263959	0.525832	0.406818	0.423251	0.401827	0.602007	0.336735	0.434783	5.38229	1.76686	0.347065	0.451717	0.259186	0.435897	0.370414	0.591629	0.338742	0.371901	0.433824	0.486279	9.08653	1.06813	0.323819	0.35996	0.344398
10977_at	38.6356	37.1318	28.9841	20.117	13.5993	8.16885	7.35861	7.02299	9.39104	22.0953	26.387	31.3614	40.1343	34.8375	22.9605	12.8059	7.50167	6.12449	4.8635	5.61339	39.7771	25.7034	36.3004	28.0139	43.6044	27.9456	21.6233	12.0538	7.13843	5.98004	7.11526	5.80346	29.8264	25.5344	35.4368	35.3703
10990_at	3.60386	3.88671	2.74234	3.80652	4.14478	3.41068	4.04009	3.49007	2.96973	2.24439	2.49543	3.13604	3.64294	3.58409	3.39616	3.33448	3.37904	3.14388	3.13953	2.2203	5.57257	3.81153	3.96674	2.64548	3.15751	2.02959	2.9276	2.67444	3.03409	3.03361	3.00659	2.73918	4.04286	3.37795	3.55308	3.31535
10991_at	2.51419	2.20462	2.47787	2.93138	2.86869	2.41503	3.12243	3.54754	7.99153	2.86099	1.90982	2.89137	2.91045	2.27614	2.3544	3.02397	2.23634	2.47143	2.56117	5.7689	6.26743	3.35942	3.0794	2.82423	2.93529	1.96686	2.59276	2.19473	2.29959	2.24055	3.01537	8.18912	4.30659	2.85335	3.29929	2.93465
10992_at	4.72531	4.06358	3.11578	4.24072	4.21998	3.5915	3.8494	3.94148	6.68765	5.11659	3.10731	3.91371	4.52124	3.85114	3.38375	2.81735	2.92308	3.16429	3.21537	3.89633	9.25829	5.24614	4.62876	3.80735	4.99023	3.37751	4.35634	2.97667	2.93698	3.55672	3.56202	5.33251	7.06154	4.99213	4.33974	3.83299
10993_at	9.76731	5.38497	7.2361	10.3622	13.1279	14.5294	16.585	18.6395	20.7494	10.8464	8.33904	13.0284	12.0597	6.27614	9.46163	9.97717	9.1728	12.5969	13.4358	18.4849	24.2274	13.0999	14.1481	12.72	9.58486	5.20828	10.1776	7.55172	10.1756	13.8309	17.7113	28.3201	16.2945	12.3632	11.8686	13.7925
10994_at	7.7185	8.57919	7.02838	8.036	8.2312	6.69172	6.05525	6.60293	5.8414	4.3296	3.80708	6.15838	9.37314	8.71136	7.81828	7.30708	5.50502	5.35612	5.55308	5.57235	8.30743	6.66529	6.41202	6.54618	7.41026	7.86154	9.10407	5.8073	5.39153	6.04412	6.65642	8.40791	8.1033	6.37992	6.09808	7.31743
10996_at	23.6629	35.5468	19.6061	17.5872	16.7744	14.1699	14.7064	12.1463	2.30872	2.3509	2.86758	4.93096	27.8806	37.0693	21.8702	13.9224	10.2163	11.2194	11.6178	9.12959	4.35657	3.95469	5.3927	7.24926	31.0269	30.858	22.3326	10.5375	10.2924	11.0672	14.4874	6.41904	4.31978	3.99311	5.2002	8.02178
11002_at	6.74461	4.53526	3.46652	5.15861	4.93827	5.28867	4.40412	6.44619	7.65012	5.90359	4.28995	5.36447	6.71986	5.32955	3.78894	3.39384	4.23969	4.70816	4.72295	7.2419	4.51886	5.7137	5.44313	4.09732	6.00122	4.58817	5.34276	4.14706	4.59711	4.81198	5.5697	10.0692	7.20989	5.63386	4.182	4.99689
11003_at	14.9012	11.5988	13.5959	16.1665	19.3244	21.4139	22.8126	24.535	9.28814	11.9327	12.5628	10.2548	14.2652	13.833	13.0113	11.8573	19.6377	17.2643	20.7412	17.7149	8.72457	11.6612	11.4603	9.97319	12.4811	12.6201	17.767	13.7475	18.7066	23.8309	19.1712	19.2188	13.1099	11.2864	8.83822	10.5207
11008_at	6.19069	3.33873	1.97503	1.67829	1.60943	1.44009	1.47779	1.63427	0.566586	3.0426	3.7032	3.43858	3.90126	2.79205	1.43567	1.75685	2.51282	1.43367	1.44692	0.739741	3.11543	2.8208	1.61052	3.714	6.00488	3.01538	1.73756	1.31744	1.57335	1.69958	1.31833	0.558714	2.34396	2.60138	2.6269	3.05498
11011_at	0.54143	0.487861	0.673099	1.01237	1.44444	1.22113	0.796316	1.36155	7.96005	0.862108	0.819635	1.48731	0.645235	0.518182	0.475169	0.482877	0.628763	1.34898	1.27907	5.06587	0.945143	1.24717	1.3294	1.60874	0.547009	0.440237	0.662896	0.972617	0.991736	1.20588	0.763996	8.66749	1.36044	1.37992	1.71183	1.55498
11013_at	7.90692	8.70636	6.83087	10.261	11.9877	9.61002	8.90683	8.57994	7.22397	7.59978	5.99772	7.6802	8.39151	10.0682	5.17156	6.06621	6.88294	8.65204	9.24671	10.7991	5.83086	7.92688	8.46137	7.98014	7.57875	8.81657	9.91968	8.36613	8.8812	8.95483	8.39407	12.1533	8.92747	7.52264	6.0091	7.41701
11017_at	4.97049	5.41272	3.88763	6.48144	7.51178	6.84423	5.4117	4.96343	3.45884	4.32848	3.24658	4.46091	4.90356	6.07727	4.8544	4.89498	4.53066	5.63775	4.92518	2.67819	4.46743	3.18332	2.74356	3.57895	3.91087	4.48047	6.49661	4.89655	7.0062	6.57983	4.57739	2.65019	3.6978	3.30906	3.42164	3.26037
11019_at	9.93076	8.93064	8.21566	9.76603	11.2649	9.91612	10.4085	11.4253	8.57143	11.8644	10.7797	9.53909	9.46958	8.02386	8.09029	9.47945	10.3802	8.12857	8.29424	9.42765	14.6343	10.5973	7.22532	9.83317	8.60928	7.9432	9.96946	6.64503	8.80269	8.4874	8.43908	10.1595	11.6813	8.82874	8.73509	7.68153
11020_i_at	6.89444	5.48324	12.8729	6.39483	4.62177	4.8976	5.32936	7.72832	1.91041	4.00224	5.06393	3.54721	3.40184	3.68977	4.3307	4.00799	10.0223	4.42143	6.56218	4.946	4.33371	3.44696	0.392704	3.61867	3.82784	5.31953	5.38235	5.39148	5.61467	6.53046	4.56422	3.49691	4.29011	2.9252	3.56825	3.1556
11021_f_at	8.31896	10.8682	13.2611	11.369	9.33333	8.34314	8.6338	9.31766	2.43099	5.9574	6.40297	6.79391	6.40299	9.675	8.00903	8.13699	11.7848	9.27347	8.71891	7.71922	8.624	6.22657	1.32082	8.02284	6.57021	7.89704	8.66403	9.5568	9.88326	9.41282	7.69265	6.96786	8.38352	6.79921	7.24469	5.85685
11022_at	12.8627	17.2694	20.4132	20.5197	18.009	17.024	19.766	17.8004	6.06174	11.5112	11.5034	9.6467	13.0195	15.5295	15.7946	17.9612	25.6098	16.202	16.637	13.6717	14.2766	9.88774	5.02253	11.6634	12.4921	17.2225	17.6787	14.8134	16.7459	16.666	17.7256	8.4042	14.0582	8.77953	11.6461	10.7541
11023_at	8.48695	6.40462	5.90125	6.4207	2.86083	4.69172	6.82123	3.68652	3.73971	6.5796	6.69064	5.36041	6.76579	5.4375	4.82619	5.01256	7.78484	4.39184	5.48635	4.38877	9.344	2.44181	1.83584	4.95233	5.33211	6.01657	5.63914	4.45233	4.8595	3.4916	4.91218	1.86156	8.56923	2.78839	5.80384	5.6971
11029_at	2.27469	2.63815	3.58683	3.0225	2.53984	2.80283	2.30444	3.39707	5.24455	1.69619	3.17922	2.35736	3.25488	2.73182	3.04628	2.80822	3.07023	2.96735	2.73509	5.50108	4.85143	2.96395	2.97639	3.02483	3.0464	2.80237	2.93326	2.43408	2.52169	2.82773	3.13392	7.4796	3.04615	2.72638	3.67139	3.40456
11030_at	9.73553	13.2405	19.7355	15.9786	14.6689	9.17538	12.1538	9.52142	2.16465	1.97085	4.83219	3.67919	10.3031	15.642	16.5418	15.7511	17.3779	11.298	9.10313	4.50648	3.89143	3.41813	3.15451	3.70407	10.4579	15.6805	18.4446	15.2677	14.4783	13.1387	12.9056	3.02967	3.37033	3.22146	4.0637	5.03112
11031_s_at	51.9353	62.1168	74.7344	74.4263	79.7419	55.2397	69.2503	69.7743	48.1574	40.9339	67.6975	42.866	64.186	76.3659	69.3228	67.758	72.1193	50.5092	50.9747	54.6533	60.0126	46.0175	52.6524	48.7507	68.9866	67.7657	69.457	54.6481	62.657	65.3845	71.0615	61.1706	44.5571	45.6604	54.2194	53.0539
11032_at	13.4767	3.35838	3.50397	4.46344	4.07632	2.16122	3.94583	7.47544	17.1671	11.5426	20.2842	10.468	14.5568	3.40227	3.69187	3.18037	2.95875	2.63776	3.44489	15.5821	29.0103	14.2966	18.1266	15.3059	16.6252	2.22604	3.65045	3.14097	3.17355	3.42332	6.15697	20.6316	19.6912	15.0492	17.5329	14.6701
11033_at	3.55732	4.37919	4.43133	4.93701	5.06959	4.27015	5.69989	5.09509	2.74939	2.50112	2.03082	1.98477	2.89437	4.4125	4.38826	4.77055	6.00223	4.06837	3.96562	3.76458	2.72229	2.62822	2.53433	2.26912	4.4823	4.11834	5.29864	4.6288	5.51446	6.68277	5.78375	2.73548	2.1011	2.20571	2.76239	2.89938
11034_at	0.366629	0.19422	0.626561	0.488189	0.497194	0.633987	0.840737	1.01463	7.32567	0.523543	0.405251	0.641624	0.320321	0.234091	0.407449	0.507991	0.877369	0.716326	0.855409	3.78078	1.38057	0.22863	0.245708	0.737835	0.319902	0.294675	0.575792	0.466531	0.630165	0.582983	0.974753	5.82942	0.748352	0.23622	0.578362	0.620332
11041_at	8.98411	12.3503	13.8184	14.8009	19.0842	16.8519	14.7703	17.5172	13.0375	8.62668	11.0171	6.33096	11.38	13.0148	13.8679	14.5708	15.3567	16.5051	13.1314	16.4611	16.7943	9.25747	8.95923	8.1291	11.8681	13.1148	12.5147	11.3753	15.1581	15.6786	18.2141	19.047	11.0824	9.47146	8.84833	9.29564
11046_at	3.75709	7.72023	5.89898	6.63217	5.52189	3.7146	4.49296	3.51724	0.503632	1.48094	1.91667	2.10051	3.25718	6.79886	5.14334	3.46005	5.28874	4.97143	3.43984	2.36285	2.63543	3.56025	3.04292	2.54717	2.88156	4.48402	6.17195	5.66126	5.48244	4.70168	4.77387	1.73053	2.56374	1.84449	2.37412	3.36929
11052_at	2.50738	4.12948	2.69126	3.90889	5.07183	5.11438	5.3727	4.57889	2.20944	2.78924	1.85845	2.27817	2.26636	4.12273	3.10045	4.04909	4.21628	4.39082	3.41759	1.58963	5.37714	2.87127	2.12554	1.98808	1.69963	3.16923	3.74774	3.72515	4.02996	5.17962	4.89462	1.83684	3.65275	2.56594	1.72801	2.01141
11054_at	4.99546	4.25896	4.64245	4.55568	4.7037	4.24837	4.06175	4.36364	6.87046	4.17601	2.90868	5.36548	4.938	4.91591	5.02032	4.621	2.84727	3.71735	4.21031	5.87041	7.07086	4.78682	4.98069	4.7428	5.78877	3.0213	5.93778	4.48479	4.13223	4.69328	4.69484	7.67243	5.97473	4.82776	5.69363	5.3361
11056_at	3.06129	2.73757	2.50057	3.12598	3.96745	2.84205	2.74323	1.85998	4.71792	3.14574	2.25342	3.25279	3.86452	3.09432	2.59932	2.48973	1.69677	2.61122	2.2093	3.73434	5.57829	3.84655	4.09979	2.98709	2.28816	2.58343	3.0871	2.03347	2.27273	2.23424	2.17563	4.66255	5.34286	3.70374	3.58443	3.44087
11057_at	9.28263	14.0601	10.6969	12.0697	11.0696	7.74619	11.2503	9.79415	5.84019	8.17713	9.16324	7.03655	10.5144	13.2091	11.5079	9.91781	9.89855	8.31429	7.75227	7.78726	13.272	9.43666	9.44957	8.0149	13.453	11.7834	11.2851	8.49189	9.03099	8.78887	10.697	6.55006	10.2088	7.77559	8.20425	7.88174
11060_at	34.9489	44.9457	38.2622	34.2351	39.8328	38.4869	38.481	37.1118	16.2264	15.9585	27.6747	25.7919	34.3559	44.275	28.7607	30.6587	36.796	26.4847	30.1244	25.784	20.3463	26.1226	29.0461	19.3952	31.8339	34.3574	32.5102	24.8864	27.8492	32.854	30.5719	27.2188	18.4044	25.6841	30.2154	25.7251
11061_g_at	45.4654	63.7029	56.4268	71.2013	72.5802	56.8758	60.052	58.0188	51.6889	39.2915	45.6039	46.3939	58.7543	69.1307	61.6287	68.9281	71.34	45.4265	45.8685	45.4492	58.4823	39.6303	49.2715	41.1907	57.0928	51.2899	61.1606	43.4493	52.0145	51.333	54.753	54.2991	45.1396	39.314	45.2356	42.9066
11065_at	7.76731	13.8832	11.4994	13.7053	14.6644	12.634	7.82882	9.4326	2.07869	1.43498	1.48744	4.68528	7.71527	16.4636	14.8093	12.1792	8.93534	10.1878	10.7189	5.47084	5.18057	2.25644	3.24356	5.0149	8.17338	10.5669	15.3314	11.0943	10.1653	11.7405	9.94072	4.8974	3.67253	2.97539	3.39535	5.55602
11068_at	0.486947	3.66474	4.87855	7.63555	9.6532	9.22222	8.13868	5.08359	1.22155	0.57287	0.478311	0.563452	0.776119	3.64886	4.52935	5.28196	4.38907	7.43571	8.47219	5.94816	0.385143	0.875386	0.701717	0.275074	0.338217	4.01065	5.70701	6.59635	6.68182	7.71008	6.28979	4.86774	0.557143	1.12894	0.671385	0.290456
11071_at	9.40409	10.9191	9.19977	10.973	12.5477	10.6122	10.8624	7.80982	3.09201	7.02803	5.56393	5.67107	10.2962	10.7591	5.95147	10.2192	10.8852	8.01633	8.38119	6.03564	7.38057	7.62513	6.75429	6.85601	7.22833	11.2722	11.336	7.23631	8.42355	8.36345	8.08123	5.66749	9.17582	6.14665	4.86957	6.0861
11072_at	3.94552	4.13295	2.88422	4.18673	4.31874	5.24619	3.71723	4.45455	3.60412	3.29036	2.94292	3.7736	3.77497	4.45455	2.41648	2.93836	3.00557	4.33469	4.53994	5.71382	2.81714	3.95572	3.76717	4.07646	3.41026	3.78817	3.96267	3.72211	4.02376	4.76471	3.69704	5.89864	3.78022	3.9252	2.73913	3.83299
11075_at	3.53462	5.28902	3.69694	4.77615	4.98429	4.57952	3.94258	4.3511	4.02906	5.17377	4.26826	3.88223	4.30195	5.25682	3.97404	3.63584	4.32664	4.61122	4.01618	4.16091	3.15086	3.81565	2.43562	3.03277	4.4823	5.43314	5.84389	3.83063	5.8595	5.42437	4.25027	4.25093	3.55934	3.51969	3.0091	3.22199
11078_at	11.2327	15.9873	15.7775	23.1901	29.4703	26.5795	23.2719	23.9624	4.96852	18.0504	16.1941	12.6051	10.8186	13.9011	16.8002	22.9703	25.7146	21.7837	20.9727	17.3099	21.0457	17.8218	10.1921	14.0308	8.32357	11.8544	17.9593	19.359	24.53	24.1071	21.9034	12.9802	19.4659	15.5581	12.1031	11.1442
11079_at	0.480136	1.49249	10.8581	8.94713	8.37262	6.63399	3.30661	0.964472	2.45642	0.346413	0.254566	0.362437	0.780712	2.67386	10.7302	6.76256	4.56633	4.09898	2.23862	1.23326	1.05029	0.528321	0.568669	0.440914	0.40293	5.9929	11.8145	4.92495	4.28512	3.26366	1.84523	2.7293	0.964835	0.441929	0.442872	0.466805
11081_at	4.13961	3.04855	2.84563	4.01012	3.8193	3.46187	3.27086	2.4535	5.12954	3.10202	2.89498	4.25178	3.97589	4.025	1.46614	2.129	2.98216	3.25102	3.46107	4.57991	3.63657	3.99691	3.91953	3.65641	3.37729	2.50769	3.91629	2.86105	2.07851	3.02521	1.93743	6.37454	4.2967	3.89173	4.12133	4.2334
11083_at	3.91033	2.8474	1.25993	1.48369	1.7688	1.62745	1.73564	1.57053	0.420097	4.57175	3.31393	4.0335	3.31114	3.15341	0.6614	1.14269	1.27759	1.36122	1.33771	1.27754	1.40686	5.793	4.20494	3.75571	2.71917	2.75976	1.70701	1.3357	1.33781	1.51471	1.17673	0.731768	2.7978	5.25787	3.70981	3.66494
11088_at	0.38479	0.372254	0.577753	0.853768	1.32548	1.35403	1.87974	2.17137	8.4201	1.09193	1.12557	1.24873	0.63031	0.565909	0.861174	1.10616	0.919732	1.27347	1.92315	6.73218	1.46743	1.01957	1.22103	1.72294	0.471306	0.594083	1.17081	0.742393	1.03306	1.09769	1.68057	9.36465	1.25275	0.987205	1.39333	1.28838
11089_at	5.93984	7.75491	5.91146	6.78628	6.84063	6.32789	6.03575	4.82236	1.09443	5.12444	5.89954	3.63046	5.83123	7.21136	5.63657	7.14384	7.05128	4.74082	5.20324	3.47732	4.72457	5.90319	3.08262	4.11619	5.42491	7.23905	7.31109	4.22008	5.07851	4.52521	4.55543	2.19159	4.76703	4.65453	3.52781	3.43154
11091_at	10.0738	15.1769	8.11237	8.27109	7.27385	5.61983	6.57963	5.36677	0.995157	5.84753	9.27055	5.53909	10.2721	12.6057	7.49774	7.89612	8.68116	5.39184	5.09606	3.11231	5.18743	7.0999	4.00429	7.2423	9.84371	12.6095	7.54977	4.75355	5.52376	4.32983	5.82547	1.85414	5.93956	6.31988	5.88878	5.82261
11094_at	13.4268	7.05896	3.80817	3.00225	2.52413	2.4793	3.09534	2.24347	2.33172	8.56727	13.5833	8.69949	14.837	5.41364	2.31828	2.46461	3.77481	2.37245	2.40344	2.15767	7.63086	10.0247	8.97425	10.2294	12.9402	6.67337	3.56787	1.7069	2.39876	1.70588	2.20527	1.9555	7.79121	8.43209	9.07583	10.0456
11097_at	4.29966	2.15954	3.92849	2.48031	2.71044	2.60349	2.41495	3.4117	1.13075	1.88677	4.90982	2.3533	3.68198	1.72841	2.98871	2.76256	3.29208	2.7051	2.55308	2.54212	9.024	2.95778	3.25751	3.98312	3.54579	2.24379	2.86425	2.5355	2.2655	2.18172	3.22832	3.20025	3.6956	3.56398	4.06774	4.81224
11102_at	4.41544	4.5341	4.67764	3.70866	3.61504	3.17102	3.86999	3.39289	1.91041	2.12892	2.5742	2.43452	3.77382	3.92159	3.79571	4.14498	4.04013	2.63878	3.15369	1.92873	5.72457	2.34604	2.0515	3.78749	3.39194	4.33373	4.02715	2.17241	2.80165	2.66702	3.31943	1.71693	3.38791	1.75492	2.24773	2.44917
11105_at	5.36549	5.13642	3.80136	5.84589	3.93715	4.84314	5.34019	3.02926	4.59806	5.65247	6.21005	3.87614	4.70149	4.87727	3.22573	3.47146	7.46488	4.26531	4.28716	3.94816	6.51771	5.20288	3.77253	3.69712	3.59341	5.45444	5.25113	3.6217	4.26033	4.06092	4.49726	2.63164	4.92967	4.2313	4.34783	3.85062
11106_at	9.97616	5.29942	2.7185	2.60292	1.95735	2.03922	2.26436	2.08568	2.70702	8.88677	11.1324	8.0203	9.63031	5.05114	1.2754	1.88014	3.61761	2.11939	1.8999	1.93844	7.74286	7.81462	5.7264	5.75273	8.31136	5.09112	3.23077	2.08114	2.47521	2.1271	1.59605	1.82077	7.33077	7.65453	7.11325	6.63693
11111_at	3.90919	3.47746	3.7412	3.69179	3.36027	2.71133	2.37378	2.53501	2.03511	3.66704	5.24772	3.72792	3.50517	3.52045	3.61061	3.79795	3.71683	3.17347	2.09505	1.61231	5.93029	4.83831	4.98605	4.12612	3.68742	2.95266	3.71154	3.38945	3.71074	3.12605	2.67179	1.83807	4.0978	4.69291	4.98888	4.32158
11113_at	1.69467	5.88671	5.81498	6.04949	6.81706	4.59586	4.71939	3.28004	0.549637	0.554933	1.121	0.612183	1.89552	6.18068	6.84989	4.64041	4.72241	4.72551	3.57128	1.25702	1.12914	0.820803	0.920601	0.787488	1.98779	4.54201	6.15045	4.90162	5.64256	5.76366	5.29199	1.089	0.683517	0.942913	0.81092	0.834025
11114_at	4.49149	8.01965	9.36436	8.62767	9.87318	8.29848	13.0661	9.7534	8.27845	3.41256	4.2169	4.21117	5.41447	8.30909	8.31264	7.00342	10.7157	10.1867	11.1901	8.49028	10.0549	4.92173	5.75536	5.9136	7.30525	7.65562	8.78733	7.24746	10.4649	11.7437	12.9517	6.75402	5.63956	4.05315	6.03741	6.52282
11121_at	4.87287	4.87514	4.29398	4.73678	4.90909	4.10566	4.21777	4.25078	2.6368	1.89126	1.94521	4.17157	5.46843	6.46705	5.28555	4.53082	3.66109	3.70306	3.39232	3.64363	4.41143	3.95572	4.31009	4.69811	3.96093	3.7574	5.38688	4.0355	3.74897	4.40336	4.36663	5.22002	3.0022	4.29724	3.8544	4.61826
11122_at	5.17934	2.85087	3.44268	3.8369	3.81594	3.03922	3.33694	3.43887	8.95278	4.26906	3.379	6.2203	6.22388	3.21932	4.10158	3.49658	2.78261	2.66531	3.27705	7.32073	11.0011	9.36766	6.60086	6.21152	6.41392	2.1858	3.83371	2.66126	2.50826	2.61975	3.48957	12.021	8.09121	7.85138	6.41052	7.0083
11123_at	25.3882	36.0751	20.4427	23.2925	24.6352	20.2222	19.6056	18.185	32.3523	27.8083	19.4041	21.2609	33.3352	32.0568	21.4729	19.0354	12.7302	14.2469	17.7027	19.0659	47.9086	28.8146	27.7307	20.7617	31.884	21.2047	21.4005	14.2789	14.0961	15.6586	19.551	24.0655	41.3791	26.2707	23.5824	21.2697
11124_at	0.736663	0.663584	1.02724	1.05962	1.05724	0.686275	1.3727	1.89551	6.18523	0.776906	1.67009	1.34112	0.6969	0.931818	0.985327	0.913242	1.05351	1.35	1.19414	4.53888	1.69029	1.32235	1.79614	2.13704	1.0232	0.772781	1.20701	1.27688	1.30165	1.32248	1.80022	6.59456	0.853846	1.31004	2.28615	2.06639
11126_at	4.57548	5.36532	6.59705	6.97975	6.82155	5.70479	7.19285	6.39603	3.76392	5.54933	3.82306	3.77157	4.80367	5.98636	6.93679	6.371	8.01338	6.31939	5.32457	6.44924	9.63771	5.862	5.62017	5.04667	5.76923	4.8213	7.09502	5.49392	6.75103	6.09244	6.80461	5.09642	6.16813	4.68701	4.61375	4.83506
11127_at	0.482406	0.542197	1.09648	1.13048	1.26487	1.22004	2.02167	3.05434	13.4165	1.55942	1.34817	1.79086	0.83008	0.861364	1.43567	1.30708	1.07804	1.50918	1.68857	9.22138	3.45029	1.77652	2.45708	2.33069	1.03907	0.704142	1.2862	0.970588	1.22934	1.52731	2.29857	14.1619	2.08901	1.38976	2.51365	2.4139
11128_at	10.0318	10.9318	9.08513	8.44994	9.67003	8.91612	8.93066	8.3187	10.391	5.9361	7.57763	7.13706	9.89323	9.14318	6.74944	6.7032	5.45931	7.28265	6.17897	7.35745	11.864	8.57981	9.56652	7.56207	9.15629	7.29112	7.3948	6.15213	6.36983	6.70588	8.47091	10.6527	8.54725	8.05118	9.77654	8.70228
11132_at	4.07491	5.15029	4.22701	5.60405	5.68911	4.75599	4.53629	4.38662	2.61985	2.67937	2.27511	3.53503	4.36051	5.45341	5.2088	4.56849	3.27425	4.27755	3.51871	3.32829	6.84571	3.86406	3.86373	3.19861	3.45788	3.53254	5.71154	5.00203	4.02789	4.33824	4.13392	4.01978	5.3	3.95177	4.31547	3.49481
11133_at	2.98297	3.58844	2.12486	2.10911	2.45903	2.39542	3.31311	5.14629	15.115	1.88789	1.22717	2.33604	2.75086	2.94545	2.04515	1.87329	1.52954	1.54796	2.7088	7.72678	7.27886	1.64676	2.06009	2.04667	1.78022	1.32544	1.46606	0.960446	0.919421	1.45483	2.63117	12.6094	3.13187	1.35827	1.8453	1.67116
11138_at	1.79682	0.539884	1.05448	1.83802	2.80359	2.30392	2.32286	2.05538	12.1562	1.88565	1.25342	2.93401	2.19747	0.772727	0.72912	0.972603	1.8495	2.04082	2.58948	7.5432	4.01371	2.0999	2.12124	2.86395	1.9243	0.52426	1.44683	1.36207	1.48554	2.24475	2.06696	13.288	2.52637	1.88091	2.58746	2.88589
11146_at	3.88763	2.11445	4.11578	5.09449	5.76655	5.59041	5.80607	4.99582	5.08354	4.08857	5.12557	3.86599	3.27899	2.06023	3.42551	4.51484	6.61427	4.81735	6.73812	5.96976	8.85714	3.87848	1.82511	4.13406	2.04762	2.25089	4.28167	4.76876	5.53306	5.95798	4.88474	4.63659	6.11099	3.69094	2.97776	3.51349
11149_at	0.732123	2.92717	3.45516	4.99775	6.17845	6.41176	7.19502	3.814	0.612591	0.956278	0.638128	0.483249	1.16188	2.95227	3.30135	4.78196	4.33779	5.21939	5.17492	1.28078	1.76114	1.02472	0.459227	0.414101	0.496948	3.13491	4.2319	4.12069	4.69835	5.55462	4.59495	1.30655	1.77473	0.870079	0.45905	0.470954
11150_at	12.4484	8.28671	6.81725	7.1946	7.08754	5.79847	5.63922	4.71473	6.90315	9.97197	8.86301	11.9523	12.7107	9.54091	3.74041	5.11872	5.32999	4.58776	4.77856	5.03024	7.91086	11.1607	10.9399	10.1996	12.0855	6.68876	7.08597	5.21095	4.55165	5.35924	4.59934	6.8937	10.5385	11.3553	11.1668	11.7863
11152_g_at	5.88195	9.94682	7.56867	8.6063	9.91695	10.3333	6.91874	6.15047	1.3414	2.00448	1.81963	2.66396	6.41447	10.5705	3.77314	8.05479	6.82943	7.70204	7.51567	2.4946	1.71086	2.85582	2.21781	3.25124	3.42857	9.76331	10.5803	7.51724	7.8781	7.9958	5.94072	2.24969	2.95934	2.90945	2.43074	3.00934
11153_at	3.52213	5.87514	3.79228	6.35771	6.81033	5.99891	4.59047	3.60815	0.760291	1.43946	1.02397	1.83655	4.49483	6.2625	3.03725	3.89269	3.12932	4.99082	4.1911	1.53348	1.41486	1.9413	1.81545	2.3853	3.24542	3.72071	5.22398	4.74949	4.84091	4.51155	3.69265	1.12855	2.59231	1.89173	1.65521	2.17012
11154_at	4.08513	4.65434	3.61407	3.96963	3.56341	3.65359	3.16143	3.72414	3.32567	3.33296	3.65868	3.87107	3.74512	5.13182	3.17382	2.25	4.11037	3.37245	3.48332	3.37905	2.13143	3.41607	2.13948	2.83714	3.48107	4.52781	4.38009	4.06897	4.41219	4.52206	2.88913	3.52658	3.46593	3.46161	2.92518	3.4834
11156_s_at	27.1146	21.6	18.9841	25.9258	24.9832	26.8529	24.4323	26.5653	50.6598	29.4843	25.7968	25.534	27.6119	19.8102	19.6005	17.3219	17.4571	19.8704	22.8686	35.6998	36.5749	26.7333	19.0708	27.7795	21.6728	18.1101	21.4932	19.2201	23.6798	23.9223	21.6773	40.4153	33.3385	25.123	24.1901	26.6857
11158_i_at	61.5959	29.6012	40.16	55.3487	54.6386	51.1841	73.0986	75.6552	104.05	94.8632	85.2374	68.4254	69.3513	35.5102	51.2415	60.3402	73.7113	48.4469	44.8099	69.0032	92.4709	57.0566	62.7371	53.5333	75.2234	33.7373	54.1889	34.4625	53.501	50.6387	57.9912	86.8121	72.189	46.7096	50.368	52.583
11159_s_at	22.7412	13.6671	16.9682	19.3138	22.5062	21.0447	24.805	27.3783	44.1223	29.9193	22.25	30.9503	18.7382	15.7795	15.9616	20.2648	25.0457	21.5745	20.4307	33.2376	45.1794	27.1411	18.1556	28.6455	18.1795	12.3905	15.7545	17.8621	24.9494	26.4947	21.8474	44.3078	32.7264	28.3248	21.8635	23.723
11161_at	2.38366	1.88439	1.62429	1.70079	1.75196	1.44553	1.90358	2.00731	4.50969	2.42152	2.44749	2.02944	2.05052	1.81477	1.61625	1.68151	2.30546	1.43673	1.71587	3.11771	5.11771	2.57158	1.24893	2.81629	1.72527	2.06746	1.95588	1.28905	1.45558	1.34559	1.80351	2.7602	3.64725	2.23524	2.34479	2.2168
11165_at	19.5142	17.6104	21.7287	16.3341	17.3064	21.8954	21.1105	21.3783	32.8717	16.6693	23.1221	20.4376	20.496	13.158	19.2122	19.3128	26.1014	18.5531	19.4115	19.5464	32.7634	16.6828	20.1245	23.6187	20.7509	15.6249	19.1154	16.3783	17.5651	17.7311	19.2437	23.6786	18.0659	15.5699	22.4793	21.1338
11171_at	5.46992	4.54682	4.26107	4.0135	4.45567	3.3159	3.5753	2.96656	1.84988	3.58857	3.58904	3.93909	4.65672	4.16477	3.48533	4.08219	3.72687	2.90204	2.84429	3.49352	4.95657	3.29145	2.25215	5.86792	3.43712	3.47929	3.72738	2.76268	2.91012	2.84979	2.87267	3.43881	4.3967	3.62697	3.3822	3.76141
11174_at	9.35187	14.9457	9.81839	12.4376	10.7082	10.8769	10.6197	8.30094	1.45036	5.62332	5.04566	3.1198	7.88978	14.1568	9.24605	8.48059	14.4705	8.84898	8.11325	2.62419	9.17829	5.18641	2.98391	3.69811	7.25641	12.9905	11.1391	7.56795	9.83058	9.27836	9.81449	1.64277	7.13516	5.12008	2.94338	3.63382
11175_at	2.3882	4.9341	3.09762	4.10349	3.35354	3.98366	3.51138	3.55486	0.416465	0.908072	0.696347	0.526904	2.03904	4.6375	1.49436	2.37329	5.63545	3.84796	2.84732	0.889849	2.02514	0.800206	0.475322	0.397219	1.60928	4.20355	4.12557	2.86613	3.95764	3.17857	3.48189	0.493201	1.40989	0.748031	0.496461	0.506224
11179_at	5.66515	18.5329	31.0352	21.721	18.1235	19.3845	15.7346	16.0679	21.6913	14.0359	12.7363	5.59289	8.17336	21.9795	25.5959	21.7306	20.1182	16.501	15.6926	15.446	34.8674	13.0762	10.0515	8.12413	7.71429	28.2947	24.5249	18.2789	17.7231	18.5494	19.0648	16.4932	17.6967	12.248	10.8625	8.26037
11180_at	15.3212	6.13295	5.02838	3.34533	2.05612	1.22985	1.22752	1.80773	12.4068	8.9944	19.4087	10.9442	15.7268	5.19205	3.7246	3.2637	1.78149	0.738775	0.879676	7.51512	7.928	14.1061	19.0655	16.2542	13.3871	3.73254	2.8586	2.24239	1.32851	0.911765	0.894621	14.7033	5.98132	13.2392	17.0617	17.1722
11183_at	2.77412	4.61503	3.66742	4.38808	4.27609	2.61002	4.28386	3.38663	0.751816	2.01457	1.69749	1.48832	3.2101	5.45909	4.69413	3.54224	3.35563	3.09082	2.8817	1.47192	4.83086	2.1792	1.897	2.11817	4.35165	3.95148	4.92986	3.89148	3.96694	3.79307	4.09769	1.05192	3.03077	2.1437	1.96764	2.07469
11185_at	29.4143	17.5214	26.4461	30.6693	24.7262	17.8617	14.9957	10.5089	3.87409	1.27018	8.09589	15.8751	26.628	17.9648	24.8668	22.2945	17.4682	15.3724	11.1547	9.44492	2.42971	2.87539	18.9453	19.0298	33.2589	11.6864	26.9163	20.9503	18.6415	16.1134	12.5851	9.82077	1.99451	4.97933	19.7159	22.7375
11187_at	10.6731	18.4104	15.2645	18.5838	17.6409	16.7146	17.5525	12.837	9.85835	7.46749	6.97603	8.45888	14.1917	18	16.2156	17.8379	18.5864	13.4469	12.8716	10.0659	21.4811	10.4501	10.8433	10.1351	16.9683	14.4686	19.371	11.8428	13.5465	12.6176	14.5609	9.80099	13.7527	8.1122	9.35389	9.97822
11190_at	0.660613	0.507514	0.985244	1.47469	1.72391	1.86819	2.23077	3.63532	13.9165	2.17937	1.34132	3.19695	0.93341	1.01364	1.7833	1.59817	1.5864	1.96327	2.06775	9.20842	4.05829	2.36663	2.5118	2.66435	0.788767	0.6	1.77828	1.58012	1.77893	2.7437	2.75631	15.1607	2.83846	2.42618	2.8908	2.45539
11197_at	4.59591	3.82428	3.37117	3.14061	3.15937	2.42266	2.2026	2.63323	5.5908	2.75785	3.45662	4.14619	4.0023	3.37386	2.30587	1.89269	1.89409	2.3449	2.07482	3.13823	4.67543	3.74356	4.67489	3.55015	3.61905	2.8426	3.26697	2.57201	2.32025	2.84664	2.62239	4.76143	3.41319	3.74902	4.909	4
11203_i_at	11.0363	2.5237	5.63678	8.28571	10.4018	10.6678	12.3467	12.3804	46.7676	17.9888	12.2192	17.0264	12.6877	3.51705	7.39616	7.73858	6.3757	9.33061	11.277	22.8737	48.2354	21.0639	21.1577	16.0437	12.3333	2.06391	7.26018	5.04057	7.74277	9.40966	13.843	37.9876	32.9945	19.1427	16.2133	14.418
11204_s_at	21.7946	13.7549	18.7809	22.8886	26.4007	25.8769	33.3922	31.1484	64.0666	38.0953	28.3744	34.1838	27.0654	14.8716	20.2912	22.0616	19.7915	23.9684	21.5814	38.8801	66.9211	35.8012	35.7039	31.8213	30.3065	12.2391	19.0317	15.6045	22.2045	22.9202	29.9682	56.0185	48.6736	29.5994	29.6026	28.9243
11205_i_at	19.1351	5.75954	14.294	14.1834	16.8406	15.1688	22.0271	17.9718	55.5508	33.4753	24.5251	27.4437	22.0884	8.09886	13.1998	12.29	12.1059	14.8714	17.0556	34.4622	53.7931	29.8054	28.9979	24.5035	13.812	6.1787	11.3303	9.28702	12.9215	14.4307	16.1021	49.6539	40.178	25.503	26.634	25.0508
11206_f_at	22.0726	10.7306	20.7367	24.5332	28.6689	28.2081	30.442	25.813	58.5387	39.1334	22.8242	27.7807	25.0172	11.6102	18.1005	16.9384	16.0513	23.8092	29.0222	37.7732	50.4549	35.1864	34.573	20.3754	15.7863	11.5112	21.1233	17.5233	18.9762	25.3351	22.9089	45.5303	42.7132	28.3947	30.004	25.7967
11209_at	7.10897	8.05318	6.21339	7.45894	9.17172	8.03486	7.74214	7.18495	11.8257	7.27915	4.57877	6.7401	8.00459	8.42045	2.79233	5.94292	5.16722	6.40408	7.12639	13.4525	5.45029	8.16993	7.84764	7.53227	4.91575	6.39527	7.67421	5.78803	5.8719	6.40231	5.93743	18.6922	9.57143	7.68209	6.64611	6.78423
11210_at	9.0647	6.39191	3.45743	7.24297	7.26375	8.30392	7.84507	8.87461	0.878935	11.6177	7.46233	10.3817	7.5752	6.95909	2.93792	3.01256	5.64883	6.98265	7.4277	6.02484	3.632	11.0443	8.147	8.94836	7.14164	5.93491	7.1233	7.07505	8.41529	9.8729	6.97585	5.01607	8.33297	11.0787	8.72599	9.10685
11212_at	2.56867	2.48555	2.44835	2.34646	2.07183	2.11765	2.22644	2.58203	5.75182	2.32399	3.3105	2.85888	3.02067	2.12386	1.76749	1.27169	1.71906	1.47449	2.00607	3.5378	2.08	2.03296	1.54506	1.92056	2.41026	1.80355	2.52941	1.72617	1.75103	2.03887	1.5247	5.63288	2.30549	2.40453	1.92922	2.99274
11216_at	10.4449	14.0647	13.21	15.2688	17.9989	15.2004	16.3911	10.7952	4.19007	3.06054	2.96233	4.97462	10.4879	13.6943	14.6287	13.016	8.89075	11.7102	12.4429	8.62311	9.30171	5.78373	5.32725	6.11519	10.1013	11.0627	15.8778	11.2099	11.8006	13.2321	13.7849	9.11125	6.72528	5.83465	4.9636	6.44502
11221_at	15.2247	16.7422	11.2917	13.2205	13.7755	11.6068	11.5699	8.27482	3.54116	10.7982	8.75342	11.0152	12.775	16.2057	5.50113	11.8836	11.1226	10.0602	8.81901	6.20626	4.37486	9.68177	9.37232	9.54022	8.16117	13.5964	14.8235	10.3398	11.4452	12.417	7.62788	5.33869	8.33407	8.36024	8.48028	10.1286
11226_at	4.12486	0.553757	1.11464	2.40382	3.44108	4.0512	5.58613	6.9697	18.224	7.70964	6.48744	7.67208	4.44776	0.705682	1.69074	1.43836	2.74136	4.30102	6.72801	13.4017	10.0091	7.46859	5.86159	7.39126	2.93773	0.628402	1.61765	2.27789	3.66322	4.63445	5.82217	15.2089	8.05494	7.15551	6.1365	7.06743
11228_at	1.95006	1.70405	2.48695	2.70866	3.18855	3.01307	4.78223	5.77534	18.2155	3.76009	3.2774	3.29543	1.95178	1.69432	2.35553	3.22603	3.52843	2.8398	4.53488	22.662	7.44457	2.81874	2.69099	3.77458	1.90354	1.72544	2.72624	2.03347	2.86157	3.35924	5.38858	24.0878	4.46374	2.50984	2.63094	2.91701
11230_at	9.97843	8.08555	5.15551	4.97413	3.9147	3.73747	4.86566	4.29363	1.40194	8.37332	5.81621	5.61827	8.62687	8.00682	4.50903	4.72831	5.95206	3.53367	4.01618	3.42333	11.5543	5.88157	4.69528	6.18669	9.21856	8.45562	5.73756	3.40264	3.77996	3.6229	5.1416	1.37577	8.56154	5.21161	5.64914	5.80083
11235_at	7.81498	7.81965	16.8002	11.2148	14.6734	15.8551	11.3933	16.0857	28.3535	13.3554	11.7374	9.71675	8.22962	8.33068	13.8646	15.6598	16.3188	13.7959	11.1031	19.7624	32.3623	12.2812	12.515	11.1519	8.884	9.28047	13.0396	10.0832	13.0754	12.4653	16.6883	30.8727	17.3275	9.71555	12.913	10.973
11236_at	36.7106	9.19191	25.3882	24.0697	24.9349	26.8486	30.1213	41.4807	101.268	71.6738	68.4589	43.6203	34.0643	14.067	25.9052	31.2272	32.942	26.8163	27.3893	63.4622	101.59	48.8352	53.9292	46.0894	47.2686	16.5751	28.0158	20.4848	27.5072	33.5116	37.9122	76.0952	59.7143	37.4882	44.9151	44.5705
11237_at	24.8581	14.5873	27.6867	21.0146	17.7318	25.854	25.5103	26.1411	41.5339	33.3554	36.4874	15.998	20.8335	14.492	20.2246	24.0103	28.0702	19.3806	22.4055	32.3801	53.0377	28.586	23.5697	24.8322	26.337	13.1006	25.5724	21.1673	25.4876	27.854	28.8957	35.8875	31.3912	27.5079	29.7381	28.667
11247_s_at	26.7798	32.6844	29.2792	23.7098	28.9484	27.5686	22.3478	26.5716	21.0666	29.3677	31.0868	23.7381	33.2962	29.3261	28.5	27.9064	27.1929	20.698	17.5662	17.7127	61.2709	28.863	29.1502	25.709	32.2173	33.4296	25.7907	19.0132	22.5754	21.4895	28.3886	20.4042	37.1198	21.9616	27.9494	26.9243
11251_s_at	2.38366	6.73295	3.67423	2.60405	2.49383	1.83333	1.33694	0.834901	0.440678	0.719731	1.32534	0.838579	3.09644	6.2625	3.20203	3.11416	2.07692	1.34082	0.93731	0.402808	1.16571	1.16684	1.32189	1.81331	3.7033	6.20118	3.69457	1.87018	2.09504	1.47374	1.16465	0.355995	0.968132	1.17815	1.364	1.59129
11255_at	10.6958	26.2197	16.4574	11.2587	8.61055	5.00436	3.59047	2.42006	1.37046	1.83408	2.42237	3.07513	12.2032	28.8864	15.9007	9.22146	6.02118	3.62959	2.33468	1.80022	2.52686	2.54171	3.71245	4.14796	17.0842	19.942	16.1131	6.93205	5.0062	3.67857	2.7607	1.82077	2.51538	2.66043	3.84024	5.46162
11264_f_at	2.64359	1.10867	0.904654	1.66029	1.36476	1.3061	2.05092	2.91014	10.0363	3.56951	4.66553	2.52284	3.14007	1.34091	1.28894	1.28767	1.12486	1.42041	1.64611	5.89417	9.928	4.24408	4.27575	4.68918	3.7033	0.932544	1.25905	1.37525	1.48967	1.56828	2.34797	12.3968	5.94945	3.95276	4.56421	4.56846
11284_f_at	10.6039	13.3064	10.1578	11.8211	13	11.5719	10.2058	9.46813	8.45763	7.1491	7.82078	10.6152	13.4925	13.8386	10.3465	6.16438	10.233	8.92959	7.84429	6.2959	8.712	8.93718	8.47854	7.73287	9.18437	9.10888	11.5271	9.34077	11.6426	11.2973	7.45335	6.55006	9.91429	8.75591	9.89181	11.0633
11297_at	21.0227	32.778	33.899	21.9876	21.6094	18.1536	15.4605	8.13375	2.80872	5.99552	9.20205	6.74315	28.9254	32.8307	28.6174	18.7192	17.4326	13.3184	10.9414	4.47624	5.50514	7.51699	7.50536	6.57696	23.5824	35.5124	37.7771	14.2556	17.5331	14.5977	12.0428	4.00989	7.74066	6.92126	6.70981	7.01037
11313_at	4.07491	5.98844	3.51986	5.56018	5.99776	5.51089	5.28169	4.62905	1.34019	3.49552	3.16096	2.84162	2.37543	5.17955	4.68623	5.33562	6.71349	5.01837	4.74419	3.11015	3.67429	3.82389	2.54185	3.17875	1.8083	5.51834	5.05091	5.57404	5.5155	5.4895	4.22942	1.48578	3.52418	4.20669	1.72194	2.60581
11315_i_at	98.9183	125.801	134.101	147.901	147.925	98.2734	122.421	117.778	73.7845	130.404	120.941	95.1492	135.131	138.669	135.621	152.021	156.043	81.1908	72.9666	87.0605	123.613	70.688	92.0858	93.5422	124.786	127.865	134.318	75.9189	95.4721	93.8729	97.0768	88.8949	96.0769	67.2165	71.1304	71.194
11316_r_at	82.3995	100.363	110.827	114.872	116.981	81.6917	101.073	96.8244	60.9673	106.334	101.91	71.7188	101.659	107.46	106.411	122.454	129.95	62.2469	59.5025	71.1739	90.9109	55.7899	70.2564	57.2751	104.741	104.559	113.206	57.7049	77.6229	72.6261	77.1998	66.7095	72.1516	52.2087	53.6077	53.7282
11317_s_at	17.8831	29.0486	22.4711	30.2576	30.8923	26.6917	27.1972	20.4451	7.16223	20.0112	15.7066	13.8142	18.1343	28.9773	22.4921	30.5571	39.9086	23.4806	25.9616	19.7127	28.6491	17.8146	13.4689	14.9027	18.1355	26.3917	24.2127	24.4361	26.2748	26.4401	29.7201	5.20396	22.5055	20.1339	16.7452	10.3932
11319_at	17.9489	6.7711	13.1623	21.1417	20.0449	24.6416	26.2384	28.28	38.4818	24.7556	21.3904	16.2721	16.1963	6.70227	7.95147	12.2317	31.2765	22.5857	22.6603	30.7927	44.4857	21.413	21.5612	16.4568	17.5849	7.19053	13.155	14.0527	20.2376	20.4905	23.7739	27.8257	32	16.6083	19.542	12.7458
11320_at	20.1805	7.66358	16.6742	15.2711	19.3502	22.3606	24.2275	30.9321	50.3015	34.0415	30.8311	23.7624	20.008	7.39773	14.1828	20.8721	26.7882	21.0214	23.6957	34.9482	52.768	27.4573	32.3841	26.716	22.4127	8.75621	14.836	13.7475	17.9773	19.563	26.2009	41.9679	39.889	20.2451	23.6916	23.416
11324_at	1.53462	1.83353	2.40749	1.84027	1.86981	1.39107	1.56663	1.43574	5.91162	2.11996	2.53425	1.19492	1.40873	1.78182	2.30813	2.7226	2.08027	1.57449	1.22851	3.29806	3.14171	1.58393	1.52146	1.92056	1.62149	1.38343	2.53846	1.61258	1.77479	1.46113	2.0944	5.22868	2.03736	1.74508	2.09201	1.77386
11325_at	8.35074	6.40578	6.76731	6.5748	6.2312	5.55991	6.63055	6.17555	7.21792	7.40695	11.9932	6.91167	8.50058	7.09886	5.68962	6.3242	3.94649	5.14796	4.28716	6.11663	11.144	9.73532	10.6813	10.143	9.54457	4.97633	6.49321	4.97566	5.81508	5.27626	6.78815	8.53399	8.9022	9.04331	10.5672	9.65249
11327_at	4.84449	6.00578	5.60159	5.14736	5.78788	4.21678	5.38895	4.19958	1.12228	6.62108	4.8105	3.40406	4.55224	6.01136	5.26749	3.96347	4.04682	4.64286	3.80688	3.44492	10.6023	8.06179	6.86588	6.143	4.56166	4.05917	5.32353	3.9503	4.20558	3.85399	5.27881	2.10878	7.6044	6.15354	5.84226	5.21058
11329_at	1.94438	1.88092	2.11464	1.49269	1.62065	2.08279	1.88299	2.12121	5.19007	1.93049	1.89155	1.69137	1.79104	1.84205	1.47178	1.56963	1.6466	1.71224	1.63094	2.12959	3.904	2.42739	2.46137	2.01688	1.70208	1.19763	2.01471	1.56288	1.71384	1.84244	1.6652	3.93449	2.58242	2.29035	2.48332	2.2832
11330_at	3.97957	2.24855	2.67537	3.53543	3.86532	3.82244	4.77681	6.3396	17.7082	8.69619	6.35274	7.13706	5.62113	2.93409	2.77765	3.33676	3.39242	4.08163	4.17492	6.89093	37.6926	8.69516	9.43455	9.03674	5.26618	1.96923	2.77715	2.82759	3.44731	4.1355	5.23161	15.864	22.6374	8.30118	9.50152	8.91909
11333_at	2.87514	1.5526	1.72304	1.4027	1.422	1.29412	1.5818	1.85998	6.13923	3.08632	3.49658	2.76142	2.30999	1.86591	1.76637	1.96575	2.40357	1.67449	1.51062	2.68143	5.61371	2.42225	2.6867	2.98312	3.54579	2.34556	1.93665	1.60041	1.87707	1.93487	2.08782	3.72311	2.70769	1.89961	2.92518	3.02905
11336_at	2.93417	5.51329	5.66515	4.58043	4.62739	4.71678	4.58938	4.0721	0.835351	2.16592	2.44178	1.15838	2.90012	4.34318	4.38149	5.07078	3.66109	3.94796	3.21537	2.36933	2.92457	2.04943	2.01609	2.21847	2.57998	4.74083	4.81561	4.18357	4.66426	4.35399	5.1921	2.89864	3.12857	2.50591	2.23256	2.34647
11337_at	7.23383	13.6266	13.5165	14.9404	12.8709	10.7353	13.4431	10.0397	3.42252	5.73991	7.01142	4.06497	9.10792	13.2966	13.2167	13.0993	8.23969	10.9806	8.15066	6.04968	10.8709	6.35427	7.03219	7.18371	9.22833	10.9503	13.0667	11.1095	11.8151	11.3782	13.4358	7.54512	8.48791	6.07579	6.76845	6.78216
11338_at	1.96027	0.841619	1.47787	1.47694	1.50954	1.14815	1.49512	1.32184	3.69855	1.84193	2.73516	2.57868	2.19173	1.32273	1.35102	1.73288	1.17503	1.48367	1.15066	4.5594	2.48229	2.36972	2.75751	3.31182	3.00977	1.03432	1.27489	1.43002	1.63223	1.30882	1.35236	8.48826	1.76374	2.32283	2.76946	2.84751
11344_at	8.92622	7.89942	6.11124	6.92913	7.14029	5.87909	5.961	5.64681	13.9383	11.3274	7.23516	9.5665	11.1825	7.95795	6.69526	5.27055	4.64994	4.79898	4.94641	7.91793	18.1486	14.4614	15.2521	10.0189	8.88523	5.75976	7.04864	4.3854	4.05062	4.44328	5.25467	12.6489	13.8505	12.1929	11.9252	10.4305
11346_at	4.02611	5.03468	3.62997	5.24297	6.57464	5.2963	4.83965	4.38871	5.15133	2.73991	1.58447	3.75736	4.75545	4.73182	4.93002	4.27055	3.39353	3.79286	4.03134	3.45896	8.33257	4.75283	4.74034	4.44389	3.337	1.7929	5.24095	3.32556	2.91219	3.98214	4.06257	4.99382	5.46813	4.64567	4.28311	4.06846
11350_at	4.99887	6.36069	3.53916	5.5883	6.71156	5.88889	5.08884	3.17659	0.94431	3.34529	1.98402	3.52081	5.02296	6.95682	5.24492	4.70548	4.67447	5.1898	4.03134	2.07019	4.45829	3.75592	3.60193	3.19364	4.04274	4.63432	7.07692	4.40061	4.59194	5.15546	4.01976	1.5958	4.67473	3.39173	3.29828	3.37759
11351_at	10.9183	15.5202	12.5244	16.288	17.5971	14.7712	12.7627	9.09927	5.72397	8.58184	4.68265	8.43046	11.2629	17.4136	6.38713	9.62671	11.0736	12.302	11.3347	7.73866	9.368	9.22966	8.6309	6.95233	7.94261	11.5799	17.733	12.3915	8.625	12.7973	8.71021	5.84672	11.7462	9.16634	8.17796	8.20643
11355_at	10.9705	2.52139	5.7798	5.90101	6.23457	5.16776	6.75515	10.4086	24.201	16.713	16.2557	14.2975	14.3536	3.01136	4.52483	3.66553	4.42698	4.23878	6.06572	24.0367	21.3051	13.1421	15.471	11.6485	9.76557	2.16213	4.931	3.81846	4.33368	4.40651	6.30955	31.8789	22.1571	14.2963	14.3509	14.9606
11356_at	38.3655	68.4023	66.1373	69.6907	68.0786	55.2854	59.2286	41.3657	11.345	3.65247	3.00228	5.17056	51.4914	74.4977	64.8363	59.6712	57.0546	39.9878	40.7674	24.9978	5.94971	4.90731	6.44635	6.55909	50.7717	56.0473	70.6584	43.3489	46.8295	48.8845	45.5488	22.4042	5.05165	5.19783	6.77047	9.97095
11357_at	2.22474	1.89249	2.45743	2.82115	3.03816	3.07843	3.16793	3.23511	3.6368	1.45852	1.51027	2.01827	2.59013	2.12386	2.36569	2.28082	1.85619	2.28061	2.74419	3.98488	2.79086	2.23378	2.14914	2.26614	1.90842	1.24852	2.55995	2.09432	1.84711	2.56303	2.64654	5.56489	2.01429	2.45768	2.6542	2.32054
11359_at	6.86152	8.02312	5.67083	8.982	9.81257	7.5305	7.39328	6.40543	1.70097	2.34193	2.28539	4.18173	6.3628	8.95682	9.40858	7.49201	6.68896	6.53776	6.17796	3.70086	4.91657	4.08548	3.62446	3.66336	6.44811	6.23787	10.6595	7.26166	7.16116	7.96744	6.48628	3.29048	4.55165	4.16339	3.77452	4.38278
11362_at	4.84109	3.96532	2.07718	2.42857	2.06173	2.17756	2.28927	1.84117	1.83777	4.8083	3.32763	4.77665	6.85649	3.71023	1.9921	1.60274	1.22854	1.85102	2.22851	2.46868	4.09943	4.79918	4.36588	5.09931	4.8022	2.59172	2.43326	1.51826	1.56921	1.93908	1.72777	2	4.99231	4.5315	5.23054	5.32469
11364_at	16.3292	12.148	9.23837	11.8403	12.0157	11.6678	13.9469	13.7137	19.0751	22.4383	14.4235	14.2863	17.2101	12.0227	7.09481	10.3995	10.8729	10.6133	11.2063	14.5335	38.6171	14.4099	15.7554	15.4439	12.3211	12.0189	11.8824	8.78398	9.79029	11.3876	13.3019	16.8789	32.333	11.7431	13.6502	15.0498
11367_at	5.8672	4.96069	5.12372	4.63442	5.24355	4.22767	5.42795	4.99373	4.6477	4.9417	4.84475	4.41624	6.5465	4.73636	3.24492	2.60616	3.35452	3.22449	4.20121	4.85853	3.51771	3.95469	3.75	3.83714	4.49573	4.04379	4.97511	3.73022	3.8812	3.88971	3.58836	4.04326	5.00769	5.25787	4.32053	5.07573
11369_at	3.14188	2.88902	2.81725	3.11586	3.11336	2.71133	2.71723	2.59039	9.28329	4.10987	2.38813	2.46904	3.21929	2.59318	2.98758	1.40753	1.65775	1.84388	2.38119	4.41901	7.68343	3.21318	3.92382	3.71797	2.00977	2.01538	2.70023	1.4503	1.77066	1.71324	2.16356	5.41162	9.05494	3.10827	2.65116	2.90145
11370_at	9.84449	9.06821	6.56754	8.06862	7.66106	6.76253	8.72589	11.1139	8.05569	11.8419	8.36416	6.20508	12.7577	7.55	7.0079	7.47945	7.09588	5.78469	6.7088	12.8369	17.0971	7.62204	7.53326	8.25025	12.4652	9.18343	7.78167	4.33976	5.5	5.01891	8.00768	11.8949	15.3011	6.12894	5.6451	7.64523
11371_at	46.5426	37.9595	22.84	41.2047	64.4545	58.6983	71.7952	65.0136	57.1646	41.0684	45.2888	38.4487	41.7876	31.5318	20.5361	42.5845	66.4158	41.9092	54.6936	56.3488	66.368	37.1576	39.6223	42.2026	34.442	32.7349	21.8688	27.855	47.7262	51.6492	55.2569	40.8059	46.0615	34.1762	29.3579	33.9097
11373_at	2.06697	0.563006	2.81498	2.88301	3.84736	3.6634	5.83749	7.52874	18.2821	3.73206	3.17466	4.0467	1.84156	0.622727	2.16704	3.28082	4.75474	4.00612	5.34681	14.2765	6.13829	3.21215	3.33476	5.30387	2.28449	0.895858	2.61765	2.52738	3.72831	4.55357	6.93743	14.8752	3.88901	3.25197	3.44388	3.24689
11374_at	8.57548	7.30058	7.46538	8.26322	8.1156	6.55447	8.37378	7.73877	18.1646	9.06278	7.39155	7.39086	8.84271	7.2625	7.42889	8.92808	10.1739	6.46633	7.3549	12.1922	15.7189	8.34192	8.07403	10.1311	9.663	6.99645	8.18665	5.68357	6.64773	6.59034	8.9045	10.8517	10.2692	7.71063	7.42973	7.29046
11377_at	4.79115	7.58381	8.29852	7.89201	8.71717	9.47712	9.42579	7.32079	3.20702	3.02018	3.64612	2.09949	3.93571	6.34886	5.75621	7.84018	10.5206	7.53469	6.93933	3.72462	6.944	3.11843	2.60622	2.17776	3.2674	7.19527	8.4095	5.33063	6.92252	6.43698	7.83205	3.20025	3.77253	2.31988	2.17492	1.75726
11386_at	16.8808	23.8624	20.899	19.8245	18.422	16.3638	15	11.7753	6.454	17.4092	9.53196	5.81421	23.6096	24.908	21.4266	23.0525	16.194	12.5776	9.09808	12.797	28.1783	10.5458	10.4249	12.6207	30.6252	25.0533	22.5339	13.5781	15.1539	11.145	12.843	15.0494	23.8615	9.45472	10.818	15.028
11387_at	7.88536	9.37457	8.44154	7.61755	7.0651	6.38889	8.36945	5.68861	1.4092	1.57623	1.30936	0.932995	8.83812	9.82159	7.85102	8.20548	4.80602	6.42347	4.76643	1.75594	4.72571	1.70443	1.06116	1.80536	8.52381	8.44615	7.89367	5.95842	6.42459	5.94013	7.17783	2.23486	3.66374	1.6063	1.27705	1.73963
11388_at	11.4166	14.0301	7.24858	8.7919	7.3064	5.63943	6.97183	5.18704	1.77845	5.63677	6.75114	4.42437	12.5281	15.0568	8.57336	8.12557	5.1806	5.84388	4.36704	2.027	11.736	7.41195	6.74464	7.81331	15.9548	10.7089	8.92421	8.57302	7.32231	6.79937	7.30516	2.3733	9.84615	8.24508	7.7998	9.30394
11389_at	1.05221	0.47052	1.30988	1.4342	1.19304	1.1634	2.29036	3.62696	15.9939	1.34193	0.974886	1.05685	0.874857	0.660227	1.05643	1.26142	1.61538	1.78265	2.19009	8.00216	3.70171	0.949537	1.44206	1.97815	1.21856	0.546746	1.42986	1.48276	1.94628	2.19433	2.9506	15.0309	1.43846	0.726378	1.61881	1.68465
11408_f_at	7.55392	8.07399	7.563	10.0619	16.7217	8.80392	8.62622	10.4023	9.33898	6.25224	5.01027	8.65888	14.6188	12.5148	12.1986	12.0845	11.291	7.82755	12.905	15.7365	15.9943	10.1462	6.38305	6.46574	15.7985	5.08284	11.6708	6.33367	10.0558	9.3687	10.6663	13.4895	8.50659	13.5906	7.33165	5.23548
2162_g_at	11.899	4.68555	4.69353	4.10574	6.55331	4.44771	3.77898	4.58516	9.26271	5.88789	4.76941	12.533	13.4753	8.81136	4.97743	3.46461	2.233	3.90408	4.08898	6.27646	20.1291	10.6601	14.5891	16.1063	13.4969	4.04497	4.7319	3.39452	3	4.45168	5.21625	11.9023	15.9527	14.2854	16.2214	15.61
2163_s_at	35.3802	16.8879	13.7571	14.6029	14.4108	12.4771	13.7725	18.0794	33.4867	18.7803	23.4943	31.7624	41.8266	23.3114	18.2573	15.0925	12.5072	11.1531	16.4206	21.46	55.6571	27.6262	34.1534	36.6087	41.4054	16.2757	19.8563	11.0781	8.93492	12.7952	17.0999	29.131	39.5473	29.4291	36.6815	33.9875
2184_s_at	2.32917	1.71214	1.29966	1.96963	2.61616	2.07734	1.42579	0.85162	3.16707	1.74664	0.898402	1.77767	2.41561	1.96591	1.89503	1.95091	0.58194	1.76224	1.84429	2.15119	5.92457	2.97116	2.46352	2.20655	2.17705	1.1716	2.39593	1.58824	1.75723	1.82038	1.92755	2.69592	4.39451	2.90945	2.28413	2.41183
2210_s_at	4.45857	3.50173	2.07151	2.45332	3.45455	3.48257	2.86566	2.6813	1.32446	3.3509	2.56621	2.85787	5.45695	3.30909	2.23251	2.9589	2.88629	2.32449	2.29727	2.86069	5.99657	3.58599	4.13627	5.28004	4.57143	2.07456	1.8586	1.56288	2.13533	1.84664	3.58946	2.4487	5.15385	3.64272	2.55207	3.14938
2211_s_at	5.29058	4.24624	2.31896	3.10349	4.02581	3.79085	3.82015	4.25496	2.95521	3.77691	3.8105	3.64061	4.12744	3.86705	2.25169	2.90753	3.19287	2.67041	3.29929	3.41253	6.36229	3.68074	3.62983	5.86792	4.02808	2.2213	1.74774	2.22312	3.00103	2.71849	3.65971	2.66131	5.00659	4.1565	2.41658	2.95954
2218_s_at	0.431328	0.235838	0.962543	0.694038	0.772166	0.668845	1.09534	1.02508	5.51574	1.29148	0.695206	0.696447	0.342135	0.327273	0.316027	0.901827	1.06132	0.923469	0.94641	2.58855	2.16343	0.903193	0.781116	0.586892	0.405372	0.359763	0.660634	0.43002	0.607438	0.663866	0.963776	4.2262	1.82198	0.727362	0.604651	0.621369
2253_s_at	0.208854	0.120231	0.165721	0.095613	0.0987654	0.267974	0.0509209	0.092999	1.31235	0.0997758	0.190639	0.140102	0.19403	0.247727	0.119639	0.170091	0.215162	0.105102	0.122346	1.09935	0.430857	0.0514933	0.167382	0.22145	0.343101	0.107692	0.131222	0.106491	0.279959	0.236345	0.46652	5.7911	0.32967	0.205709	0.206269	0.0560166
2260_g_at	1.96935	7.20694	4.35755	3.85039	2.58249	3.19499	2.30336	1.17764	0.380145	0.07287	0.0365297	0.260914	3.2721	8.21591	3.9526	4.74886	1.93757	2.96122	2.17594	0.346652	0.153143	0.0916581	0.216738	0.617676	2.67643	3.03432	5.27715	3.64807	2.04649	2.56828	1.70143	0.504326	0.103297	0.21752	0.434783	0.661826
2261_s_at	5.49035	16.4324	10.8922	10.7267	8.30752	9.51089	7.52329	4.53605	0.874092	0.141256	0.133562	0.414213	8.62572	16.6227	8.8781	10.2831	3.81048	7.63571	6.66532	1.65335	0.370286	0.23378	0.974249	2.28898	7.52991	8.02485	9.03846	9.09432	7.3936	7.4958	4.78375	1.84549	0.286813	0.470472	1.36502	2.25726
2294_f_at	6.32236	6.3815	5.13394	8.31496	14.9012	8.05664	6.32394	6.94148	6.15254	10.0135	4.20091	5.98985	13.6739	10.7068	8.75056	9.94064	8.19509	6.98469	10.7725	12.0929	10.0583	9.58393	6.13948	5.84012	10.6545	4.01657	10.1278	5.45842	7.58368	8.02626	7.59166	10.9827	6.67253	12.4872	7.09302	3.95436
2404_s_at	2.99432	4.61618	3.06697	4.31721	5.31874	4.68519	3.66739	2.94357	1.98063	2.37108	1.37443	1.83959	4.0597	5.13296	0.740406	2.43607	2.69454	3.3949	3.99191	3.0054	3.14514	3.32647	3.3294	2.5859	1.59219	2.82604	4.17195	2.88641	2.08161	3.29202	2.63337	2.60692	3.48791	3.46949	2.70677	2.64627
2436_g_at	3.93871	1.8185	1.69807	1.35433	1.67452	1.64052	1.51354	2.16928	3.34988	2.76345	2.35845	2.72487	4.75086	1.33409	1.24605	1.60388	1.09253	1.17041	1.38625	5.11015	9.408	4.93203	6.23391	6.53823	3.89255	0.944379	1.33371	1.17951	1.00207	1.24895	2.0933	9.88381	5.9978	6.43504	7.15066	5.75934
2437_s_at	4.58116	2.72601	3.14983	2.21935	1.24018	2.16667	1.58613	2.82968	4.75908	4.41704	4.19292	4.82843	7.98622	2.50341	1.17607	2.10616	1.07358	1.60204	1.78766	8.15659	13.6309	6.96395	9.06545	9.04369	6.61172	1.60237	1.17081	1.58316	1.27169	1.51155	1.73546	11.7404	9.18901	8.04724	9.13751	7.62552
2554_at	3.41771	2.18266	1.61407	1.85827	2.85859	1.68627	1.76056	2.46082	3.86199	1.713	1.4258	2.16345	6.28014	2.73523	1.6219	1.9395	1.35229	1.53571	2.69565	3.07019	2.168	2.11226	1.99785	1.71003	5	1	1.96267	1.08012	1.33058	1.85609	1.83754	3.49444	0.973626	2.96358	2.20627	1.60166
2593_s_at	0.835414	0.39422	0.801362	0.683915	0.75982	1.04031	1.51463	2.21839	12.3571	1.64798	0.666667	0.819289	1.50861	0.403409	0.185102	0.569635	0.851728	0.594898	1.75733	5.36825	5.01257	1.25438	1.94742	1.45382	0.540904	0.442604	0.820136	0.731237	0.998967	1.08929	1.46213	6.54141	3.21978	1.38386	2.36299	1.17324
2598_g_at	3.51759	0.653179	0.654938	1.13611	1.39618	1.47821	2.61755	3.14525	3.53753	1.10314	2.49087	2.87411	4.64868	1.01364	0.68623	1.80936	2.22854	1.37245	3.06572	4.63823	7.00229	2.7621	2.77897	6.06058	2.55189	0.714793	0.980769	1.25761	1.69731	1.03151	2.11855	2.24722	3.93187	3.19685	4.10516	2.40768
2599_s_at	5.12032	1.24855	1.91033	2.80315	2.20426	2.66122	3.65655	4.35841	5.66102	3.21188	4.11416	3.23452	3.97474	1.74091	1.74153	2.78425	2.88517	1.33776	3.03539	4.0054	6.40114	3.21524	5.52039	5.17974	3.33089	1.97515	2.76471	1.45233	1.71591	2.34034	2.41164	4.26947	5.81758	3.72146	4.10516	3.5944
2600_s_at	4.14188	1.59538	1.83655	2.51406	2.59484	2.49129	2.4442	2.58725	3.47821	1.80942	3.68721	3.08833	4.70379	1.39318	1.38375	2.88584	1.85173	1.46939	2.26188	3.58099	6.26857	2.60762	4.22961	4.1291	3.47863	1.9503	1.4095	2.0284	1.73864	1.55987	3.09221	4.09642	3.03517	3.01673	4.24975	4.28319
2606_s_at	6.30647	6.21156	10.8002	9.82115	11.954	7.77669	9.19718	7.61965	3.87409	5.13901	6.31279	5.77259	8.65672	7.33295	12.6072	14.8904	12.8852	7.65714	7.68959	5.92549	6.01029	6.30484	8.69742	8.55015	9.35775	9.18106	14.0475	7.02028	8.22314	7.41387	9.62569	7.8356	5.6044	7.00394	6.8817	6.03216
2607_s_at	23.4336	29.5202	38.5153	38.3701	27.9877	30.0795	28.0758	28.8631	23.4068	22.2556	30.6016	22.4954	28.7819	28.7489	33.395	35.8037	42.8372	27.4786	23.3185	23.094	29.6617	21.5366	27.177	22.4975	29.033	32.9621	36.5452	23.0953	29.9814	26.6197	29.8683	31.0952	23.5297	19.6132	21.3256	22.0446
2624_s_at	2.00568	3.6185	3.53008	3.49269	2.70707	3.82898	3.39112	4.80251	0.812349	1.15583	1.04566	1.25888	1.60276	2.97386	2.42099	3.7968	5.02564	4.19694	3.31446	1.97948	2.58743	1.27497	1.603	1.20755	1.63614	2.96686	2.97398	2.52434	3.1343	3.26366	3.58617	2.15698	2.1011	1.03346	0.895854	0.938797
2638_s_at	3.27469	6.82543	6.5891	5.97525	4.06846	5.63181	5.71723	5.4117	2.24334	3.15247	3.17237	2.23756	4.55913	6.2125	7.01129	7.25	4.69342	5.46327	3.82406	3.88445	7.16	3.68589	3.79077	5.13505	5.52503	2.42012	6.6267	5.78296	5.22314	5.56093	6.55214	3.8801	4.33956	4.50394	4.00607	3.83817
2645_s_at	2.75596	1.55376	1.69921	1.7739	1.8945	2.78105	2.5558	2.84431	5.50242	1.60762	1.69064	1.47107	2.72445	1.09773	1.17607	1.67466	1.93868	2.29796	2.31143	2.41145	5.87886	2.69413	3.84335	2.32969	2.18926	0.667456	1.69231	1.66227	1.73037	2.07353	2.12294	5.56242	3.4989	2.98819	3.20121	2.53423
2714_s_at	4.26107	6.03699	2.87628	3.78515	4.07183	5.23747	6.2351	5.33229	4.18644	3.82287	3.30365	3.11777	5.0597	5.97614	3.77878	3.25342	4.65552	3.1051	4.54803	3.85853	2.64571	3.39444	4.44635	3.285	3.93285	4.10888	5.12217	3.28093	4.04339	4.14916	4.22393	2.95179	3.65824	2.85039	2.636	2.92427
2796_f_at	3.04086	8.54451	4.87968	6.13048	8.02806	7.99564	5.27844	5.33438	0.897094	1.73094	0.770548	1.54924	3.85534	6.4125	3.9684	5.46347	3.19509	6.7551	4.87462	1.99676	4.65257	2.27909	2.74571	4.03873	3.42979	2.64379	4.94457	5.48682	5.24897	6.69433	5.34577	3.16069	3.26154	5.00787	4.2912	3.99896
2839_s_at	1.07832	0.217341	0.298524	0.533183	0.704826	0.410675	0.472373	0.69488	3.61622	1.98094	0.910959	1.54315	1.87486	0.339773	0.277652	0.226027	0.214047	0.192857	0.361982	1.97732	2.14971	2.90834	2.99893	1.89076	1.04274	0.16213	0.273756	0.384381	0.349174	0.221639	0.551043	5.20519	2.51099	2.84843	2.3185	1.1722
2840_s_at	6.01362	1.2289	1.25426	1.96063	1.86756	1.72113	1.86132	1.95716	12.3487	7.80493	5.38813	4.58883	6.67394	1.56818	1.26524	1.18265	1.44482	0.969388	1.64712	5.51296	12.5646	7.98352	9.41416	7.58093	3.67155	0.815385	1.45136	1.13793	1.44938	1.39076	1.15258	10.6601	7.97692	7.48031	6.47219	4.79979
2841_s_at	8.81839	2.10405	1.41771	2.99663	2.29181	2.13617	2.52546	4.36364	21.8414	12.4473	8.31735	5.29746	11.2997	2.83977	1.40632	2.47945	1.49164	1.11735	2.24267	9.53564	23.1909	10.069	12.8026	13.3357	6.08547	1.32189	1.91063	2.29513	2.02996	1.35084	2.02415	17.0457	15.0429	11.6526	11.725	8.46058
2911_s_at	5.90465	5.24393	2.7412	5.08099	6.08305	5.16776	5.42362	5.49634	4.4201	4.74327	3.75342	2.49239	5.24569	4.90682	2.93002	6.79566	6.59532	4.15102	4.3731	4.28402	9.79429	4.66529	4.32618	4.92651	3.40781	4.20828	4.77376	4.26876	4.71694	3.58508	5.19539	5.37701	8.44725	4.35236	3.59757	4.02801
2956_g_at	3.16799	1.96532	4.98865	1.12261	0.578002	1.94553	2.89166	4.81609	3.43584	2.10987	2.59018	0.656853	2.23995	0.714773	0.290068	3.27968	3.95429	1.53776	5.16582	0.75594	3.69714	1.45623	0.65236	2.00298	4.16972	2.46272	4.12783	1.77383	1.22624	2.5063	3.39407	0.461063	1.32637	1.07087	1.15773	1.63382
2967_s_at	2.98297	3.18728	5.16005	3.47807	4.62626	4.44662	6.29252	3.4838	1.61985	1.50336	2.65525	1.25888	2.57979	4.90114	4.18962	5.57534	2.9699	4.4051	4.36704	3.50648	1.51314	4.07621	4.97639	2.72393	3.93773	3.09231	4.82127	2.57099	3.70351	2.31303	6.79912	4.93943	3.23407	4.08071	2.94843	1.95124
2969_s_at	5.41998	8.32601	14.0079	9.92014	9.75309	10.5784	8.82123	9.64472	3.72155	4.93161	5.54909	5.37157	6.65901	9.05227	9.33521	12.5559	14.126	9.84694	8.85035	7.07235	5.03314	7.55922	8.7382	6.84012	7.77534	11.4391	11.9287	8.10953	10.6932	9.40126	9.77717	9.45859	7.35055	8.86024	6.85136	5.89523
2970_s_at	21.6833	25.948	43.2281	29.1001	21.78	28.0468	30.7346	31.7733	15.9613	18.1446	23.4509	14.469	20.9059	23.9659	22.4763	31.9749	40.9666	21.6959	26.3397	20.9384	17.5017	19.0402	17.9442	14.147	23.4737	37.7172	33.5328	17.1318	26.2056	26.5242	24.6048	22.1112	17.6527	16.6526	15.2659	17.0737
3033_s_at	1.72872	0.423121	0.157775	0.345332	0.482604	0.323529	0.479957	0.740857	1.22639	2.49439	0.409817	0.322843	2.80941	0.435227	0.0880361	0.3379	0.266444	0.126531	0.710819	0.991361	7.2	1.47271	1.09013	1.49454	1.98291	0.511243	0.364253	0.43002	0.478306	0.49895	0.475302	1.21508	6.40769	1.08858	1.11729	1.77075
3080_f_at	1.79682	1.95723	1.21226	2.15073	1.82828	2.65359	2.37811	2.61755	4.27845	1.77915	1.6347	1.25178	2.32262	2.40682	0.680587	3.14155	2.29543	1.30408	2.02326	2.02376	5.49486	2.37075	2.05258	3.40715	1.38584	0.859172	1.80656	2.07302	2.375	0.508403	1.41932	2.69839	3.47582	2.65354	2.66228	2.43568
3108_at	5.27242	2.1896	4.04654	4.08886	4.41414	4.08279	6.79957	7.1745	7.23002	11.7735	6.84247	2.31168	6.86338	3.00227	1.50903	4.27626	4.07915	2.00918	8.53792	8.18035	4.28343	8.45005	7.3294	5.46872	8.41026	3.27811	5.36199	3.76876	4.43492	5.09874	5.75631	6.70952	8.02857	7.31496	7.48635	6.12033
3148_s_at	4.25539	3.20231	3.33598	2.79978	4.60382	3.05556	3.35753	3.52038	3.93826	3.25673	4.24087	3.40914	3.78301	4.21932	3.86117	4.69521	6.12486	4.16531	3.43883	2.93305	4.33257	2.86612	3.16202	3.00794	5.09524	4.6355	2.46719	3.65923	3.02376	3.91176	5.07245	4.38319	3.27802	2.76083	2.68756	3.12033
3169_f_at	5.76958	6.52832	5.03292	4.22722	7.01684	4.70697	4.2481	3.96343	5.25787	5.44843	7.58448	5.33706	5.05052	7.39205	6.11625	4.34703	7.19064	7.02041	4.95652	3.83369	3.656	5.2482	8.69528	7.90268	7.6105	6.71006	3.4491	7.80223	6.34917	6.3855	6.03732	7.80222	4.98681	6.7185	6.77957	6.25519
3180_f_at	6.44835	5.83237	6.61408	4.04387	6.93939	5.40523	4.82882	2.7325	6.90678	4.86323	7.44749	6.86904	5.81745	7.43864	8.91084	5.62785	7.98216	10.8622	3.65622	6.84881	3.84571	6.4964	9.86373	5.27507	7.73016	7.62604	3.34502	9.07302	4.87913	5.53151	6.02854	5.68603	6.82418	8.6998	7.34176	7.34129
3181_f_at	6.62316	7.47861	4.81044	4.47582	7.21212	5.43028	4.63489	2.14316	6.67312	6.43049	8.84932	7.90558	5.12629	7.77841	7.40971	6.13584	8.82163	11.298	4.23155	4.82073	2.39771	5.91452	9.54077	1.60477	7.91087	10.5018	2.40385	11.1329	6.98037	7.77206	6.38639	4.45241	5.44286	8.37402	7.1183	7.65975
3183_f_at	36.4563	28.6555	26.6027	23.6468	30.587	25.8562	25.6468	17.8506	27.2397	45.5235	42.8299	28.5046	34.054	27.2886	30.2077	26.8973	31.4002	27.5755	21.6663	21.9201	24.5383	26.6179	33.4421	10.4211	43.116	35.4178	15.3416	24.213	23.3564	21.3088	31.7486	19.4981	34.5956	24.6949	24.822	26.0539
3187_s_at	2.68558	2.21503	2.00341	1.85827	2.03928	1.44771	1.51138	0.938349	1.2385	4.80381	1.87443	2.22233	3.42595	2.29318	1.78217	2.35388	1.81159	1.52347	1.02022	1.06695	4.72686	3.14624	3.42167	2.63952	3.82906	2.68639	2.71946	1.80832	1.90083	1.32773	2.42481	1.5204	5.31209	3.54921	2.56825	2.19606
3203_f_at	4.05562	6.94913	6.6118	5.36108	6.41639	6.10784	5.5493	5.80982	5.57264	7.97758	10.5046	7.31675	5.83467	5.35114	7.39052	6.47945	4.54849	8.44184	7.49242	4.79806	2.92457	6.38517	7.42167	4.37637	9.49084	12.6355	6.74095	9.13286	7.44628	7.88971	7.63227	6.22868	5.01209	7.14665	7.41355	7.68776
3222_f_at	11.5006	13.6983	9.15096	8.14286	11.2716	9.73529	8.30878	8.00209	7.52058	9.19058	13.903	10.8315	9.73708	10.3307	11.6298	7.10046	14.0658	12.6643	9.52477	6.98488	4.61143	8.27394	12.2264	7.76763	13.4567	11.9811	6.82014	14.0335	10.6467	10.5168	11.9857	10.9852	9.55824	11.7539	11.5541	11.4336
3223_f_at	6.83314	6.24855	4.33031	3.97525	5.60269	4.90196	3.32719	4.45141	1.72397	5.58184	8.4121	6.79188	4.97359	4.9	5.71896	2.60616	7.97324	6.59286	4.52983	3.89093	1.68914	5.01442	6.33154	3.19364	8.08791	5.49349	4.39027	8.0142	5.47211	6.3666	6.63117	5.90976	3.78571	6.43701	6.22144	6.33299
3225_f_at	8.27696	8.53526	7.85471	5.71991	6.53872	6.33878	7.46804	6.05538	6.08959	6.24103	10.516	6.19188	7.11366	7.35795	7.48194	5.74087	10.0368	6.91429	6.99292	6.57343	4	6.66014	7.78863	4.92155	11.1783	8.39408	4.65271	7.69473	5.5093	6.45798	8.77717	7.54264	5.58462	6.76476	7.17796	7.11307
3226_f_at	7.76163	9.88324	5.40749	5.75703	7.32884	5.93246	4.19285	5.33856	6.7615	6.57623	10.1941	7.21117	5.14466	8.80682	7.42776	5.96233	10.8361	7.03878	5.76744	4.08099	2.52	5.80021	7.17918	5.76763	9.01709	6.4497	3.46267	9.14909	6.37293	7.98004	7.30406	6.77009	4.45495	7.29035	7.21941	7.16701
3233_f_at	8.60159	10.7491	9.24631	6.53768	8.8092	7.54575	6.67064	6.35946	8.18886	7.50785	10.7374	6.93401	6.56946	10.108	8.59594	7.82991	11.4292	8.04694	8.27503	5.10799	2.10971	6.81668	7.5676	9.77855	10.9316	12.6473	7.21833	9.31947	8.92769	9.3792	8.8584	7.84178	6.18242	8.25689	8.13145	8.59647
3234_at	10.9398	17.348	16.3473	14.6063	17.2222	13.9804	12.3142	8.38349	4.1586	10.333	11.379	7.96853	9.69805	18.1557	16.2415	16.0126	16.8796	10.7724	10.4419	3.52808	4.456	9.44078	9.45064	8.89076	14.0537	16.9716	14.0554	10.8712	12.812	11.2647	13.2119	3.93943	11.7692	8.81004	6.96866	6.90249
3235_f_at	5.09989	5.28671	3.75823	2.71091	3.71156	3.05011	2.81473	2.82341	3.02785	3.98094	6.41324	4.7066	3.01378	3.77386	3.6535	2.40069	6.17503	5.47143	4.17189	2.52484	1.40686	3.13182	4.36052	2.21053	5.61783	4.00947	3.3405	7.39655	4.46074	4.97689	4.62459	4.17553	3.18681	4.75984	4.78362	5.29253
3236_f_at	9.61294	8.39538	7.39841	5.57593	6.68799	7.09477	4.91116	6.73145	3.10654	6.86996	10.234	6.80305	7.54305	5.64432	7.64673	5.9395	10.6444	7.57143	7.82204	6.24082	2.95886	6.43357	7.55258	5.57398	11.2271	10.4509	6.47285	8.214	5.91219	7.22689	8.59276	7.94932	4.60989	7.49311	7.44489	7.79357
3237_f_at	15.5369	15.5618	12.269	10.9111	13.5398	12.0926	10.0163	10.6426	11.1368	12.4395	19.9167	12.8629	11.38	12.9648	14.0034	10.1438	18.8707	13.7531	12.6936	10.1436	6.02857	11.0021	12.3509	8.52334	17.0256	17.6272	8.0871	18.068	12.2355	13.7637	14.6465	13.4425	9.01099	12.8996	12.9798	12.2759
3239_f_at	5.66061	6.77225	4.10102	3.85377	4.63075	4.03595	2.82882	3.66249	5.46973	4.38453	6.93721	5.32995	3.29277	5.85	4.56321	3.94064	7.07469	5.22041	4.29221	3.32073	2.15314	4.29763	5.01073	4.78649	6.15995	5.67574	2.38462	7.97667	3.91839	6.02521	5.30077	5.00124	2.8044	5.46949	5.63094	5.60581
3241_f_at	8.47219	7.29133	5.96141	5.29584	6.30976	6.33878	6.09426	5.35737	6.59322	6.25224	9.32078	6.13807	5.88175	7.41136	5.84199	7.13927	9.2631	5.91735	6.7179	4.89093	4.984	5.7137	6.21781	5.76564	9.02198	9.05562	3.64593	7.47465	4.16219	8.14601	8.32382	6.66255	4.35824	6.78248	6.39636	7.11203
3253_f_at	3.83541	3.69942	3.13848	3.17098	4.41077	3.49455	3.32828	1.54336	2.68402	3.30942	5.05708	4.13604	4.10218	4.05341	4.15576	3.62215	5.32441	5.1102	1.81699	2.63499	1.98057	3.37693	4.89807	3.48461	4.42857	4.80592	1.40837	4.02738	3.59814	3.98214	4.5719	2.79481	3.28571	3.58563	3.8453	3.71058
3260_f_at	5.3235	6.23006	4.22247	3.8009	4.78676	4.23312	3.35211	2.13375	3.8184	5.06614	5.51826	5.1797	5.09415	5.49432	4.4763	5.31963	6.39242	5.24388	2.07786	3.42117	5.11543	4.28321	5.37983	5.31778	6.53724	6.14793	5.84842	4.48377	5.19008	4.7437	5.55214	3.91471	4.70549	3.88681	4.49141	4.81432
3268_f_at	8.6538	8.48555	6.11351	5.70304	6.7037	6.39869	6.09534	3.42006	7.05811	8.45292	10.8174	7.75127	6.76349	6.96818	7.54289	7.56393	9.9175	9.26326	6.32457	5.82181	2.84686	6.48095	8.3176	1.51539	10.1282	12.2201	3.59163	9.83367	8.25826	8.01155	8.3326	4.00494	5.28352	7.3061	7.87866	8.36411
3270_f_at	10.9205	8.92486	5.30874	7.63442	4.02357	6.65795	4.8364	3.91014	8.99274	8.99327	12.403	7.89848	5.56946	5.00795	8.90632	7.13014	9.69454	10.7694	8.72599	6.7959	2.53257	6.22657	8.32189	0.237339	7.72039	13.7905	5.83597	12.3174	7.00517	7.16176	6.82437	3.5513	6.12308	7.04626	7.17492	8.31017
3272_f_at	5.27696	3.45087	2.3235	3.34871	1.53423	3.63508	2.51571	2.22571	4.1477	5.05045	7.92466	7.04365	3.07692	1.80795	4.13205	2.68037	3.75585	8.98673	6.17796	2.00432	0.980571	3.80124	5.46674	0.365442	5.1453	5.44024	1.62104	9.78499	5.77273	4.9958	4.17563	2.78121	3.95604	7.59744	8.55106	7.11203
3279_f_at	9.61521	7.8104	5.48241	6.01575	6.78788	7.32462	5.95775	6.28527	5.37651	7.14014	9.70434	7.11878	9.05626	6.81136	8.99097	7.08219	9.8194	9.28061	8.02528	6.03888	2.84	8.50566	8.9367	6.09732	12.4481	9.72071	5.97624	8.33773	6.71591	6.44853	9.53019	7.57355	5.75714	8.23228	9.02224	9.46577
3283_f_at	16.0692	16.6844	9.61521	11.4331	8.0303	12.1176	10.6771	9.26541	11.747	14.5751	19.7043	12.1452	12.2905	11.2364	13.8036	12.7648	19.5786	16.9847	15.7422	10.5605	7.32571	11.7188	14.2167	1.39921	18.9976	22.3444	11.8405	17.14	12.4597	13.6376	14.5159	7.33375	12.0011	12.0118	15.0243	16.3102
3284_f_at	6.78547	8.70289	6.14869	5.58043	4.06622	6.8671	4.60022	3.67398	6.51453	6.27691	9.00571	6.68731	5.57865	5.89432	6.85779	5.59932	7.70457	11.3153	6.61881	5.04104	2.78971	6.01442	8.35944	0.726912	8.00611	9.28994	4.16176	10.786	7.21281	6.9895	8.21405	7.58096	6.37473	9.14075	9.32861	8.57987
3285_f_at	3.85812	3.06705	2.23496	2.70529	1.24355	2.79521	2.4312	2.11912	3.19855	3.64126	4.87557	4.38985	2.67853	1.99773	3.74153	2.56621	3.78261	5.30204	3.26795	1.7581	0.781714	3.16375	4.55687	0.339623	4.30403	4.23787	1.09615	6.11663	4.52583	3.8687	3.6191	3.4796	2.91648	3.98917	4.34277	4.22199
3310_s_at	17.2418	15.4081	16.235	15.928	19.2941	18.0643	19.3597	20.395	24.3741	21.7578	20.5936	15.0173	24.7819	18.3693	19.7856	23.0491	31.0624	20.6806	19.2841	24.1242	20.1989	14.8651	14.5322	13.1956	25.2686	17.6012	11.4955	15.4138	18.5289	19.6313	25.2514	24.1051	17.9396	8.9439	11.7219	13.86
3315_f_at	14.3757	14.8012	13.6652	10.4061	11.7172	11.1928	10.48	9.46604	10.6877	8.88004	14.8379	10.3391	13.0999	13.6852	12.2596	13.8002	14.0379	12.0255	13.9778	10.2624	9.92114	11.5263	13.8691	14.8709	17.486	15.5089	7.85407	11.2424	6.87087	10.2647	14.6048	13.7379	9.95714	12.2037	12.1476	13.2344
3316_f_at	5.59251	6.88092	5.44268	4.67492	6.90124	5.27778	4.72914	4.23615	3.6138	7.64013	7.6758	6.57563	6.31803	8.65	6.95711	6.4121	8.45819	5.43163	4.38321	3.21058	5.38514	6.91967	6.31223	6.0139	9.24298	8.62722	6.99434	6.50203	7.26859	7.28887	6.61581	4.2979	5.61209	7.12697	5.29626	5.32469
3317_f_at	11.1044	11	9.0454	6.60517	8.67003	8.27233	7.7844	6.87043	9.67918	9.22085	13.2215	9.95939	8.6946	11.1898	8.32167	8.70434	12.2542	8.09184	9.62892	7.71706	7.89714	8.91864	9.99464	12.1966	14.7155	13.8083	7.30656	10.3063	9.84401	10.7511	11.101	9.69345	8.4956	9.82677	10.9909	11.8434
3319_f_at	11.7503	12.378	11.7333	7.62205	9.80359	9.48366	9.39328	7.03762	10.747	9.88453	15.2523	9.83249	8.28014	12.2284	9.6377	11.395	15.7202	8.91122	11.3964	7.18682	0.904	8.64264	8.96566	11.8232	14.0281	17.0213	11.9446	10.3418	11.1963	11.6723	12.4775	9.52658	7.97912	9.72047	10.1577	10.7355
3327_f_at	8.36776	9.27861	8.39501	10.5174	12.1156	10.8889	10.0108	4.68443	2.69734	7.8509	7.80822	5.80102	7.30195	11.2943	11.6919	10.7534	12.8372	10.7684	4.46916	3.32613	4.31771	6.31514	6.89485	4.80933	10.304	13.0485	6.42647	8.42191	11.1901	9.16071	10.2788	2.38442	6.47253	5.51673	4.64813	4.61826
3336_f_at	3.1101	4.8185	2.55505	1.90776	1.91246	1.64379	1.73131	0.893417	1.50363	2.59305	2.82192	2.52081	2.4845	3.78182	2.26411	2.51027	4.31104	3.24592	1.35288	1.53888	1.65943	2.17405	2.49571	2.82423	3.59463	5.51716	3.13914	2.97363	3.36674	3.1334	2.98793	1.51545	1.96484	1.95768	2.09808	2.41909
3348_f_at	5.89671	4.93757	4.7412	4.14173	2.21886	4.32244	4.0325	3.7001	4.86562	6.29148	8.8984	5.72995	3.97474	3.18068	5.69187	5.06621	6.8718	6.53673	6.23761	3.17819	1.544	4.47992	5.44313	1.28203	6.21123	9.70769	3.46833	8.57708	6.20558	5.66912	5.11636	4.36218	3.72088	5.58071	6.08999	5.77697
3350_f_at	8.28944	10.8913	9.60499	8.31496	8.60943	8.96187	8.06609	7.91954	9.36562	10.6962	14.2283	10.1188	7.54879	6.84091	10.9763	9.68607	10.0245	11.4398	10.8038	7.50864	3.85714	9.06797	9.87446	6.39126	13.6935	16.8308	7.35747	11.8661	10.9618	10.4863	10.798	9.30284	7.29011	9.60236	10.6936	10.7822
3352_s_at	27.5142	19.2405	23.361	22.4454	37.7172	28.6111	29.7454	29.163	26.27	30.5718	29.7043	27.6102	39.961	23.3045	30.0226	34.0879	37.0992	21.998	23.2356	20.7192	19.0674	22.7734	27.4796	18.435	45.5104	20.587	17.9084	16.4757	21.2469	25.4107	31.9374	30.089	24.7121	23.0797	17.906	17.0519
3354_s_at	12.2191	11.3087	12.6572	10.4556	17.0438	9.83551	9.76598	11.9133	10.1295	13.5258	10.9486	10.0071	16.8703	15.2909	15.0993	14.5559	19.194	9.70918	9.67341	8.33801	5.16571	8.34604	8.79077	4.0566	23.6789	11.2414	7.88462	8.8641	11.1963	11.1702	13.3238	10.6675	6.6	8.88091	6.45501	5.30083
3355_s_at	5.1521	5.70867	5.6277	4.65467	10.3356	5.48693	5.13759	5.5674	5.97458	6.11435	5.0137	4.85584	7.92882	7.5625	8.33409	7.97603	7.77146	5.29796	4.70576	3.74946	2.69029	4.34912	4.43562	2.3138	10.8107	4.95266	2.90837	4.08012	5.28926	5.77206	6.66301	6.00124	4.16154	5.53445	3.27098	2.57054
3359_f_at	4.89444	3.77572	2.88422	3.6153	1.46914	4.18954	3.34128	3.05643	4.64407	5.35202	7.26827	5.8264	3.33525	2.5625	4.83296	4.09932	5.0223	6.53061	4.41254	2.49352	1.05143	4.83316	5.67489	1.06256	5.11844	5.88639	2.0362	6.98276	6.25517	5.56723	4.90231	4.65637	3.91209	5.72146	5.95045	5.53527
3365_f_at	4.33712	3.68092	2.3723	2.74803	3.27385	2.69281	2.29686	2.61024	3.52663	3.89462	5.69064	4.11066	3.10563	3.33864	3.63995	2.72489	5.49944	4.45102	3.47118	2.34449	1.408	2.91967	3.87446	1.92354	4.75214	5.21065	2.7862	5.3712	4.20558	3.95063	3.77717	3.65019	2.67692	3.88189	4.15167	4.07054
3379_f_at	5.3269	4.77572	4.19864	3.21147	3.69585	3.22113	3.50704	3.42215	4.73245	4.91256	6.62329	4.22538	3.0907	3.74091	4.36117	3.40639	4.54627	4.5449	4.39939	2.69654	0.884571	3.39959	3.90021	2.16584	5.81197	6.69823	2.18213	6.1643	3.87707	4.94433	4.60044	3.98146	2.91648	4.32382	4.44894	4.52282
3386_f_at	8.66402	9.6104	5.87287	5.93476	6.86308	6.6841	6.10401	5.91641	7.41162	7.47085	11.3973	7.36751	5.92193	8.64091	7.40068	6.89726	11.1795	8.0602	8.17492	4.99352	2.44914	6.25953	6.94206	7.39225	10.928	6.91243	5.17986	9.47769	7.88017	8.76891	9.15258	6.4314	4.03846	7.42618	7.85642	7.45124
3387_f_at	8.20658	8.78728	5.81385	6.04724	5.47026	5.99564	4.8624	5.41066	8.43705	6.79933	8.94064	6.82944	6.36625	7.41136	6.45824	6.02854	8.90524	7.09694	7.68251	6.32505	2.42171	5.74047	6.83691	7.69215	9.52503	10.4899	4.90498	7.62475	4.76756	7.21113	8.39846	7.22868	4.16813	6.97933	8.15773	7.42324
3388_f_at	9.22928	9.20116	6.95687	6.28346	7.14029	6.6634	6.65222	6.29258	7.92857	7.77018	11.6279	7.7198	6.87026	9.17159	7.54402	7.50571	11.7915	7.97857	8.56825	5.61879	4.18057	6.79506	6.94528	6.47269	11.0794	11.5515	7.25113	9.5284	5.96281	8.60924	9.63776	7.21508	5.17912	7.7126	7.21941	6.46784
3392_f_at	8.14302	9.68324	7.66856	5.26547	5.98092	6.35948	5.0455	5.31139	8.60896	7.2287	10.9852	5.92183	5.57865	7.62727	6.55869	6.87785	11.233	5.88367	8.81901	5.17171	0.530286	5.724	5.8691	7.34757	9.3663	12.2355	6.91629	8.60953	7.17769	7.03782	7.91658	5.25093	5.01538	6.57579	7.08797	7.1888
3393_f_at	22.1952	23.9191	20.4291	15.9854	21.1033	19.9216	19.5255	14.1515	20.4504	17.3139	26.9212	18.0548	20.5121	23.9989	20.728	24.8276	28.5831	18.3122	19.7482	15.8467	4.71314	18.6498	20.0397	23.8888	30.1795	27.213	21.0566	16.6968	20.1229	19.9664	24.7344	18.7033	17.0495	18.2785	19.2679	19.5104
3394_f_at	8.24064	9.26012	7.82747	5.44319	5.84624	5.79956	5.78548	3.34274	6.08717	7.25	9.78881	6.76447	7.32147	7.91705	6.85327	8.02968	10.8227	7.47755	5.06572	6.57991	5.38171	7.15654	9.33798	8.65243	10.2674	10.8923	8.54072	7.53144	6.58058	6.07668	8.34248	7.63412	6.77912	7.19193	8.26491	8.01141
3395_f_at	13.1691	15.1827	13.7174	9.86727	9.25814	8.93355	9.29036	4.29154	13.4673	12.1233	16.1941	10.4985	9.37084	12.042	10.7528	11.8116	18.4303	12.3684	7.90597	9.2797	10.928	10.2441	12.8348	12.1063	13.2564	18.4994	15.0045	13.7292	11.3843	10.8897	12.8661	10.5995	10.0484	10.1978	11.9606	11.778
3396_f_at	5.67083	8.27514	5.8025	4.15523	4.06734	3.55338	3.47021	1.40125	5.7385	5.32175	6.93037	5.44061	4.1194	5.79432	4.78894	4.9726	8.69677	6.60408	2.63195	3.83261	2.68343	4.59526	6.0397	6.02185	5.81319	8.13136	6.94457	8.36714	5.8719	5.64076	5.78595	5.46972	4.34176	5.37008	6.04247	6.19606
3406_f_at	4.22929	5.0763	3.95573	2.93813	4.73288	3.82353	3.02058	2.2163	4.13559	4.55605	4.93037	3.76345	2.84386	5.73864	3.85892	4.85502	6.04236	4.13673	3.92821	2.85853	0.435429	4.20082	3.88305	4.50248	5.40171	5.78225	4.79864	5.05071	5.23244	5.28992	5.2843	4.65142	3.94615	5.3937	4.48837	4.08091
3409_f_at	17.8082	20.8624	16.6549	12.8279	12.8193	12.8137	12.9946	6.53396	17.2567	15.2848	21.3288	15.1482	13.752	17.5045	14.7348	17.7637	25.7101	18.5459	8.31041	13.8758	11.528	13.7611	20.3251	18.4499	20.3126	23.942	20.5362	17.6917	15.3791	14.9412	18.0593	16.1829	14.4066	15.0089	17.8038	18.0519
3410_f_at	6.02157	6.47283	5.74234	3.92126	4.31313	4.72549	3.70097	2.17764	5.31114	5.11547	6.94292	5.07208	4.47072	5.72045	3.54966	5.8242	8.30769	6.38367	3.2548	4.07451	2.42857	4.39856	5.33369	5.95333	6.05617	8.09468	4.98416	6.16329	5.1281	4.8813	5.15917	4.35105	4.54396	4.93209	5.45804	5.42012
3412_f_at	6.17367	6.11214	4.47219	4.20022	4.60831	4.10131	3.75623	2.27377	4.73487	4.45404	6.04452	4.92081	4.90471	5.10909	5.44469	4.8984	7.26644	7.19796	3.84732	4.6987	1.96	4.90628	7.66309	5.28401	5.96215	6.95385	2.61086	6.1643	4.90599	3.96429	5.53677	5.64277	4.77912	5.71752	6.20728	5.76037
3413_f_at	12.5108	9.53526	9.97957	8.50731	8.80359	8.79848	8.4572	5.45977	11.5593	11.7915	15.4555	9.81827	10.1194	10.2	10.6366	10.1039	15.9799	12.6143	8.15672	8.61231	6.32457	9.59217	12.0107	9.77557	14.0708	15.2911	7.76244	11.8661	10.7459	10.3246	11.7322	6.95303	9.08462	9.69783	11.1284	11.2116
3414_f_at	15.8842	13.8439	11.5778	9.91451	11.8788	11.5218	11.0823	6.74713	12.1913	13.0235	18.1187	12.5299	14.473	13.1841	13.3476	12.8562	19.2564	15.4776	11.3316	11.9644	7.82743	13.1277	17.485	10.002	20.4261	17.1373	7.13462	14.4665	13.8574	13.9632	15.629	7.42892	11.6747	13.0049	13.8362	14.1473
3420_f_at	10.3383	7.32832	7.26901	6.60292	3.9596	7.10131	7.06175	6.74504	7.68523	9.42153	13.4041	8.14924	8.21584	5.57614	8.69639	8.59589	10.544	9.01531	8.97674	5.73326	3.96229	7.90113	9.13841	5.30387	11.9084	12.6462	5.16403	9.52536	7.99173	7.82248	8.50384	6.87639	6.92308	8.05118	9.19009	9.26867
3421_f_at	7.27355	7.69017	8.18275	5.80765	5.44332	7.20915	7.09101	6.58098	8.24697	9.40022	12.242	7.26193	6.37658	5.65455	7.6456	6.61986	9.58417	8.5449	9.22144	6.20302	4.07543	6.66014	7.37339	4.17875	10.2698	13.5432	4.54072	9.45335	7.71901	8.15651	7.63118	7.30779	6.07363	7.05315	8.0819	7.7583
3422_f_at	3.17594	3.40462	3.34847	3.09561	3.25926	3.03486	2.79523	2.8976	3.37046	4.59193	6.05822	4.05888	2.74282	2.80682	3.61851	3.14954	3.76589	4.35	3.91304	2.53024	1.23886	3.34089	3.62232	2.73088	5.21856	5.82249	2.19118	5.17951	4.31405	4.4958	3.72338	3.58838	2.53297	3.7126	4.04853	3.94295
3423_f_at	3.07605	4.73873	3.92622	3.93701	3.57351	3.76688	3.49187	3.22048	4.19613	4.62108	8.69178	4.63858	3.50057	3.15455	4.53273	4.19863	4.23634	5.29184	5.25581	2.84449	1.66743	4.11226	4.67275	3.09136	6.66422	8.89704	4.16968	6.29919	4.80062	5.06408	5.18551	4.21508	3.42527	4.74213	5.38322	5.39108
3424_f_at	7.59705	5.41272	5.97049	4.58943	5.09764	5.29412	5.7844	5.40752	4.81356	6.30605	9.48858	5.79695	6.46039	4.75568	6.29571	5.41781	7.86622	7.01429	7.57533	5.26782	2.07886	5.91349	7.39056	5.81231	8.85714	8.88047	4.86199	7.19371	4.92045	6.11134	7.66191	6.36588	5.38571	6.28248	7.04044	7.11515
3425_f_at	4.71396	4.92139	3.06243	3.35433	3.90236	3.35076	2.62189	2.73145	3.99516	3.91368	6.32192	5.13198	2.70608	3.94886	4.79571	3.13356	5.49387	5.88878	3.94843	2.446	1.58629	3.30587	5.03863	2.67925	4.37729	6.3858	3.43326	8.68458	4.34814	4.59349	4.03842	4.64277	3.57692	5.01083	5.55308	4.94917
3426_f_at	10.084	10.0855	8.35755	7.02362	8.33333	8.27015	7.86891	7.38558	7.47942	8.41816	11.258	8.63858	8.82549	9.42159	10.2099	9.27854	12.5184	10.701	9.16785	6.58747	3.89486	7.97528	12.0923	6.13406	13.4042	12.6142	6.67421	10.3773	8.44112	8.6166	9.82766	8.80593	7.53077	9.57382	9.86754	9.45332
3429_f_at	6.04654	4.58382	3.16232	3.68279	2.10887	4.03377	3.54388	3.06374	4.04964	5.56951	7.03082	5.70051	4.22388	3.45455	4.63883	3.86187	6.01115	6.30612	4.84226	3.51188	1.56686	4.38723	4.71567	0.652433	6.5812	5.6071	2.51018	6.41886	4.90496	5.47059	5.01098	1.99753	3.41099	5.06595	5.30738	5.47303
3430_f_at	23	16.6867	14.4415	15.829	8.38272	17.4695	16.26	15.0491	20.5291	23.9047	29.3664	18.6975	18.2239	12.9023	19.3792	18.2112	18.1695	19.352	17.6876	12.7948	8.49829	17.0597	21.4742	9.44588	26.9609	20.7207	13.7952	17.5294	18.3967	18.187	19.7398	14.5513	17.9319	16.8386	18.8857	19.4606
3431_f_at	15.1396	12.4046	12.1135	8.97075	4.92593	11.305	11.7346	10.2894	11.5109	14.2343	20.04	11.4406	10.9185	7.07614	11.6975	12.6975	15.9275	13.6408	14.2932	9.67927	4.91086	10.4871	12.2006	7.09633	14.9792	21.4485	8.48756	15.0538	12.0661	12.5914	13.4632	10.22	9.06813	11.3661	12.6087	11.6286
3440_f_at	5.15437	4.70867	3.68785	3.53768	3.92144	3.66667	3.30769	3.40439	3.39467	4.49552	4.19064	5.19188	3.49828	3.42273	4.27314	3.43379	5.37458	4.95204	4.4368	3	1.42171	3.85891	4.60086	2.81331	5.69109	5.46272	2.27602	6.52941	3.52996	4.22374	4.70911	4.27318	3.51978	4.77461	5.22851	5.39523
3441_f_at	13.1839	12.8208	10.58	7.65692	9.51852	9.87255	8.32828	9.02194	5.12954	10.2859	14.4863	9.4264	10.3375	8.96818	10.9853	10.1324	7.30658	10.5857	11.8827	6.94384	3.90171	8.34809	10.5279	6.75472	16.0427	11.3953	8.72172	10.9037	9.80888	9.60084	12.1186	9.70334	7.44176	9.83268	10.2174	10.8589
3442_f_at	13.4472	12.6775	9.33825	8.42632	8.75758	9.29847	6.67714	8.96656	5.43584	11.2108	17.8927	10.0904	10.2032	7.76932	10.4898	9.11301	14.5385	10.5	12.2599	8.39525	3.61829	8.83522	9.91631	6.34459	14.5446	14.8533	8.2681	13.715	9.6157	10.2794	12.0417	9.47589	6.38132	10.0138	10.5794	11.1203
3443_f_at	14.5834	13.4763	9.85812	9.1946	11.2177	11.9063	9.64139	10.6207	8.5799	11.3599	17.0422	11.4457	11.1504	10.5795	11.7449	9.0879	16.7458	12.4082	13.1173	9.72894	4.95657	11.0844	12.7618	8.58788	16.7167	14.658	6.39027	12.36	10.7541	12.2479	14.6301	11.6378	7.61868	11.1791	11.6198	12.5
3444_f_at	5.45403	5.95144	4.89784	3.67154	4.26936	3.87582	3.38353	3.79624	5.37651	4.61435	7.45434	5.12284	3.84041	4.59432	4.114	3.36301	6.09922	5.07041	5.10313	3.12743	2.01257	4.04119	4.36052	3.1291	6.0757	5.1787	3.06109	6.39757	5.16116	5.10924	5.01647	4.77874	2.50769	4.83563	4.89788	5.25726
3448_s_at	7.73666	9.1815	7.14869	6.65579	8.04714	6.13943	5.052	4.86311	3.32082	4.32623	6.37443	6.09746	7.30195	10.1341	8.21332	7.31849	7.99108	6.21327	4.96158	2.67603	5.00343	4.32647	5.11266	5.82224	10.3932	11.4675	6.1629	6.33773	6.65393	6.57248	7.7157	3.4351	4.38571	4.72736	4.94742	5.88382
3452_f_at	3.98297	3.81965	3.17934	2.78853	3.96858	2.87146	2.87757	2.92476	3.46368	3.71973	4.6016	4.04162	3.09759	3.75568	4.55643	3.68151	3.65217	4.32143	3.75935	1.98164	0.772571	3.23996	3.62554	1.97021	5.29426	4.33373	2.15837	4.27586	4.09401	4.38971	4.05928	4.00494	2.78791	4.3435	3.75126	3.47614
3461_f_at	8.32804	7.90867	5.13394	4.80765	5.27273	5.13508	4.3857	5.57053	6.3063	6.33632	10.3174	6.19898	3.9713	7.15909	4.94357	4.72603	9.27313	7.28265	8.0546	4.21058	1.95657	4.58496	4.62124	4.71499	8.55433	10.4201	4.49434	8.71197	5.5186	8.09559	7.6652	6.56613	3.74945	6.57677	5.91304	6.83402
3471_f_at	4.24631	5.36301	5.87968	4.31834	6.2963	5.29303	5.30661	3.17241	2.67433	4.39686	4.21918	2.8599	3.37084	5.01364	3.30474	6.08333	7.6689	6.23061	2.78868	3.0216	2.35429	3.5829	3.03755	2.79841	5.01709	6.30296	4.65837	5.00101	5.81612	5.37815	6.83096	2.76885	3.66593	3.5187	3.01416	2.9305
3483_f_at	3.40068	4.87399	4.27696	3.70529	4.46465	3.95861	3.47562	1.82863	1.5799	3.34865	3.06735	2.62944	2.7876	4.13182	3.76185	4.06735	6.24638	4.2551	1.94843	1.91145	1.91771	2.44078	2.69206	2.71599	3.44322	5.70059	4.01131	3.84787	4.22624	3.63025	4.21186	2.18294	2.75934	2.40945	2.17695	2.28631
3493_f_at	5.84223	4.72601	4.18729	3.86502	1.2009	3.52941	3.05634	3.25183	6.90799	6.54148	8.74886	4.86396	2.96671	3.55682	4.96163	3.57648	5.03456	6.63469	6.15167	3.42441	1.248	4.03708	4.79614	2.1281	5.28694	8.32308	3.02602	9.00507	5.20455	4.4937	4.11636	4.27441	4.09011	4.44291	5.33165	5.11826
3494_f_at	3.26447	3.4289	2.6731	2.3622	1.72054	2.44662	1.71181	1.88715	2.78571	3.43049	4.93493	4.13096	2.54191	1.99773	3.28555	2.23288	4.38907	4.35816	3.37513	1.78726	1.26514	2.81565	4.26395	1.99106	4.5348	5.11361	2.08597	4.93002	3.7593	4.03361	2.73216	3.20272	2.7978	3.51476	4.23559	3.96577
3496_f_at	5.07151	5.36532	5.32123	4.65467	6.0651	4.88453	5.34236	5.00522	4.60412	6.28251	8.17123	6.50051	5.2744	4.44205	5.11174	4.91781	4.80825	7.02449	6.33468	3.80778	1.79429	5.36045	6.24356	3.14499	9.68742	10.0568	4.32919	7.29716	6.72831	6.56618	6.55434	5.94067	4.44506	6.42717	6.24267	6.28216
3497_f_at	8.97162	12.7711	11.0568	8.04387	7.64759	8.83224	8.39328	7.49843	8.43947	11.1121	18.395	9.89036	7.64983	7.42841	9.6693	9.08904	11.8261	11.6898	11.6107	7.14471	4.11657	8.84655	11.1094	7.96922	12.7643	15.5006	9.1233	15.0041	8.8781	10.6061	11.4995	8.95674	7.97363	9.86319	12.3074	12.2282
3498_f_at	8.78547	7.41503	7.47106	6.63217	8.07856	7.40305	7.12243	6.82863	7.00363	8.47422	12.0297	8.28731	7.16533	6.53182	8.85102	7.23174	9.7068	10.0061	9.04752	6.31749	3.22857	7.83007	9.80043	7.61569	11.1429	12.0059	7.00905	9.96146	7.57645	8.71113	9.32602	9.01978	7.60989	8.82776	8.97573	8.79875
3499_f_at	5.85812	4.90405	2.96708	3.14061	5.51066	5.15142	4.84724	4.25705	3.91041	5.02242	7.30594	5.82944	5.10792	5.30795	4.74379	3.48288	6.5942	6.33367	4.48231	3.52268	1.67086	4.2863	4.9882	1.86296	8.18803	6.86746	3.42986	6.51217	6.875	6.29622	6.45445	5.44129	3.55714	5.91831	5.32255	5.25622
3502_f_at	13.9103	13.8994	9.78547	10.6232	9.86981	10.5621	9.29686	7.68757	14.2869	14.2803	18.3379	11.8853	11.7176	11.4739	13.6321	11.71	16.0925	14.5765	12.5591	10.8261	6.44457	10.4717	15.6202	7.35948	14.6593	17.097	7.78054	15.6542	12.5134	11.0893	12.5214	8.59951	11.4527	11.6683	13.6633	12.7687
3503_f_at	4.33258	3.08439	1.62429	3.35546	2.62851	3.13508	2.85049	2.41588	3.3523	3.64013	5.24772	4.15025	2.76119	2.47159	3.59932	2.92922	4.68116	5.03571	3.68756	2.49784	1.13143	3.14933	4.37983	0.94141	4.17827	4.81893	1.89593	5.23327	3.21694	3.92227	3.32382	1.55871	2.68681	3.83661	3.67341	3.90249
3506_s_at	3.04767	2.91098	2.29966	2.43082	2.41751	2.55773	2.74865	2.54127	1.73002	3.6861	3.80822	3.04975	3.51091	2.33864	3.21896	2.9121	4.9097	3.01122	2.60364	1.36177	1.25486	2.43048	2.56545	1.51241	5.62515	3.99172	1.81109	2.65314	3.45558	3.95483	3.15587	1.42645	2.00549	2.57874	2.13549	2.03008
3511_f_at	5.24291	5.40347	3.48354	3.82677	4.55219	3.76362	3.69664	3.59457	4.02058	5.05157	7.2089	4.80914	3.54879	4.02273	4.91761	4.29338	6.32664	5.41225	5.00303	2.52052	1.59429	3.60968	4.21567	3.15889	6.1221	6.73018	4.2138	6.31846	5.08161	5.58298	5.15368	3.90853	3.01429	5.12992	5.24772	5.15768
3512_f_at	9.88082	10.3803	7.63678	5.7784	7.00449	7.21242	8.49296	7.53814	5.8753	7.28587	12.8744	7.90254	8.38806	8.225	8.35327	7.97945	12.2954	9.01122	10.1941	7.28942	3.36457	7.7415	9.05258	5.28798	12.8926	13.6604	5.92986	8.73935	7.2376	7.25	9.05928	7.62052	6.78132	8.46457	8.83114	8.9056
3513_f_at	6.38706	6.65665	4.7151	4.15748	5.6734	4.60022	4.60347	4.62696	5.71913	5.69731	8.13699	5.91675	4.14925	5.20568	5.77539	4.63128	5.38573	6.46633	5.44692	3.33801	0.973714	4.51184	5.54721	3.0288	7.51893	7.74675	2.61086	8.25355	5.3781	6.4916	6.22942	5.54017	3.83626	6.09646	5.94439	5.94813
3516_f_at	7.22474	7.72832	4.39274	4.71991	5.99888	5.81373	3.66631	5.07419	2.27361	6.09641	9.36416	7.2203	4.77842	4.83068	6.70542	4.80137	8.10479	7.64388	6.82204	3.62095	0.881143	4.85685	5.7221	3.44985	7.85959	7.85917	3.31448	9.0071	7.05165	6.76366	7.41712	6.54141	3.11319	6.93602	6.95854	7.41286
3517_f_at	8.10897	8.54104	6.41884	5.92576	6.73176	6.51198	5.74323	5.92268	5.68039	6.38341	10.0171	6.92386	7.53502	6.46932	7.66478	7.04452	9.89632	7.16939	7.93933	6.41685	2.66171	6.78682	8.28541	5.35353	10.2808	9.36568	4.76244	7.32962	6.02996	6.51366	8.68826	8.02349	5.1978	7.21161	7.31143	8.2251
3518_f_at	3.92622	4.97688	3.03746	2.98425	3.92144	3.35185	3.026	2.8861	3.94673	3.69619	5.40069	4.11777	3.04363	4.21023	3.79458	3.40525	5.22074	4.01429	3.90495	2.13175	1.35886	3.42636	3.37554	2.71996	5.3138	3.55858	3.09502	5.92799	4.92769	4.96639	4.53897	3.66625	2.28352	4.88484	4.20526	4.44813
3524_f_at	4.77526	4.18266	3.22701	2.55456	2.61279	2.93464	3.03034	3.01672	4.18765	4.58744	7.00685	3.14315	3.4225	3.05341	3.72799	3	6.13824	4.11327	5.07583	3.054	1.50057	3.05149	3.86159	2.04767	5.0928	6.07692	3.3733	5.13996	3.18182	3.52941	3.764	3.14586	2.94506	3.85925	2.60162	4.12759
3525_f_at	15.9932	14.9873	12.6822	10.189	11.4321	11.0948	11.5363	10.7116	13.9806	14.3419	20.8699	12.0558	11.5637	12.0398	13.2901	12.218	17.1527	13.5122	14.7462	9.18682	4.18743	10.3841	12.8251	7.13406	18.5714	20.0331	8.46606	15.503	11.7593	12.8834	13.6861	11.5006	10.4593	11.8091	12.3316	13.1815
3526_f_at	13.8093	12.4509	9.16118	7.48594	8.54209	8.69935	8.5753	8.08882	9.41283	10.0774	15.0491	11.933	11.1894	8.93409	11.0181	9.40069	11.0479	10.5306	10.2022	7.27754	3.312	11.1843	14.2876	7.95134	15.8498	13.6272	4.78167	12.4655	7.91942	10.001	11.0549	11.2695	10.3231	12.6437	14.9585	13.1826
3527_f_at	4.69126	5.36069	4.33031	3.30709	3.97419	3.46623	3.19177	3.28422	2.66828	4.43161	6.63128	4.29239	3.54535	3.34773	4.20316	3.67466	7.09588	4.72449	4.91911	2.65335	1.31771	3.26262	3.8927	2.23436	5.32967	4.45917	3.00113	6.90771	4.24587	5.02941	4.56751	3.80099	2.99121	4.62008	4.56825	4.43672
3528_f_at	7.11124	7.78381	5.44495	5.14736	5.74074	5.55991	4.91549	5.03448	2.82567	6.46973	9.49087	6.75939	5.40299	5.66136	6.62528	6.02968	10.9153	7.42755	6.66936	3.93629	1.68229	5.07106	6.20064	4.07547	8.66056	7.71716	5.38122	8.48276	7.10744	7.27521	7.60044	5.41286	4.14945	6.60728	6.90394	7.23236
3529_f_at	23.5993	20.9526	14.2089	15.6198	19.0561	20.0458	16.0726	15.6541	12.9189	20.2993	28.0822	17.8822	24.3869	17.8807	19.5914	22.0582	27.4526	18.7684	21.6815	17.7462	6.98629	19.449	23.2425	15.6207	34.8352	25.6024	15.9457	17.8296	16.0186	19.021	25.0615	20.9234	15.989	18.5364	18.8473	21.2116
3530_f_at	6.66061	8.18728	5.21793	5.12373	6.09315	5.3573	3.31311	4.68652	5.30751	5.93722	8.78425	6.74924	5.08381	6.21136	6.90068	5.46233	8.08027	7.33878	6.17796	4.05508	1.66171	5.27806	6.43562	3.79642	8.04029	8.38462	3.6629	8.66227	6.88017	6.99475	7.26235	5.80099	4.51538	6.68898	6.70779	6.96369
3532_f_at	7.18161	8.98844	3.83541	5.66367	6.8092	6.12527	4.45287	5.25601	6.69976	6.59081	9.67237	7.23249	5.17566	8.28864	7.06998	6.7774	8.71572	7.73163	6.64712	4.45356	2.25486	5.00618	6.29292	6.76068	9.06349	8.19763	4.80769	9.49391	7.90083	7.92857	7.92206	6.26823	4.95165	7.32283	7.11325	7.6556
3533_f_at	8.06924	7.75954	4.30079	4.45669	5.08305	6.47386	6.90899	5.98955	6.15375	6.64238	9.0411	5.65787	6.52698	6.64205	5.39503	8.15297	10.3545	7.0602	9.31951	6.99136	2.77143	7.19156	7.52361	6.84707	11.2747	8.74911	5.04751	6.50507	5.21591	6.52206	9.55324	8.02349	5.33626	6.99114	6.3913	6.49793
3534_f_at	9.09194	8.22659	6.3269	6.51519	6.68014	6.622	6.27844	5.75549	8.19492	7.68274	12.0731	6.99086	6.50057	8.78523	7.33296	8.0274	11.0424	7.65102	8.36805	5.44708	4.70971	6.15242	6.81867	7.39225	10.6764	11.632	7.53733	9.87018	7.39463	8.21113	9.07684	7.09271	5.52637	7.70472	8.17695	8.11618
3542_f_at	30.2588	33.6879	28.899	24.8481	27.3356	21.7429	20.779	13.7273	28.1174	37.2242	33.2477	28.6812	28.4122	29.3375	26.2889	27.7352	35.4326	25.5143	14.9919	21.6069	34.6057	24.9011	28.397	27.7299	33.1123	32.6817	25.5894	23.6623	23.1395	19.062	28.0538	22.1904	32.0538	25.0807	25.8574	24.1981
3543_s_at	8.93417	7.38844	6.68785	6.25759	7.7587	5.87473	6.30769	4.55486	6.6138	17.8475	12.8562	10.2487	12.2606	9.55	6.55079	9.67466	9.7447	8.31326	5.24166	6.2527	13.8263	14.0021	14.9238	12.7378	14.5043	8.56686	6.59276	5.5142	6.4845	5.15231	8.31943	6.0581	15.0484	14.7933	14.6522	14.4585
3553_f_at	3.6504	4.7815	2.91373	2.05287	3.07407	2.78976	2.6208	1.37513	2.15739	2.80381	3.70548	2.90863	1.93571	4.45795	2.22573	2.58562	4.54627	2.69796	2.29424	1.61663	0.468571	2.33574	2.12983	2.71301	3.83639	5.3503	2.75566	3.58114	3.97521	3.75735	3.53568	1.44129	1.82967	2.37598	2.3822	2.59751
3554_f_at	5.54938	5.79653	4.17934	2.77165	3.10999	3.41939	3.46587	1.28945	2.86925	4.32623	5.09589	3.89746	3.6039	4.52045	2.93567	3.99201	7.29208	4.42143	2.73407	2.36393	3.26743	3.00206	3.10086	3.08143	5.37241	7.12899	4.78846	4.34686	5.03822	4.70063	4.41603	2.07787	2.43297	2.97343	3.21941	3.57054
3558_f_at	3.44608	3.90173	2.5403	1.982	2.46801	2.06972	2.09859	1.16614	1.77119	2.71861	3.49087	2.80305	2.41561	3.14773	2.52483	2.4532	4.49387	3.73163	1.74722	1.57451	1.03543	2.05149	2.53112	2.05263	3.41148	5.02485	1.55769	3.60345	3.48554	3.30882	3.01207	1.35723	1.66154	2.18898	2.28008	2.39938
3559_f_at	7.46538	6.43815	5.89784	5.44319	6.18294	5.17102	5.07042	3.34274	7.67433	8.03587	9.53425	6.6335	5.4822	6.66818	6.63431	6.61644	10.6232	8.32959	5.32659	5.50432	2.93029	5.55819	7.43455	5.26713	8.80464	10.3243	4.27149	8.29108	7.57748	2.54517	6.97805	5.58838	5.36154	6.45177	7.04651	6.7583
3564_f_at	5.69807	4.87514	3.9126	3.87289	3.28507	4.76797	3.94583	3.90282	3.10896	6.52466	7.50799	6.35228	5.64294	3.38523	6.2088	4.69635	6.8194	5.97347	4.38524	3.3067	1.98057	4.98146	5.24142	2.67329	8.30159	5.63195	2.30769	6.00406	5.79649	6.19748	6.0966	1.80346	4.18791	5.68996	5.38423	4.93776
3571_f_at	4.75596	3.91329	3.89671	3.55568	3.74074	3.48257	3.26761	3.30826	4.47458	4.86323	7.1621	4.40406	3.37658	3.18182	4.76637	3.55822	5.64214	5.19388	5.12032	2.71382	1.25829	3.78991	4.33906	2.91063	5.15507	7.13609	4.28167	7.34787	4.11157	5.02521	4.618	4.04821	3.51648	4.59744	4.79879	4.87759
3579_f_at	12.2599	9.30636	9.5017	8.65692	5.07183	9.19063	8.42362	7.68234	12.1622	13.4652	18.468	10.6609	7.94489	7.37955	10.4887	9.29909	12.6276	12.4633	12.9767	7.42981	4.20686	8.87848	10.4957	8.04568	12.6398	16.3728	7.16968	15.4199	10.6529	10.5294	9.76729	9.55995	9.0989	10.373	10.9292	10.25
3580_f_at	8.58116	10.2254	8.4143	7.02925	6.56566	7.65251	7.67497	6.79415	8.64528	9.79372	13.7648	9.07817	7.81401	6.13182	9.11061	7.96461	12.5897	10.2286	9.37715	6.51836	4.35086	7.71988	9.68562	5.5283	11.7924	12.7621	6.23869	10.9483	9.14153	8.73424	8.76619	7.79357	7.38791	8.14075	9.31345	9.2168
3582_f_at	2.55392	4.6289	3.1748	3.34308	3.62739	3.15142	2.85807	3.00731	3.79903	4.62108	5.58904	4.13198	2.98163	3.1625	4.40406	3.58448	3.11817	4.41429	3.97472	1.99028	1.43086	3.41813	3.97318	2.57795	5.02076	6.16213	3.84729	5.3641	4.28719	5.05777	4.09001	3.70581	3.07692	4.84055	4.71486	4.3195
3586_f_at	6.93303	7.3052	5.14983	4.58043	5.49832	5.23965	5.08017	4.82236	6.18644	6.66144	9.53196	6.17563	4.99541	5.79205	6.32393	5.73059	9.28205	6.62143	6.74722	4.34017	2.46057	5.03811	5.81009	2.27905	8.54212	10.7491	4.64593	8.71704	6.40702	7.03466	6.62569	5.25958	4.51978	6.28445	2.46512	6.46266
3587_f_at	28.168	25.5145	20.2123	18.7402	21.2233	19.9575	22.4431	18.953	26.7022	25.028	33.524	20.2538	21.5867	21.8989	23.7912	23.6553	26.3567	21.3949	23.3175	17.635	8.47314	19.5386	23.7833	14.9384	36.8535	31.6083	15.3586	22.0913	17.9773	21.0704	24.3853	22.5698	20.1857	19.8169	21.4661	23.1006
3588_f_at	27.3133	17.6786	14.6742	8.7649	12.0382	13.4684	15.2784	15.7356	10.2179	22.9484	31.1495	20.9594	20.6349	10.158	12.447	12.0228	20.6689	12.4112	16.4965	18.027	6.09829	17.9444	20.044	10.708	36.2076	14.1657	6.23869	13.4219	9.42459	11.8319	17.2086	22.5006	15.8604	20.9232	21.821	18.4046
3589_f_at	12.8331	13.3653	10.5505	9.13498	9.05387	9.85512	8.89166	9.77221	5.5908	11.1267	15.1142	10.6041	9.89208	9.40227	11.009	11.4635	18.4147	10.0622	11.7331	6.88985	3.77943	8.34089	9.66631	5.91758	16.6313	12.2899	8.6776	12.2576	11.3099	11.3782	12.5642	9.63412	7.20659	9.78346	10.6026	10.528
3590_f_at	6.92282	7.31676	5.16459	4.91001	5.79686	5.34858	3.72048	4.88401	3.12833	6.26682	9.25342	6.43553	5.24684	5.01023	6.32731	6.21575	8.68673	6.30408	6.85945	3.97948	1.28571	4.58187	5.60622	3.00993	8.36508	8.23787	4.28281	8.66126	6.92562	7.01366	6.89682	5.77009	3.71319	6.625	6.27098	6.34647
3596_f_at	4.23837	3.47861	2.92054	2.67267	2.9046	2.9695	2.61322	2.99687	3.52058	3.25	5.12671	3.21726	2.71871	3.91591	3.05982	3.25571	5.17949	3.48469	3.60162	2.68467	1.88343	2.38826	2.99464	2.84906	5.10867	4.51006	2.73077	3.91886	3.45868	4.18382	4.36553	3.69098	2.18132	3.57776	3.57937	3.44502
3606_f_at	7.88195	9.34566	4.39387	5.42857	6.00786	5.42375	4.90574	5.29467	6.53632	5.79821	10.4315	6.68528	4.86452	7.51705	6.58126	5.89155	9.50613	7.35	7.06067	4.24298	1.66286	5.35942	6.19313	5.93247	8.27717	6.20118	4.13235	8.47465	7.99793	7.27521	7.75851	6.31273	4.47473	6.88386	7.32255	7.5944
3607_f_at	7.65948	8.38381	5.2849	5.50506	6.01684	6.26144	5.20043	5.52769	6.77603	5.56614	8.84817	6.03756	5.77956	7.01705	6.73025	6.94749	9.02118	6.81633	7.67138	5.61015	2.43314	4.97013	7.26609	6.88183	9.663	9.42485	4.95701	7.54868	6.05579	6.32563	8.11855	7.1063	5.41868	7.03051	6.99798	7.15768
3608_f_at	7.2588	8.43931	5.14415	5.49944	7.04265	6.17756	5.07259	4.907	6.41041	5.86099	9.37557	6.39391	4.72905	8.05114	6.7912	6.22146	9.00446	7.27347	7.03842	4.35313	3.68	4.53038	6.40129	5.45482	7.66423	8.8213	4.71606	9.09432	7.37913	7.38761	8.01647	7.31273	4.43407	7.42618	7.39737	6.93776
3612_f_at	4.25085	4.01965	3.51532	2.69966	3.32772	3.14488	2.78982	2.01463	3.53874	3.40247	5.50799	3.30254	2.34902	3.86364	3.27314	3.39726	5.39242	3.51224	3.64712	2.73866	1.59429	2.98249	3.60408	4.16683	4.79853	5.06509	3.31109	4.44523	4.2345	3.36345	4.26015	3.5958	2.87692	3.82382	3.76239	3.70539
3618_f_at	3.55392	3.69133	3.19296	2.56918	3.00337	2.81699	2.42037	1.7722	3.16344	3.4944	4.81735	4.26294	2.96441	3.44432	2.22573	3.03425	5.3456	4.33673	1.73509	2.78294	2.088	3.37899	4.9603	4.0715	4.25031	4.67692	2.96946	4.25761	4.22314	3.88761	3.96158	3.45735	2.90989	3.77953	4.32154	4.13382
3619_f_at	5.95119	6.53873	7.40522	4.68391	5.2211	4.33442	5.1701	2.74713	6.29056	6.03363	9.14155	6.18883	5.17681	6.63068	5.69752	5.71347	9.31996	7.56939	4.05056	4.25918	3.50514	5.14109	7.44528	6.61271	6.57753	9.31716	5.49208	7.09736	6.14463	5.36555	6.19429	4.86279	4.87363	5.42224	5.99899	5.73548
3620_f_at	10.4824	11.9295	10.8104	7.75366	8.53872	8.62092	7.27086	4.31975	9.49274	8.82399	12.2683	9.72792	9.30425	9.93636	9.66817	9.86986	13.7648	13.7031	6.8362	7.77106	4.15657	8.54274	12.3412	9.98312	10.7118	14.5905	6.04072	14.6684	11.1994	8.77731	10.8288	8.88628	8.60659	9.90945	11.1011	10.3537
3622_f_at	5.37911	4.59653	4.8059	4.46682	5.16498	4.34532	3.21452	3.51829	3.42857	4.48206	7.129	5.67614	4.84501	5.31136	4.52822	4.98402	6.38462	4.46122	3.75733	2.92333	4.33257	3.80536	4.04292	5.23237	6.45177	7.00828	3.95928	5.6998	5.93698	5.70378	6.35346	4.03955	3.23297	4.84744	4.85642	4.88382
3623_f_at	4.2395	4.67746	4.01362	3.12598	3.10325	3.13617	2.80932	2.47544	3.51211	3.70067	5.18836	3.52589	2.39724	4.25114	3.29571	3.36073	6.07469	3.0551	4.21537	2.63823	3.23771	2.74665	3.18026	4.06356	4.8083	5.26509	3.40158	5.47972	4.29029	4.15231	4.20966	3.58591	2.79451	3.7687	4.00202	3.96784
3635_f_at	8.90125	9.19769	5.52667	5.7874	6.55556	6.37146	5.32936	4.29572	7.11138	7.87556	10.4132	8.07919	5.89897	7.30909	7.89503	6.78539	9.87625	10.3633	6.85238	5.80994	3.43314	6.65191	8.83154	6.16087	8.69475	10.9893	4.96833	10.5822	9.11777	8.34244	8.23491	4.25958	5.92418	7.91142	8.63802	8.8278
3636_f_at	23.6674	21.6486	18.4767	17.6153	17.7733	17.9041	16.4117	13.8736	21.092	22.5538	28.1632	18.7736	20.5695	19.1159	22.3036	17.2397	24.6098	20.1153	19.3215	18.5119	10.5794	18.1329	24.4399	15.5571	29.3211	31.1621	14.3982	21.0274	19.7872	18.2962	21.3491	10.9382	18.6198	17.9882	20.4095	21.3817
3637_f_at	22.4302	17.052	7.56073	11.2002	9.68575	11.7603	11.9523	12.8245	17.8063	19.0863	25.6884	18.1218	23.0838	11.3489	17.5203	11.9635	20.1059	15.5939	18.7361	19.473	7.94743	19.415	25.8884	13.9404	28.8742	19.4982	5.29864	16.2444	9.62913	11.1439	19.2821	10.2843	18.7978	18.1348	20.2305	20.1048
3638_f_at	10.1737	9.40462	6.50965	7.44095	6.98204	8.52832	7.71506	7.2163	8.89467	9.86883	13.1872	9.96041	7.39265	5.72955	10.7415	9.68721	13.6934	11.3806	9.39029	6.61987	3.16114	8.22245	9.56009	5.32075	12.9389	15.0793	5.6991	11.6268	9.3905	10.3403	10.629	4.12608	6.99341	10.0817	9.88069	9.83506
3639_f_at	8.4109	6.5711	6.16005	4.84477	3.00337	5.70588	5.96533	5.49425	6.06416	7.31502	9.51484	6.88426	5.91045	4.32273	7.00339	5.82306	7.86734	7.79694	7.41557	4.7041	2.70857	5.95057	6.10944	3.86693	9.00244	8.89112	4.58032	9.06085	6.97831	8.08298	7.2404	3.78368	4.82637	6.47835	6.94843	6.8807
3648_f_at	13.4506	17.0636	14.1691	15.3498	18.578	15.6471	14.3803	9.81505	5.37046	13.9854	13.9509	9.29645	11.2032	17.2773	17.3454	17.0605	20.8294	15.6694	10.8109	6.09071	7.84457	10.1226	10.1931	7.33168	16.7375	22.2201	10.9299	13.3347	16.7758	15.0294	15.8518	3.29295	10.4385	9.04134	7.94439	8.39315
3651_f_at	5.9773	6.03815	3.46879	4.38583	5.03255	4.55882	3.91549	3.64054	5.93826	6.05718	7.80594	5.89746	4.87371	5.13636	6.27314	4.85845	6.78818	6.91633	5.35187	4.19438	2.34286	4.69825	6.1867	3.46077	6.50916	8.96805	2.67421	7.80832	5.97211	6.02941	5.77388	3.66131	4.29451	5.80807	6.04752	5.99378
3652_f_at	7.04086	6.39653	4.09648	4.41507	4.04602	5.8366	5.19827	4.8349	4.14407	5.27018	7.1347	5.57462	6.61079	4.67955	7.18736	6.15982	8.29543	7.71122	6.72902	5.12311	1.776	6.07003	7.49571	3.77756	8.26007	9.74083	3.319	6.25659	5.84091	5.96534	6.67399	2.97281	5.09121	6.09646	6.06572	6.51141
3653_f_at	6.22474	5.24624	4.8899	4.26209	2.44893	4.33551	4.23185	4.01776	5.34019	6.16031	7.72831	6.19695	4.35706	4.02273	6.29007	4.57648	5.71795	7.14898	5.71284	3.5	2.06171	4.65088	5.58262	3.04171	6.89621	7.08994	3.84163	8.45132	5.85227	5.9958	5.63227	3.4178	4.53517	5.97638	6.1911	5.75311
3657_f_at	9.03405	11.489	9.74801	7.42295	8.70932	9.38453	9.3532	8.64054	7.52058	11.1883	16.218	10.8051	9.73938	8.55682	10.4391	9.7226	11.6678	11.249	11.8847	7.57019	4.25714	11.0711	11.6792	8.66336	14.8901	15.8485	4.53394	11.5903	10.8037	12.0882	11.2645	11.7293	9.65055	12.5089	13.0051	13.0913
3658_f_at	10.7832	10.5769	10.5369	8.6333	9.03143	10.9118	9.96641	8.98955	12.8051	14.0437	20.1461	12.4122	11.3972	7.26364	11.281	10.8105	6.98216	12.7755	12.1153	10.635	5.04457	13.518	16.0998	9.75174	18.8034	15.8473	8.30882	11.1562	8.30269	9.1166	12.3666	15.1347	13.2264	13.3947	15.1294	13.7541
3659_f_at	5.44608	5.41156	4.48014	4.04724	4.16049	4.78214	3.87974	4.32393	4.90073	6.21076	8.63242	6.06904	4.09644	4.27273	5.57223	4.89726	5.00557	6.46224	5.86046	4.26782	2.048	5.54068	5.97747	4.40814	7.23443	7.98462	4.33371	7.42089	5.32955	6.64601	5.92206	5.41904	4.7044	6.37402	6.9272	6.55913
3662_f_at	4.20431	4.10289	3.14415	2.8324	4.19529	3.63508	3.66739	3.29154	2.98063	3.52466	4.93265	3.79188	3.45121	3.82727	3.76072	3.67694	3.79933	4.01837	3.82103	2.34989	0.812571	3.45417	3.76073	2.07051	5.03053	4.69231	1.88801	3.88032	3.30888	4.32353	4.56531	2.71199	3.02967	3.61713	3.68453	3.96369
3663_f_at	4.75709	6.0578	3.53916	2.82115	3.54433	3.33878	3.39545	3.44096	1.76513	3.65919	4.08105	3.8	3.37543	4.09091	3.38939	3.44292	5.1505	4.22449	3.56218	1.95572	1.08343	2.91658	2.87339	1.90765	6.24298	5.67811	1.83597	4.47465	4.70661	5.28256	4.57739	2.14462	2.38242	3.20866	3.06471	2.34647
3664_f_at	7.47219	6.76879	4.92622	4.15748	6.09203	5.4597	4.9675	4.6395	2.1247	5.75561	8.17352	6.00711	5.09185	5.17727	4.90632	5.2363	9.85396	6.63367	6.08898	4.04644	1.888	4.7034	5.87017	2.75372	8.76313	4.86509	3.0724	6.79513	6.47727	7.37185	7.29857	5.77132	3.91868	6.59252	6.00809	6.31017
3665_f_at	11.975	13.711	11.1532	9.83915	9.40404	10.7059	7.99675	8.18495	5.16102	10.4552	16.9452	11.7066	9.03215	12.5318	11.9165	11.3687	16.3144	13.3735	10.8827	8.37797	2.61943	9.03296	12.617	9.13108	14.127	14.6426	10.1742	13.5456	11.6684	11.9895	13.4248	11.9839	10.1396	12.2411	13.36	13.0415
3666_f_at	19.0409	17.9977	14.4154	13.4376	13.3771	14.0643	11.117	12.2487	12.7337	15.1839	22.9886	14.3665	14.1561	13.3114	16.1704	16	21.7603	15.6398	17.092	12.7462	4.62743	13.5366	15.4131	10.2731	20.326	20.9799	10.0486	17.4919	14.1994	14.9832	17.0724	13.1409	12.1066	14.0817	14.9262	15.8423
3667_f_at	4.76617	5.77457	2.80817	3.47919	4.81818	3.95098	2.45395	3.54963	4.08354	3.77242	5.0468	4.98985	3.50402	4.72386	4.15801	3.24087	5.80268	5.39898	4.03337	2.39093	1.61257	4.06385	4.12232	2.88977	5.77778	3.34793	2.37896	5.80527	5.06302	4.66912	4.49616	4.57849	3.10769	4.97736	4.48736	4.56639
3671_f_at	4.73212	7.8578	6.17821	4.55006	5.01122	4.94227	4.77031	4.48694	5.49637	6.38229	9.03653	6.18579	4.1791	4.95455	6.26185	5.7911	4.83055	7.06429	6.22245	3.43952	1.95314	5.07621	6.31652	4.11519	7.72283	8.37633	5.4819	8.37627	6.30579	6.64181	6.16026	4.8047	4.17143	6.20866	6.57229	6.90145
3672_f_at	6.70375	4.74798	4.87628	4.11699	3.73064	4.0512	4.29902	3.94357	4.61259	5.89014	8.72603	5.05787	5.17222	4.66591	5.59707	5.58904	5.57748	5.54796	6.09909	4.47948	2.47657	5.3172	6.24785	5.16087	7.53724	8.66509	5.45249	6.11562	4.17149	4.68802	5.89023	4.93572	4.66923	5.5748	5.73205	5.6805
3673_f_at	6.98297	6.56647	4.27469	4.85264	5.31762	4.97059	4.78657	4.84117	5.20097	6.41592	9.29338	6.40914	4.58783	5.225	6.60271	5.81963	8.74024	7.30816	6.4641	3.68035	1.83886	4.77652	6.29292	4.25819	7.70574	8.89349	5.26697	8.81542	6.47211	6.66912	6.21186	5.00865	4.64176	6.39961	6.77452	6.41701
3689_f_at	3.63451	4.23006	3.19977	2.56018	3.17396	3.05773	2.42579	1.55486	3.57748	3.16144	4.5411	3.25076	1.8806	4.06136	2.5395	3.44749	5.23746	3.01429	3.8271	2.39417	0.238857	2.58496	3.03755	3.89871	4.44078	5.32189	3.05769	4.43002	4.22314	3.69643	4.12953	1.27936	2.38242	3.43209	3.3094	3.50622
3699_f_at	9.77526	11.111	8.96595	6.7829	7.83277	7.96623	7.38136	2.85475	9.23487	9.00673	13.0285	8.36345	4.96671	10.3886	8.02935	8.66781	13.2007	7.22347	9.13448	6.3067	2.30743	7.06385	8.30794	10.6783	12.2076	14.5941	9.53959	9.87525	10.1591	8.78992	10.7903	5.94438	7.27473	9.43307	9.47624	9.83714
3700_f_at	7.20545	8.15838	6.59137	4.85377	5.44781	5.97168	5.13868	3.39185	6.12833	5.18946	8.74543	5.3401	3.89552	7.67045	5.19074	7.09589	8.88517	4.78163	7.89383	5.54428	0.555429	4.79815	6.93562	8.00993	8.89377	9.74438	6.11199	7.38134	6.11673	5.06933	7.35456	2.63412	5.18132	6.72047	6.46613	6.73133
3701_f_at	7.88876	9.4659	6.92282	5.92913	7.91807	7.22222	5.26002	4.57367	8.91525	7.46973	12.1906	7.25685	3.88749	9.34091	6.05643	7.29224	11.1327	5.75204	8.24975	5.42981	1.02857	6.21833	7.87554	9.15194	10.7619	9.14911	6.65045	9.71907	9.03822	8.08088	8.81778	3.24227	5.48022	7.74705	8.30738	8.37863
3702_f_at	6.99432	9.77341	7.61294	5.33633	6.211	5.061	5.19935	2.19227	7.07143	6.34865	8.69635	7.19492	5.45235	7.93182	6.83973	7.23288	10.6812	7.98163	3.26896	5.11015	4.71429	5.66838	8.03112	6.42502	7.98901	11.3302	9.21493	9.09229	7.89566	7.40966	7.31175	6.60692	5.46703	7.08858	7.89889	7.3444
3703_f_at	29.4052	31.2023	29.16	20.9809	21.9978	19.7407	22.4366	10.6092	28.9722	28.7298	34.8573	22.0893	25.3238	26.8716	23.026	28.9395	36.8595	24.1327	15.9191	22.7592	18.688	23.1184	28.8219	23.5273	38.6703	39.2367	31.8167	22.3874	22.7882	22.3582	27.5445	25.3993	24.2176	20.439	24.1658	25.4357
3704_f_at	24.9739	17.2775	15.9716	10.6929	10.1616	10.0142	12.1387	10.8401	18.2312	22.6738	24.1347	20.9736	21.3467	15.5364	10.965	13.9018	20.573	13.8051	9.42467	15.1739	11.1463	17.9166	27.3948	22.0854	22.8632	19.5148	12.5837	11.9817	11.2169	10.0893	16.2382	22.8776	20.9022	16.0463	23.7725	22.916
3705_f_at	12.0681	14.5896	14.0749	9.80202	10.798	10.3399	8.9935	6.58934	12.3668	12.2511	15.7569	10.9706	10.2032	13.167	10.7099	12.1073	17.0245	13.9592	8.273	9.80778	7.76686	9.77858	13.3208	12.3605	13.7717	19.2994	11.905	14.9371	12.5847	12.1397	14.0593	12.1854	10.0659	11.7057	13.092	12.3683
3706_f_at	7.70261	8.21156	6.95573	5.76378	5.48485	5.92919	5.4117	3.14734	7.59806	7.79821	10.3265	7.8335	6.29621	6.98182	7.29345	6.82534	10.1873	9.06735	5.75227	5.63823	2.62629	6.31411	8.20494	7.71202	8.10501	10.9905	4.67986	9.76166	8.25826	7.60399	7.98573	5.3597	5.67473	7.05315	8.52376	8.20332
3711_f_at	6.07037	5.09364	2.91941	4.0315	4.13131	4.29956	4.08559	3.58203	5.11501	5.99552	7.70434	5.83147	4.40987	4.19886	5.80813	4.75	6.83835	6.67755	5.38423	3.40281	1.44686	4.51905	5.94313	2.93644	6.14652	7.7432	2.45475	7.94929	5.2562	6.22899	5.70143	2.90977	3.96264	5.69488	5.39535	5.84959
3714_f_at	5.73439	5.49017	5.43927	4.12711	3.62402	5.10893	5.35861	4.89864	4.65375	5.53363	7.43836	4.66904	5.32606	4.0625	6.24379	6.61986	6.90858	6.43776	6.84226	3.75702	2.21371	4.95984	5.79936	4.25124	7.94506	9.59408	3.44344	6.67241	5.39153	5.45903	6.39298	4.7293	4.33517	5.52362	5.57128	5.72303
3715_f_at	4.32123	6.65549	5.8252	4.21035	4.84063	4.65577	4.60563	4.55695	4.74092	6.55605	8.68836	5.73807	4.08955	3.79545	5.73138	5.41552	7.74248	6.46429	6.08493	3.32721	1.81829	4.68589	5.04828	2.87587	7.50427	9.95621	2.99208	7.88032	6.7376	6.40126	6.05488	5.12979	3.97363	5.93898	5.8453	5.8527
3720_f_at	17.0465	18.0069	12.5119	12.5501	12.5455	13.7843	12.4962	10.2675	14.5799	15.6704	20.9384	13.7533	14.7968	14.7193	14.9052	15.2591	18.4047	19.0296	14.5905	12.1728	9.48571	13.1205	17.3723	13.7676	20.4017	21.6154	9.6052	17.8631	15.1136	13.8613	15.5807	9.45612	13.4604	13.9675	16.0627	16.7707
3722_s_at	7.60726	7.92023	5.47446	8.42745	9.95511	10.7473	11.5222	8.61651	6.44552	7.04036	7.86644	5.41929	10.2675	7.96818	10.1795	12.379	11.1014	10.2	9.91911	7.60583	4.12343	8.24614	9.95601	5.55511	12.6777	9.09231	4.20814	7.05882	8.57335	8.39496	11.6059	5.26823	7.05714	7.52461	6.10516	5.59751
3723_f_at	19.1521	13.8173	7.81158	11.0551	9.54321	11.9586	12.0498	12.8443	14.4395	16.9182	23.8425	18.4112	17.186	9.77955	15.184	14.2637	17.4404	16.3969	15.638	12.0659	6.47771	16.6704	18.1749	8.24826	22.558	19.2095	6.97398	15.5183	13.6839	14.8824	17.0088	6.69098	15.1363	19.1467	18.73	18.944
3724_f_at	8.71964	4.34104	4.94438	4.30821	1.9349	5.22549	4.98158	4.907	6.17555	8.17937	10.8014	6.36244	6.27669	3.38182	5.66027	5.43379	7.37904	7.15102	6.94338	4.5324	2.368	5.48301	5.51717	2.74081	9.58242	8.22722	4.01018	6.83266	5.49793	6.84769	6.65862	3.52163	4.36593	6.18307	5.50859	6.15664
3727_f_at	2.40636	3.65665	2.68785	2.26097	2.60943	2.62527	2.14518	2.29258	2.42978	2.96076	4.13014	3.2731	1.96096	2.38409	3.06659	2.34589	4.37124	4.16735	3.22346	2.05292	0.84	2.49228	3.24893	1.76862	3.60073	4.89349	1.29525	5.22617	3.78616	3.77206	3.19429	3.16687	2.28352	3.29724	3.30536	3.28838
3728_f_at	10.084	12.5376	10.7571	9.92126	10.303	10.2135	9.85374	9.12853	9.35835	11.5987	16.5377	10.7594	9.61079	9.81818	13.0926	10.96	11.1349	12.4786	12.0627	7.25702	3.89943	10.1287	13.2843	9.65045	14.116	18.9728	9.6086	13.4736	10.0434	10.0672	11.1416	9.52905	9.75275	10.6752	12.1456	11.9979
3735_f_at	44.891	35.7145	35.2713	30.1406	35.2907	33.5534	34.1636	35.094	19.6828	57.4585	52.2055	31.1076	40.5362	32.1386	32.8849	35.0537	43.3891	26.0827	31.6734	24.7559	28.064	32.0051	32.5397	24.1212	58.2674	42.0663	25.4909	24.1582	26.3388	28.7973	41.045	24.0012	37.7538	28.1319	28.3337	30.6079
3738_s_at	3.98978	4.44971	3.40295	4.29471	5.23008	5.23529	5.46371	4.69697	2.41889	5.01682	4.80023	3.02234	3.1814	4.15682	4.27088	4.60959	6.49052	4.11633	4.30334	2.16631	2.29486	3.27909	2.76931	2.0427	4.84615	2.77515	2.42986	4.10953	4.59504	4.66597	5.37761	2.3733	3.31978	3.33858	2.54196	2.5083
3739_f_at	4.67537	4.92486	4.19296	4.11136	4.55443	4.53159	4.2286	3.94044	2.10291	4.14686	4.50571	2.75228	2.88404	4.36705	4.27991	4.39155	6.23746	4.12959	3.79373	2.26674	1.76457	2.95366	2.6824	2.43297	5.22833	5.51598	3.31561	3.90568	4.36674	4.64496	5.29967	2.25093	2.8011	2.5561	2.24671	2.34129
3740_f_at	7.4597	7.31561	6.73893	6.63667	6.54321	7.81482	7.65114	7.10345	8.62712	10.0078	14.4247	8.59492	10.0631	6.34773	9.79571	8.69521	6.46265	8.78265	9.9454	7.59071	3.90171	9.56849	10.5676	7.13009	14.6044	11.4746	6.21041	9.1501	5.37707	7.35609	9.06586	8.32509	9.71648	8.77264	9.46714	9.45332
3741_f_at	8.02951	9.60231	8.10102	7.12711	6.96296	6.63834	6.1506	5.82759	8.15012	8.67265	12.1142	7.84467	5.98622	7.0375	8.70993	7.48744	6.97659	9.49082	8.61274	5.50324	3.95771	6.62925	9.04399	6.54022	9.52503	12.2533	6.43213	13.0578	7.90496	8.57038	8.07903	6.7775	6.92198	8.58071	9.07482	8.76867
3742_f_at	4.12599	3.56416	2.51759	2.6243	2.83726	2.83115	2.75731	2.74817	3.13075	3.87332	5.44863	3.93299	2.59013	2.89659	3.5079	3.42237	4.02787	4.13673	3.71183	2.01188	1.10743	2.85788	3.78433	2.62959	4.87668	5.49704	3.19344	5.44523	3.56095	4.41387	3.80571	3.1026	2.78022	3.9252	4.20121	4.14627
3751_f_at	5.90579	6.51445	3.71169	3.96176	5.20202	5.34532	3.93824	4.52038	4.71065	4.83184	7.45548	5.57767	4.41791	5.58182	4.89955	3.48744	7.21851	6.54694	4.7998	3.65227	2.40229	5.0587	5.57511	5.10427	9.19292	3.11953	2.30543	6.83063	6.59814	6.56408	6.80461	6.18294	3.77802	6.19685	6.26087	6.20436
3761_f_at	4.87855	7.0659	4.38479	3.5793	5.56229	4.26797	3.3727	1.68548	5.34262	4.88677	6.02283	5.97462	3.93341	6.00455	4.47178	4.93151	7.87179	6.82551	1.84732	3.89849	3.22057	4.75798	6.60515	5.60576	5.07326	7.63314	5.10407	6.65517	6.52893	6.00735	6.12733	6.60692	4.41538	6.08366	6.28918	6.07158
3764_s_at	12.4745	18.4809	10.8161	11.0619	11.5275	5.16993	5.13109	6.88401	9.26877	19.5964	22.0354	13.268	16.1378	17.6239	13.0158	9.25571	10.2821	8.91837	11.2993	6.44384	12.6549	15.9835	15.3326	17.3535	27.431	24.0118	10.4446	14.7779	10.3285	9.4895	12.2283	10.5068	18.1407	21.1585	16.9808	19.8351
3766_s_at	33.0306	43.2601	41.2134	36.3566	41.991	20.281	27.8191	27.1891	30.3656	52.9798	59.1575	39.8924	49.2974	48.2205	39.947	39.3219	38.2007	27.3714	33.6138	19.946	57.1086	34.1679	42.3594	40.8888	69.3114	56.9988	41.6493	28.6663	33.03	32.3571	42.404	27.4091	49.5198	40.0197	37.7543	41.9305
3768_i_at	38.5562	46.1549	39.4892	35.5782	26.3659	30.8638	21.3792	19.3459	24.6961	44.8744	60.5616	42.202	51.6912	42.1909	38.0463	31.1906	34.4693	18.052	23.4692	22.743	39.9909	28.5139	39.8208	43.4697	62.4689	56.1538	46.6742	38.0497	43.0403	42.0347	48.9319	23.2942	48.3769	24.0266	32.6987	42.1732
3769_s_at	15.4245	20.7225	18.3178	12.1395	11.0123	11.8235	7.8234	5.79624	6.12712	15.1256	21.7169	16.1198	22.8002	17.6182	14.7201	12.4098	13.146	5.9602	9.06977	6.69978	11.032	10.1565	13.7307	17.7358	28.1368	23.0414	19.207	14.7698	17.9504	18.0042	20.4654	6.64524	16.4736	9.62402	12.5106	16.3952
3770_i_at	15.2622	21.2	19.916	11.9719	12.4153	11.6253	9.64355	5.3396	4.53632	13.0247	16.5674	14.6508	23.3766	17.3432	15.3352	13.3642	16.3222	6.18776	10.638	6.08099	7.61029	8.2173	12.2275	14.5631	26.6618	21.7314	21.8835	14.569	18.2831	20.3319	20.1745	5.62423	15.2593	8.33465	9.04853	12.64
3771_f_at	9.13621	9.89595	7.16459	6.30034	6.47587	7.51416	6.44204	3.39498	7.76998	7.67153	12.5046	6.4203	3.93685	9.44318	6.01242	8.89954	12.4281	3.51327	9.31143	5.35637	1.15543	4.74459	6.30687	8.7994	10.5336	11.6651	8.64027	9.61156	8.93595	7.32983	8.94621	2.59827	5.55604	7.5502	7.83721	8.02282
3772_f_at	26.0284	18.7746	14.0806	10.64	11.0224	13.1786	12.4345	8.88715	21.5811	21.0863	31.1667	19.397	18.101	16.3989	11.1512	15.0331	20.9331	7.47449	17.6491	20.2214	1.99771	15.4305	23.0182	27.2642	40.7057	19.4118	11.9536	12.6156	12.124	10.1303	18.5236	5.32756	19.9934	22.4075	21.1314	22.2552
3773_f_at	13.0942	15.3272	11.8808	10.1136	10.2559	9.29521	9.26544	3.94357	13.9068	12.2365	16.4703	11.6264	10.1378	13.5398	12.2675	13.1233	18.8016	11.2082	7.80081	9.31209	5.34286	10.2945	13.4657	12.4171	16.3883	16.2698	14.2489	13.9128	12.7428	11.8267	13.8079	8.31026	10.7253	11.3632	13.0516	12.971
3774_f_at	24.7696	28.7075	25.0579	20.0754	21.1201	17.8017	19.2113	9.95298	26.5908	24.7982	30.0765	21.3878	23.5913	26.1466	24.2032	26.5628	32.9231	23.3663	13.7371	19.5745	21.6469	20.5798	28.485	22.6048	32.823	32.6035	28.4253	22.0456	21.1136	19.874	25.8375	23.4759	23.6934	19.7776	23.6491	24.4004
3775_f_at	5.42679	8.83006	5.90465	4.52643	6.11785	4.38998	3.71289	2.07001	5.37651	5.00785	6.89384	6.30051	4.24684	6.65455	4.48533	5.4589	7.4961	7.95408	2.56016	4.02052	3.11771	4.59835	6.96352	5.97418	5.47497	8.92899	6.14593	8.75051	6.79545	5.85294	5.64325	6.03832	4.97253	6.31988	7.02932	6.5695
3778_f_at	4.34279	6.07746	5.19977	3.5973	2.9596	3.00218	2.30336	1.59143	4.74455	4.41368	5.63585	4.71371	3.00689	4.48295	4.36117	3.60731	6.63434	6.10918	3.58645	3.07991	2.14971	3.36766	4.96674	4.30288	3.85959	7.69467	3.4095	7.5	5.06302	4.5042	3.98573	4.08282	3.3967	4.44783	5.49039	5.27282
3779_f_at	17.6788	12.148	11.8695	9.16423	8.45791	9.10458	9.38136	6.78579	13.0872	14.9305	19.46	13.1411	15.1022	11.9636	11.1264	11.7283	16.1349	12.4041	10.0748	11.7775	6.76229	13.4593	17.2071	13.2592	19.7082	18.9479	7.74321	11.8986	10.7655	10.375	12.2942	9.53646	12.2956	13.065	17.1052	16.7189
3780_f_at	3.65948	3.19884	2.92168	2.44657	3.2009	2.53486	2.49296	1.57889	2.977	3.01233	3.99543	3.20508	2.90126	3.42159	3.49097	2.78539	4.31327	5.05204	3.091	2.92441	1.76686	2.99691	4.33691	2.88282	3.84982	4.39172	2.22172	4.77586	3.32438	2.90126	3.35565	2.28183	2.86154	3.72933	4.1092	3.73029
3781_f_at	16.6561	15.1491	11.7821	10.5624	10.7262	10.6536	10.4908	9.34901	14.3632	15.9137	20.0091	12.065	12.6028	12.5432	13.0553	13.5696	17.3244	15.4092	13.1699	10.5518	6.67314	10.6972	14.4485	10.7607	17.674	19.7491	8.52602	15.2069	13.1849	12.1975	13.2876	7.76885	11.0901	11.6358	13.0688	13.4637
3782_f_at	4.9126	4.89017	3.69921	3.69404	3.69921	3.40959	3.07151	3.00836	4.98305	5.32735	6.72603	4.41421	3.59013	3.69432	4.27652	2.40982	5.48941	5.05816	4.909	3.61555	1.48686	3.4552	4.65987	3.00993	5.03541	7.68047	3.6991	7.00203	4.85847	4.83403	4.05269	1.83189	3.05824	4.55906	4.62285	4.38382
3785_f_at	4.94779	4.26936	3.87628	4.036	2.16049	3.66667	2.83857	3.22362	4.42252	5.0639	6.22945	5.15228	3.5775	3.68409	5.45824	3.72489	4.55518	6.38878	4.1092	2.29698	1.42857	4.02575	5.15987	2.7001	5.30159	6.42604	3.18552	7.64402	4.64669	5.30882	4.22942	3.1471	3.63516	5.58661	5.24772	4.57884
3786_s_at	21.1657	17.1954	16.378	20.5928	9.80471	17.3965	16.1907	16.7785	19.9044	22.4238	25.1324	19.9888	21.8542	19.3386	25.2968	24.024	14.1483	20.9551	19.5885	22.2581	12.8891	20.9176	24.6985	16.8947	30.3187	24.6213	16.2907	19.9118	19.2004	16.4758	22.247	27.2621	23.8571	20.3189	21.2396	20.9232
3787_f_at	5.76277	6.44162	5.42111	4.64117	4.4422	5.62745	4.98808	4.56322	5.96005	6.17601	8.85046	5.95025	5.67853	4.75455	6.60384	6.12215	7.16165	7.54184	6.7907	3.92981	2.47543	5.76725	7.08369	5.25422	7.25031	9.2213	3.32692	7.71805	6.10227	6.15441	6.36114	6.04203	5.63626	6.78445	6.93124	6.57676
3788_f_at	22.9024	26.4439	21.7072	17.3105	16.211	18.6917	19.2232	18.2905	23.9213	27.315	39.0982	24.6406	22.3582	21.567	21.6512	20.7808	28.9599	20.2959	22.2295	20.0756	14.3566	23.9567	26.8551	15.7835	36.0965	38.4012	12.3224	21.2444	19.9153	20.5147	23.225	23.1162	23.4297	23.3415	26.7725	27.9564
3789_s_at	4.29058	3.14451	2.92168	2.75928	3.8193	2.78976	3.2221	2.29467	2.31598	11.1816	3.61758	4.467	6.65098	3.7	2.78894	4.10502	3.3835	2.47857	1.73711	2.36609	9.70514	6.36251	6.91524	4.6137	6.80708	4.10533	3.4276	2.58824	3.32541	2.82143	4.80241	3.1471	11.2033	6.50787	4.98888	4.15353
3790_s_at	12.017	11.8012	10.7855	9.26884	11.2132	9.57734	9.22318	6.90596	9.15254	21.102	12.8699	11.6406	14.3949	11.9864	9.73702	11.8801	13.2631	9.8949	7.17594	7.90173	16.2469	14.7096	17.1588	13.006	15.6178	14.4888	9.19005	9.85193	10.8461	10.0725	14.955	8.74413	20.4044	14.376	14.1143	12.2759
3792_s_at	25.3927	24.2358	18.9432	20.6322	26.1818	19.9684	19.5645	14.8851	21.1199	39.7029	31.0114	24.0832	31.4179	25.3784	23.5734	23.3459	23.5139	20.2163	14.2164	16.5713	34.3303	26.309	31.4496	23.2344	32.6593	25.5467	12.1663	15.142	18.7717	16.1324	23.7881	15.1755	39.1385	23.5472	22.1203	21.9502
3797_f_at	6.9319	5.93179	3.45743	4.68166	3.73064	4.92919	4.61863	4.59248	5.48426	6.44955	8.98174	6.50457	4.87026	3.93409	6.35666	4.80936	8.13712	7.78469	6.47321	4.22246	2.352	5.10299	5.73498	3.17875	7.05128	9.51953	3.50339	8.55375	5.81508	6.59769	6.00878	2.49815	4.3022	6.36221	6.50253	6.6027
3798_s_at	41.8547	39.9665	37.9444	40.1035	21.5612	37.8606	34.7811	34.4075	45.3959	41.8038	47.3756	35.2589	36.8921	39.4295	44.7562	42.8185	33.3634	38.5898	37.7442	32.3801	21.7177	30.4614	35.5912	27.0079	45.5372	46.3207	34.3575	36.1592	35.9349	34.7027	38.3096	35.9333	34.544	32.6545	32.9312	32.3942
3799_f_at	4.47219	3.86012	3.69353	3.73116	1.96521	3.42157	3.18202	2.8464	3.97942	4.46973	6.6621	4.60812	2.90471	3.22159	4.68849	3.88584	4.77258	6.07551	4.89687	2.45572	1.43086	3.40577	4.42597	3.15194	4.5177	6.70888	2.11765	6.53043	5.14773	5.31303	3.69265	3.84796	2.90659	4.70374	4.87563	4.4668
3806_s_at	24.1044	31.9896	23.5301	29.1181	34.0326	28.7887	30.1744	30.6771	26.9988	26.8442	26.0879	22.9279	25.5752	32.8886	34.316	38.9486	39.524	29.5133	27.7624	25.9536	11.1006	16.4686	19.9442	12.4568	42.2711	33.9006	21.8292	30.4716	29.0031	33.7511	36.4105	27.9011	21.0143	16.7313	17.9656	18.7697
3807_s_at	3.22361	4.32832	4.90579	4.07199	3.86644	1.93791	2.43987	4.38662	3.62349	2.67601	4.73858	2.74518	5.37084	4.68636	6.19639	4.35731	7.98885	6.12041	7.38321	6.60367	3.18743	6.50978	3.78112	3.46276	12.5726	6.34793	2.1957	2.56187	2.85227	3.01155	4.93304	3.75649	2.76923	3.57283	4.62588	3.72095
3811_s_at	3.68558	4.98728	5.6311	5.67379	4.74074	2.99455	3.71723	5.74817	3.74334	3.33969	3.77283	3.12284	6.60046	6.33636	5.9526	5.77968	7.54627	3.62245	7.66127	4.473	4.35657	6.36663	4.50858	3.72691	12.0904	4.18817	2.67873	3.87221	4.82748	5.27836	7.81998	3.09023	3.85604	5.22146	4.64206	5.64004
3824_f_at	5.99659	7.11445	4.45062	4.79078	5.156	4.65795	3.60888	4.26228	5.92736	5.42937	7.19977	5.07411	4.22273	6.27841	5.75056	4.82763	7.7146	5.14388	5.34985	3.56155	3.03086	4.23172	4.82725	3.44588	6.78755	3.88639	3.39593	7.28296	5.76963	6.17542	6.32602	4.47837	3.80769	5.98917	5.22548	4.94502
3829_f_at	6.41203	7.21387	4.53121	5.01237	5.92368	5.87909	5.08884	4.14107	6.58959	5.85314	8.7637	6.06599	4.11022	7.53977	5.71219	6.10616	10.0011	2.78673	6.95955	4.34881	5.70171	2.83831	5.23712	7.00993	7.82906	9.19763	5.34163	8.37627	7.56818	7.42857	7.77607	6.33127	4.63516	7.125	6.83923	6.8278
3834_s_at	2.69126	1.63584	1.66856	1.93138	2.66442	1.57407	1.83315	1.20272	1.42373	7.9361	2.07991	3.05178	3.90471	1.91818	1.96388	2.25571	1.22631	1.27551	1.03134	1.38553	4.52229	4.49743	5.01609	2.79643	4.63248	2.22722	2.37896	1.63489	2.1343	1.35504	3.0461	2.19777	9.43956	5.12402	3.48231	2.59232
3835_s_at	41.7719	48.7538	37.9523	39.6524	46.9012	47.9749	46.4496	38.0063	40.7131	40.0224	52.5457	34.0426	38.9518	46.7273	41.5056	49.3082	59.8974	36.6602	39.0465	31.0767	26.7051	35.2503	35.2833	30.0794	58.5311	45.632	29.905	33.9168	40.064	42.1303	58.8595	41.5365	29.9209	31.7746	33.3701	36.0892
3836_f_at	9.43473	10.3249	5.06583	5.97413	6.3771	6.50871	6.42579	6.26228	6.71429	7.00112	11.3094	5.48934	7.2101	8.40114	6.78894	6.23744	9.49164	5.51939	8.05157	6.09935	4.84686	6.36869	6.79614	7.23535	10.6557	7.60118	4.67421	7.5071	6.61674	6.91912	9.01756	5.78986	4.62637	7.50689	7.31951	6.78216
3837_f_at	8.59024	9.36185	4.40522	6.06749	6.25814	6.17429	4.66739	5.51097	8.32809	7.38229	10.6039	6.05178	4.91619	7.32955	6.51354	5.61073	10.1996	4.86531	7.92417	4.85529	3.74743	5.01545	5.91416	6.53029	9.33211	9.26982	5.52036	8.94016	7.8905	7.73004	7.9539	6.13844	4.35934	7.02953	7.06168	7.31535
3844_f_at	6.08286	6.84856	4.42338	4.09224	6.59372	4.76797	3.28819	2.29676	6.10291	4.53139	7.46119	4.96345	3.89667	7.24318	3.87698	5.01712	6.95318	3.6398	6.15167	4.20518	1.14743	4.38311	5.96781	6.69911	9.39438	5.3503	3.66063	6.35598	7.35537	5.76996	6.99561	1.5068	4.32857	5.88189	5.46411	5.76556
3851_s_at	5.48695	5.07977	4.95914	5.33633	7.6229	6.00436	6.03792	3.25705	3.67191	6.89013	5.49886	4.45279	4.97933	5.6	6.34763	6.27055	8.24526	7.00714	4.45602	3.48056	3.67086	5.00824	5.29936	3.54916	6.94506	6.00947	2.98077	5.56288	6.49174	6.23739	6.82986	2.97528	5.81319	5.01279	3.95045	3.58299
3852_f_at	3.50624	3.88439	4.13734	3.78403	5.28058	5.22222	5.24702	4.18391	2.42736	4.53924	3.98059	2.85888	3.05626	4.50455	4.30135	4.29452	7.42921	6.10102	4.58443	2.58315	2.25029	3.37487	2.98498	1.96624	4.49939	5.41302	1.94344	5.09534	5.2469	5.39181	6.72009	2.02719	3.29451	3.50886	2.80384	2.38071
3860_f_at	4.15437	5.42197	4.01816	3.01012	3.99102	2.91285	2.46045	1.39289	3.98426	3.8083	4.54909	4.15431	3.31917	4.36477	2.81264	3.85046	6.63211	6.15714	1.9727	2.87149	2.06857	3.72503	4.06223	3.47666	4.47741	5.58107	4.54864	5.89452	5.38533	4.79412	4.61251	4.84425	3.10659	4.7687	4.78665	4.57676
3861_f_at	4.88763	6.08671	4.18502	3.51181	3.86869	3.27342	2.81907	2.81296	4.30993	4.22085	4.94292	4.53198	4.06544	5.22841	3.68623	3.81393	8.40357	7.26837	2.43478	3.03996	2.61829	4.07724	5.06974	3.97617	5.39194	6.91124	4.71154	5.83773	5.98657	4.42752	4.63996	4.22497	3.40659	3.74409	4.2639	4.21992
3879_f_at	7.78888	8.31676	5.58683	4.90664	5.4725	5.16122	5.21777	4.82759	6.89225	6.39462	10.4087	6.35634	4.53731	6.3625	6.44695	5.95091	8.15273	6.14388	7.08797	3.9838	1.48343	5.04325	5.68777	3.58391	8.04396	9.16923	3.34389	8.68053	5.65599	6.98424	5.9539	4.63164	4.65385	6.38484	6.75733	6.9388
3880_f_at	10.5834	11.6786	7.85585	6.96738	7.47026	7.92702	7.82015	6.78788	8.91768	9.1917	13.5674	8.75228	8.67853	7.50227	9.1219	8.87785	11.146	9.03776	10.4014	7.42441	3.76686	8.8723	10.2661	5.9722	13.3504	9.7574	6.27149	10.7921	8.46488	9.88235	9.4281	7.5822	7.75165	9.32185	9.80384	8.84647
3881_f_at	11.7605	9.97225	9.08967	6.70754	8.88664	8.20044	9.08342	9.17973	6.52785	11.2422	15.2078	10.467	12.7141	7.96591	8.79345	10.258	11.8606	8.61531	10.6178	10.3132	6.51429	13.0484	14.7436	8.17279	18.431	10.0485	5.5871	8.83063	7.38533	7.8834	12.7541	12.2274	9.27582	13.2589	11.3418	9.94502
3882_f_at	10.042	12.9931	6.82179	7.30821	7.3064	7.59368	6.28494	6.63636	3.85351	8.69058	12.2352	9.73503	6.22044	9.9125	9.44808	8.34703	10.709	10.1102	9.20627	6.08315	3.25371	6.53965	8.42489	5.78153	11.707	11.3018	5.28281	12.7353	10.0506	10.2174	11.0845	6.09765	6.28242	9.46161	10.6653	10.1546
3883_f_at	4.53576	5.24971	2.82066	3.39595	3.1908	3.28105	2.11484	2.54336	2.78208	3.55045	6.53425	4.07107	2.45465	3.97159	4.25169	3.34132	5.50948	4.44898	4.5905	2.71382	0.865143	2.46035	3.59657	2.39027	4.45543	6.13136	2.59729	7.63793	4.67252	4.86975	4.38639	3.11743	2.43407	4.49409	4.92922	4.98444
3900_f_at	6.7378	6.15954	3.91146	4.22385	5.07744	5.01198	5.17768	3.62173	3.75182	4.537	6.55479	4.91167	4.0884	6.43636	4.63996	4.78995	7.98105	3.64694	5.14358	3.02916	4.50286	3.40886	3.92597	4.75273	7.3602	6.94556	3.87896	5.55578	6.82128	5.59979	6.00659	3.19407	2.95714	4.25787	3.83215	4.06639
3912_f_at	7.62202	8.50058	4.4143	5.56805	5.79686	6.03595	4.22102	4.74817	7.46852	6.50897	10.2648	5.71574	4.92423	7.15227	6.20767	5.83562	11.019	3.53469	7.51769	4.68251	3.72343	4.96189	5.96245	6.11917	9.46154	10.1467	5.37104	9.05984	7.3781	7.79412	7.9528	5.76885	4.29011	7.04134	6.57634	7.09959
3913_s_at	3.68218	3.19191	4.45744	3.28909	4.66442	1.99129	1.8104	2.44828	2.0109	3.05045	2.78881	2.53604	3.39036	2.91477	2.84199	3.44749	3.91973	1.27245	3.18099	2.60043	3.09143	3.66941	1.52575	2.06753	6.69231	3.29231	3.74095	1.94726	3.12087	2.10399	3.41932	4.32756	2.72198	6.30217	3.6997	2.95643
3914_s_at	24.5062	22.7283	18.1044	20.8155	27.7565	22.9346	21.1224	16.3584	17.7663	19.9832	25.1301	21.6335	23.9047	24.2568	21.6862	25.8299	23.1951	16.5459	22.8483	27.0119	24.6731	21.4418	26.0794	25.9861	33.7045	24.0083	24.6369	22.3296	24.0981	20.2447	29.7585	36.1075	25.2407	26.6762	22.9555	23.0104
3915_s_at	28.504	27.4682	21.5414	23.8403	28.248	23.6612	21.9317	12.6897	16.6283	16.8845	18.8231	16.9594	25.3341	27.5307	24.6501	29.0833	24.2977	15.4694	25.6987	19.8099	19.6891	16.4809	20.8101	22.3615	34.4164	33.2592	32.5758	21.2333	23.6932	21.7164	28.8902	26.8801	20.5176	24.1329	21.003	18.9367
3916_s_at	23.8683	27.4081	20.1351	21.7199	21.9776	20.463	14.4908	9.29049	35.0145	25.1233	30.5479	16.0081	22.0758	26.017	22.4842	27.266	31.6076	8.68673	22.998	21.1015	28.7326	10.276	16.8594	21.0079	30.2357	25.9278	24.8982	24.5578	21.563	21.1071	27.4643	33.7256	21.7363	21.0866	21.4156	21.195
3917_f_at	8.2815	7.41387	4.85017	4.78965	3.48709	5.92484	5.59047	4.2999	6.52421	5.58632	9.66895	4.69442	3.12285	6.61591	5	7.10845	8.97324	2.80918	8.92619	4.92225	0.948571	2.8723	5.40558	6.94439	9.53846	8.59645	6.72964	6.84381	5.84607	4.96218	6.27662	1.22621	4.77912	5.74606	5.21739	6.49274
3918_f_at	10.7026	12.3792	7.48922	8.01125	9.75309	8.44989	6.74865	6.31557	10.7494	8.00112	13.4829	9.1401	5.52009	12.9568	8.38488	9.45434	11.5006	7.11837	10.6542	7.90713	2.37371	6.31411	9.76395	11.3664	14.9414	9.34319	8.19005	11.6856	11.1787	8.56092	7.68826	2.6267	8.30989	8.9626	10.3529	10.2106
3919_f_at	6.48695	7.56763	6.06924	4.92576	5.57239	4.68301	4.82774	2.05747	6.6477	6.29821	8.20662	6.06802	7.08726	6.68864	6.81941	7.10959	8.53623	7.3898	3.16279	6.03348	4.98171	6.74459	9.74785	7.30387	8.40049	8.48284	6.7138	6.8215	5.90599	5.44643	7.46323	7.55377	6.67253	7.40846	7.92417	7.28216
3920_f_at	24.5278	25.2416	24.3121	18.6963	18.9484	18.3693	18.4301	10.9697	22.7797	23.1861	27.9247	19.336	21.5718	23.767	21.2359	24.403	31.3456	22.7888	11.7806	19.7937	15.3691	20.2039	27.6459	19.996	31.1978	32.4	26.293	21.0669	21.3709	19.2395	24.4775	22.0012	21.4978	18.5758	22.0688	22.0923
3921_s_at	12.7946	13.9156	12.857	11.6772	14.633	10.1503	8.69447	6.88506	10.1332	13.0191	11.9772	11.1381	15.4742	13.4784	10.4458	14.2078	13.1895	13.2561	8.85137	17.973	10.2811	11.6117	15.2682	11.8868	21.5201	16.458	17.1143	12.4209	12.4349	10.3697	15.2459	21.0927	14.3	15.6969	14.4671	13.4326
3922_f_at	6.97389	8.38844	7.88536	5.31496	5.42088	4.95316	4.62513	3.4953	6.72276	6.77691	8.64269	6.52487	5.62227	7.11023	6.1377	6.67808	10.9119	7.56531	5.43276	4.70518	4.65029	5.28733	6.98712	5.88282	7.77289	10.6675	7.5543	8.56187	7.50826	6.9916	6.94512	5.5958	4.64286	6.52362	7.06876	6.71577
3925_f_at	4.17934	3.79653	3.19864	3.09561	3.80135	3.54902	3.03684	2.73877	2.85351	4.29821	5.32877	3.90355	4.14696	4.41477	4.59932	3.73744	5.4214	4.55918	3.15672	2.446	2.00571	3.28424	4.24249	3.3426	5.32234	5.66982	1.98756	3.81643	3.98657	3.91071	4.40505	2.1508	3.13736	3.49114	3.54904	3.7666
3937_g_at	5.92849	6.29133	2.37457	1.74241	2.62626	1.86383	1.30228	0.704284	0.864407	4.34978	5.36187	4.32081	5.51091	4.94659	2.74153	2.37785	2.72464	1.98878	0.977755	0.730022	2.82629	3.87024	5.28219	4.26117	5.58242	5.42012	1.08824	2.73529	2.25413	1.65021	1.5258	0.386897	5.28022	4.78051	4.81598	4.86929
3942_at	13.8116	8.1341	4.11578	5.69966	6.10101	6.78758	6.66956	6.14629	10.1768	15.0224	16.6735	11.0538	12.2905	6.32159	7.95372	7.67123	8.73356	7.65816	6.64914	6.08531	6.25714	11.1617	10.7393	6.6574	15.5849	11.5775	3.86538	6.52333	5.9907	6.38025	7.72448	3.97281	10.6253	10.7667	10.1092	10.2417
3943_i_at	30.2293	18.5919	13.2338	14.7368	8.73288	15.6318	18.0303	16.6635	19.9588	30.4865	33.0354	18.6294	23.8255	9.76818	16.8725	19.0457	20.0201	14.1622	16.5945	14.8153	12.2046	19.3749	18.8519	7.99404	33.4701	29.1515	7.72285	13.1379	12.5754	13.7416	17.6641	9.33498	19.0549	16.3287	18.3306	19.1276
3944_f_at	14.941	8.04855	4.86833	6.02475	1.83614	6.27669	7.78765	6.32811	7.95642	13.3957	16.0365	8.63553	11.0884	3.39091	6.38826	7.66781	4.89855	5.88265	7.23458	5.7149	4.81943	10.0072	9.15343	3.41112	13.9927	11.3562	2.59842	5.83671	4.84814	5.80987	6.44237	3.37206	9.17253	8.21654	8.7452	9.11514
3945_at	4.66061	4.63353	3.11918	3.45894	1.83614	2.92157	2.78657	2.59457	2.24939	4.54372	4.4258	4.15025	4.75086	5.35227	5.06772	4.121	2.87291	3.79898	2.42973	1.89741	2.43086	3.3275	4.10944	3.55015	6.50061	6.71006	2.80317	3.48276	3.23657	3.40231	3.6674	2.1335	4.20659	3.65748	3.85339	3.79876
3946_at	3.93871	3.41965	2.75823	2.64229	1.94949	2.73094	2.63164	2.20481	1.87288	3.86659	3.82991	3.02335	3.93571	3.99432	3.60609	3.08676	3.16945	2.86939	2.15268	1.50864	2.01714	2.63852	2.94635	2.37041	5.36752	5.3716	1.99548	2.68053	2.45351	2.81408	2.92536	1.54759	2.99231	2.69291	2.50657	2.68257
3947_at	8.8479	9.40925	7.9353	7.77615	7.2963	7.6732	8.37378	7.20272	7.34019	9.93049	11.2009	8.61421	9.50402	8.27955	11.4255	8.45091	11.087	9.06326	8.47624	6.01836	3.83771	8.6035	7.72103	5.29791	14.6447	15.6604	5.89932	7.88438	8.92975	9.21113	10.0977	7.28554	6.53626	7.62598	8.5723	8.74066
3949_i_at	4.73666	4.55491	5.01362	5.34983	4.83838	3.25272	2.47129	2.35319	3.85109	3.28587	6.52511	7.35838	4.83353	4.38636	6.52822	4.86073	2.42809	4.02041	2.55612	2.8013	2.01829	3.47992	7.4485	5.7428	6.8254	4.50888	3.93439	4.56694	3.56921	3.14601	2.82986	4.80346	3.25934	4.02165	5.74014	5.25
3951_at	3.48922	2.89364	1.96368	1.79528	2.36027	1.92593	1.91008	1.99373	1.41646	3.32848	4.66324	3.20305	3.52239	2.70341	2.7246	2.73858	3.43924	1.67551	2.04146	0.946004	1.40914	2.56128	2.57725	1.80139	5.69353	3.30178	1.85294	1.72718	1.98554	2.20273	2.01866	1.13721	1.61319	2.5935	2.47017	2.27386
3952_at	10.9376	10.3607	5.76163	5.04949	6.23345	5.18627	4.46262	4.4535	3.98426	7.73318	11.6313	8.53604	7.75545	8.04318	7.63657	6.01484	6.52731	4.40306	5.03842	3.19438	3.35886	6.207	7.52361	4.37239	12.3443	12.8698	4.02262	7.13996	5.20145	5.60819	5.78046	3.90606	5.15165	6.49705	7.15875	7.6307
3953_at	26.5153	31.7584	28.2815	26.5354	27.4545	25.8355	28.1365	23.8182	17.385	18.7085	21.1986	12.6893	25.5763	27.4227	30.6738	31.4144	31.1739	18.7541	24.1962	12.5594	11.6606	15.345	16.1266	11.8679	36.7802	30.4107	19.9548	20.355	18.9463	21.7027	28.7168	12.8986	18.2813	13.1467	13.1759	14.2376
3954_at	8.21339	7.52139	5.61408	5.10799	6.79349	5.82462	6.54496	5.54023	8.18765	7.64798	10.71	6.8467	8.16533	6.13068	7.04289	6.67808	7.16277	5.49184	6.28514	5.74838	5.67086	6.63028	8.69099	5.01092	11.2711	6.64497	4.23077	5.01826	5.11674	5.14286	6.88804	7.96168	7.58352	6.48524	6.87058	7.08091
3976_at	49.017	49.4566	48.1544	47.8144	45.4849	39.5959	35.1961	38.5549	54.6332	50.1188	59.113	36.4964	38.5178	47.7295	47.5463	46.5137	61.8919	26.1755	43.5349	32.7408	43.784	29.6179	33.9077	24.0179	58.9634	63.4769	47.7851	42.3783	39.3822	42.5693	50.0022	40.7268	34.2912	32.0846	33.7058	38.0135
3994_at	3.58002	6.32023	4.23383	6.35433	10.1874	5.15359	6.13759	3.61547	6.23608	10.5549	5.22945	12.0132	6	10.6523	10.4458	8.64612	7.98551	4.68571	4.09505	3.98272	5.01257	2.81771	3.61373	3.75174	5.8547	2.83432	5.51131	4.9787	6.25413	5.50105	6.04171	6.40544	5.28571	8.35138	3.71992	3.139
4001_at	17.8502	27.2509	20.7219	24.7908	23.5926	18.5621	14.1874	9.35632	26.5109	20.9406	20.6724	19.0315	16.6728	25.5034	24.4797	20.1416	24.7759	25.3204	14.1122	19.8261	20.4869	18.2997	26.1599	17.9057	26.0513	26.5527	23.2557	23.6572	20.9659	17.688	24.36	25.932	21.5308	18.31	21.0586	20.3703
4003_s_at	5.63224	8.34913	8.05675	5.75478	5.85634	6.25926	5.95666	3.814	6.62107	4.51457	6.15753	5.08223	4.0884	7.26705	5.82957	5.6895	9.2631	9.71735	6.75733	5.46544	2.62743	4.74047	4.89056	4.68222	5.39438	10.2426	3.84842	7.01217	7.33368	5.73109	6.30955	4.90111	4.18791	5.2372	6.17189	5.03527
4005_at	42.7162	49.3017	43.4529	41.64	37.6195	39.1285	43.623	36.4796	50.9467	53.3049	55.089	31.4355	41.3421	42.0705	44.0395	45.7763	60.3445	36.8153	37.1648	36.8585	27.0126	29.9083	34.9764	27.3009	57.6532	52.3373	34.7229	34.6694	37.4979	34.3487	42.5434	24.5995	33.4945	27.5581	31.3468	32.5073
4025_i_at	4.98751	9.21156	5.44381	5.95163	5.80247	5.14815	3.47671	3.85998	3.25545	4.25673	6.07306	3.88325	3.51665	6.38296	7.06208	3.43493	3.54069	7.88673	6.15268	3.10151	2.25257	3.40886	3.82833	3.79345	4.52381	11.8189	3.94118	10.072	5.72004	5.8855	4.31065	4.09271	4.16484	4.53346	4.79474	4.40871
4029_at	3.3496	6.78728	3.52327	2.97638	3.46577	2.12745	1.97941	2.14211	2.65254	3.20516	3.71005	2.99492	3.1527	5.49318	4.50113	2.60274	2.67447	2.32551	2.01112	1.59935	2.17943	2.42636	2.58584	1.97517	4.7851	5.95266	2.45136	3.98682	2.25826	2.39601	2.41383	2.44499	3.25165	2.36713	2.29424	2.45021
4033_f_at	3.45289	3.83468	2.58456	4.34196	2.62851	4.9281	4.84507	3.74504	1.9092	4.42601	3.54338	2.86497	3.10218	3.72955	5.85892	5.40183	4.27202	5.3949	3.96461	2.35637	1.87543	3.27188	3.03433	1.38828	4.26984	4.1787	2.24774	4.44219	3.88946	4.07773	4.97366	1.39184	3.76703	3.05807	2.55713	2.07261
4043_s_at	5.58683	6.59191	2.38706	1.67154	2.47699	1.73638	1.23944	0.812957	0.38862	4.02803	5.08333	3.65178	4.54191	5.01591	2.44582	1.86872	2.19398	1.1898	1.09403	0.390929	2.26286	3.50875	4.40558	3.29196	6.46764	4.17515	1.25226	2.1643	1.80062	1.33929	1.07464	0.384425	4.32198	4.03937	3.77351	4.00104
4054_at	5.98411	4.47168	3.59251	3.16535	3.74747	3.71351	3.70423	3.49739	6.86441	6.79709	8.41895	5.63553	3.21929	4.45455	3.63657	3.82078	4.13043	2.70408	3.83822	4.5	3.66286	3.89598	4.63841	6.05362	6.22833	5.39527	4.0543	3.87424	4.21488	4.44643	3.78815	4.80841	5.47143	5.2628	5.4095	5.98651
4058_at	5.24972	5.44046	3.42565	4.74803	5.60157	4.378	4.03575	4.31034	3.34019	5.17489	6.02169	4.87716	4.16762	5.18409	5.76637	4.97945	5.1204	3.39796	3.64611	3.63715	2.864	4.13697	4.42167	2.46276	7.08913	4.89231	2.75	4.76471	5.10847	4.53256	4.79473	4.72559	4.2033	4.97835	4.06471	4.17116
4062_at	0.694665	0.276301	0.370034	0.517435	0.64422	0.606754	1.02167	1.21317	10.178	0.881166	0.883562	0.843655	0.598163	0.282955	0.529345	0.643836	0.884058	0.373469	0.992922	5.84773	1.85714	0.599382	0.844421	0.952334	1.26618	0.43787	0.403846	0.39858	0.606405	0.467437	1.10538	10.1434	0.684615	0.445866	0.738119	0.845436
4063_at	1.01476	0.219653	0.183882	0.208099	0.313131	0.204793	0.277356	0.541275	2.43705	1.06278	0.874429	0.57868	0.99426	0.328409	0.167043	0.107306	0.440357	0.291837	0.343782	1.06587	6.00571	0.680741	0.682403	0.854022	1.40293	0.297041	0.211538	0.240365	0.270661	0.296219	0.53787	2.04944	3.34176	0.527559	0.484328	0.80083
4064_at	0.842225	0.351445	0.397276	0.465692	0.459035	0.519608	0.468039	0.746082	5.74092	1.26009	0.825343	0.704569	0.698048	0.284091	0.439052	0.422374	0.649944	0.407143	0.654196	2.13607	7.44571	0.639547	0.600858	0.695134	0.868132	0.549112	0.417421	0.558824	0.704545	0.62605	1.09769	4.22744	3.60769	0.649606	0.548028	0.761411
4065_at	5.98411	1.10983	1.16005	1.15523	1.7486	1.32462	1.61538	1.73772	9.90194	5.40695	4.04452	3.40812	5.61883	1.36705	1.1377	1.56279	1.52954	1.1102	1.7452	5.60583	17.0194	2.79609	3.73069	5.6713	8.43346	1.54201	1.26357	1.3073	1.30062	1.42542	2.83096	8.70705	9.19121	3.15256	3.87563	6.06743
4067_at	1.01022	0.248555	0.192963	0.302587	0.430976	0.437908	0.531961	0.829676	5.27603	2.04709	1.01941	0.756345	0.504018	0.317045	0.27088	0.408676	0.279822	0.435714	0.729019	2.68143	2.78057	0.543769	0.679185	1.25124	1.14286	0.285207	0.285068	0.407708	0.445248	0.364496	0.160263	2.56119	2.54835	0.725394	0.805864	1.26037
4068_at	16.7196	4.80694	5.84904	7.63105	7.8945	4.8366	5.65655	4.93312	16.322	12.6368	4.72945	7.27614	11.3513	6.59546	8.01693	9.55822	8.17614	4.74184	3.91001	10.3369	19.5909	3.18538	6.40665	8.95829	19.044	7.58817	8.04525	5.36105	6.0093	5.1208	5.69265	9.9419	15.0385	2.52953	6.21638	8.889
4070_at	7.45176	2.94682	3.68899	4.00225	3.84848	4.34532	6.58397	6.60293	21.7421	13.6704	12.0377	7.49949	6.34558	2.5375	2.54628	3.92808	6.42586	5.67041	4.89383	16.7786	14.0011	9.28733	10.5697	7.50447	7.04151	3.69467	3.78959	3.00811	3.72831	5.28151	9.86937	22.5377	12.9868	7.80315	7.75834	6.94398
4072_at	4.93984	7.8104	9.35868	8.31609	9.40404	8.28431	7.98375	5.12435	1.17676	3.15247	3.64041	2.34213	5.43169	7.69318	8.4605	10.4806	11.3969	7.49592	6.00303	4.44708	1.856	2.85067	3.00322	2.77756	6.1746	10.9337	6.52941	6.42394	7.72107	6.35189	9.26235	3.34611	2.37692	2.67618	2.36906	2.75207
4073_at	10.1339	15.459	16.5619	15.4848	18.4882	15.549	14.6121	11.9948	7.71308	9.26121	12.1416	7.33299	10.4099	16.1102	17.3047	18.395	21.9331	16.8745	12.636	12.4114	6.06171	9.62822	9.90773	7.09335	13.188	20.9657	9.32579	14.998	16.1281	15.0231	19.0604	13.0853	9.04615	9.63583	8.455	5.71266
4074_at	9.28604	13.5896	16.857	16.1181	19.5556	19.4956	19.6685	17.6604	8.36199	7.33184	9.08904	4.72081	9.19747	15.0125	15.9391	19.5491	24.3478	18.049	16.8675	12.9741	4.94857	7.32647	6.81438	4.22542	12.1441	19.9822	10.3122	13.3874	16.3895	15.8141	21.9001	8.49073	5.71209	6.25197	5.02831	4.83299
4084_at	4.94325	4.71561	4.51532	3.81327	3.34905	3.70697	3.49621	2.58621	1.39952	3.3778	4.48174	3.20711	5.49139	4.81136	4.23589	4.1895	4.25307	3.09388	2.68453	2.17603	3.83886	3.57878	4.20386	3.19762	6.12454	5.39645	2.74208	2.5497	2.75517	2.5042	3.60373	1.65884	3.90769	3.09547	2.94135	3.38382
4087_at	9.22928	7.65896	6.78547	7.86052	8.0954	7.3878	7.64897	6.16823	5.18039	8.97646	8.99543	5.7198	8.86682	6.36136	7.6851	8.20091	9.55295	6.77755	6.23964	6.0108	6.50514	7.2173	8.93026	6.02085	10.9744	10.4675	5.41403	6.1643	6.19731	5.4916	7.84083	4.84054	8.01099	5.60138	5.85035	7.24689
4092_at	3.35528	3.12717	3.19977	3.64117	2.14478	3.6634	3.93824	4.03971	4.88378	4.15359	4.31621	3.09137	3.57405	3.59318	5.02709	4.40982	4.10591	4.44082	3.37917	6.24082	3.23543	3.07415	3.18562	2.20258	4.69841	5.31834	1.84955	3.64503	3.8688	3.68592	4.41493	7.51298	3.53407	2.50591	2.49444	2.87863
4093_at	1.18048	0.564162	0.969353	1.14511	1.43883	1.76144	2.11918	3.79415	12.178	2.80269	2.82192	2.71675	1.56142	0.826136	1.65688	1.68037	1.52174	2	2.36805	7.98596	1.87314	1.85994	3.18026	2.66336	2.16484	1.23432	0.757919	1.31237	1.61777	1.86134	3.38858	13.7491	2.15934	1.72835	2.42164	2.50207
4095_at	2.7639	3.89249	3.87514	3.74016	3.8092	3.84749	3.70314	3.04493	0.541162	1.5	2.13927	1.32081	2.74971	3.08068	3.91874	4.02968	2.8573	3.77449	3.70779	0.960043	1.064	1.31308	1.38949	1.41013	3.71673	5.75858	2.9095	3.17241	3.4938	3.26366	4.10209	0.788628	1.33846	1.20866	1.21436	1.53631
4097_at	22.1827	40.9306	36.8524	35.1665	36.0337	29.4706	30.8071	21.558	5.48063	7.53139	10.5148	8.13096	24.6131	40.0511	41.6501	36.9418	31.165	25.6337	24.6815	5.33045	4.72114	6.8826	9.89163	8.06256	32.1709	47.9941	28.4038	25.1572	25.9081	25.1208	27.4588	5.63535	8.36593	5.98524	7.56319	10.0239
4098_at	3.89671	1.74566	3.66288	3.85264	5.37037	5.37037	6.43445	5.92895	3.40315	4.54933	9.17009	5.42843	3.6992	2.0625	4.32393	5.14384	5.92531	4.77347	5.86653	3.32937	6.07429	5.71679	6.16846	4.00993	3.90354	2.93609	2.23869	4.45943	4.01136	5.25525	6.05269	4.94808	4.06044	5.64567	5.2639	5.15353
4101_at	5.63224	4.55723	3.22134	3.87402	3.88328	4.2342	4.77031	4.24974	1.38136	7.6222	7.3984	4.79695	4.41791	3.83864	4.94357	4.77283	5.91639	5.08571	4.29929	3.11015	2.16229	4.81977	4.56009	3.10228	7.00366	8.68639	2.89367	4.93509	5.1312	5.43382	5.05159	1.40049	4.24945	4.23819	3.67442	4.12137
4103_at	6.3689	3.41503	2.79001	2.69741	1.86756	2.89978	3.22644	2.99687	3.80024	7.55718	7.82991	5.19797	7.41217	3.36818	3.40858	3.05479	2.61204	2.70918	2.69666	3.34773	4.84114	6.0309	6.61803	4.73088	8.77289	4.60118	2.2681	2.21197	2.1064	2.30672	3.61361	3.42151	6.53407	5.32382	5.24469	5.87033
4115_at	6.27582	6.17919	3.66175	4.10349	4.13693	3.80719	4.03034	3.62173	1.67797	4.54484	5.46233	3.05685	5.81975	4.62159	4.44131	4.65525	3.72687	2.37041	2.87563	2.71706	3.00229	3.91967	3.9603	2.70109	8.25763	3.77515	1.92195	2.29412	2.65702	2.24265	3.96487	4.30284	4.63516	3.29232	3.35086	3.95332
4119_at	5.34393	2.96185	2.30761	2.92801	3.35241	3.23638	3.5623	4.66876	11.4407	5.48767	6.35274	6.08629	3.20207	3.50341	3.14108	3.16324	5.85284	3.31735	4.62184	7.05508	6.90171	2.6828	4.65343	4.67229	7.21734	3.91953	2.71719	4.57404	5.6188	6.48004	5.5697	7.88999	3.95165	3.90945	4.12235	4.39834
4122_at	4.28944	3.1052	3.07037	2.87064	3.35466	3.01743	2.82774	1.99373	4.31114	4.69955	4.9121	3.08629	3.74627	3.07614	2.75056	3.49315	3.10145	2.04184	2.92922	2.7203	6.38857	2.66632	3.63627	3.57299	5.49451	2.68994	3.29638	2.4787	2.65806	2.55147	3.18222	4.10878	3.90769	3.57874	2.75632	3.15145
4124_at	11.1635	10.4717	10.9342	11.8706	12.5499	11.2789	12.2232	9.79833	17.1634	8.86996	12.6084	10.2294	10.5339	7.43295	12.719	12.2009	14.0178	9.02755	11.1102	8.12311	8.76114	8.3553	11.6878	8.89772	13.116	9.33609	5.9095	9.61359	10.1436	9.98004	11.5379	13.9543	8.96923	7.55217	9.03033	9.73444
4126_at	2.18956	4.47052	3.26447	4.15073	5.60494	5.18518	4.73781	3.96029	0.374092	1.73879	1.98288	1.47005	1.61538	3.96591	4.25508	4.129	6.05017	2.90306	5.71587	1.47624	0.614857	1.51596	0.996781	0.876862	2.41758	3.35858	2.16176	6.41379	5.17149	5.84454	4.12075	1.67614	1.49341	1.71752	1.28716	1.37552
4128_at	14.899	12.4509	10.3292	9.73566	11.4815	10.2669	12.2243	11.5037	14.7337	16.1962	18.5913	10.9563	13.3594	11.3852	10.6648	12.2352	11.9253	7.62653	9.84833	11.6922	12.264	12.551	13.1019	9.41311	19.9988	12.8225	8.53394	8.19168	8.7655	8.97689	12.6202	15.5476	12.7176	10.9665	11.0829	12.4149
4129_at	5.68331	6.95954	4.50738	5.1676	6.57015	5.65033	5.57855	5.60606	0.853511	3.10202	4.97831	3.47513	5.75775	6.28409	5.78217	6.11986	6.88629	3.78673	5.37917	3.4568	3.12686	3.55098	3.79185	4.07349	7.44444	6.2355	5.12896	4.17951	4.42665	4.44118	6.0494	3.06551	3.43626	3.32087	3.53893	4.12137
4130_at	15.6447	19.5746	11.2123	14.5883	16.3614	13.7462	14.4485	13.4963	8.28693	10.1626	15.3082	9.21929	12.8921	16.5	14.3488	14.0571	19.5184	9.02449	13.7583	10.2333	8.39657	8.94439	10.6341	11.3406	18.5324	15.8757	10.0486	13.1846	12.7851	12.2332	14.5774	10.759	8.19011	9.30807	10.1699	8.889
4132_at	9.19977	7.02312	4.88195	5.28909	7.14927	5.01089	6.83857	6.18704	9.45521	8.97085	10.8767	7.25685	9.42824	6.79545	5.73928	6.15183	6.74805	4.66122	5.18807	6.88877	10.9314	7.26777	8.56116	7.9146	13.0977	7.46982	5.16403	3.84381	4.83058	4.55672	6.69155	8.12114	7.37253	6.49508	6.32558	6.55394
4137_at	6.54484	6.77919	5.93871	5.70304	5.20988	5.15904	6.27411	4.38767	2.83172	5.15471	6.72945	2.95838	4.39265	6.35682	4.59932	6.14155	4.73356	4.12857	6.03842	4.49352	4.63543	3.38826	4.37339	4.55909	8.38828	5.59763	5.49321	4.35193	4.88223	4.31513	2.2876	4.85909	4.2044	3.82776	3.55713	4.16286
4138_at	9.31101	17.1815	14.5551	14.8628	15.9282	11.7898	12.6891	6.46917	4.66102	8.8565	8.09018	4.87919	11.2721	17.083	16.6986	18.3482	16.9275	10.5602	6.7634	6.36717	8.01029	6.74047	7.24142	5.66733	12.7631	19.7183	16.879	10.3144	10.5424	9.17542	13.0977	5.7293	9.26374	5.60039	4.62892	5.35581
4141_at	5.47333	5.02312	5.9773	4.91901	5.45567	5.29412	5.26111	3.26646	5.25666	6.94843	6.33105	4.97462	4.90356	4.76705	5.24718	5.879	8.17837	6.19184	4.44085	4.44168	5.69029	4.66838	5.55365	4.42205	6.40904	6.22012	4.63688	5.25659	5.81302	5.61134	6.89572	4.97033	5.12637	4.62598	4.66228	4.81846
4144_at	8.8672	6.40809	5.43473	6.4207	8.28395	6.66993	7.05417	6.02821	8.09201	8.57623	8.92123	8.74721	6.63949	8.59432	8.08804	7.5605	9.14716	9.09286	6.22245	5.96868	4.736	7.01648	9.11051	6.26713	11.0134	10.2592	4.15498	8.59939	9.04752	8.07878	8.70801	5.4932	6.80549	6.9685	7.52477	7.28838
4149_at	20.2781	12.7815	4.29058	3.27334	3.08866	2.8061	3.87974	3.2163	4.59443	14.1278	27.6301	14.6071	17.3892	11.4523	3.30926	4.08676	3.03233	2.36122	3.43984	2.73542	10.7509	11.3285	18.9185	18.0874	29.3578	7.90888	3.46154	2.60649	2.75723	2.54097	1.84632	2.98269	9.27912	14.4567	15.9333	17.4243
4150_at	4.49489	5.37341	3.8933	4.04949	3.90797	3.05229	3.29361	1.99582	2.81719	3.68946	4.35959	3.39594	4.0907	5.13068	4.04289	4.90183	4.2932	3.3949	2.48028	2.86501	3.57143	2.78579	3.88948	3.67329	5.86691	5.77278	4.86199	3.51318	3.59194	3.23845	3.15148	2.77874	3.25385	2.75098	3.42063	3.77697
4152_at	11.8865	10.9341	12.0397	8.29471	7.88552	7.33987	6.48862	4.45559	3.6586	9.19283	9.35388	6.8467	10.3548	10.5841	7.39165	10.024	11.359	7.26837	4.91911	4.66631	9.03657	6.88568	7.54936	6.38332	14.4823	19.0947	9.69005	7.98884	8.43905	6.70693	7.61691	4.37824	9.51099	6.17224	6.40849	6.94087
4155_at	19.9569	15.8717	16.059	13.4094	15.3479	12.4085	16.1138	14.2268	5.70823	17.1592	18.3813	15.3046	20.4018	18.0636	16.5553	16.9646	21.4158	13.3184	11.2588	10.7376	14.0503	12.9629	15.2039	13.9404	30.8608	22.4	10.8778	11.1704	13.6002	14.0809	15.6608	8.09394	13.5813	9.93209	11.0465	9.14004
4160_at	40.5709	54.9387	50.9024	48.0619	42.6061	42.0719	38.9469	27.0763	11.6077	9.77354	13.734	11.2213	33.9392	51.4386	58.3036	53.6827	55.3623	36.6306	33.3711	15.703	3.59886	9.35324	9.03112	11.2512	52.3541	75.4012	45.7975	41.3367	41.9948	40.9128	37.5401	9.0309	6.22308	8.8061	9.56724	15.1494
4164_at	2.94552	1.11676	1.23496	2.49606	5.62177	7.69608	11.4865	19.3354	34.4952	7.36099	10.4041	6.37767	3.60161	1.22045	1.80023	2.99886	5.66221	8.47551	12.544	27.243	7.62629	6.5242	9.18562	5.48858	4.41514	1.65207	1.01018	2.83266	4.05682	7.2521	16.8123	37.7058	9.24176	5.90846	6.7998	6.3527
4165_i_at	25.0783	13.7087	21.7809	23.0664	27.3098	23.976	23.6847	31.651	57.3947	52.0919	50.6575	37.5107	24.7405	15.9602	28.2133	24.6507	27.0056	25.8959	22.5531	30.9384	35.0377	32.6962	29.2661	25.9235	38.2576	21.2462	18.621	24.1278	24.9101	29.4265	28.7047	46.241	38.3582	31.0541	32.3893	31.9378
4166_at	11.2247	11.5769	10.1101	10.3622	12.1212	10.6667	10.9523	9.34378	9.31477	14.2007	14.1507	10.133	11.4018	10.558	13.3883	11.0662	8.40803	10.9653	9.06471	7.61663	10.0149	10.4459	13.7704	9.00496	14.1648	14.3657	7.55769	9.31744	9.68905	9.02626	11.5675	10.0371	14.8198	9.4124	9.46208	9.94295
4167_at	5.46425	4.68208	3.52213	3.57818	3.69697	3.26035	3.63164	3.03448	2.78935	4.61547	5.96119	4.06497	4.11251	3.03068	3.89391	3.21804	3.35563	3.93265	4.07482	3.09179	1.90629	3.77446	5.17382	2.54916	5.76313	4.75858	1.98529	3.5142	2.33264	2.34769	2.99341	3.85785	4.11538	3.79035	4.37108	4.62552
4169_at	6.62997	5.5422	3.42792	5.77165	5.42424	6.04575	6.47021	5.62591	5.18523	7.45404	8.18836	6.00914	4.92423	4.2875	6.03837	5.86758	6.45708	5.07143	5.79575	4.08855	2.808	5.39959	6.36266	3.83416	7.558	4.94438	2.98756	6.28803	4.6343	5.95378	6.57739	4.83189	6.09011	5.34843	5.66532	6.15145
4170_at	0.910329	0.372254	0.38706	0.652418	0.89899	0.95098	1.33911	2.08882	7.98426	0.754484	1.16667	1.52893	0.692308	0.473864	0.917607	0.860731	1.53177	1.38878	1.46309	6.5054	0.502857	0.583934	1.45386	1.32969	1.32845	0.618935	0.357466	0.921907	1.16322	1.46218	2.20417	5.68356	0.623077	0.584646	1.41456	1.3527
4172_at	9.21453	1.68092	2.20204	3.28121	3.44332	4.47712	5.86782	8.07628	20.3777	17.5852	16.9635	11.7807	7.38921	1.74886	3.05982	3.66895	4.33779	6.21429	6.74115	13.8099	11.1177	11.4758	12.2425	9.13605	9.66667	2.79053	1.52036	3.86815	4.375	5.29937	7.98024	11.9209	13.5	11.252	11.0364	10.4689
4175_at	0.200908	0.175723	0.356413	0.299213	0.416386	0.537037	0.655471	1.11181	5.23002	0.692825	0.853881	0.964467	0.274397	0.1625	0.373589	0.389269	0.569677	0.762245	0.958544	2.71598	0.307429	0.589083	0.817597	0.597815	0.505495	0.24497	0.388009	0.392495	0.518595	0.569328	1.02964	5.1063	0.641758	0.594488	0.899899	0.75
4178_at	9.29512	5.46012	4.64926	4.49156	6.56229	5.84641	6.23944	5.28109	1.4891	9.77803	8.75799	6.95431	7.44087	4.53295	4.95598	4.30137	4.1806	5.87245	4.98079	4.37149	4.23886	6.47374	7.48605	4.18173	11.1026	7.67219	2.10973	4.43712	4.96488	5.26786	5.90779	4.78616	8.04286	6.77657	6.22548	6.7666
4179_at	7.83087	13.0139	11.2826	14.1631	14.8563	14.9292	14.1322	10.3804	2.11017	6.1917	7.01027	3.59086	7.52583	12.8886	13.7607	16.4498	12.7258	12.0837	11.2103	4.70518	3.18057	5.39959	5.54828	3.19464	9.88156	15.5325	9.71833	10.3063	11.0052	10.6691	12.6828	4.32756	6.69341	4.34547	3.82912	4.01763
4183_at	9.81952	5.4289	4.72985	5.018	6.81369	5.77233	5.86782	5.08255	1.11501	4.42153	7.6895	5.94213	8.80138	5.60795	5.72348	5.60616	7.04571	3.90918	5.55409	3.58099	1.54629	4.80639	6.31867	5.35551	13.5153	5.77988	2.6267	4.68256	4.54132	5.34139	7.12184	3.29913	3.90989	4.6122	6.05258	7.39834
4186_at	11.8502	8.24393	4.79228	6.62317	9.0752	7.83333	6.09967	7.47858	18.5545	13.0695	14.2226	11.2223	8.58324	7.73068	6.89278	6.28196	9.99443	5.87245	7.90091	9.22678	10.8709	9.87951	10.4742	10.8719	13.9829	5.63432	5.94231	7.64097	7.81405	7.73739	9.64544	14.1001	12.2868	11.5778	11.4338	12.1494
4188_at	5.85358	4.26474	2.35187	3.13948	3.40067	2.74619	3.44095	3.52769	2.99637	5.95179	8.06393	4.72284	3.81975	4.22614	3.19639	3.29909	4.68339	2.66939	3.44692	3.36393	4.52571	4.5242	4.50322	4.91857	6.59463	4.06272	2.38462	3.76369	3.91116	4.04727	3.7607	3.13721	3.2033	5.11319	4.65521	3.18776
4189_at	12.9501	17.2139	11.7253	11.8605	14.3053	10.6122	9.65114	10.931	5.52058	12.241	14.653	9.24873	10.9552	13.9636	11.9549	11.3436	15.7737	9.6449	12.18	8.55832	14.0251	9.46653	9.97103	10.28	15.8791	15.9633	10.474	10.1308	10.7252	10.8792	13.3414	6.86897	9.62857	9.6122	9.08392	8.39108
4190_at	5.16799	2.16994	1.84563	2.6333	2.54433	2.40305	1.90032	3.45246	7.67312	7.82175	11.1005	6.18376	3.74282	1.88409	2.33183	1.91324	3.46154	2.37245	4.01416	5.92441	11.1257	4.16066	6.08691	6.24628	5.79609	2.67101	1.92195	2.79716	3.06818	3.32668	3.46762	6.32756	6.54835	6.99606	6.08595	4.01763
4193_at	1.3882	1.36879	1.35187	0.901012	0.994388	0.837691	1.08342	1.5256	4.99879	1.79709	2.65639	2.1066	1.31114	1.36136	1.38036	1.09247	1.43813	0.884694	0.964611	4.87689	1.10286	1.55201	1.75107	1.3853	2.06349	1.66154	0.687783	1.1288	1.07851	0.960084	1.25686	7.42151	1.52418	1.36516	1.80688	1.57469
4196_at	4.40409	3.95376	3.25539	2.80202	4.10325	3.54466	3.4442	3.3187	1.50121	3.33408	3.75228	3.6132	2.9403	3.90227	3.68962	3.6016	3.92419	2.53163	3.59353	2.7635	2.35314	2.73326	3.05579	3.12612	5.3956	4.17988	1.91968	3.99594	3.46591	3.56092	3.14709	4.43634	2.25275	3.02756	3.0728	3.05394
4197_at	1.91941	1.64855	1.40182	1.69404	2.11672	1.72985	1.86132	2.30094	4.1017	1.48543	1.22032	1.01624	1.51206	1.56477	1.71219	1.76484	2.05797	1.39184	1.57836	4.89849	1.70286	1.07415	0.988197	0.739821	2.31868	1.88047	1.40837	1.357	1.68698	1.64391	2.35236	8.41285	1.32308	0.98622	0.869565	1.07158
4201_at	0.819523	0.62659	0.497162	0.614173	0.681257	0.373638	0.56013	0.900731	6.20823	1.52018	1.96461	1.74213	0.711826	0.710227	0.639955	0.570776	1.16499	0.664286	0.837209	3.4622	2.36229	0.990731	1.50644	1.48064	1.08669	0.791716	0.572398	0.762677	0.682851	0.810924	0.751921	3.44376	0.991209	1.43898	1.47118	0.868257
4202_at	4.00908	5.23006	3.46198	3.98425	4.16386	3.67429	2.73564	2.89551	2.70581	3.66144	4.58333	3.18782	3.31458	4.70909	4.73928	3.10388	4.09253	2.98469	3.13852	3.2473	4.30171	2.95572	3.90558	4.1003	5.09402	4.49112	3.30543	3.56085	3.59917	2.92962	3.89023	3.40667	3.54066	3.47441	2.44186	2.51037
4204_at	6.12713	10.8844	11.2054	8.73453	7.50393	8.89869	6.18201	4.14525	1.01453	3.16928	4.07192	2.31574	5.62687	10.7807	8.20655	8.74087	8.99777	5.25408	7.59252	2.10367	3.87886	1.75077	2.77575	2.26514	7.63126	8.90414	8.95362	5.68154	6.83678	6.28992	5.69594	1.34363	3.09231	2.45374	2.20324	2.36722
4207_at	0.634506	0.401156	0.485812	0.674916	0.774411	0.631808	0.858071	0.903866	8.19249	2.17825	1.97374	2.09442	1.0287	0.382955	0.709932	0.833333	1.10256	0.984694	0.537917	4.0432	1.69143	1.42533	2.16416	1.83913	1.03419	0.450888	0.669683	0.742393	0.78719	0.840336	1.27991	7.18294	1.55934	1.40157	1.89181	1.58921
4209_at	4.4983	9.47514	7.34733	5.25534	5.32997	4.91939	4.77356	2.3605	0.598063	0.911435	1.0411	0.690355	4.67738	6.65227	4.48533	6.17009	6.6388	5.42143	3.90698	1.21814	1.608	1.16993	0.951717	1.10924	5.32601	10.7538	5.6776	4.68053	4.67149	4.27941	5.37761	0.777503	1.57802	0.937008	0.745197	1.06224
4211_at	2.4563	3.69249	3.38025	3.08661	3.89899	3.50327	3.2156	2.00209	0.728814	1.15359	0.980594	0.735025	2.28129	3.82727	3.05643	3.28653	4.12375	3.56939	2.68251	1.06479	1.07429	0.735324	0.874463	0.720953	2.62515	5.15385	1.83484	2.32961	3.1157	2.95063	3.84632	0.715698	1.19011	0.623031	0.604651	0.819502
4213_at	5.52327	2.03468	1.37117	1.04049	1.08418	1.04248	1.10726	1.12017	1.1138	5.51121	6.19064	4.7066	5.01378	2.39318	1.57562	1.58219	2.02453	1.61633	1.10415	1.0054	2.56686	3.96807	4.14914	4.17974	7.37973	3	1.11538	1.45233	1.43698	1.38866	1.54446	0.585909	3.35494	3.81496	4.16582	4.82469
4218_at	4.75142	3.67977	3.03632	2.27109	1.15039	1.40087	2.93933	2.68025	2.04237	2.79148	5.8105	4.47107	2.16648	4.7	1.47743	3.97603	3.42586	2.16429	2.61881	2.31641	1.78629	0.77137	3.35837	2.84608	7.65079	3.61183	3.08597	2.98377	3.51446	3.4895	0.233809	2.36094	1.0967	2.97441	3.18605	3.21369
4220_at	8.2361	29.6671	25.0863	21.8898	25.9933	18.8094	17.2947	10.8819	2.12833	5.9787	5.96575	3.80609	10.2285	29.0693	20.9887	27.3436	29.8462	22.4122	12.1871	8.68251	4.872	5.84037	4.56009	4.46375	12.8791	36.1728	23.6889	21.9777	22.1012	17.8424	20.2964	6.60445	7.72308	6.27953	3.65723	4.05913
4223_at	36.6561	16.274	38.681	32.1316	32.523	33.951	42.0953	37.7597	76.6659	61.2354	56.6655	35.335	35.9851	19.1943	30.8115	39.9167	49.6042	30.052	33.6572	49.4233	53.8526	36.6818	41.4571	31.8332	47.3517	29.5077	18.026	21.8337	29.4029	31.9023	42.2898	53.1496	47.3473	29.0817	34.0101	36.389
4227_at	9.56186	6.48786	5.06583	5.29359	6.07969	5.52614	6.13109	5.37618	4.03511	9.24103	8.34361	5.89442	8.13433	5.90114	6.05982	6.36644	7.08696	4.95408	4.80485	4.40497	5.69943	6.35324	7.12124	4.81728	10.0952	8.42722	3.93439	4.93712	5.18285	5.13971	6.03403	2.62794	6.29231	5.44291	5.67442	6.4305
4229_at	0.500567	0.332948	0.885358	1.1811	0.925926	1.47495	1.95666	2.3511	7.36562	1.29933	1.62329	1.5533	0.817451	0.435227	1.34199	1.19064	1.56968	2.15	2.05561	4.79374	0.878857	0.890834	1.1309	1.00199	1.16606	0.700592	0.859729	1.41785	1.53822	1.98634	2.56422	5.911	0.756044	0.805118	1.24874	1.34025
4231_at	21.7412	20.1954	14.6674	17.1249	14.5466	14.5218	14.4691	11.4222	4.01332	25.7534	24.4372	20.5949	27.2147	20.1398	20.6275	19.5034	16.8963	12.7847	11.1729	6.21382	19.1863	18.7158	23.2532	18.715	34.5336	22.2509	12.4853	13.1136	12.3626	11.3487	13.36	6.22744	24.3835	17.1211	18.0293	19.7573
4232_at	17.8309	33.3191	36.2667	34.3375	37.1178	32.5251	34.8657	30.3386	5.26392	10.8587	15.2694	9.07411	18.4753	37.508	41.9074	43.0959	44.1895	31.1449	29.4004	14.8261	3.29029	10.655	10.8283	7.48163	29.0794	50.0698	37.3518	29.4544	34.0806	33.2174	37.7355	13.2299	6.78901	10.0561	8.63802	9.77697
4233_at	10.6493	5.69017	3.38593	2.94938	2.19192	1.61329	1.82774	2.02821	2.01332	10.5381	21.3105	14.4041	12.2939	4.84659	3.95485	2.8847	1.9922	1.48878	1.69869	1.87689	2.05143	12.9743	19.0451	10.3505	16.8352	6.48521	2.40045	2.49189	1.68285	1.70168	2.08013	2.57602	3.76374	12.1073	14.3953	14.2822
4241_at	9.06243	36.2486	23.1646	22.2767	19.6487	20.2255	19.4778	16.5601	2.97337	0.881166	1.09247	0.722843	10.6303	36.2477	30.4278	24.1644	21.7614	17.4816	15.7118	9.62851	0.808	0.697219	0.9603	0.929494	15.4921	46.729	24.1222	16.1024	15.9535	16.2195	21.0307	6.60692	0.856044	0.630906	0.81092	1.1556
4243_at	5.64813	5.35376	4.18161	2.98425	1.31201	0.82244	0.566631	0.641588	0.282082	0.560538	1.78082	3.20812	5.5178	5.01136	4.69074	3.28082	1.88406	0.946939	0.644085	0.384449	0.186286	0.632338	1.91094	3.08342	7.26862	7.53373	4.21719	2.33976	1.53409	0.914916	0.635565	0.206428	0.315385	0.70374	2.11325	3.85581
4244_at	9.87968	9.53988	4.43246	4.33071	3.68799	3.71024	3.4377	3.28736	2.03511	8.36659	10.2489	6.95228	10.2078	8.53977	5.807	4.44863	4.27648	4.19898	2.78766	1.76674	2.57714	7.91761	7.43991	5.33962	13.9072	9.8284	4.13801	3.77485	3.79236	3.26155	4.24369	2.17676	5.12967	6.97441	6.68049	7.43983
4246_at	20.4904	29.926	26.857	22.9651	22.5903	20.8061	19.2178	15.9613	3.53632	11.8105	13.1416	12.6	19.76	28.0148	27.8284	23.4418	21.2754	22.4898	20.5248	9.75702	7.00229	9.7415	13.8036	10.9275	28.2442	39.1598	20.4423	27.1166	20.1942	18.3309	15.0944	8.77627	13.667	9.07087	12.2164	16.2137
4248_at	4.37457	11.2786	5.60272	6.08999	7.02581	5.73638	4.85157	4.12748	2.64528	4.17713	4.89726	2.89848	5.05396	8.55227	7.59932	7.27397	4.24303	4.65204	4.07381	2.85205	2.984	3.83213	3.83584	2.72294	6.48718	11.3598	6.22398	4.43611	4.63017	4.48319	5.10099	3.5068	4.09451	2.92421	3.21335	3.889
4253_i_at	19.3019	17.5514	16.7435	14.6254	17.8092	15.7255	16.0856	14.5423	8.01453	18.6357	22.6016	14.9898	12.2882	14.425	14.6185	14.0674	17.2096	7.41224	16.1598	13.6749	12.0469	12.6663	13.809	10.9424	21.4615	16.8769	6.57014	17.3692	13.1994	15.3529	14.7706	19.9345	12.9758	14.6083	16.004	14.8797
4259_at	6.18502	6.44046	6.9319	5.28009	6.10999	4.5305	6.47996	6.5768	13.9831	9.03475	8.69635	6.41218	5.60964	6.8625	6.41196	5.67237	7.87291	5.32347	6.36805	9.13823	10.5109	6.02987	5.98927	6.49752	9.87179	9.73965	6.8224	5.46653	6.06405	6.11345	7.67838	10.9765	6.85055	5.49311	5.60971	5.10892
4269_f_at	5.77072	4.18844	1.61748	2.08324	4.92144	4.89542	3.24269	3.42842	3.34504	3.8778	4.72603	3.05787	2.45809	2.8	1.84763	1.84132	5.32441	3.51122	4.3549	2.77538	1.912	2.92791	3.07082	1.99603	6.9768	1.43432	1.51244	3.09736	3.9907	4.41597	4.32711	3.03832	3.31099	2.78937	2.53691	2.76867
4293_at	7.4336	12.1376	10.4915	9.21597	8.27048	5.95752	5.14518	3.51202	1.98184	5.89798	4.55479	4.49746	6.37084	11.6705	9.193	11.6244	11.3088	7.68571	3.44085	2.11015	4.52686	4.13491	4.36481	3.92949	10.2454	16.871	11.7115	9.13895	8.80579	7.48634	6.02086	2.25216	5.25714	3.85433	3.70475	3.91494
4310_at	0.280363	0.178035	0.429058	0.375703	0.398429	0.482571	0.589382	1.06583	7.13438	1.55045	1.18037	1.30152	0.268657	0.225	0.478555	0.5	0.832776	0.67551	0.717897	4.09287	0.804571	1.01648	1.11159	1.143	0.420024	0.427219	0.382353	0.552738	0.644628	0.69958	1.01098	4.73671	0.872528	0.825787	1.28615	1.02801
4311_at	0.662883	0.366474	0.690125	0.3982	0.659933	0.671024	1.10618	1.7419	12.1029	1.43834	1.26712	1.61523	0.708381	0.406818	0.591422	0.495434	0.976589	0.956122	1.22447	5.53564	1.624	0.831102	1.54399	1.58093	1.11233	0.55503	0.409502	0.576065	0.731405	0.951681	1.73216	7.78986	1.21319	0.752953	1.50253	1.52905
4313_at	5.18161	5.55838	3.75596	4.94038	5.49046	5.1329	5.67931	5.13584	2.86804	4.73655	5.45662	3.69036	5.62457	4.30568	5.57449	4.77397	5.12152	5.41122	4.88878	3.34125	4.91543	4.56437	5.49034	3.39921	5.68864	5.35503	2.61538	3.60751	4.08988	4.35504	5.99122	1.92336	5.72637	3.37697	3.50657	3.46266
4314_at	13.3394	14.0497	12.244	13.1282	13.2525	10.6449	13.4561	13.9875	7.86562	16.3105	16.1153	10.1848	16.5695	13.5966	16.754	14.0959	13.524	10.1173	10.1132	11.4384	11.592	11.518	11.7532	9.89871	20.3162	19.1633	12.5645	8.08519	9.875	9.57773	13.6729	7.09023	14.6703	7.70965	7.89383	9.25934
4316_at	4.99092	5.81734	4.49716	5.43082	3.78339	4.62745	4.85482	4.20899	1.41646	2.88677	2.22603	1.91878	5.31803	5.73409	6.11738	6.40753	4.60312	4.0898	3.53185	2.24946	3.33029	1.75077	2.00751	1.95233	6.70452	7.52899	4.84615	3.9645	3.99793	3.95063	4.7157	1.61187	3.2956	1.54823	1.58948	2.49689
4318_at	2.69807	3.27861	3.23156	2.69966	2.60606	2.79521	2.72698	3.38558	5.54601	3.70852	2.76712	2.01624	3.25373	3.06023	5.05418	4.22603	2.92308	3.32959	3.25581	2.973	2.79886	2.4068	2.77682	2.44588	3.71795	4.4213	3.72624	3.04564	2.77686	2.34244	3.38749	5.28925	4.35385	2.10827	2.25986	2.43776
4320_at	2.14075	3.03584	2.54938	2.86164	3.12458	2.67429	2.81798	3.29467	2.86077	2.55718	3.05708	2.29239	2.52468	2.66591	3.99887	3.72831	2.41472	2.97245	2.74115	4.84233	1.13714	2.05252	2.6191	1.76862	3.35165	3.18107	2.21493	2.58519	2.82231	2.55672	3.25027	5.90976	1.98022	1.96161	1.91911	2.07573
4321_at	9.93303	2.84855	4.9319	4.81215	5.06397	5.31808	6.95666	10.2884	31.9346	19.9383	23.8482	14.4812	9.56028	2.80795	5.20767	5.2774	5.6388	5.83571	7.23761	21.1803	15.304	11.2101	16.5494	10.4419	12.2637	4.66627	3.17986	3.76065	4.01859	4.89076	8.02415	27.2324	16.4879	12.8504	14.6299	15.9139
4323_f_at	2.48808	0.752601	0.916005	1.027	1.0101	1.33442	1.61322	1.70533	6.05569	4.23767	4.05822	2.91574	2.45121	0.976136	0.975169	1.15068	1.29877	1.01633	1.81598	3.50108	3.02629	3.26571	3.61373	2.70506	4.09402	1.17041	0.785068	1.23022	0.779959	1.17962	1.69045	6.00494	4.65824	3.06102	3.46006	3.75207
4324_s_at	3.59137	2.15954	1.79796	1.85377	2.62065	1.85185	2.1831	2.11181	1.53148	6.7074	2.64726	2.92487	3.83697	2.11705	2.33747	2.28425	1.8573	1.45306	1.80688	1.54752	3.79086	3.84243	4.02682	2.48064	5.30037	1.83787	1.8224	1.9929	2.13946	1.68487	2.87486	2.35847	6.12637	4.35531	3.34378	2.93361
4334_i_at	51.1226	50.778	33.6731	60.2171	69.2637	58.61	53.5807	53.2111	49.6707	50.8464	64.976	52.131	49.178	41.3727	46.219	49.4635	63.7001	46.9092	45.089	40.0032	40.2834	35.0896	54.5644	36.6902	59.0989	47.0675	27.371	48.3884	45.5455	49.5284	48.2514	58.8986	47.9143	41.8573	46.817	42.2666
4335_at	9.44722	7.84393	6.71283	6.21935	6.78676	5.67211	6.04984	5.85475	3.53269	10.0504	9.63813	6.36954	7.87371	6.53409	7.6298	6.51826	4.62542	4.35	4.76239	3.87797	5.76229	7.069	7.10086	4.4002	11.0391	7.43787	4.03167	4.73529	4.18182	4.55357	5.57629	3.86897	6.83407	5.60531	5.46208	5.70124
4336_at	5.01703	1.72832	1.07151	1.2261	1.49495	1.27124	1.50054	1.68757	1.30751	6.85426	6.97032	4.16447	5.07233	1.69205	1.42099	1.629	1.29431	1.27143	1.39029	1.77862	4.16914	5.25129	6.31652	4.19265	6.91453	1.22012	0.764706	1.2931	1.20351	1.18908	1.72887	2.17429	8.09451	4.72933	4.21234	4.60788
4339_at	12.4154	4.60809	3.3496	5.35771	8.25365	9.12418	14.1008	19.9279	17.5266	16.546	17.1884	13.4832	11.4822	4.61591	4.56998	5.99543	8.24192	8.93265	14.452	25.4168	10.9817	12.1287	15.1363	10.5799	15.337	3.60828	2.13801	5.08215	6.5124	8.41492	14.4841	27.2719	19.1187	9.57087	14.4965	14.3641
4341_at	5.72872	5.35491	4.26334	5.06862	6.30527	5.28214	6.46154	5.89446	4.34504	6.05381	7.05708	5.26091	3.99082	5.27159	5.38036	5.13128	5.39465	3.57245	5.51871	4.7581	3.54971	4.7137	4.96781	3.30387	7.39316	4.73373	3.89593	5.22414	5.07645	5.68698	6.18771	5.08405	4.69341	4.51476	4.64408	4.67531
4343_at	37.7775	25.837	21.5653	18.0585	22.0606	21.0185	21.7497	21.2132	19.3959	30.7354	41.9018	27.2355	26.1068	22.2432	18.921	20.4053	21.4928	14.5745	18.8402	22.067	25.4537	24.9279	28.2296	28.4449	42.4249	18.7905	13.9774	15.7586	16.1198	18.2784	23.8935	24.3931	24.7945	25.435	27.1284	28.4191
4350_at	10.8275	14.1191	9.81158	9.40495	8.93042	7.56863	7.71939	6.45037	1.91525	6.54036	8.48516	5.00914	8.52698	14.083	10.5734	11.1918	8.53289	5.10612	8.5723	5.07883	9.32914	3.70237	6.70601	6.84608	13.3492	14.3728	11.1686	7.91785	8.48967	7.30357	3.7607	2.60939	8.92857	5.25394	4.32356	4.9388
4353_at	26.7037	22.5607	23.7798	25.081	23.431	20.4902	22.4442	17.8245	44.3838	37.602	35.8014	25.1553	28.1435	20.0193	23.1219	29.7295	30.3266	21.3378	17.7664	29.9795	34.6411	23.2183	27.4678	24.2632	36.0024	30.858	23.2511	18.2596	21.5682	19.6576	25.0725	35.4549	27.6714	18.6161	22.0597	23.9865
4355_at	4.15323	5.40462	6.44949	5.28796	5.18294	5.21678	6.14518	4.49739	3.05569	5.00897	3.95434	2.2335	4.1837	5.6625	6.23251	6.71804	8.00892	5.63265	4.94742	3.2203	3.90057	3.21833	2.59335	2.10427	5.86325	8.9787	4.1629	4.50203	4.97107	4.95168	6.5708	2.50803	4.13626	2.38189	1.99292	2.27593
4357_at	2.87628	5.4948	3.05562	2.45557	1.44893	1.06863	0.764897	0.806688	0.640436	0.681614	0.791096	0.506599	2.58783	4.40568	2.13544	2.1895	2.11371	0.877551	1.00101	1.50108	0.950857	0.440783	0.444206	1.06157	4.11844	5.11124	2.02149	1.94828	1.35227	1.06513	0.863886	1.11496	0.467033	0.483268	0.471183	0.793568
4366_at	6.35414	8.6474	7.16232	6.74803	7.36251	6.50654	6.50379	4.87043	1.34625	4.03251	4.47032	3.09239	6.5442	8.17614	8.26862	8.67352	9.07246	7.64184	5.53691	2.84233	3.08343	3.40577	3.66094	3.36644	8.08791	11.2533	5.07805	6.02941	6.72107	6.32668	7.33589	1.62176	4.03077	2.8248	2.75632	3.30394
4367_at	19.1453	14.8289	13.5823	10.3397	11.0337	11.366	11.9198	11.256	23.0085	20.7377	21.0525	12.9949	19.4673	14.05	13.6467	12.1404	17.5474	12.2602	12.1325	16.0637	14.2571	13.2266	15.2672	12.1648	25.1404	20.2201	10.4423	10.2941	10.9638	11.6155	14.876	14.8492	13.3077	11.7687	13.8493	14.1763
4368_at	14.8638	9.60925	6.98978	6.49606	7.69248	7.2342	7.47454	8.14734	9.25061	8.20067	12.2683	9.43452	13.3398	8.52955	7.73363	7.41324	9.20624	7.21633	6.89383	12.9028	4.52457	7.77961	11.632	10.2622	17.8303	11.387	6.19005	5.13083	6.29752	6.31618	8.59934	9.644	4.95934	6.99705	8.97068	9.98133
4370_at	4.54143	3.06127	2.96481	3.00675	3.72391	3.37473	3.82015	3.02717	5.99516	4.44283	4.17123	3.41421	4.47072	3.13864	3.83747	3.98744	3.79933	3.3449	3.091	2.48164	3.50857	3.44078	4.61695	4.14598	5.9072	3.64734	2.50679	2.76775	3.17459	3.1292	4.04391	1.97033	4.20879	3.23327	3.34783	3.98548
4374_at	0.849035	0.675144	0.720772	1.18448	0.858586	1.42266	1.82449	2.43783	8.68523	1.00336	1.51256	1.38985	0.929966	0.742046	1.34424	1.26027	1.15608	1.60306	1.82204	6.83585	0.734857	0.987642	1.72532	1.33168	1.3663	1.17633	0.809955	0.868154	1.31405	1.36029	2.44127	11.0371	0.826374	0.840551	1.42467	1.33817
4375_at	1.13734	0.668208	1.12713	1.55793	1.34231	1.82789	1.77681	4.15569	17.2143	2.86771	2.90183	3.34112	1.99082	0.969318	1.99661	1.51027	2.05574	2.67347	3.04449	10.0605	1.99886	1.96395	3.04614	2.28004	2.59463	1.31361	1.23529	1.85294	2.52996	2.92962	4.55873	19.7281	3.09451	1.93307	3.10415	3.48651
4381_at	11.521	9.44162	8.07946	8.23847	9.02132	7.9597	8.56555	7.80982	8.95036	9.52579	8.92009	5.59898	10.7968	8.27386	9.73928	9.56621	10.4571	7.1398	7.39737	6.97192	7.272	6.93203	7.0279	6.20755	13.8547	13.2118	7.54751	6.67647	6.90702	6.72374	9.38749	5.53646	9.5033	5.71161	5.56421	6.30705
4382_at	5.20204	3.47168	3.31442	4.32508	5.71829	5.05882	5.31961	5.61024	8.71429	6.78139	6.76484	5.28528	4.82893	3.13068	4.73251	4.57991	5.31661	5.16633	4.67037	7.31318	4.04229	5.64161	6.85086	4.61271	6.24664	3.94793	2.66403	3.95436	4.2407	4.74265	6.78375	5.36094	5.11099	4.85236	5.05561	4.97095
4384_at	4.69012	4.30867	3.7605	3.5793	3.87318	3.39107	3.10401	3.32706	3.27361	4.15471	6.25571	4.0934	4.84271	4.37614	4.12302	4.33904	4.1505	3.41633	3.31648	3.53024	2.528	4.16581	4.4603	4.27905	6.34432	5.76095	3.36425	2.72617	2.9969	3.41702	4.43469	2.03708	3.61319	4.01378	3.74216	4.37033
4386_at	14.0068	22.0231	11.5494	12.8718	8.82043	9.5512	9.09968	7.37095	0.668281	0.341928	0.809361	1.55838	14.7727	19.7534	17.9063	13.2203	8.94983	9.40612	7.30435	3.58531	0.148571	0.394439	1.3133	2.74181	18.2515	22.3467	11.9751	9.14909	8.66012	7.94538	8.63886	2.1063	0.331868	0.520669	1.40849	3.1722
4387_at	12.1101	13.9156	12.2951	17.3645	18.8272	20.2364	20.4962	20.3438	6.5799	15.9787	13.9486	9.65787	11.9897	17.2773	19.456	20.5091	24.9231	21.8245	18.5379	11.973	6.17371	9.54068	8.45815	6.68421	19.7314	22.6095	15.8756	20.9118	24.1921	25.4884	23.0692	11.5773	12.3044	8.17323	6.52578	8.4139
4391_at	1.75709	2.07399	2.25312	2.3757	2.87654	2.38017	2.52979	2.53501	5.03632	4.50673	4.08333	2.98274	1.99082	2.18295	2.91761	2.50342	2.11037	2.31531	2.07988	2.30022	3.21714	3.21627	3.46674	2.20655	2.43223	2.67219	1.68213	2.20487	2.17975	2.24475	2.72997	4.05315	3.7011	2.80413	2.67543	2.69295
4392_at	0.91714	2.13757	24.6311	34.0967	25.7587	20.0076	12.7692	4.279	13.6707	1.82735	2.34703	1.22538	1.06659	3.85341	34.6433	34.4509	23.0368	13.9643	7.86956	3.5486	2.06971	1.45417	2.11051	0.942403	1.49817	8.59053	27.543	17.8063	14.9762	11.7237	8.65423	8.92707	2.76374	1.29528	1.3822	0.905602
4393_at	2.96368	3.51676	3.89217	2.89764	3.33109	3.52179	4.1636	5.03657	10.9843	4.61211	5.6484	4.48223	2.44776	3.05682	3.51242	3.87557	5.18283	4.47959	4.24469	8.34989	2.16	3.23275	3.95172	2.93545	3.96825	3.6071	2.48756	4.15416	4.2314	4.32458	4.68606	11.6415	2.96264	2.81496	4.06067	4.02386
4396_at	5.69353	8.64277	7.66856	7.48819	8.8743	8.68736	9.55796	7.85684	2.56174	3.3991	6.59703	5.07614	5.5442	8.14318	8.46275	9.30251	9.70011	8.49796	8.56218	6.75486	2.62057	3.75489	5.36159	5.48163	7.1221	7.46272	4.30204	7.11359	7.67252	7.69013	8.54665	6.56613	3.51538	3.18602	4.45804	4.6473
4397_at	5.67877	3.9341	1.4983	1.96175	1.87654	1.52614	1.17335	1.25705	1.04964	3.49552	3.82991	5.27005	4.4558	4.31364	2.24831	1.87671	1.43144	1.09592	1.19616	1.06156	1.17486	4.46344	5.05901	3.95531	7.75458	3.61538	1.60747	1.97566	1.35641	1.75	1.48518	1.09394	2.88242	4.42224	4.77856	4.96058
4398_at	0.374574	0.250867	0.426788	0.301462	0.618406	0.749455	1.00542	1.76594	9.28814	1.28027	1.04795	1.14213	0.392652	0.345455	0.411964	0.4121	0.685619	0.590816	1.53084	5.43305	1.25143	0.897013	1.17167	0.87289	0.764347	0.286391	0.348416	0.560852	0.676653	0.923319	1.63337	7.49567	1.08791	0.733268	1.23054	1.15456
4401_at	4.91827	4.63237	4.0193	4.01012	5.11448	4.25708	4.31203	3.96343	3.68644	5.38901	7.83904	5.18274	5.5775	4.25	4.57223	4.91781	3.19621	4.07551	3.8453	3.63391	3.248	5.7137	7.41631	4.31877	6.45665	4.63314	2.09163	3.3144	3.4938	3.35399	4.48189	5.32015	4.75934	5.66437	5.2639	5.22407
4403_at	5.06924	5.68092	5.14302	3.85264	3.64871	3.92919	4.05417	3.76907	0.943099	5.67601	5.78311	2.81929	4.04592	4.75455	4.90406	4.03653	4.31438	3.73061	4.37411	2.00756	2.67657	4.30896	3.63305	2.38232	5.49328	7.50651	3.89932	3.98682	2.83471	3.74475	3.97146	1.46354	3.68242	3.66634	3.10415	3.09751
4405_at	8.77412	5.72601	5.40409	4.86502	6.08754	5.66122	5.92633	6.13898	3.02906	8.0852	10.1416	7.0599	6.64064	4.41932	5.07901	5.03082	6.30992	5.87755	5.91304	5.18898	4.18743	6.56128	7.56652	4.67229	9.04762	4.95976	3.31561	4.71602	5.47004	4.17752	7.2371	5.90482	6.68352	6.00492	6.18605	6.59232
4406_at	7.75482	8.26705	6.1521	6.4162	6.89001	5.74728	6.78006	5.2278	1.65496	6.31614	6.08219	3.49036	7.24455	6.59318	7.55982	6.84361	7.12598	5.05204	5.37108	3.88121	4.10514	4.93718	4.45279	3.46077	8.49939	8.08402	4.80882	5.05172	4.68905	4.09454	6.41712	3.34363	6.17473	3.76083	3.40849	4.15145
4414_at	4.18729	3.11676	2.01249	1.97188	1.89338	1.68083	1.12676	1.58307	3.12954	4.82735	6.36416	5.09746	3.63261	3.23636	1.98081	2.17009	2.23188	1.3898	2.03236	2.76026	5.35314	4.00412	4.88197	5.44886	5.8083	2.97515	1.39367	2.26876	2.29029	2.15126	1.64435	2.32015	3.33736	4.34252	4.40445	3.16286
4420_at	0.128263	0.116763	0.129398	0.15973	0.0482604	0.08061	0.219935	0.123302	1.41889	0.174888	0.115297	0.11066	0.129736	0.103409	0.0699774	0.097032	0.12709	0.0520408	0.0768453	1.89957	0.211429	0.104016	0.112661	0.0675273	0.242979	0.207101	0.102941	0.0963489	0.100207	0.0808824	0.205269	5.24722	0.181319	0.112205	0.124368	0.154564
4422_at	2.63224	1.01156	1.43019	1.42745	1.40965	1.44553	1.7974	2.06374	18.2446	5.00785	4.78653	3.19797	2.8209	0.956818	1.38149	1.5137	1.60758	1.59388	1.69869	9.79374	6.45943	3.44181	4.23927	3.15988	3.64347	1.45562	1.38688	1.18661	1.13326	1.2374	2.18332	15.424	4.56923	2.62303	3.30738	3.51971
4423_at	3.06016	13.3445	12.311	13.2497	16.5073	17.4804	15.1647	9.30616	2.02663	2.33296	4.05137	2.55838	3.90471	11.7011	11.6005	16.0217	13.1962	9.07041	12.6481	3.38013	1.78857	3.75798	2.20172	1.84409	5.15263	10.7775	9.16968	12.5852	13.3192	13.2458	16.1647	3.73548	2.66923	3.54724	2.45197	2.46473
4424_at	0.8479	0.710983	1.18388	1.08661	1.11448	1.39216	1.90683	2.29781	7.45278	1.49439	1.91096	1.75533	0.741676	0.856818	1.23815	1.38927	1.49721	1.11224	2.11931	6.2797	1.94743	1.01236	1.49678	2.07845	1.55311	0.979882	1.02149	1.23631	1.41529	1.60714	2.96817	6.22002	1.41099	1.05709	1.72194	1.80913
4425_at	5.49376	1.87861	3.81498	3.79303	4.12009	4.04684	5.6403	9.2372	46.3571	11.9809	12.3927	9.78985	5.14696	1.9875	3.97291	4.55822	5.00334	3.07653	6.51769	21.6857	20.3029	7.4171	9.66738	9.77954	8.33578	3.05207	3.26244	4.14706	4.13843	5.4937	9.33809	33.0297	9.35055	7.06988	9.77958	9.99066
4427_at	6.62656	4.66705	3.77866	2.91451	3.30528	3.04357	3.77356	2.80878	1.41404	4.95628	6.27283	3.61624	7.16303	4.34091	3.25847	3.96347	2.99554	1.92041	2.90091	2.08531	4.13257	4.30793	4.57511	4.97617	9.15873	4.34556	2.80882	1.98073	2.36054	2.10084	3.38858	1.30779	3.84396	3.59744	3.63903	3.94606
4428_at	0.23042	0.271676	0.233825	0.15748	0.272727	0.229847	0.440953	0.829676	6.54358	0.563901	0.324201	0.130964	0.259472	0.217045	0.20316	0.222603	0.26087	0.162245	0.408493	4.83477	1.73943	0.184346	0.179185	0.25422	0.294261	0.32426	0.228507	0.160243	0.166322	0.211134	0.477497	1.68356	0.653846	0.205709	0.171891	0.145228
4432_at	11.8717	18.8578	20.1294	28.7334	32.0314	28.2081	27.5699	20.3615	9.09927	9.47982	10.3002	7.25787	14.9277	15.2239	19.5034	32.6233	34.864	26.849	22.9949	17.7149	7.952	7.08857	6.6073	5.31778	15.8999	25.1349	20.4174	25.359	27.186	27.6082	32.5082	15.5476	8.2044	6.92323	6.41254	6.48029
4433_at	5.25199	7.91792	7.60953	6.90551	6.05724	6.32353	6.85265	4.42006	1.86077	3.27915	2.75799	1.73401	6.79219	6.72727	8.08239	8.44406	8.57748	6.23571	5.39636	3.57127	3.24686	2.73841	1.9485	2.1003	8.15385	10.8911	7.1595	4.87931	5.36364	5.06723	7.82327	2.07046	3.2989	2.2313	1.73003	2.26763
4435_at	2.90919	2.56647	2.24858	2.29696	3.5275	2.04793	1.7844	1.65726	3.0339	3.92713	4.52511	3.57462	3.56487	2.95341	3.31377	2.84932	2.45373	2.47449	1.65824	2.45356	3.50743	4.069	6.16738	3.78451	4.18559	3.01657	1.34729	2.07911	2.10124	1.65651	2.32602	2.92336	5.41538	4.33858	3.55814	3.39627
4436_at	5.81839	4.78035	3.96708	4.25309	4.37374	3.86601	3.75406	3.09927	6.70944	5.79596	6.49087	4.89036	6.25258	4.60568	4.80474	4.34589	4.42921	4.60306	3.55814	3.49784	5.696	5.49846	6.89914	5.43496	7.68254	5.99053	2.98303	3.43813	3.69938	3.13445	4.21954	2.70334	5.16154	4.43898	4.97573	5.12967
4442_at	5.22929	7.61503	4.92622	8.21485	4.83502	7.64052	6.34995	5.23824	0.915254	4.63117	4.57078	1.91777	4.44891	6.93977	8.06321	10.3128	8.62653	6.97449	6.4095	1.7473	3.14857	3.97322	2.43991	1.69712	6.06715	9.52899	6.34955	7.25355	5.84297	5.96324	6.01756	1.03337	3.87582	3.13189	1.98079	2.52697
4444_at	6.76277	12.2035	9.94665	10.1777	11.3423	10.9455	11.4323	10.2968	1.55569	5.31166	6.33333	3.67005	7.16762	11.0636	11.0576	11.1427	11.4794	9.90306	10.0768	4.45032	1.80571	4.13903	3.60837	2.85005	9.32723	14.5444	9.40385	8.99392	9.79649	10.0756	11.6652	4.2262	4.07692	3.61614	3.32457	4.15145
4446_at	1.1328	0.386127	1.27355	0.91901	1.07969	1.19499	1.31853	1.94462	10.7821	3.56054	2.69292	2.62437	1.34214	0.809091	1.1298	1.25228	1.20736	1.6051	1.28514	5.82613	3.18857	2.2379	2.65451	2.45184	1.72039	0.857988	0.75905	1.01521	1.2655	1.42962	2.41054	9.0618	2.38901	2.02756	2.45703	2.35166
4447_at	0.209989	0.144509	0.753689	0.64117	0.681257	0.779956	0.929577	1.78892	5.92494	0.980942	0.932648	1.21624	0.342135	0.243182	0.91535	0.81621	1.10591	1.1051	1.12841	5.87797	0.492571	0.629248	1.0397	0.951341	0.52381	0.446154	0.536199	0.692698	1.01653	1.11765	1.73875	6.62917	0.430769	0.562008	1.0182	1.03319
4449_at	3.14188	2.22081	2.1067	2.30146	2.62739	2.76035	2.52979	3.91432	12.6344	5.68049	6.27283	5.01726	3.08955	2.06136	2.71558	2.53425	2.59866	2.92143	2.95045	8.47948	4.19543	5.22554	6.13627	5.41907	4.08059	2.96923	2.06561	2.07911	2.28306	2.35294	3.98683	10.4054	5.00659	4.81398	5.41153	4.85685
4450_at	0.864926	0.476301	0.669694	0.897638	1.18743	1.20697	1.45937	1.82654	3.71913	0.903587	1.25913	1.30355	0.738232	0.597727	1.1219	1.17237	1.64214	1.69388	1.69666	5.2797	0.492571	0.884655	1.45172	1.12115	1.14896	1.08047	0.730769	1.26166	1.2655	1.60609	2.07574	3.88999	0.665934	0.856299	1.27907	1.21473
4451_at	0.341657	0.247399	0.38025	0.43757	0.54321	0.59695	0.821235	1.10449	3.25908	0.686099	0.697489	0.619289	0.688863	0.230682	0.470655	0.597032	0.599777	0.577551	0.703741	4.15335	0.587429	0.558187	0.919528	0.714002	0.689866	0.308876	0.429864	0.363083	0.491736	0.581933	1.12953	5.20396	0.710989	0.508858	0.683519	0.670124
4452_at	4.42792	4.48902	5.61294	5.47244	7.91807	10.3965	10.5428	9.65622	6.28814	5.38453	6.05251	4.08629	4.47187	3.21364	5.98758	5.30708	8.3233	10.6112	10.454	8.37149	4.456	4.80227	5.11695	3.85104	4.94994	6.12189	4.21606	5.37627	7.73864	10.2153	12.2689	6.70705	5.91429	4.37795	4.55207	4.35581
4453_at	4.74574	2.48786	1.97276	2.63667	2.35354	3.29956	3.50813	4.28527	6.78087	5.00785	5.88813	4.41827	4.28358	2.31818	3.20767	3.07877	3.81717	3.78265	3.67745	5.87581	3.56114	3.88774	3.97318	4.32771	5.97436	3.77278	1.91063	2.90162	2.75	3.27101	4.16685	3.42892	4.2044	3.41142	4.30637	4.85373
4464_at	4.04086	5.18382	3.69012	4.53318	5.75084	5.29303	4.57746	3.54859	1.84625	4.13677	4.72717	3.53096	4.07118	4.03295	4.95034	5.19977	4.79264	4.80714	4.6451	2.10151	3.03314	3.75695	3.94313	2.74677	5.15018	3.4213	2.89932	4.286	4.38636	3.6145	4.99451	2.51545	4.87253	3.64272	3.14459	3.39212
4470_at	3.70375	2.05896	2.35982	2.2261	2.55443	2.42593	2.48754	3.05434	3.81719	3.70179	4.75799	3.08325	3.48106	1.77614	2.3781	2.53767	2.46488	1.97041	2.17695	2.49676	2.17829	2.87333	3.17704	2.27805	5.09158	3.07692	1.49095	1.71704	1.77893	1.88761	3.01317	3.88752	2.30659	2.40157	2.74924	3.28734
4471_at	6.79796	6.06821	5.90806	5.99213	6.2211	5.45425	5.17118	5.13689	9.2724	8.99664	9.35046	6.34619	6.93111	4.92045	5.66591	6.08333	3.67224	4.9551	4.82204	4.95788	6.44914	6.7621	7.90558	5.41212	8.49084	7.38817	3.65045	5.13083	4.82541	4.35399	6.08891	9.25587	9.13846	6.75689	6.28817	6.89419
4476_at	3.55959	5.33526	4.90806	3.991	4.35241	4.01416	4.35103	3.32602	0.923729	2.66368	4.28653	2.76853	2.88978	4.47841	4.886	4.12785	4.93645	3.91633	3.82508	2.31317	0.933714	2.64058	2.74571	2.51936	4.32845	5.44142	3.44344	3.89554	3.80682	3.86765	4.96378	1.98764	1.6011	2.5689	2.49039	2.91909
4478_at	2.03973	0.473988	0.408627	0.367829	0.586981	0.5	0.689057	1.90596	9.01453	4.87444	5.02283	3.13807	1.71068	0.504546	0.357788	0.509132	0.789298	0.484694	0.904954	14.3758	3.66629	3.40474	3.65558	2.73088	2.37973	0.404734	0.34276	0.371197	0.42562	0.602941	1.51262	23.6119	4.27692	2.72146	2.77755	2.86722
4480_at	6.41544	4.65087	3.66969	3.06862	3.72278	3.09804	3.38787	3.41275	2.25666	4.6491	5.02283	4.07513	6.05626	4.50909	3.84537	3.4589	2.56968	2.25	2.69464	2.34665	3.50171	4.38517	4.23605	4.17676	8.35409	3.4355	2.83824	2.3286	2.3874	2.41282	3.72558	2.13103	4.37692	3.56496	3.6451	4.0249
4481_at	29.857	26.911	26.9081	20.9494	18.8765	17.2418	17.0726	16.2894	11.2385	26.4922	33.6107	24.1706	23.7463	27.8898	24.2517	23.6587	18.8573	11.6439	15.7179	12.2991	19.216	19.9907	23.0161	18.7438	39.8962	22.1846	20.7172	18.0578	16.8585	17.062	18.4852	10.6663	21.6484	17.8159	22.453	24.528
4482_at	0.489217	0.413873	0.964813	0.897638	0.964085	1.03377	1.32394	2.03553	14.6816	2.14013	2.32763	2.25076	0.531573	0.568182	1.01016	1.06164	1.32999	0.937755	1.82406	8.14903	1.65143	1.41092	1.9324	1.42403	0.93895	0.727811	0.710407	1.02028	1.17872	1.45588	2.28321	9.53894	1.64725	1.40945	2.21638	1.87241
4483_s_at	75.9989	87.2116	99.3587	97.4972	96.8923	82.5436	99.5601	88.6824	90.4806	91.9809	97.0057	63.2711	75.147	93.6693	97.4515	113.421	118.561	58.102	69.5713	69.4957	79.7086	55.2564	61.2897	56.0576	115.253	96.2911	104.343	58.8722	72.1178	77.0557	92.764	73.6737	63.978	47.6791	50.9363	59.473
4485_at	12.1793	14.9514	13.8638	14.0596	16.991	15.3627	16.2059	13.3197	7.23124	11.5762	12.5685	6.99695	11.7669	14.2807	13.3409	17.516	14.7748	9.27959	13.273	9.98596	12.1977	9.30381	8.10515	9.32671	16.9231	17.2485	11.4174	10.5385	13.5847	12.8498	17.2964	8.25711	9.0055	7.73819	6.81395	7.17635
4491_at	5.45403	2.04162	1.48354	1.75591	1.49719	1.38562	1.66847	1.61024	6.47942	7.18274	6.80137	4.63553	4.57979	1.68977	1.54063	2.21461	2.42586	1.87755	1.5996	4.76458	4.97143	4.39753	4.51931	3.53327	6.08791	3.04852	2.06222	1.81339	1.88533	1.79832	2.43139	5.5958	4.83736	4.07972	4.52882	4.83714
4492_at	6.91827	4.03584	5.21453	4.53768	4.72278	4.33442	4.59588	4.16092	16.6041	8.01121	7.68721	6.93198	5.99196	2.98864	5.08239	5.27397	5.69342	5.79388	4.21031	9.20086	8.35771	5.03605	6.8809	5.73883	8.6398	6.1716	4.69457	4.85903	5.40806	5.19748	6.59934	12.7046	6.98571	5.24409	6.44692	7.24066
4493_at	2.69467	0.886705	2.25199	2.00225	2.84512	3.4793	4.80607	4.88401	17.1707	7.93274	6.40982	5.65685	2.1217	1.18182	2.35214	2.36644	2.81159	3.26837	5.02629	7.50216	5.84114	5.69104	5.0279	2.80338	3.5177	1.04142	1.50792	2.10041	2.94008	3.54412	5.39846	9.46477	6.26923	4.04724	5.0364	4.4139
4494_at	35.5062	19.7237	31.9739	31.6974	32.8249	34.7113	37.9437	34.4065	63.8983	55.7915	57.9589	37.3249	27.7727	22.7091	32.5237	40.3927	37.9242	24.8898	32.9383	40.0886	50.472	34.9753	37.4067	29.4449	51.2063	21.5101	29.164	26.7617	33.1787	36.562	42.2141	40.0445	43.4154	29.7717	32.998	34.0809
4499_at	9.92622	6.76994	6.27809	8.36445	11.0224	10.2636	12.7757	10.5277	21.8632	11.1211	13.5068	8.54518	10.1665	6.51364	8.19526	9.25799	7.95764	6.1949	10.5915	12.9384	21.5154	9.51699	11.5773	11.6077	12.4676	6.17515	7.96267	6.29919	7.6219	8.40021	12.4709	17.6316	13.3593	8.53445	9.04954	9.10892
4500_at	17.8286	14.4405	8.33258	13.315	14.6106	9.90959	15.7551	12.9885	21.6041	17.9204	23.3425	11.7624	13.8094	14.292	10.5801	12.5251	11.3289	6.1449	13.0617	14.311	22.704	12.7868	15.3659	13.4657	16.6459	14.8793	13.6007	11.8286	11.4143	8.91597	9.56641	14.754	18.3692	13.19	14.9848	14.1577
4501_at	7.62202	8.14566	5.88422	8.18673	9.96409	7.66993	9.0065	6.5256	4.59927	8.42713	9.31279	5.74213	6.64868	8.66705	5.87923	9.02511	8.12486	5.62755	9.34479	6.91361	7.16571	5.96292	7.47854	6.23337	8.08913	10.0627	9.25	8.37323	8.43079	8.25	6.6191	5.58096	8.08132	6.82677	6.30738	6.03942
4502_at	6.44835	5.33179	4.0193	5.29246	4.95847	4.72658	4.07042	2.35214	3.23002	6.77354	5.8242	4.5066	6.25488	3.93864	3.25959	5.31164	5.73356	4.78878	2.98483	4.39309	4.44343	4.42842	4.74571	4.16882	8.04029	6.80473	4.90045	4.90974	5.05579	4.63866	6.22064	3.80346	5.57692	4.4685	5.00202	5.13071
4507_at	5.18729	2.47052	2.73212	2.93588	3.2862	3.08497	2.78765	2.27064	2.6247	2.56839	3.11758	2.77665	4.97819	1.85	2.52144	2.88014	3.06912	2.43061	2.26896	1.55076	4.02971	3.02266	3.72318	3.76068	5.57265	3.43787	2.20249	1.94523	2.39669	2.15546	3.17783	1.44252	2.78791	2.29134	2.727	3.14419
4511_at	13.3167	9.34913	5.19637	7.42295	7.367	6.6732	6.61863	6.57367	4.81114	10.3442	10.7374	9.23046	11.9483	8.04091	9.11061	6.85046	7.95875	7.62143	6.07685	5.60043	8.71886	7.51287	9.68026	9.571	14.7875	9.44497	5.33484	7.3428	6.62397	6.06513	7.35565	2.95674	10.8505	7.5315	8.51163	10.7956
4512_at	5.52213	2.85549	1.00681	1.3982	0.959596	1.00327	0.994583	1.16301	0.560533	4.10426	5.78425	4.10355	4.34099	2.45682	2.16027	1.32763	1.16499	1.57959	1.04146	0.676026	1.49029	3.69001	3.61803	3.80636	5.05739	2.75503	0.849548	1.42089	1.12603	0.939076	1.2371	0.285538	3.21209	3.87795	3.87765	4.40871
4514_at	23.1793	14.8439	13.9444	16.8526	16.0359	17.6699	17.467	20.0397	32.4964	34.3173	32.3893	20.8721	21.5878	16.5807	18.8273	18.7534	19.0078	16.8337	15.9505	20.7354	19.6377	21.0041	20.0826	17.2155	31.7192	21.0391	16.5057	14.2961	16.937	17.584	19.1548	26.4994	21.5813	16.7618	16.9282	20.6525
4515_i_at	6.37003	4.01734	5.21453	5.95726	6.19416	6.70806	6.83749	4.75235	23.2119	13.6771	10.6279	7.48426	5.20896	3.70227	4.72235	7.70205	7.99108	7.99694	5.63903	12.9438	7.62514	8.88877	8.17167	4.78947	6.2149	6.9645	5.82579	6.39452	7.40599	7.63971	9.43139	16.7009	10.3308	7.91142	8.85642	7.48548
4516_f_at	12.1351	8.66012	11.9489	11.4488	17.22	13.1928	16.3749	12.0742	30.3245	21.9765	17.4224	15.5056	9.26981	7.48977	13.0835	12.7249	13.1204	17.2255	10.8908	23.3769	15.0114	16.4789	19.9721	11.8421	12.1087	11.9621	10.1663	11.8935	14.3017	14.2584	16.9023	27.6094	18.3681	16.6368	16.3953	13.4149
4517_at	4.86493	3.6	3.62089	3.62655	3.96409	3.19608	3.25569	2.43783	1.43705	2.45852	2.98059	2.70558	4.66935	3.38636	4.21783	4.49886	2.92865	3.23469	2.28109	2.17387	3.36914	2.52832	3.62017	2.82622	6.0293	4.31834	3.53054	2.60649	2.89359	2.56618	3.72887	1.75649	3.27363	2.38878	2.64914	2.78319
4518_at	25.1033	23.0173	25.2894	18.8774	18.9663	17.2059	14.9447	14.4734	8.89225	26.7119	26.8116	22.1543	22.5591	25.0227	23.9808	20.6758	19.1862	18.5163	13.5197	13.0756	17.4411	18.8229	23.721	15.0765	31.6801	29.2296	13.0317	17.6379	18.7841	18.6723	19.1262	8.30408	19.9099	18.1959	20.4499	21.6961
4523_at	19.9909	12.3145	6.55278	6.56018	6.48822	6.19935	6.30011	6.48589	10.2215	16.6637	20.2078	14.8396	14.0264	10.567	9.52596	7.20776	8.48161	8.19388	6.35086	7.85313	7.48	13.5046	14.8208	12.9215	22.2051	15.5953	7.49547	8.40974	7.33678	7.11029	7.34577	5.78863	11.0868	13.5207	14.4833	15.9378
4525_at	16.7594	13.0971	17.7684	23.7739	17.5499	25.317	28.7216	29.4577	24.3414	22.3408	24.2009	18.8244	16.7738	15.3398	26.8521	27.3596	25.0903	26.7827	27.549	29.1965	23.0206	14.9526	21.3509	17.0328	21.5165	20.903	21.4468	21.4858	20.4659	24.5368	29.5104	26.1656	23.4956	13.8799	18.0172	18.8029
4526_at	18.5471	22.1942	19.2418	22.1305	19.385	23.4216	23.974	20.6688	4.65617	13.9664	18.718	11.8995	18.6177	21.3807	23.3239	24.6701	22.7625	20.2857	21.4216	12.3207	14.1371	12.1102	14.3519	12.1351	23.9658	33.3811	20.4876	19.1288	18.1198	19.2111	22.1109	9.73548	14.9385	10.6663	12.3488	15.0664
4527_at	4.50284	4.11214	2.76617	3.11249	3.26936	3.30392	2.83424	2.83908	2.1477	5.75897	6.05365	3.77665	4.63031	3.81932	3.90181	3.22146	2.83166	3.05816	2.75227	2.07559	3.14286	4.72194	4.84657	3.60973	6.27228	5.07101	2.86765	3.15416	2.52996	2.72689	3.01866	2.65637	4.67582	4.4813	3.81901	4.09647
4528_i_at	13.4472	9.12254	8.02157	13.4016	12.5006	14.0763	9.09859	12.5371	26.9044	20.1525	21.1735	17.2223	10.752	9.14659	16.8014	11.6233	11.6176	16.2582	12.6825	12.3996	9.928	15.1462	19.4871	10.2274	14.9548	10.5858	8.40045	16.9949	14.3698	14.4517	15.0922	20.3646	16.7132	15.8799	18.0253	16.6463
4529_f_at	14.7571	4.15723	8.71623	8.31159	9.62739	10.0272	12.1159	14.9728	42.0702	35.6659	30.645	22.1066	10.7658	5.2625	10.8905	11.1256	14.2586	13.3	13.8847	19.9687	21.3669	23.3903	20.7618	9.51043	21.3858	8.41657	6.32919	11.2495	12.8254	13.0777	16.0944	29.8826	25.9484	19.0276	18.7968	18.918
4532_at	2.20885	1.78266	1.71396	1.6243	2.06285	1.78105	1.87107	2.13898	4.19855	3.26121	3.89726	2.55431	1.75316	1.61705	1.94921	1.4726	1.71237	1.90816	1.97776	3.08207	1.37943	2.92585	2.8573	2.10725	2.36264	1.66036	1.42421	1.91582	1.47727	1.65651	2.55434	5.02349	2.35934	2.94882	2.81193	2.84959
4537_at	20.4779	17.0046	27.2497	21.2835	26.642	28.2048	34.792	27.3438	7.16586	12.6144	23.9269	18.4904	17.9724	18.5932	27.0339	28.5925	29.5831	23.4041	30.8402	16.7484	4.68571	12.6365	17.9936	18.5492	24.0635	21.3917	19.3971	17.9067	24.0269	26.395	34.2141	11.6774	6.99341	12.377	17.0051	18.1763
4538_at	8.05789	3.4578	3.95687	4.6378	5.71942	6.16449	7.68147	7.50993	19.2046	13.6188	13.1176	9.59289	7.71986	3.68864	4.29233	5.49772	4.52731	5.86122	7.08999	11.2775	9.00229	10.8939	10.7039	9.41212	10.6679	2.59645	3.181	3.67647	4.37397	5.96008	9.87486	16.0952	11.8286	8.62205	9.78059	10.8361
4541_at	7.6538	9.94104	5.60613	3.92913	3.16049	2.68192	1.80715	1.61651	0.687651	5.98543	5.35502	3.05482	6.10792	7.99318	5.78894	4.01027	2.98551	3.13265	2.45602	0.50324	3.18514	4.41298	2.99571	1.67726	8.89988	13.3515	3.37783	5.20791	3.30269	2.57248	2.45005	0.52534	5.38462	4.11909	2.88979	3.96162
4542_at	5.02043	4.71214	5.33371	4.57593	4.84736	4.38344	4.34453	5.19331	4.5569	2.70964	5.3379	4.86396	5.64868	4.88409	6.17607	6.06849	5.02787	4.25918	4.33974	4.5324	2.81714	2.51081	6.11588	4.99106	7.10623	7.11598	3.94344	4.33266	4.30785	4.30357	5.24588	4.92089	3.3033	3.0502	4.36502	5.23548
4546_at	7.14869	2.49711	1.66515	1.72216	2.81033	3.09586	3.94258	5.83699	8.98789	6.59865	3.52397	4.62741	5.76464	2.16364	1.93792	1.70776	2.33222	2.93163	3.87867	6.57019	12.36	3.39856	3.99249	4.21251	7.47375	2.32071	1.01018	2.02333	2.09711	2.6229	5.9539	9.1335	11.3176	3.22047	4.55612	6.42946
4547_at	23.4688	14.5283	15.8195	14.9269	19.3513	19.0294	20.1939	20.2696	26.4116	35.2892	36.4098	22.8193	11.6452	14.2352	17.1253	18.2397	20.7258	19.0735	20.1911	23.6976	19.6011	24.2163	22.0569	14.6723	24.9792	11.1491	11.6765	18.1146	18.0909	17.166	27.652	33.9963	22.8868	22.5187	20.9343	21.1421
4549_at	1.08854	0.750289	0.906924	0.878515	0.847363	0.957516	1.35428	1.64368	3.26029	2.05157	2.22945	1.71472	1.23995	0.942046	0.952596	1.07991	0.972129	0.982653	1.31749	4.82289	0.882286	1.65602	1.77575	1.72691	1.35043	0.80355	0.753394	0.908722	0.927686	0.926471	1.81778	6.41286	1.44835	1.29921	1.78261	1.59025
4551_at	4.24177	2.38382	3.81385	3.17098	3.70258	3.98039	4.95883	6.5465	21.0206	7.287	7.12215	6.55939	3.4271	2.5	3.31828	3.67808	4.11594	3.85306	5.57128	13.4222	5.75314	4.86406	5.32296	3.83813	4.99878	2.11006	2.48869	3.88134	3.85537	4.44853	6.67508	15.6873	6.45165	4.15354	5.88776	6.18776
4558_at	5.96254	3.04971	0.718502	1.1631	1.61167	0.918301	1.21885	1.12748	1.27724	3.3722	6.71347	3.12893	4.89897	2.86705	1.13318	1.19521	0.982163	0.609184	1.33468	1.29806	2.984	4.07209	4.3015	4.8709	4.63248	2.40473	1.24208	1.07911	1	0.75	0.688255	0.941903	3.18132	4.79035	4.60162	4.19295
4568_at	3.35187	0.824277	0.451759	0.822272	1.0404	1.02505	1.3857	1.82236	3.87409	3.22982	5.81849	4.36954	2.19977	0.743182	0.688488	0.969178	0.603122	0.502041	1.35996	3.98056	3.344	3.85273	6.01288	5.94538	3.70818	1.31834	0.811086	0.805274	0.721074	0.872899	1.82766	2.65389	2.11648	3.98524	4.96866	3.79876
4569_at	1.69012	0.768786	0.589103	1.027	1.35578	1.74074	1.71614	1.74086	5.08717	1.14013	2.14726	1.31675	0.681975	0.692046	0.889391	1.16781	1.3612	0.682653	2.19919	2.67927	1.98057	1.15654	1.26395	1.92453	1.33333	0.573964	0.820136	1.39858	1.65909	1.21954	1.51921	1.00494	0.874725	1.40453	1.96461	1.66079
4572_at	2.24631	1.43353	2.56413	3.64679	4.12009	3.46841	3.36078	1.74399	6.35714	2.90695	3.91781	2.76142	1.7876	1.5375	2.28217	3.89612	3.15162	3.3	1.99292	3.67495	4.68114	3.74974	3.47425	2.88878	2.09524	1.95503	2.36538	2.46957	3.17975	2.84244	4.36992	8.1508	3.37692	3.17717	2.64004	2.77075
4574_at	24.1896	29.1838	30.1691	29.5973	29.9012	27.9782	27.6566	19.232	15.5557	27.8206	28.7763	17.9553	26.7704	26.3352	30.4255	33.4406	28.6332	24.1908	19.8514	21.1782	17.0126	21.9331	24.1513	16.7408	33.3016	37.3574	27.5611	22.4645	24.4556	22.458	28.1965	22.3325	18.3846	18.6752	18.002	17.6577
4575_i_at	31.1623	12.3618	26.3791	24.3217	29.3154	31.219	33.0509	34.209	62.2446	67.2556	55.4498	35.4508	32.8978	13.0705	25.7246	29.8447	24.2274	26.5592	25.6461	46.4622	44.3074	39.587	40.2167	24.716	41.9365	19.529	22.6584	19.288	26.3636	29.6239	39.2492	53.2645	37.7495	33.1821	35.7442	34.8703
4576_at	17.8309	21.585	23.109	16.5928	14.651	10.7451	8.54605	6.24138	1.98789	6.92377	6.39155	5.48731	19.434	22.0739	22.4628	16.8653	13.5318	11.6173	6.71689	4.38013	5.66514	5.95572	6.5279	6.98113	26.6349	30.2793	14.3473	15.3651	12.4649	9.19538	9.79034	3.12361	7.4022	6.16831	6.19312	10.1577
4577_at	3.05902	2.04971	2.8899	2.47357	2.78227	2.74401	2.97941	3.01149	2.68765	4.25897	5.2363	2.71675	3.6395	1.89659	2.47856	2.86644	3.33333	2.90714	2.54702	2.81209	4.35657	4.28939	3.79292	3.21549	3.59463	2.83195	2.12783	2.01826	2.51136	2.23109	3.5697	2.0445	3.96264	3.47146	3.12336	2.80602
4579_at	3.44154	2.5052	2.85358	3.35208	3.57688	3.69172	3.98592	4.09509	6.8523	5.2074	4.84932	3.50152	3.30999	2.49773	4.10497	3.84932	4.47046	3.91837	4.07685	5.5054	3.39886	3.58805	4.32833	3.62165	4.7033	3.99645	2.79864	2.96552	3.58471	3.65756	4.72997	4.10507	4.53407	2.91535	3.15369	3.31432
4581_at	12.1907	11.9861	13.2724	14.1935	16.6274	15.7767	20.7595	17.605	16.7567	13.5022	13.919	9.14924	14.6085	10.6489	15.3217	16.5993	17.3244	13.4194	15.2599	14.9838	14.7063	10.9444	12.4528	10.7776	17.4261	16.7692	14.0498	10.3357	12.9029	13.9674	19.9155	11.6996	12.4088	8.53051	9.04853	10.2147
4583_at	3.64926	3.71214	3.62656	3.89539	3.54882	3.22113	3.99458	3.74922	5.8632	5.43049	5.35046	3.74619	4.66131	4.7375	4.25282	4.91438	3.6165	3.5398	3.12133	3.88553	4.872	3.79403	3.96781	3.37438	6.18193	6.32899	4.50679	2.85903	3.56508	3.29517	4.59605	4.63041	4.68571	3.17126	3.16785	3.58091
4584_at	11.5641	15.8092	8.52327	9.94263	8.02694	10.2691	8.987	7.17973	2.15254	4.41816	6.39498	5.23452	11.1963	12.8659	12.8375	10.2477	8.75474	9.94898	8.72093	3.82181	3.74514	4.14418	6.06652	4.98908	14.6679	18.1751	9.5362	9.94118	8.34504	9.16807	9.23271	2.59209	4.62418	3.87697	5.17088	6.84544
4589_g_at	8	7.73064	6.4983	4.70304	4.35017	4.30174	3.90791	3.09404	1.48063	3.83184	3.92009	3.51574	6.84615	8.20795	6.37472	5.02055	5.20736	5.33367	3.78059	1.46112	2.55771	3.0793	3.63627	3.12612	9.32357	10.4615	4.18326	4.25659	4.96798	4.8729	4.6169	0.755253	2.82198	2.93898	3.26087	3.66286
4590_at	12.9728	11.8486	9.13053	6.4027	6.47026	6.0207	6.0195	5.00522	2.16344	5.70964	5.57648	5.34822	11.0379	11.9091	9.14108	7.69064	7.73356	6.64082	5.14863	2.0162	3.84571	4.23481	4.65558	5.19861	15.7692	16.3314	8.54977	5.9645	6.75517	6.77731	6.47201	0.932015	3.92088	3.99114	4.45703	5.41494
4591_at	17.2259	12.8416	9.23383	7.89539	8.58474	7.95098	8.79523	6.92686	3.48668	7.82287	8.92694	7.09239	14.2009	12.2455	10.9887	9.46804	9.49164	9.2551	8.03337	2.91793	3.94743	6.29145	7.24571	7.33664	19.7534	18.6781	7.29072	9.13083	9.14256	9.70378	9.10977	1.08282	5.95714	5.93307	6.18908	7.66079
4600_at	2.79115	2.10983	2.07491	2.9955	4.211	4.74946	4.14951	5.0512	7.85714	4.02691	5.00913	3.36345	3.4558	2.18636	3.42889	3.7032	4.06466	6.24082	6.55207	5.80454	3.53371	4.50154	4.79506	2.18471	4.64225	3.95385	2.23869	5.60649	6.33781	6.73319	8.0977	10.3004	4.90769	5.9065	5.28716	5.07469
4621_at	5.38366	5.68324	5.19977	4.83802	4.53535	5.22113	4.39978	3.14629	3.71671	3.81054	6.37785	5.03452	3.91734	4.875	4.91422	4.47032	3.76031	4.76939	4.84328	3.0324	2.49029	4.91967	4.75322	5.16981	3.86447	3.66035	3.65271	5.10041	3.93492	3.19223	4.78485	4.33745	3.61319	4.49213	4.81496	5.46577
4623_at	4.41884	9.62543	6.70602	7.33521	6.50056	6.8268	5.67822	3.92163	5.97458	5.44731	5.25685	5.63147	3.04363	9.35909	8.614	6.48174	3.90635	6.64796	5.84125	4.35421	3.57714	4.73532	5.12983	2.29791	4.47131	6.60237	4.34389	6.94016	6.53616	5.28676	7.18112	5.70457	4.87143	4.19488	4.51567	3.87448
4625_at	12.8502	7.84509	9.16799	12.9786	9.78002	12.3867	11.5114	10.6311	31.0654	20.5314	19.3927	11.3391	4.06085	6.52273	10.9357	11.4932	14.0412	5.35714	13.0344	16.2927	19.0377	11.482	11.6599	10.2056	7.72283	6.98817	6.60407	11.1785	10.4122	12.4674	16.2086	6.07417	15.378	10.4793	13.3832	13.4097
4627_at	2.61748	2.20462	0.902384	2.36895	2.53648	2.33224	3.12026	3.2581	3.13075	2.5583	3.75457	2.75025	1.4558	2.58068	2.55756	3.19292	3.06466	1.66633	2.95045	5.29374	2.60686	2.15963	2.37339	2.76862	3.77167	2.6284	2.92873	2.36714	3.18285	3.26891	4.29528	3.10878	1.70549	1.87992	2.13549	2.50311
4659_at	2.50284	2.99653	3.042	3.01125	3.71942	3.74946	2.88082	1.66144	2.30145	2.46861	1.82877	1.62132	2.15614	3.20795	2.86456	3.90411	3.33556	4.62755	2.74924	2.35205	1.62514	1.71679	1.21996	1.33366	3.04762	5.1929	3.37217	4.42191	4.60434	4.24685	5.07684	2.49567	2.43187	1.95276	1.47523	1.96162
4662_at	9.24291	1.99769	5	5.40158	5.87542	5.98257	7.56988	8.93417	28.4649	17.898	15.089	12.3614	8.60735	2.72159	5.23025	6.33562	5.17168	6.71327	7.56421	16.6706	12.2674	11.9794	12.8863	9.47766	11.5519	3.62367	3.09955	4.54158	5.97004	6.19853	9.38639	19.178	10.7769	8.96752	10.5339	10.3257
4670_f_at	2.10443	2.34566	2.26674	4.64229	3.33895	5.22222	5.39545	8.17032	30.0739	6.13453	7.90525	9.97157	2.87141	4.18523	6.32731	5.59132	6.95875	8.88469	5.81294	21.121	5.61829	5.26674	7.58476	6.40516	4.87302	5.13846	4.42308	6.85193	8.19628	8.98529	8.28979	29.2386	4.56374	5.14173	7.06168	7.48755
4682_at	3.55051	3.78035	3.05221	4.85714	3.42761	4.60022	5.07042	5.28736	9.58232	5.12108	4.99658	3.46904	3.83812	5.25341	6.34086	4.86073	4.63768	6.17143	4.54499	7.65983	4.74514	3.86921	4.69742	2.53724	4.40537	5.72781	4.43778	4.81846	4.17355	4.84979	6.37212	9.28059	5.25934	3.21063	3.28817	3.6473
4685_at	5.00568	5.60347	4.50397	5.43757	5.22559	4.70697	3.69447	3.83908	2.53269	5.06727	5.96804	7.21218	4.01493	6.72841	7.80248	5.80479	4.82274	5.46837	3.47219	1.99568	2.53371	4.1792	6.18884	3.54717	6.17827	6.41657	4.59163	7.6288	7.33161	7.26155	5.10648	2.66996	3.43187	4.47835	5.40748	6.13174
4692_f_at	3.6731	3.16879	3.46198	2.99888	2.80584	3.46732	3.7974	3.66876	2.74818	4.03587	4.27854	2.95533	4.40873	3.04545	3.08691	3.25228	5.87625	3.96939	3.78564	4.57667	4.10514	3.40165	2.98391	2.5005	4.50916	3.62012	2.5362	3.21298	3.34401	3.3645	4.37761	3.89988	3.18571	1.94882	2.54803	2.81846
4696_at	6.1714	9.57803	6.85812	6.05737	6.00673	5.19826	5.60672	4.91014	6.36562	4.59305	10.0274	7.733	6.35936	9.60114	8.37698	7.01142	5.02341	5.22347	4.81598	5.73002	6.25943	5.31308	8.12232	7.65839	7.61416	8.73846	6.76358	5.60953	5.29132	4.35504	6.764	6.65637	5.01209	5.04232	6.30637	6.75311
4699_at	5.06129	6.28439	7.02384	7.3757	9.25365	9.3159	10.6966	7.23825	1.00242	3.04372	4.47489	3.51066	4.30195	7.56932	8.72122	9.54338	10.9041	8.6449	9.22548	2.88553	2.85371	3.21833	2.98605	2.77656	7.2735	7.30414	7.30204	6.96856	9.3812	9.65861	11.8013	1.9691	2.38681	2.52559	2.65318	3.10581
4701_at	8.07718	13.089	8.30534	10.7998	11.8586	10.378	11.532	8.61965	8.93947	5.74103	7.02397	4.66294	3.41447	13.1466	13.7336	12.3482	11.34	7.12347	10.6926	7.85529	8.09829	4.62204	5.32082	6.39523	9.47009	13.3444	11.1516	10.5913	10.5816	10.6985	13.7014	5.42398	5.47912	4.72933	5.23256	5.21266
4702_at	5.05108	11.2913	2.82406	5.40945	5.23232	2.92375	2.2286	1.82132	2.74576	2.73543	2.34817	1.55127	0.802526	8.98068	6.17607	4.92352	2.12486	1.40306	2.18402	2.02052	3.71429	1.91246	1.67167	3.74777	7.8022	7.49112	4.27715	3.97465	3.83884	2.23319	2.3798	0.987639	3.9967	1.91929	1.64611	2.94191
4705_at	4.61521	3.80231	4.15891	3.91901	4.1706	4.11002	4.44745	4.61651	2.84988	5.2343	5.3516	3.51066	1.25832	3.93182	4.8781	4.71804	5.47046	3.8898	4.24975	4.79374	3.54971	4.60659	4.16202	2.7855	6.66789	4.77041	3.18778	4.2211	4.50413	4.19013	5.71131	5.91718	4.93077	3.60039	3.56825	4.08195
4706_at	3.34847	2.8948	2.63451	3.24859	3.25589	3.61002	3.66522	3.73668	2.49879	4.19283	4.02511	2.76345	3.05626	3.16705	3.45824	3.33219	3.35786	3.07143	3.77047	3.71058	2.10171	2.8208	2.97425	2.70904	4.1514	2.42012	2.71154	3.14402	2.95041	2.79622	4.83425	5.32633	3.35385	2.75197	2.41153	2.66909
4707_at	5.2622	4.28786	4.15323	4.32059	4.52076	5.00763	6.20802	6.11285	5.454	7.17377	7.20548	3.84467	4.04592	4.10682	4.45485	5.09817	5.2553	4.38469	5.44186	6.05939	5.81714	5.81359	4.42918	4.29295	5.52869	4.73965	4.10294	3.50811	4.61157	3.72059	6.98573	6.29543	5.96923	4.49803	3.43175	3.84751
4709_at	41.6538	52.0023	36.8774	31.4578	27.0281	19.0185	17.0585	15.7074	42.0993	35.5325	40.3756	28.4203	42.4627	48.3807	36.9989	32.2614	18.5998	14.2276	14.6775	21.5227	35.0686	27.6498	31.6931	28.3635	50.0904	39.7101	24.1821	20.1511	15.7975	11.2426	18.9133	35.508	34.4868	23.4685	25.4398	30.6846
4710_at	0.797957	1.86127	2.92736	2.39708	2.81257	2.63399	3.50813	4.94984	22.4383	1.86547	2.43721	2.29645	0.954076	1.89318	2.83409	3.37785	2.69342	2.88673	3.78665	19.568	2.67086	1.18538	2.46459	2.29593	1.63736	2.37515	2.13914	1.93306	2.47521	2.43908	5.05818	27.6527	1.73297	1.1624	2.04146	2.26141
4711_at	3.83541	4.06358	5.22134	4.54781	6.211	6.1732	7.01625	4.96761	2.86562	4.23543	3.871	2.29137	2.39954	3.38182	4.71445	6.4863	5.39019	5.72653	6.7361	3.61339	4.43657	3.4758	2.62232	2.25223	3.39438	4.93728	3.98416	4.7931	5.84504	5.75	8.37431	3.0618	3.8044	2.2687	2.17492	2.74274
4712_at	32.6107	31.5422	27.639	24.0776	25.9248	24.1972	25.1018	21.4681	31.3075	23.8946	33.3413	25.4487	19.7486	26.8068	25.1919	25.6027	25.5942	15.7347	22.9646	21.6037	29.24	20.0824	24.9067	22.3118	35.4908	27.3763	18.3575	19.9108	19.593	20.4968	28.8397	22.822	21.2516	17.6516	23.0081	25.8693
4713_at	0.360953	0.144509	0.421112	0.260967	0.496072	0.498911	0.655471	1.0094	7.20702	1.1491	0.990868	0.786802	0.182549	0.343182	0.349887	0.492009	0.508361	0.466327	0.757331	3.7797	1.23314	0.601442	0.796137	0.939424	0.411477	0.375148	0.364253	0.37931	0.434917	0.558824	1.14819	3.98517	1.00549	0.579724	0.830131	0.700207
4714_at	7.34733	7.66358	3.77072	8.20697	9.01459	9.12745	8.8169	7.22362	2.25666	5.82735	6.85731	5.14924	0.816303	7.56023	7.91309	9.23744	9.51728	5.65408	8.54803	5.73542	4.75657	4.20494	5.0633	5.69315	7.10379	6.91006	6.61878	9.33367	9.4814	8.74265	9.0483	2.10136	4.32967	5.06791	4.72093	4.95021
4715_at	10.6686	6.35723	5.56413	5.95951	7.26375	6.65359	8.71723	8.24765	25.8111	10.4664	11.1164	7.75127	3.93571	5.12841	5.62415	6.55023	4.94649	4.19082	8.17897	14.0702	18.5531	8.23687	8.63949	12.5521	10.5446	3.78462	6.06787	5.23631	5.76136	6.00735	7.56861	15.1928	10.3451	6.92421	8.15875	9.49378
4716_at	29.0136	25.1121	22.3995	23.4095	31.4119	24.6307	28.6002	26.3918	34.9237	35.028	40.9041	25.7462	21.3731	28.7068	24.5508	32.1347	22.3746	15.3286	26.4317	24.2883	38.9886	26.5778	27.1867	30.1172	31.5189	23.0994	29.8846	21.0649	25.9298	23.0074	29.2437	26.7342	30.2857	26.7156	26.2305	26.5664
4719_at	9.1941	24.4509	30.4052	30.2531	30.7183	26.8279	21.6901	10.861	6.72881	13.065	20.1838	15.8487	19.7991	30.6227	32.0598	37.3311	29.2363	22.4653	15.3205	9.78294	9.94743	14.1699	12.9024	11.4558	24.5385	38.5053	29.8337	27.711	29.8295	23.0861	23.0867	9.82447	10.5297	14.2352	14.4692	16.9896
4727_s_at	7.02611	7.28439	4.45062	4.34983	4.71268	4.12854	3.92958	3.49425	3.7385	6.44619	6.20091	5.37563	7.11826	7.3	6.42325	4.77397	4.84838	5.15306	3.37816	2.93305	4.232	4.78373	5.23498	4.56107	10.2295	9.51598	4.14367	4.55375	4.75826	4.53992	4.55434	2.25711	5.76703	4.35335	4.45804	4.87863
4729_i_at	52.9796	58.6659	42.3167	70.2463	89.4759	67.3595	76.2188	64.0951	26.3087	47.6469	74.6461	47.9563	43.9196	57.5511	48.947	79.1769	72.9543	42.4633	55.183	43.5032	36.5863	42.2039	53.3841	45.6475	61.6545	40.3018	48.5441	51.2647	60.2479	50.8813	65.9835	44.1372	39.8363	42.685	44.1345	42.0622
4730_s_at	55.6504	41.6694	52.6935	63.5456	69.4893	61.1743	65.2275	39.7388	55.1029	61.0123	68.968	48.8558	64.3444	52.0591	49.2246	75.1393	52.9744	49.9592	41.9636	49.54	35.2983	44.7899	52.6051	38.0308	72.8938	56.9444	44.086	43.9422	54.4762	53.4685	66.7311	54.8059	46.2791	38.8228	43.9767	42.973
4731_at	4.40409	3.32832	3.53348	3.22835	2.9899	2.83769	2.76165	2.29572	0.708232	2.70179	3.32648	2.1665	4.03904	3.9875	2.93115	4.13584	2.91304	3.45408	2.30738	3.42981	1.76343	2.39959	2.3927	2.25621	5.34188	5.41775	3.5871	3.46349	3.28202	2.78151	3.70033	2.58838	1.96923	2.26772	2.28008	2.89212
4732_at	3.21112	12.4532	15.6833	22.9764	29.5522	27.9902	27.7941	17.6771	4.64528	4.20628	4.77283	1.5269	4.41561	15.3886	19.0937	30.1039	23.8629	23.7888	21.6431	16.4838	3.44229	5.22657	3.28112	1.32075	4.71551	19.1657	16.1833	21.93	22.7655	23.2227	28.528	14.0841	4.06374	4.42717	2.07988	1.64938
4733_at	5.13507	1.98844	2.51532	2.39145	1.87654	2.20153	2.41387	2.5256	2.61743	5.1861	5.48973	4.44366	5.22847	2.70795	2.88262	2.58219	1.55518	2.58673	2.2366	2.4568	3.48343	4.49228	4.71352	4.26812	5.47375	4.45207	1.61086	1.54767	1.70661	1.90966	3.00659	2.11866	3.75495	3.66339	4.0819	4.20228
4734_at	1.37911	1.58497	2.03405	2.0315	2.31425	2.061	2.1441	1.9791	1.35351	1.45404	1.54452	0.944162	1.40528	1.65909	2.0553	2.28311	1.83389	2.57347	1.95753	4.77214	0.913143	1.24305	1.0633	0.936445	1.67033	2.39527	1.05769	2.01318	2.24587	2.01681	2.65642	5.00247	1.32747	1.01476	0.846309	0.987552
4736_at	19.882	10.6994	13.4347	14.1395	18.4119	20.1155	21.3662	20.6301	22.8765	19.5695	20.2078	12.2457	20.7084	11.458	14.4312	17.5571	19.5195	20.0561	20.6977	24.2851	12.7589	16.2863	16.4914	12.9762	29.0488	18.8533	10.9287	13.5264	19.4184	22.792	27.7914	23.5871	15.867	16.189	15.0051	15.6297
4740_at	4.46765	2.19422	2.73666	3.83802	4.53423	4.12963	4.91008	5.41275	19.6332	7.86547	7.16096	6.82132	4.38576	2.49205	5.22573	4.30137	4.80156	5.5949	4.86855	10.5097	7.46171	6.01751	7.06652	7.05263	6.15263	3.22012	4.77149	4.12779	3.79545	4.7521	6.35565	10.9901	7.83846	5.04626	6.1729	6.34647
4748_at	0.400681	0.378035	0.620885	0.505062	0.59596	0.787582	0.853738	1.12853	6.81719	0.856502	1.30822	1.68122	0.621125	0.630682	0.893905	0.791096	1.2408	0.87449	0.889788	4.43197	0.496	0.684861	1.20923	1.09831	1.21978	0.692308	0.590498	0.909736	0.798554	1.10714	1.37651	6.51174	0.583516	0.746063	1.273	1.3195
4751_at	13.8434	13.0925	7.94779	8.23172	8.53535	8.47277	8.4117	7.98119	3.65254	13.0123	14.9269	10.0548	13.3226	11.5023	10.7348	8.99315	8.00111	9.45	8.15875	6.2635	7.632	12.0093	10.2361	9.89176	18.1172	15.2663	8.42308	8.90974	8.18492	8.39496	10.1756	3.54512	9.34396	10.7126	10.6451	11.8537
4752_at	7.80363	6.45549	3.25085	5.04049	3.96184	4.64161	5.01625	4.48067	1.52421	7.5852	7.42352	4.87919	6.64409	6.275	5.95034	5.63242	5.75028	4.73061	4.06774	2.93413	5.69486	6.10299	4.68133	4.42602	9.81685	8.60828	5.51923	4.31237	4.50207	4.32248	5.0022	1.68109	6.10549	4.73917	4.31648	5.06535
4753_at	4.72531	2.54798	1.88422	3.027	2.66554	3.34967	3.5493	3.56426	3.71065	5.09865	5.50457	4.35025	4.68886	2.49659	3.02257	2.90411	3.32441	3.41224	3.30738	3.92441	5.89486	4.46241	4.82618	3.08441	6.10134	2.66982	2.41176	2.68154	2.53099	3.34979	3.88035	4.43263	5.63736	4.18307	4.15369	4.80809
4754_at	33.1022	16.7329	14.1725	13.126	11.3434	12.2593	13.1484	16.1139	31.6308	33.6289	38.6438	26.5645	30.1447	19.5045	17.5903	14.9292	13.0557	13.5112	15.8251	19.027	23.1349	23.7724	30.7586	19.4419	43.7436	28.3101	16.2296	13.8337	11.1498	12.6113	16.2832	25.8344	28.1176	22.4449	27.815	29.7894
4755_at	5.89671	8.57457	5.83882	6.74803	7.39731	6.84205	6.23619	6.71682	4.50969	7.87444	9.00114	5.75838	8.52583	10.0477	9.06433	8.03425	7.20624	7.64898	7.3822	4.03348	5.33714	7.07621	7.05687	5.39225	10.16	10.9361	6.17986	6.65213	7.20764	7.23529	6.60703	4.19654	8.18242	5.66339	5.09505	5.15768
4756_at	3.1067	29.6694	22.2463	22.7165	20.3996	20.8943	17.013	14.1714	6.39225	2.63789	2.58562	2.4	3.79908	32.2023	28.491	26.8744	26.6477	20.45	16.1507	7.60259	1.336	1.86612	1.32082	1.39225	6.90842	48.2757	26.4095	25.355	23.2376	21.3235	17.6432	9.34611	2.23626	1.75984	1.78362	2.23963
4759_at	3.1748	1.03931	1.18956	1.14736	1.85859	2.122	3.03034	3.73668	2.78208	2.90247	3.87329	2.37665	2.91504	1.06136	1.43228	1.40982	1.29431	2.24694	2.92315	5.41901	2.60571	2.61689	3.81223	1.99007	4.52015	1.15621	0.849548	1.17039	1.41736	2.2479	4.236	5.33498	3.01978	2.37303	2.46107	2.55498
4760_at	19.16	11.8925	9.87401	12.8223	15.853	16.7026	17.9263	17.2978	17.0012	16.4294	21.5811	14.5716	17.4191	9.95682	9.82393	13.8002	19.3813	14.4541	17.1041	14.8737	11.8971	13.7837	16.794	13.5005	23.3016	10.0379	8.37217	11.999	13.4824	14.5578	18.9934	19.2138	12.3462	12.8976	13.8615	15.5581
4761_at	5.02497	7.14104	4.63678	3.92463	3.70707	3.51634	2.63164	2.44619	2.22397	2.95067	3.43037	2.43655	4.35476	5.6125	4.86456	3.53653	3.75362	3.01122	2.66127	2.50648	2.91086	2.62822	2.88412	2.79345	5.4591	7.16923	3.13122	3.27485	2.97314	2.64811	2.87486	2.86774	2.93297	2.24114	2.31648	2.93361
4763_at	44.4359	49.6058	46.6947	35.6592	32.0527	28.9205	25.5125	19.1463	7.23124	15.9159	18.105	16.5645	32.1894	52.4261	40.4187	36.0285	36.0379	24.3837	20.7745	8.73326	16.8903	11.9732	14.1534	12.9871	55.265	52.716	26.3891	30.2099	30.3213	25.1639	26.9583	9.0581	16.2549	11.4321	13.1456	17.2241
4764_at	28.6039	34.0566	20.9308	18.6153	17.8519	16.7898	16.1863	16.0899	4.41404	15.3229	18.8779	12.2162	25.0964	30.075	20.3002	17.4658	15.7737	12.7806	13.9161	11.1339	9.36571	11.3913	11.0987	13.1301	33.5934	27.5136	18.3405	16.3844	15.1921	14.0609	19.6345	11.5043	12.3681	11.4281	11.6087	15.279
4765_at	0.493757	0.324855	0.69126	0.988751	0.861953	1.06863	1.2546	2.24765	8.69492	1.0213	1.30708	1.39289	0.579793	0.415909	0.989842	0.771689	0.93534	1.3102	1.96866	5.33153	1.048	0.818744	1.24464	1.47964	0.48718	0.334911	0.393665	1.14402	1.1095	0.74895	2.27003	7.79728	1.1033	0.810039	1.32659	1.34647
4768_at	6.25539	31.4428	25.9398	26.7492	30.734	28.3453	30.2048	20.0251	3.50969	3.55045	3.08448	1.34619	5.91963	30.15	26.5609	32.5126	25.1728	20.351	21.0779	9	4.976	3.5139	1.45386	1.26514	7.53968	28.7822	21.3314	17.9828	21.031	18.7553	27.4984	7.27812	5.14066	2.57087	1.04348	1.27178
4770_at	8.17026	9.27168	9.7605	8.32059	8.81257	9.5305	9.52329	7.01567	3.11017	5.17265	7.13014	4.28325	3.65442	9.62841	9.04515	10.2945	10.3545	6.73469	9.1183	4.96544	6.944	4.75592	4.24356	4.94042	8.66667	10.5503	8.19118	8.48174	8.89359	8.24055	10.2689	2.25711	5.05275	3.46358	4.29019	5.2334
4773_at	8.21566	9.29017	6.87401	7.95501	10.5623	9.05011	8.78115	7.45455	4.51695	8.67265	10.1507	6.74619	2.95982	8.74091	7.94018	10.4498	7.53623	5.31939	8.64611	7.2527	8.72	7.36869	7.20172	9.26912	7.75336	5.70296	8.9276	7.88235	8.32231	8.82143	7.79144	5.22373	7.12967	7.44783	7.58241	7.48755
4774_at	20.6027	23.4046	19.6538	18.8223	18.0718	20.7364	19.286	20.5005	8.55448	20.7534	22.8779	14.3807	15.4478	20.8523	21.1208	20.0411	24.7559	17.8541	20.633	14.9892	11.1143	15.9609	15.0901	10.9335	27.1416	29.0485	14.8541	20.214	19.2748	22.5126	23.0582	15.1706	12.9352	14.3848	13.7017	14.5529
4775_at	2.31215	1.42775	1.93303	1.6108	1.85522	1.91612	2.03684	2.45246	4.17918	3.19283	3.82991	2.79188	1.90815	1.35341	1.59029	1.51484	1.76923	1.89796	2.10617	4.10259	2.58514	2.83316	3.02682	2.58193	3.07082	1.70533	0.963801	1.74645	1.72624	2.04412	2.8573	6.04326	2.82747	2.70276	2.818	3.0861
4776_at	0.804767	1.29827	2.00795	2.76378	4.14366	5.45534	5.39978	4.56426	2.67312	2.38901	2.4395	1.54315	0.618829	1.09091	1.84537	3.17237	3.67224	4.50714	5.38524	5.40497	1.74971	2.34809	1.9882	1.08044	0.929182	1.13018	1.21493	3.42799	4.08884	4.25735	6.27333	7.13721	2.1044	2.06693	1.77553	1.62552
4779_f_at	10.3428	3.8948	6.45857	6.01125	8.51291	8.89869	10.3012	10.255	25.2833	18.5987	17.0879	11.2041	8.71757	4.4875	6.75846	7.68607	7.55407	8.12551	9.48837	12.2624	18.4491	14.9403	13.235	11.6216	12.5031	4.35503	3.76018	5.99189	6.80475	6.65231	12.0812	18.8999	16.2275	12.3524	9.40445	9.86722
4780_at	18.9205	8.70983	14.8808	14.0394	17.3558	17.9946	21.9675	20.1014	42.9286	31.5471	29.5502	18.7563	14.7463	9.83295	14.1682	17.0126	16.9833	15.3286	19.3893	22.5097	30.4709	22.0299	20.4979	18.0775	20.9402	10.0947	8.8552	11.3347	13.7376	13.7857	23.4775	31.9901	25.833	18.1024	16.3195	15.2635
4781_at	4.43587	2.48092	1.33144	0.820023	0.870932	0.839869	0.804984	0.709509	1.16586	3.50561	5.629	4.15634	1.7589	2.11477	1.15237	0.894977	0.847269	0.814286	1.02831	1.18683	1.29029	3.01236	3.25429	1.48163	3.02076	2.06272	0.75	1.13083	0.833678	0.72584	1.15258	1.2979	1.92857	3.43602	3.60465	3.7168
4786_at	12.5948	7.24393	3.82179	3.54668	4.1257	2.90414	3.9935	3.59352	4.56659	10.5325	13.4326	7.74721	3.27899	6.39205	3.886	4.70662	2.83389	2.17143	3.62184	3.07775	9.21143	8.91555	8.26609	11.2075	12.2625	5.42367	4.38235	2.78195	2.86777	3.03466	3.31614	2.2398	8.4044	7.99902	8.08898	9.09544
4788_at	4.47446	2.38382	3.36549	2.92126	2.94164	2.82462	2.94475	1.53501	1.66828	6.54821	5.05479	4.06091	3.72331	3.86023	2.92438	3.6347	2.10591	3.8051	2.14156	1.74406	2.87657	4.36354	3.75	2.6852	5.0464	5.48757	2.8767	3.30832	3.65496	3.58718	3.79254	1.33127	4.14506	3.8376	3.9727	3.64834
4796_at	4.49603	13.2994	7.33939	5.49381	3.72054	2.6329	1.59805	1.37618	0.51937	0.507848	0.468037	0.605076	3.94604	11.4341	9.03047	5.17808	3.89075	2.80102	1.42669	1.21382	0.300571	0.374871	0.353004	0.835154	6.40293	14.6592	5.51471	5.04361	3.57335	2.47899	1.71021	0.463535	0.417582	0.331693	0.32457	1.03319
4797_at	0.860386	1.04393	0.943246	1.31721	2.29742	1.90959	2.36403	2.9185	9.45642	1.84529	2.02283	1.68122	0.239954	0.753409	1.3781	1.82648	1.50948	1.62245	2.96866	7.53996	2.112	1.34809	1.4882	2.60973	0.825397	0.899408	1.98869	1.76471	2.01343	2.28887	2.59605	5.47466	1.36593	1.31791	1.98989	1.85788
4799_at	2.97162	4.75954	11.9069	7.26659	7.00561	4.85185	2.94258	1.38558	2.78208	10.4271	7.40525	4.86193	3.67509	8.80682	8.46614	8.38014	3.74025	4.02347	1.95045	2.49244	2.66514	6.68177	6.39163	4.08441	4.21978	14.6	8.11765	5.64402	4.70351	3.27836	3.06586	1.93696	5.47363	5.37992	5.24772	3.99689
4801_at	1.6277	0.806936	1.24631	1.10799	1.25253	0.969499	1.10726	1.57367	10.437	3.53812	2.65639	2.61827	1.93456	1.20909	1.32619	1.34247	1.24861	1.23061	1.05157	8.13283	3.872	2.25747	3.16202	1.69414	2.35165	1.36923	0.994344	1.25355	0.988636	1.05987	1.98902	12.7787	2.86154	2.22539	2.56522	2.44502
4802_i_at	61.9921	67.6497	67.3031	82.2936	86.165	65.2778	73.3272	63.8307	75.6259	78.9249	76.2671	59.066	81.3697	82.242	83.8736	88.0742	69.1371	54.0082	48.7381	54.73	71.9589	47.9681	65.3991	49.4191	95.4713	80.8639	65.3134	50.9797	59.6095	60.1723	67.3469	71.0816	56.7099	43.6171	48.1608	51.1826
4803_at	5.67764	7.10058	6.08059	5.48032	5.35466	4.77669	4.56663	3.53919	2.42736	3.95291	4.7968	3.74518	6.79334	6.93409	7.35779	6.37215	4.01449	5.00204	3.75227	3.46976	2.92571	4.07106	5.31652	4.00099	8.02442	9.97278	3.86991	3.77992	4.06198	3.45798	5.26454	2.5241	4.54725	3.74803	3.6997	3.90353
4804_at	4.91941	5.51907	3.4597	2.5838	2.01122	1.87908	1.65439	1.40021	0.280872	1.57287	3.14954	2.28629	4.52354	4.44091	3.25847	2.46461	2.10368	2.18571	1.61577	0.568035	0.849143	2.02266	2.48069	2.2423	5.44078	6.25562	2.07014	2.2931	1.90909	1.58088	1.86279	0.304079	1.68242	1.86614	2.04752	2.77697
4805_at	1.8479	1.60578	2.04767	1.9775	1.89675	1.90305	2.15385	2.20794	6.75545	3.21076	3.27854	2.28426	2.02296	1.53182	2.37923	2.0468	1.84392	2.11122	2.04348	3.87905	2.43429	2.54377	3.0794	2.29295	2.86081	2.4426	1.58258	1.56795	1.72107	1.70063	2.63666	4.66749	3.12857	2.14567	2.35693	2.37967
4807_at	3.35982	4.29595	3.13961	2.99775	3.03928	2.72222	3.26544	2.48171	1.66223	2.47534	3.17237	2.16853	3.8473	3.25909	2.93002	2.97032	3.06132	2.99388	2.44793	1.5432	2.90514	2.48713	2.16738	2.71698	4.78388	5.64615	2.72172	2.36308	2.53409	2.53992	3.05049	1.01854	2.54615	1.64272	1.78463	2.56743
4809_at	4.70148	2.89595	1.65834	2.68279	2.66779	2.57516	2.67714	2.52978	2.01211	4.42265	5.13699	4.08325	4.05166	2.52955	2.72235	2.27055	1.99108	2.87857	2.46006	2.05184	2.52457	4.10711	3.9603	2.73784	5.04396	3.28994	2.58032	2.55375	2.38223	2.46113	2.93633	1.2225	3.24176	3.69587	3.43377	3.90041
4813_at	3.11805	4.81734	4.44608	5.02025	4.78002	4.3878	3.5948	3.64263	1.14165	2.30157	2.67352	2.41726	3.79105	4.40455	5.7912	4.78082	4.15273	4.07347	3.21234	1.59935	1.54743	2.04428	2.8133	2.49156	4.20635	5.84615	3.36199	3.38337	3.31198	3.64181	3.70252	1.67862	2.31429	1.88484	2.29929	2.7251
4814_at	15.6901	6.42775	7.20772	7.13273	7.28283	8.26797	9.02167	9.76593	23.1283	19.1794	21.3744	15.7452	16.194	6.95568	8.57111	8.26712	8.14604	7.11122	8.48129	13.054	26.4823	14.8517	18.0161	14.2294	19.9341	10.7053	7.42081	6.03651	6.59607	7.09664	9.44896	22.0037	21.6044	12.7096	14.726	16.2718
4815_at	5.8025	9.12254	7.47333	4.63555	4.19416	3.99782	3.83424	2.66876	0.599274	1.82511	3.13242	1.97665	4.86682	8.35909	6.72009	5.68265	4.73356	4.17143	3.38322	0.569114	1.26171	2.31205	2.30043	2.07249	7.0757	9.2355	4.71154	4.59229	3.9938	3.74685	3.22503	0.511743	1.82418	2.02559	2.12538	2.92427
4818_at	0.53462	0.625434	0.61067	0.542182	0.395062	0.538126	0.785482	0.870428	6.05085	2.15807	2.4395	1.7665	0.735936	0.743182	0.67833	0.614155	0.735786	0.627551	0.77452	3.2311	2.91771	1.63749	1.89163	1.61172	1.01099	0.932544	0.579186	0.627789	0.630165	0.591387	0.854007	7.27318	1.71538	1.53346	1.60162	1.5332
4820_at	6.3235	2.32601	1.09762	1.06524	1.08866	1.05011	1.46262	1.30825	1.89831	6.10202	6.85502	4.47817	5.49483	2.18636	1.47743	1.15639	1.05686	1.19898	1.05662	1.4406	2.82629	5.24408	4.31116	4.24528	8.22222	3.0568	1.4638	0.995943	1.09917	1.16912	1.50823	1.24351	3.25714	4.85335	4.13145	4.5695
4822_at	7.29171	9.29595	5.85925	6.8189	5.05836	6.52397	5.88191	4.8464	3.13438	6.90359	8.46804	5.87919	7.93456	8.72841	9.14673	6.9589	5.79487	7.02245	5.45703	3.42657	6.984	7.0896	7.23605	5.33664	10.906	10.0402	6.30543	6.70893	6.10537	5.81723	6.01207	2.97033	7.4044	5.94882	6.41759	6.83921
4828_at	0.981839	0.421965	0.862656	1.02137	1.22559	1.52723	1.961	2.31034	5.27361	2.45404	2.26027	1.85482	0.983927	0.476136	1.26749	1.13014	1.30658	1.60408	1.87563	3.85205	1.39086	1.80124	2.09764	1.30983	1.51648	0.578698	0.597285	1.22718	1.23037	1.61765	2.0933	4.81459	1.57582	1.52362	1.89889	1.91494
4829_at	6.60045	7.06821	3.88195	3.10349	2.37935	2.77451	3.05742	2.69906	0.817191	3.56054	5.2831	4.23959	6.28243	6.24205	4.42212	3.44406	3.54292	3.18878	2.83013	1.22354	1.37371	3.48301	4.23712	3.52532	9.49206	5.88876	3.10407	3.3073	2.98864	2.54517	2.57519	0.830655	2.56484	3.23917	3.69464	4.56017
4830_at	7.16118	9.60116	8.82747	9.036	8.89787	10.024	9.97508	12.3083	12.6998	7.16928	9.6016	7.39898	6.46498	8.78636	11.1185	8.5879	9.44036	10.0378	12.2265	12.9903	6.64229	6.14933	7.87554	6.2711	8.6569	10.1408	6.47624	10.7039	9.51136	11.1607	13.5093	17.953	6.25165	6.32087	7.38625	8.32987
4833_at	8.05675	8.97225	7.56186	7.27447	7.29405	7.40523	8.35103	7.03553	6.18886	9.68498	9.94749	5.94416	8.28243	7.99091	7.4842	7.62443	7.42029	5.49694	6.81598	6.68359	9.73714	7.87848	8.09549	6.79444	11.7363	9.55621	5.56335	5.45943	5.96074	5.81408	9.03403	7.87392	9.34066	6.40748	5.59555	6.36411
4835_at	17.2543	22.4197	19.2599	17.793	23.0505	23.4597	24.6544	23.3971	18.0012	15.0056	18.7705	12.3066	14.2962	21.6432	18.0858	17.5468	20.4036	19.4816	23.999	19.3661	12.9451	14.6406	14.2607	12.1728	19.7741	19.1444	11.1143	16.6024	19.9215	19.1901	28.9297	24.1928	11.8846	13.1565	11.2275	12.1349
4836_at	15.2667	12.4532	8.13507	6.16086	5.86083	5.98475	7.42362	6.08673	7.36925	12.0269	15.4326	9.50152	15.2308	10.2386	7.23251	7.30365	6.24526	4.75918	6.07179	6.41793	10.8297	11.7539	13.1309	11.7805	18.0855	11.9716	5.20362	4.22617	4.48657	4.04727	7.45993	7.63412	10.4143	8.95768	9.28918	10.6048
4837_at	6.60045	6.15838	4.60726	3.32846	3.70483	2.92593	3.27627	2.73563	4.34625	5.20852	5.23174	4.54213	3.8209	5.64205	3.91084	3.68721	3.53623	2.51837	3.42568	2.39309	4.192	3.89907	3.49678	2.35253	6.00366	5.74556	2.71041	3.45436	3.12293	2.43277	3.78156	2.33993	3.48681	4.67224	4.00404	3.97614
4838_at	26.2225	28.7803	25.8593	19.6592	18.4119	17.305	16.2405	13.4807	16.9395	26.3184	26.5354	24.3066	16.3789	31.1375	24.4661	22.0708	18.0212	13.9867	16.5379	11.554	25.368	18.8455	22.7983	15.0536	34.8559	31.2201	21.6663	20.3803	17.8709	15.5147	19.9583	12.1286	23.5681	17.3415	21.548	23.668
4839_at	6.01135	5.67399	5.15551	5.10236	6.06061	6.19608	6.57963	5.04493	4.44552	5.36211	6.54566	4.00812	3.46958	4.78182	5.09594	5.96233	4.83501	4.25306	6.21031	4.48164	5.30057	4.62719	4.38841	3.48064	6.55556	5.71006	4.4129	4.88641	5.24897	4.79307	7.30735	4.08776	4.79451	3.46457	4.38827	4.81328
4840_at	5.51986	4.65087	4.8899	4.027	4.46128	4.34314	4.77573	4.02299	14.8257	5.99888	7.63813	4.47513	1.52468	4.04432	4.65576	4.30023	3.95652	3.00714	5.0273	5.18575	9.33943	4.04531	4.44206	4.84211	5.88767	4.18462	4.42308	3.42698	3.85021	3.67227	5.35565	4.09889	5.28791	3.31496	4.7088	5.15249
4842_at	3.35641	10.4844	11.5812	12.4792	14.1515	15.4281	14.9848	13.6249	2.71913	5.83184	5.75457	3.07614	2.70953	8.96705	11.8352	12.3573	13.9454	15.1908	13.7907	5.95356	3.83086	6.35118	4.1309	2.90169	3.84982	8.22012	6.94344	13.5862	14.1767	13.8855	14.4786	4.911	5.38352	5.54528	3.04247	3.15249
4843_at	5.63337	8.37803	7.03405	7.29021	8.20988	8.68519	8.82123	8.64995	4.8632	5.61771	4.34361	3.06701	5.65327	7.25909	8.57336	7.36187	6.74582	8.08775	7.909	4.92549	5.81257	4.42533	3.62017	3.04866	7.29792	8.22604	5.10294	8.40365	7.84194	7.96113	9.26125	6.24598	5.60659	4.20571	2.82508	3.94917
4844_at	56.2701	54.4613	48.8558	45.7717	51.9136	49.7342	49.688	47.1014	45.1368	64.1491	69.9212	48.0386	58.3548	53.1977	43.6332	39.9395	51.5931	38.1133	42.5773	39.0486	46.7029	42.9856	48.2779	38.995	78.5079	51.0793	33.3213	44.4239	41.8957	45.3655	52.9726	44.2756	45.6099	39.7539	42.1294	46.1556
4845_at	0.580023	0.486705	0.750284	0.901012	0.912458	1.27233	1.43229	1.75235	4.93947	1.03587	1.16096	1.36345	0.695752	0.630682	0.85553	0.891553	0.87291	1.2398	1.57432	5.57019	1.56229	0.696189	1.20923	1.20854	1.03663	0.440237	0.495475	0.972617	1.16012	1.36555	2.28321	10.7577	0.972528	0.744094	1.25986	1.37241
4846_at	4.74347	9.25896	7.37911	8.12148	7.58474	11.1187	9.92416	6.05538	1.12833	2.25336	3.05594	1.64365	3.2101	8.17841	6.48871	7.37671	7.84392	8.45102	9.19717	2.03024	2.00686	2.23378	1.62232	1.50844	6.37973	8.28166	4.82127	7.06187	8.75517	7.99685	10.0121	1.45117	2.63516	2.17224	1.38726	1.54253
4847_at	4.30874	2.79191	1.15437	2.09899	1.66891	2.2549	2.25352	2.5256	2.63923	4.09978	5.01142	3.55838	2.95522	3.09659	2.32054	1.84018	2.5039	2.19796	2.53488	2.3121	2.53943	3.49948	3.03433	3.62066	4.34188	3.33728	1.92421	2.24442	2.54236	1.99895	3.17563	2.42274	2.90549	3.16634	2.85238	3.34647
4848_at	42.9251	23.7306	36.227	34.5546	43.3367	37.8813	44.6717	44.4347	74.2518	65.8374	62.653	45.3259	41.6935	26.3682	35.4153	37.1598	41.6756	32.8133	34.1628	43.8153	61.6674	41.1658	43.706	39.6097	52.685	27.4592	30.9299	28.1684	33.9328	34.0924	48.3776	62.3115	48.2066	37.4842	36.3316	38.6162
4849_at	3.89103	5.03815	6.19977	5.06862	5.06846	4.41068	4.68364	3.25601	1.16465	2.51906	3.15411	1.94619	3.6085	5.24318	5.47291	5.72032	4.0301	3.26939	3.82508	1.37797	3.73714	2.65294	2.17275	2.65938	4.62759	6.2568	3.9491	3.62678	3.82748	3.15231	4.71789	1.04079	2.88791	2.29921	1.89788	2.38278
4851_i_at	2.29285	1.51214	1.42338	0.977503	1.23906	0.820261	0.865655	1.77743	7.24213	5.38789	5.32306	4.01523	1.17336	1.36818	1.5158	1.13813	0.496098	0.635714	1.07685	8.19114	4.04229	5.70443	4.92597	2.1708	2.19902	1.55385	0.875566	1.01724	0.826446	0.595588	1.86169	15.5389	4.42418	4.98228	4.13246	3.62656
4852_s_at	2.73439	1.30867	1.15891	0.649044	0.662177	0.696078	0.60455	1.36364	7.78087	6.60202	6.2089	3.20711	1.64753	1.44091	1.1298	0.75	0.571906	0.464286	0.958544	9.27754	4.82857	5.26056	3.6824	2.9861	3.03907	1.26864	0.906109	0.86714	0.756198	0.672269	1.36553	10.3535	4.64176	3.66732	3.46309	3.15871
4856_at	14.5778	8.17919	6.73893	10.4027	12.7116	10.7179	10.8158	9.63845	27.1126	14.9776	19.5434	13.6589	10.2158	8.47841	8.38262	12.1518	6.05128	9.55306	9.98079	21.0108	17.6617	12.6756	16.1878	16.1579	15.8755	7.68876	9.01131	10.1176	10.1333	11.0263	12.7881	22.1323	17.1637	13.1152	15.5693	15.1535
4858_at	17.6981	9.47052	18.0068	15.9235	15.6745	11.5065	10.3965	7.23197	4.95278	10.5235	15.46	14.9614	16.1114	12.7943	14.4797	18.8425	14.5195	12.75	8.54803	8.4406	9.96571	8.16684	14.7704	11.3833	20.221	14.9314	13.7839	15.1268	13.7696	12.3687	12.7058	8.644	8.55165	10.2766	14.1769	16.0674
4860_at	0.399546	0.160694	0.547106	0.656918	0.885522	1.1732	2.52004	7.19018	31.247	2.70291	2.621	3.76853	0.910448	0.476136	0.822799	1.12215	1.11706	2.16122	4	26.5767	3.152	1.71782	4.45815	3.58888	1.57998	1.00473	0.573529	0.861055	1.05992	1.83088	6.15258	33.1446	2.97582	1.54331	4.26087	3.63174
4862_at	13.0397	9.26243	12.5891	13.1136	16.9832	20.8039	21.6392	13.7095	3.49879	4.74888	5.22032	3.54822	11.9816	7.97614	12.6817	14.5788	19.0368	19.2571	17.7017	4.82397	5.65943	4.74459	4.89807	4.57498	11.7167	9.87692	10.1312	11.572	16.6529	18.2038	20.3447	2.62794	5.73517	4.09842	3.74317	4.35685
4863_at	1.29171	0.320231	0.641317	0.622047	0.613917	0.811547	0.772481	1.02821	7.32567	2.44731	2.30936	1.8264	1.14237	0.294318	0.743792	0.761415	0.664437	0.95	1.15268	3.56587	1.68343	2.03193	2.16202	2.15194	1.49817	0.408284	0.55543	0.730223	0.703512	0.814076	1.21515	4.7293	1.94506	1.76378	2.03943	1.7168
4866_at	13.8138	6.35838	4.6311	7.6198	10.1818	9.51743	11.7638	14.5256	27.5242	11.4114	11.7363	7.56142	7.57405	6.25455	7.09368	9.2968	5.15831	6.49286	11.454	14.7516	36.9646	6.14933	8.84227	11.7825	14.2063	7.33491	9.46606	6.11055	6.94835	7.875	12.8452	14.1075	18.0681	6.26476	8.95652	10.6815
4868_at	0.442679	0.101734	0.199773	0.332958	0.538721	0.438998	0.602383	0.784744	5.98668	1.19955	1.03995	1.08426	0.368542	0.126136	0.27088	0.510274	0.3233	0.377551	0.550051	3.40605	2.05029	0.761071	1.06438	1.30189	0.632479	0.149112	0.332579	0.390467	0.413223	0.515756	0.965971	4.63659	1.0989	0.761811	1.11021	1.10685
4869_at	6.76163	2.6474	4.88195	4.60405	4.77553	4.70915	5.91333	5.80355	17.0133	12.259	10.8037	8.21523	8.37084	3.51364	4.58014	5.09361	4.53066	5.4449	4.72801	9.76674	11.5806	8.68486	8.54936	7.64548	8.49451	4.86036	3.88801	3.86004	4.63326	5.17437	8.24259	13.7169	10.0242	7.38681	7.92922	8.05809
4870_at	6.81839	2.17341	3.61748	3.79078	4.14478	3.91939	4.42362	4.09822	14.155	9.82063	7.33676	5.90863	5.81171	2.95682	3.01354	4.75685	4.27536	4.42245	4.02831	10.3024	14.416	5.30896	6.02575	3.87388	7.442	4.30769	3.23529	3.95538	4.22211	4.02206	5.9045	12.775	10.1769	5.15256	5.67947	6.00207
4872_at	5.84563	17.1491	13.5823	11.8898	11.8967	10.2484	8.91874	5.57576	1.29782	1.93386	2.57763	1.74721	6.67164	18.2102	15.491	15.0833	11.4794	9.81429	7.43074	2.0324	2.18971	2.2966	2.43884	2.25223	8.32723	21.968	9.49208	9.15112	8.57955	8.06092	9.58288	1.43016	2.8956	1.68701	1.6724	2.361
4873_at	0.38706	0.23237	0.473326	0.350956	0.446689	0.470588	0.64572	1.10449	7.86925	1.31614	0.987443	1.15228	0.425947	0.227273	0.457111	0.63242	0.613155	0.678571	0.694641	3.5432	0.976	0.765191	1.15665	0.970209	0.5116	0.294675	0.25905	0.446247	0.475207	0.638655	1.06037	5.59703	0.893407	0.740157	1.08696	0.938797
4875_at	4.40068	5.68092	6.83201	4.92238	4.46128	4.5	3.99133	3.23093	0.638015	2.50785	2.26256	1.56041	3.90126	6.55568	6.69752	5.90868	5.19398	5.05816	4.10212	1.81749	1.50971	1.99176	1.71781	2.21152	4.8779	9.72426	4.9095	5.97566	4.63946	4.23845	4.16795	1.00494	2.40659	1.82185	1.63701	2.1805
4877_at	8.64699	8.85434	6.59137	5.34646	4.21437	4.73747	4.974	4.27586	1.58596	6.24439	7.40183	5.96142	6.91619	8.08864	6.48984	6.31279	5.71572	5.73061	4.64206	3.25918	3.38629	5.98764	5.09871	5.429	11.2723	12.497	5.91629	5.61258	5.63326	5.53676	5.15697	1.44623	4.16154	5.4065	5.43984	5.19502
4880_at	9.10216	8.81503	6.82406	8.15748	6.20651	8.00218	7.23835	8.09404	6.15254	11.2354	10.7728	8.39797	7.51894	8.91705	10.0192	7.70662	8.03233	9.99082	7.59656	7.84773	7.89486	7.80021	8.22747	6.33565	11.8584	12.103	8.53281	10.0345	8.86054	9.28887	9.0022	7.4932	9.19451	7.53937	8.30334	7.7749
4881_at	6.37344	4.84855	4.89557	5.018	5	5.11111	5.62514	5.0512	5.10048	7.04933	6.15753	3.49442	7.29966	5.69205	5.78668	5.58676	4.3534	4.46735	4.41052	5.09071	7.24	5.38414	5.46137	3.9434	9.13309	6.40355	4.87443	3.4858	3.38636	3.79832	5.4292	5.82571	8.1989	4.08465	3.50051	3.92842
4884_i_at	1.084	0.506358	0.434733	0.492688	0.554433	0.477124	0.587216	0.60815	12.9879	1.44843	2.93151	2.7401	1.14581	0.538636	0.583521	0.398402	0.313266	0.453061	0.453994	3.19006	1.04343	1.99382	2.48927	1.58391	1.44322	0.771598	0.600679	0.476673	0.507231	0.418067	0.654226	14.7651	0.941758	1.4252	1.82609	1.87241
4891_at	4.88422	3.95376	3.042	2.91339	2.76207	2.83769	3.33803	3.08568	2.19734	7.40695	5.56735	4.52893	6.12055	4.46818	3.92551	3.48402	3.28205	2.91531	2.72902	2.554	6.71771	6.01648	4.83584	4.14598	8.25519	4.84615	3.38801	2.94016	2.69215	2.83824	3.99012	2.25958	7.41758	4.86516	4.1638	4.8361
4896_at	9.97616	5.89249	5.02497	5.90776	6.33782	6.40741	6.71289	6.86207	10.5799	13.7511	12.129	8.84975	7.30769	7.08295	6.74605	4.40982	8.56299	6.7949	6.1911	7.35313	6.16343	7.83625	8.17382	5.88779	14.6911	10.1148	8.16516	7.17647	7.40909	7.7479	7.191	9.42027	7.93297	7.5374	7.99798	8.32054
4909_f_at	22.0556	17.9168	21.2826	21.2148	25.6857	25.2756	25.7172	24.326	48.2361	35.2085	33.3847	27.8294	14.6498	20.2477	23.684	26.3973	22.1382	21.35	24.3347	29.5572	33.5314	25.2327	24.8197	17.0953	26.2418	20.8414	22.6674	22.0436	25.5806	24.0336	31.9243	41.6996	26.633	24.8661	23.9596	23.5311
4912_at	7.39614	3.37225	1.81158	1.52531	1.52525	1.30283	1.35645	1.40334	2.14891	6.44395	8.77169	6.68629	6.09185	3.21136	2.07111	1.63356	1.76477	1.60612	1.364	1.90497	2.75886	5.83419	6.59228	5.25223	9.8315	2.54556	1.57919	1.69574	1.6188	1.77521	1.63117	2.55006	5.18352	5.89075	7.12538	7.39523
4914_at	2.03746	1.68786	2.42565	2.0045	2.04489	2.05664	2.33044	3.12539	5.46852	3.03587	4.00913	2.54416	1.88749	1.66023	2.02935	1.87443	2.11817	1.93163	2.41557	6.57667	2.496	2.58187	3.103	2.47567	2.59951	1.93846	2.04977	1.84179	1.68285	1.90441	3.03074	9.32138	2.31868	2.33661	2.6178	2.78631
4915_at	0.511918	0.530636	0.570942	0.519685	0.655443	0.925926	0.830986	1.8255	1.20218	0.526906	0.886986	0.680203	0.597015	0.504546	0.520316	0.409817	0.575251	0.753061	1.34985	4.64471	0.465143	0.361483	0.898069	0.848064	0.976801	0.55503	0.40724	0.524341	0.479339	0.870798	1.69155	5.88257	0.28022	0.377953	0.808898	1.00104
4916_at	4.29058	5.21965	4.3235	4.13048	4.34792	4.55011	4.6338	3.94148	1.31961	3.98543	4.77283	2.92487	4.31458	4.95568	4.57788	4.20091	3.78484	3.60408	4.04146	3.14255	3.57943	3.82286	3.42382	3.23039	6.18559	5.41183	3.04072	2.857	3.34607	3.41807	5.36004	2.77132	3.84066	3.15354	2.52477	3.24378
4918_at	9.31669	6.54335	4.11464	3.73566	3.00449	3.15359	3.09317	3.41797	5.70702	10.0661	12.1621	8.8934	9.46958	5.46932	4.193	2.49429	2.98997	3.08878	3.25581	4.09719	7.64571	9.87024	10.0676	9.32373	12.8632	5.0568	2.45814	3.3925	3.01756	2.66702	4.30845	6.79604	8.44506	8.94488	8.53286	9.08091
4921_i_at	59.9444	24.2197	42.4926	48.4027	45.945	47.3867	57.6316	54.3177	110.947	97.037	78.5297	62.9594	50.1332	31.8455	52.184	51.5788	47.1839	38.699	50.179	71.8855	100.03	57.1308	58.7897	47.2622	86.7888	38.1053	53.9559	37.4665	44.9773	45.4359	67.3864	83.6119	67.878	48.4774	52.6259	56.1774
4922_at	21.3927	46.622	39.5573	39.3768	40.4815	33.6318	32.1235	23.5371	8.23124	14.8756	15.532	10.6914	16.845	49.933	47.0734	44.1438	33.2642	26.6092	31.2417	17.4492	14.6263	11.8445	11.4946	7.83218	24.9414	47.2426	43.3269	30.6024	30.7665	24.1702	36.7201	14.8838	14.322	11.252	10.1385	12.5301
4924_at	0.401816	11.7977	6.11578	11.5714	10.6498	12.6264	13.1333	10.2685	0.789346	0.139013	0.226027	0.138071	0.165327	10.3659	10.8138	14.4235	5.13712	7.27551	10.1608	2.72246	0.2	0.15654	0.169528	0.142999	0.459096	6.9787	11.1991	9.85801	8.23554	8.65966	12.9528	1.98269	0.231868	0.199803	0.195147	0.261411
4926_at	1.11464	0.608092	0.793417	1.36333	1.63749	1.4488	1.97183	2.66249	13.9746	4.5213	3.14954	2.08325	0.492537	0.731818	1.26749	1.71461	1.27759	1.38061	2.46006	4.68575	6.21143	2.35839	2.31652	2.89176	1.08425	0.513609	1.27828	1.36917	1.55579	1.81303	1.97366	7.88875	3.78681	2.33465	2.44793	2.16494
4929_at	1.91146	1.14913	1.56527	1.51856	1.86532	1.76362	1.9415	1.68861	7.04722	2.7074	3.03995	2.30051	1.9116	1.26477	1.22573	1.92009	1.60312	2.38061	1.70981	4.73002	2.456	2.22039	2.71459	1.58788	2.58974	1.72426	0.947964	1.63996	1.99793	2.20903	3.05708	6.18665	2.27912	2.2874	2.61476	2.21369
4930_at	6.62089	3.85318	4.18956	4.21372	4.69024	4.27996	4.60997	4.17868	9.59443	7.95404	7.1484	6.72386	6.17681	4.525	5.01242	5.03539	3.91973	5.05102	4.03236	6.10583	8.872	6.36869	7.61803	5.94141	8.0464	4.86391	2.5871	4.12576	4.29545	4.70798	6.07794	8.67367	7.02308	6.64764	6.78362	6.59232
4931_at	2.56413	1.69711	2.68445	2.94376	2.5881	2.9902	3.08884	3.6604	9.43947	3.77242	3.93721	3.17665	2.49254	2.08523	3.10045	3.19863	3.54292	3.76837	3.18605	9.88985	2.64571	2.6828	4.01717	2.63754	3.9939	3.59408	2.2681	2.80629	3.04442	2.92857	4.382	11.2262	3.0044	2.23031	3.16684	2.97199
4936_at	1.21793	0.547977	0.597049	1.72553	2.82043	3.02941	4.26652	7.94775	16.0775	3.41368	5.63927	3.17056	0.659013	0.629546	1.18397	2.2226	0.96767	2.48469	5.57634	17.1242	19.8457	3.4964	3.39807	3.3853	1.39316	0.665089	1.45023	1.92089	2.31405	3.01366	5.91767	21.8653	6.61868	4.85236	4.20627	3.53112
4941_at	23.0931	18.674	36.6027	37.5377	38.0965	42.0893	48.9187	39.4284	32.1598	30.5785	30.855	20.9929	21.6728	20.6716	30.9684	40.5822	40.1371	34.1	37.9626	36.351	35.0983	20.3955	27.6427	19.3932	24.1563	28.1432	25.0667	25.1237	33.3492	37.1807	48.5368	34.0841	25.9143	16.6634	20.637	21.5571
4942_at	9.35982	3.27514	5.02838	5.44882	5.16498	6.01743	7.08992	8.56635	30.4831	24.7747	14.6187	9.77665	9.26751	3.3625	4.89391	6.77626	7.96767	5.69898	6.80081	13.8888	24.2743	11.7765	10.1534	10.4697	13.4249	5.64852	4.03054	4.37221	5.3781	5.88656	9.17344	19.7268	22.1934	8.81496	9.9545	11.9315
4943_at	4.20885	2.3237	2.25085	2.21035	2.27722	2.20915	2.47021	2.34274	2.56174	7.15247	7.09475	3.19086	4.52813	2.39886	2.18623	2.50685	2.3155	2.01939	2.25885	2.62311	4.10171	5.41916	4.60515	3.83118	5.63736	3.16331	1.86312	1.50406	1.68802	2.01576	2.51372	2.20396	5.22747	4.13976	3.55814	3.71784
4944_at	2.98524	2.65087	3.14869	2.5613	2.37823	2.16013	2.3727	3.04598	7.69007	6.68498	4.57192	3.52284	2.40299	3.21364	3.26185	2.8847	3.32441	2.76531	2.20627	4.40821	5.26971	3.51905	3.29506	2.80834	3.78877	4.87456	3.1233	2.79209	3.15909	3.28256	3.236	5.1953	3.98462	3.0561	2.83215	2.85788
4946_at	27.1532	19.5815	19.6322	18.1395	18.7531	19.6405	19.3207	16.698	20.2724	26.6973	29.6655	23.2203	28.5121	20.3534	23.281	19.597	21.7035	20.0408	17.0789	16.3618	20.2423	25.9928	29.3133	24.3039	35.6923	24.1396	12.4921	17.1197	18.1312	17.2752	20.4544	14.6304	22.5582	21.9567	24.3974	24.7946
4948_at	25.6005	14.8983	7.2622	7.78515	7.89226	7.62418	6.51354	3.96343	0.932203	3.12556	4.56279	4.22843	20.8817	12.9545	10.4549	7.52169	6.31438	6.31122	4.70172	1.2365	3.48457	4.33368	4.33691	4.31281	28.4469	13.9207	8.14027	5.73428	5.79752	4.92017	5.236	1.18665	3.59451	3.04921	3.43478	5.01556
4951_at	3.59591	2.90867	2.27242	3.50619	2.56005	2.68736	2.53738	2.24033	0.434625	2.96973	1.99772	1.70863	2.89437	2.88182	3.59142	2.76256	2.71237	3.95714	2.83418	0.900648	1.10514	2.98764	1.70708	1.0427	5.0232	4.90414	3.07579	4.8073	3.06921	2.96113	3.27442	0.563659	2.35714	1.89567	1.60061	2.1971
4956_at	5.30761	2.23353	2.01589	1.66029	1.89338	1.55011	1.66739	1.81818	1.22881	5.22309	4.75799	3.78477	4.72331	2.72955	2.36682	2.10959	2.43701	1.98163	1.55814	1.2041	3.18057	4.12049	3.48069	3.44886	6.39194	3.59763	1.89932	1.94523	2.09607	1.97164	1.98793	0.755253	4.17582	3.4124	3.36198	3.49585
4958_at	4.64018	3.95607	4.45857	3.54218	3.74411	3.38344	3.6468	3.31975	1.57385	2.39013	2.71233	2	4.66016	3.62727	4.75508	4.60274	4.41137	3.39592	3.1456	2.57451	2.25714	2.31823	2.62339	2.34955	5.59585	6.69941	4.1233	3.1501	3.22417	2.97689	4.01537	1.3152	2.06374	1.93504	2.30435	2.59232
4959_at	13.412	8.23815	5.22474	5.8369	7.2862	7.10349	7.57638	7.65831	5.95763	10.8139	12.8231	8.76548	13.0253	7.47159	5.92889	6.62785	6.32776	7.59184	6.92113	6.73218	9.49257	9.55201	10.2403	8.8282	14.5006	9.25562	4.67534	5.286	5.51653	6.03887	7.97805	5.82077	9.44066	7.80906	8.34378	9.90768
4960_at	3.98978	5.1526	4.72872	4.86727	5.08081	5.2342	4.99675	4.91223	4.00847	3.45516	3.32534	2.22944	3.65442	5.14318	6.22912	5.12329	5.19621	5.84286	4.8089	3.88121	2.86171	2.74768	2.26931	1.95631	5.11966	6.7503	6.40837	5.64402	5.00413	5.39181	6.30077	2.74166	3.21429	2.30512	2.34884	2.33714
4963_at	26.3485	26.6971	26.2032	23.4286	23.6611	23.0871	23.961	23.4033	16.6901	26.972	35.6164	21.8355	22.5545	30.6682	27.6738	25.8002	26.0245	22.9561	20.1082	20.2527	10.9577	26.5963	27.4946	19.0497	35.0049	32.4414	21.733	20.713	20.3326	22.8866	26.5642	24.2311	20.4253	23.7894	22.821	21.5622
4964_at	9.437	7.51214	5.56981	6.12036	5.93603	5.81155	5.61322	5.03657	5.42252	8.15807	9.01027	6.62843	9.11481	6.69318	6.68962	5.62671	6.28428	5.40102	5.03842	2.84233	7.89486	7.37178	8.0515	6.71797	13.0061	8.43432	4.86878	5.42394	4.73037	4.97584	5.59276	2.50803	9.1022	5.52854	6.76643	7.46266
4969_at	3.437	17.4416	13.1419	13.306	17.4052	16.098	14.5146	14.1076	2.55327	1.5639	2.2089	0.968528	2.89208	15.6545	14.1117	14.1404	16.2709	14.8755	14.2386	8.2581	0.710857	1.64676	1.15773	0.839126	4.69841	14.2651	12.1301	16.3032	15.6353	13.6943	15.8024	6.40544	0.928571	1.52165	0.949444	1.18361
4970_at	1.33712	2.34913	5.52667	5.15748	6.18967	5.26035	5.42145	3.78265	0.387409	0.73991	1.09247	0.595939	1.35936	3.12727	5.70203	6.43607	5.46823	5.0051	4.49949	1.58639	0.702857	0.941298	0.733906	0.630586	2.0464	4.46509	5.60747	4.4716	4.81715	4.21849	4.79693	1.04697	0.834066	0.753937	0.54095	0.641079
4980_at	23.0953	38.7653	33.5221	29.5287	29.4669	25.8856	22.0043	18.5287	6.24697	18.9731	20.2751	13.7137	17.7187	36.3568	36.1851	17.6244	33.4905	30.8622	23.6229	7.72894	9.952	16.3903	12.2833	9.66137	28.928	41.2888	29.8654	36.3438	30.7417	29.0924	26.0033	9.04079	15.5703	15.3878	10.7179	12.2448
4983_g_at	4.04086	4.53295	4.03292	3.91564	4.8193	3.72658	4.13651	3.80564	1.87651	3.16816	3.82306	2.74822	4.08266	4.15909	4.83973	4.26712	2.78149	3.80714	3.73104	3.03996	2.24457	2.90937	2.9485	1.84906	5.31258	4.17515	3.49095	4.01116	3.94938	3.80042	4.49506	2.74784	2.62088	2.32087	2.21739	2.56639
4987_at	4.72304	3.07052	2.08627	1.7694	0.809203	1.51852	1.21235	1.41797	2.65133	4.72085	6.9532	4.81929	3.07118	2.44091	1.77878	0.974886	1.06577	1.26224	1.44793	1.14903	2.42171	4.99897	5.34335	4.62562	3.86325	2.04379	1.09389	1.40669	1.08471	1.08298	1.78156	0.950556	2.53956	4.4685	4.74924	4.82573
4993_at	4.92849	4.71214	2.61294	5.00675	5.90572	5.21786	3.45612	5.2466	12.1755	7.43946	8.75799	5.85787	1.46498	4.45114	4.67833	4.88014	2.0981	4.46837	5.30637	6.65767	9.10629	6.21009	6.55365	5.19464	3.77534	3.17396	5.069	4.9574	4.7314	4.22689	6.78375	7.78616	8.96374	6.85433	6.58038	6.41805
4997_at	4.02497	3.0659	5.17026	4.29134	4.73737	4.16231	3.87974	2.98328	5.4661	4.96301	4.96005	3.60203	4.15844	4.86932	3.3702	5.77854	5.07804	5.31531	3.11426	4.56803	2.86629	3.31205	3.10408	2.70308	6.23443	6.67456	4.32919	4.86105	5.18182	5.73634	5.56531	4.48331	4.02088	3.43799	3.72194	3.70228
5000_i_at	7.75482	7.95723	8.1294	8.09449	7.32997	8.061	6.23185	6.95298	15.7191	12.4473	11.8174	9.95431	7.58324	7	8.92776	8.00685	8.33891	11.1918	6.87361	9.83153	6.17029	9.25026	8.91094	8.45184	8.41392	8.22722	5.16968	9.43408	8.67872	8.65861	9.04281	11.7182	10.2385	10.0581	11.2366	9.20954
5001_f_at	32.6527	23.9584	28.1646	26.4229	29.5129	29.9706	30.8212	30.5538	48.1235	51.4518	47.0674	30.3513	29.5557	23.1352	29.0068	30.3447	30.9175	31.1153	30.3711	39.2549	36.6034	29.6323	35.1127	32.8749	38.1111	29.4107	27.6991	24.9584	30.0444	33.9044	35.2876	38.2386	35.5352	29.9803	30.8301	30.638
5003_at	3.37798	4.16763	3.3882	3.37008	3.73064	3.69281	2.67497	2.73772	8.47337	3.60538	3.36416	3.5269	2.18944	3.21364	3.61625	3.46233	2.36678	2.34082	3.28716	4.31965	3.53371	2.87745	3.78433	1.69215	3.25031	3.31361	3.45701	2.8357	2.77893	2.60189	4.37212	7.0618	2.80879	3.14075	3.19009	3.50415
5004_at	3.0454	3.62659	2.92054	4.21935	5.15264	5.17538	5.43879	5.42529	4.2276	5.07848	4.64726	3.91269	2.5752	4.78068	4.86907	5.71005	3.12821	4.43163	4.82406	5.60367	6.06514	4.15242	4.76288	3.34161	4.50794	2.76568	5.62783	3.72211	4.7593	4.16387	7.236	5.3424	5.51319	3.50295	3.85844	3.57676
5005_at	13.5596	4.42197	1.2202	1.97863	1.89338	1.66122	2.11051	3.50366	17.5012	22.472	16.96	10.6386	5.83353	3.81932	1.98871	2.16895	0.889632	1.29286	2.17088	6.46976	22.6423	14.2564	12.2854	11.0179	9.79121	2.85799	1.94118	1.48682	1.33058	1.19013	2.35016	9.7602	17.3363	11.624	10.1962	10.4201
5006_at	9.13621	17.2936	8.43019	13.9201	16.1751	14.7211	13.8071	13.3396	6.62712	11.7646	12.2865	7.39086	3.58439	15.4795	11.8488	16.1347	7.71572	10.502	15.3984	9.16307	14.6926	7.14521	10.5494	10.0844	6.30281	12.5385	13.6742	11.9179	12.3895	11.1933	14.3074	8.02967	12.3352	10.2313	10.7634	10.5311
5007_at	2.21226	5.2474	2.87287	4.88864	5.82267	4.75381	4.6403	3.08464	1.42615	2.17601	1.82648	1.23046	2.0287	5.63296	4.14108	5.35502	3.16165	3.29082	3.26997	0.889849	2.79771	1.22348	1.46137	1.66534	1.54945	3.89112	4.72398	4.18256	4.70971	4.03571	5.21625	0.830655	2.58132	1.67913	1.41962	1.45021
5008_at	10.6095	3.72948	4.49262	4.67604	4.97419	3.65686	3.68581	2.42947	18.1538	16.648	18.661	12.664	11.9162	4.97955	3.23702	6.26027	4.2029	4.1949	3.10819	14.9838	13.9371	12.6725	13.5021	11.4955	13.3663	7.92071	4.16176	4.09736	4.19318	3.41387	5.49067	18.7182	18.3132	12.0266	13.8342	13.0436
5009_at	20.0261	9.31676	17.2872	16.1631	14.1122	11.1078	12.2893	11.3009	41.9576	23.6323	25.7295	21.6274	23.4489	11.567	12.0305	18.0285	9.63434	11.0051	11.2042	29.6533	20.304	19.4016	21.2865	19.1976	25.6569	13.3988	9.46606	12.8448	10.0279	9.73529	18.5368	36.0705	20.311	19.2283	22.8109	22.7645
5011_at	5.98184	6.31098	6.86833	7.11249	8.11336	6.99782	7.06067	5.38662	1.5109	5.50897	4.92694	3.6335	6.31458	7.19318	7.24266	8.06964	8.27982	6.8449	5.68959	4.16631	3.56914	3.90113	3.93884	3.86495	7.54457	9.07692	6.37896	6.44219	7.01653	6.06408	7.6213	2.95303	4.07253	3.5748	3.16481	3.9388
5016_at	8.34733	4.26127	3.1067	2.92351	2.6431	2.33224	2.65872	3.19018	5.80751	8.35202	8.60388	6.42538	6.35821	3.68864	3.87246	3.06849	2.8272	2.92347	2.44388	4.20302	5.56114	5.40268	5.8015	5.45084	8.25153	6.60947	3.9276	2.83976	2.97314	2.89391	3.0494	2.75525	6.55055	4.7313	5.85541	6.58714
5025_at	17.8797	28.0185	27.1362	31.0889	32.6869	31.8649	30.9827	23.6573	4.99516	19.5729	14.9532	8.59086	18.5316	30.7818	34.219	35.7237	29.7536	30.4714	23.634	10.3261	18.8789	15.3141	11.0858	9.06753	21.8388	32.7763	26.9005	23.2819	27.3357	29.8172	33.4534	5.55624	20.0154	11.9282	8.07381	9.29253
5031_at	25.8672	13.6659	12.4699	18.8043	16.6319	21.4009	20.9772	23.2571	41.0254	36.2063	35.6221	28.1472	22.1952	15.2864	21.2901	19.0548	20.0647	25.4827	20.6138	24.1598	30.0286	26.0886	25.324	22.6514	31.2405	17.1929	18.0124	21.7982	20.3605	22.9611	22.0889	34.0482	30.9429	24.3415	25.1395	24.9004
5032_at	21.9274	13.3607	18.5426	20.0754	17.4613	19.7342	18.9881	21.9321	36.0109	31.4507	31.2374	23.0782	18.5568	17.5784	22.8104	16.3196	21.8718	22.7663	19.3974	20.9665	16.776	20.5911	22.7983	16.4677	26.199	16.3349	19.4649	24.6846	18.2149	20.9559	20.2184	27.8925	24.556	20.0276	22.3731	22.3651
5033_at	0.271283	0.239306	0.461975	0.427447	0.468013	0.897604	1.07692	2.25496	9.10048	1.02242	1.09703	1.30964	0.293915	0.251136	0.547404	0.550228	1.06912	1.43571	1.43984	5.67063	0.626286	0.719876	0.774678	0.921549	0.64591	0.51716	0.553167	1.20487	1.29132	1.78466	1.93304	9.50803	0.696703	0.73622	0.985844	1.04876
5034_at	0.398411	1.41156	7.48468	6.73003	6.32548	5.05338	3.0065	1.26437	1.70581	0.496637	0.633562	0.385787	0.346728	2.58864	9.45372	6.34475	5.81717	4.84184	2.43377	1.30886	0.292571	0.477858	0.563305	0.363456	0.750916	6.23432	8.20023	6.78702	4.81715	3.73424	2.28211	3.64153	0.502198	0.406496	0.482305	0.337137
5035_at	3.33371	1.66127	1.79909	1.69516	1.98092	1.72767	1.99458	1.90073	1.36804	5.19507	5.11986	3.26497	2.9713	1.8875	1.96953	1.66667	2.301	1.69898	1.78564	1.50864	1.78514	4.6622	3.32082	2.26614	4.36508	2.30533	1.83824	1.53245	1.66012	1.47899	1.82766	1.72559	2.66923	3.44291	3.05865	2.99066
5036_at	15.3031	11.4277	16.0511	16.5253	21.1212	21.0174	22.9935	22.1745	22.9358	17.2433	20.8938	15.9695	16.0712	11.5477	18.0926	14.5616	17.1405	17.9102	20.003	18.3477	15.9234	15.1637	18.9496	14.4389	19.1966	13.8604	10.681	13.1785	14.1322	18.3824	25.9484	28.3511	15.2703	13.503	14.8716	16.6712
5039_at	4.82747	5.3526	4.93303	4.94826	5.64534	5.09586	5.73348	5.12539	5.07022	6.03251	6.11073	4.3868	6.00115	4.79545	5.51806	6.3847	4.69342	4.33265	4.99292	4.55616	6.27657	4.63955	5.83584	4.59583	6.60317	5.44024	5.13462	3.55375	4.35744	3.83613	6.27772	5.03214	5.52637	3.67323	3.76643	4.4222
5040_at	5.37571	4.32832	3.64586	3.55681	3.67003	3.12854	3.71289	3.9697	2.90315	7.53251	8.22146	5.14924	5.82549	4.07614	3.73251	4.54338	3.18283	2.76327	3.32356	3.53564	4.25829	5.95263	5.16309	4.27309	6.9243	5.04379	4.01923	2.87018	3.08781	2.98424	4.42261	4.5204	4.4967	5.02461	4.47927	5.1556
5042_at	8.10329	4.7815	4.19296	5.61192	5.82155	5.52288	6.65655	5.94462	6.9322	9.16031	10.653	7.20711	5.94834	4.85909	4.98307	3.80479	5.89521	4.5551	4.90597	5.21382	6.72571	7.2966	7.37232	5.14101	9.17704	5.89941	5.10747	4.3286	5.07335	5.08403	6.809	8.06798	5.26484	6.23622	5.56218	5.92842
5043_at	3.35755	3.53179	2.77412	3.2081	3.00224	3.25163	3.27844	2.91014	4.65254	3.94058	4.56849	3.49442	2.67738	3.32273	2.82731	2.6621	3.35786	2.84184	3.06168	3.87041	3.13257	3.67559	3.68777	3.61271	4.83272	2.81538	2.33824	3.23428	2.85641	2.55252	3.94292	5.9246	3.15165	3.58563	3.18807	3.40975
5051_at	5.84563	7.56763	7.28831	5.58605	6.44108	5.27451	4.7714	5.06479	3.17312	2.7657	4.56849	3.64569	7.10792	5.70227	6.52257	5.60046	3.49275	4.12551	4.21132	4.77862	2.21714	3.24614	4.90343	3.73386	8.13919	8.54083	5.98869	3.95538	4.30475	3.69118	6.6191	5.06304	2.44725	2.97047	3.7998	4.37448
5052_at	27.3905	37.1144	33.9205	27.9753	31.6891	28.646	30.5525	29.8997	16.701	33.5628	39.5502	22.7888	23.5465	36.2432	33.7935	31.1815	30.3857	24.3286	29.9424	23.2279	16.9166	25.5613	25.3627	17.8173	34.9414	41.5266	33.9536	30.8408	26.5692	26.3277	33.6498	22.115	22.7143	23.7008	22.4924	24.1037
5053_at	5.28831	4.24393	3.18842	3.22047	4.22783	3.58606	3.28819	3.28945	4.04116	4.02466	4.96575	4.43046	3.5775	4.40341	3.93228	2.10046	3.20401	3.90102	3.52679	4.79266	3.45829	3.34501	3.91953	3.16087	5.71551	3.3929	3.22398	4.40872	3.94731	3.7563	4.29199	7.7911	3.18681	3.25098	4.02123	4.04461
5059_at	12.9943	18.1422	13.6708	15.7368	17.2065	16.1841	15.4485	13.2027	9.93584	17.1547	14.1473	11.3675	13.3869	17.7364	17.0463	15.7203	11.68	12.5724	15.2063	12.3834	16.2686	12.9217	13.2833	9.86792	18.8132	14.6651	15.4446	14.2748	13.8564	13.8004	20.3293	15.4957	13.1044	12.6811	12.0131	12.249
5067_at	8.81612	2.97803	2.51646	2.5793	2.87205	2.66558	2.67606	2.52978	2.86562	8.95516	10.1107	8.42132	11.938	4.13636	3.00339	3.07877	2.90301	2.37245	2.24166	2.83369	6.25714	8.33574	11.1695	6.67924	12.6471	4.67219	1.71267	2.1359	2.2562	2.14811	3.31504	2.86774	7.63626	8.15256	8.52983	8.69295
5069_at	4.62429	4.82197	3.08854	3.76828	3.14366	3.18627	3.40412	2.62069	1.41283	3.80493	4.00457	3.43249	4.58668	4.60568	3.94131	3.73288	2.6165	3.07959	3.01011	2.45572	4.14971	3.70649	3.52146	4.11619	6.24542	3.7858	3.93891	3.09635	3.43905	3.06197	4.49067	2.17429	3.46923	3.41437	3.02831	3.361
5071_at	11.0692	19.259	11.0942	12.8718	11.4792	11.0185	9.53304	6.35946	4.63317	5.24327	4.58562	4.29645	9.00804	18.7795	16.0282	11.0103	6.8194	8.41837	10.4803	5.22138	4.84	3.69619	3.87017	2.60775	12.8523	12.4083	12.1335	11.7627	10.4773	10.2353	12.5982	5.3424	3.23736	3.96949	3.8726	4.03631
5073_at	0.331442	0.239306	0.30874	0.416198	0.839506	1.02723	1.10184	1.94357	14.8789	1.77915	0.819635	1.41421	0.329506	0.168182	0.559819	0.634703	0.444816	0.756122	1.26694	7.43737	2.776	1.12976	1.14807	1.2284	0.46398	0.137278	0.515837	0.625761	0.668388	0.718487	2.01317	13.9951	2.05934	1.17618	1.52781	1.44191
5074_at	6.07719	6.66936	4.09875	5.65467	5.71268	6.30283	5.1896	5.67085	11.1973	5.33072	7.74087	7.37259	1.33869	5.94318	5.8781	6.23174	3.47157	4.77143	6.38321	7.76782	6.792	5.5932	7.44957	7.3853	3.55556	3.90414	6.93665	7	6.27273	4.5	4.51262	7.81335	5.94396	6.74803	9.78059	9.20539
5075_i_at	16.8854	14.1121	12.6005	19.9606	24.284	22.5403	26.3727	26.2278	59.0751	38.7971	35.3756	24.7147	12.9116	14.267	18.7901	23.1256	14.5028	17.95	23.2993	33.0594	54.152	23.3811	29.6921	27.8719	13.7033	10.0757	18.8066	15.5639	19.1973	17.979	26.5697	42.6378	39.0923	26.127	26.5571	25.778
5076_f_at	10.4166	5.42081	9.2815	10.2868	8.7991	9.55229	9.04767	6.30094	33.5666	20.1659	19.7135	13.9056	10.3685	6.02045	7.42889	10.6438	9.40468	10.6694	7.46815	16.0086	15.3234	14.4737	14.8734	11.8908	8.20757	6.89467	7.25905	9.14402	9.61467	9.89076	11.2898	21.1422	18.933	14.1201	14.2285	13.8537
5079_at	3.32009	3.61503	5.18956	4.73116	5.27385	5.19172	5.67714	4.72832	2.62954	3.85987	3.86301	2.26904	3.72675	4.4875	5.13544	5.84361	5.40803	5.01429	4.95147	3.17603	3.55086	3.52729	3.04614	2.03476	3.79609	6.22604	4.66968	3.74645	4.48037	4.08403	5.92975	2.69592	4.06923	2.58661	2.42669	2.67946
5082_at	3.12372	2.44971	2.59705	2.13386	1.90685	1.83007	1.94475	2.41275	8.67191	4.61435	5.121	3.88934	2.29736	2.32727	3.13657	2.121	2.02787	2.48367	2.39535	4.27322	4.09943	3.41195	4.35408	2.86097	3.44322	3.78343	2.59729	2.68256	2.5093	2.30882	2.10318	4.46354	3.18132	2.81791	3.37513	3.29253
5084_at	16.0238	6.92601	2.56754	1.78403	1.67901	1.43028	1.23727	1.91641	2.18281	9.63789	15.9007	12.7249	14.0103	5.89886	2.80474	2.29452	1.89409	1.9949	1.5723	1.93521	4.67886	10.5345	12.6717	10.4568	19.0659	9.01538	2.3371	1.92799	1.83574	1.77941	1.79583	1.4796	5.5967	9.03543	11.3903	11.5643
5090_at	34.5812	15.6301	12.5153	9.50619	8.27834	9.32135	9.46587	10.5799	10.8475	27.3487	34.3288	25.8122	32.1917	15.9295	11.0926	9.46119	12.1037	9.82551	9.49949	8.96652	22.4811	24.5026	28.8519	28.8123	44.5421	23.4379	11.1753	10.7272	9.33574	10.5693	10.4588	8.61557	25.0286	20.8238	25.9515	29.5322
5092_at	13.4166	8.16532	12.5482	11.1777	12.5129	12.0425	12.2405	11.6688	16.5254	14.2074	15.5525	10.6071	12.8749	10.8511	12.8702	13.8984	13.2497	11.8806	12.0758	13.8467	11.3714	11.5283	12.6706	8.94538	14.2283	14.7917	10.3314	10.4828	10.3388	10.0924	13.7113	16.796	12.4011	11.1644	11.632	11.5135
5094_at	29.1112	13.5387	22.1952	19.8313	22.4153	19.5142	21.5482	24.2309	45.2022	41.8229	39.2352	26.7817	23.1401	15.7386	22.965	23.5776	23.8138	23.9306	23.0617	30.8499	32.4709	27.4995	28.1985	22.2761	31.0586	22.8272	23.3077	21.8915	23.1477	23.6008	24.5478	29.5006	29.222	23.1181	25.178	25.7915
5098_at	0.797957	0.39422	0.788876	0.728909	0.647587	0.938998	1.15601	1.16196	6.36199	1.44955	1.17009	1.07614	0.664753	0.493182	0.735892	0.682648	1.00557	1.02347	1.22042	3.26458	1.80343	1.03399	1.10515	1.11718	0.932845	0.72071	0.912896	0.70284	0.757231	0.903361	1.22832	4.13103	1.40989	0.884843	1.06572	1.14627
5100_at	4.63791	1.95607	2.46992	1.86502	1.40516	1.68083	1.98267	2.64472	9.13075	4.60314	5.08562	4.57868	4.28014	2.15341	2.60384	2.00228	1.81717	1.78367	1.85844	5.23542	5.35657	4.28424	4.91416	4.32076	5.57387	3.33373	2.39367	1.75659	1.5031	1.70483	2.35016	8.70952	3.86484	3.63976	3.91911	4.35373
5101_at	2.25199	7.6578	4.22588	5.69179	6.4624	6.87146	5.76273	5.03448	2.89346	2.68946	2.92123	2.65381	3.16303	6.32046	7.20542	6.89384	5.95206	6.27755	4.82002	4.11231	1.83086	2.97837	2.60086	2.94141	4.05494	8.6284	6.63235	5.68763	6.04442	6.42857	6.54665	4.58344	3.04066	2.92224	2.48635	3.27178
5104_at	4.6538	5.1896	2.72531	4.04612	4.19192	3.61874	3.47021	3.35946	1.4431	4.95852	6.01142	5.41117	4.28473	5.25341	4.98307	3.69977	3.82163	4.45	2.88372	2.7581	1.68114	5.40783	5.87339	3.43297	5.77411	4.43787	4.181	4.94016	4.16632	3.81513	4.08672	2.86527	4.16923	4.60138	4.76845	4.85788
5110_at	4.60726	5.71676	4.78888	4.79753	5.67789	5.11002	5.38678	5.10867	2.52058	5.03475	6.02968	3.91066	4.71412	5.57046	5.62641	5.5274	4.86399	4.76327	4.92012	4.11663	4.00571	3.91864	3.65343	3.25621	5.96703	5.54083	5.37104	4.38032	4.55992	4.91597	6.13502	4.33622	4.30879	3.22539	3.16582	3.75934
5113_at	4.63564	5.44624	3.43246	4.1811	3.27609	4.11438	3.49187	2.59248	1.17554	4.36883	4.61073	4.22335	3.79564	4.86023	3.49323	3.24772	4.08584	3.09082	3.2457	1.93629	2.86971	4.48198	4.23498	3.85005	5.96581	3.37633	2.55543	3.6288	3.69112	3.22164	4.14709	1.88257	3.51209	4.21063	3.84934	3.75622
5116_at	4.64245	5.72601	5.99659	4.94151	5.21549	4.69935	5.30336	4.6186	1.94552	5.33857	5.0137	3.0335	4.49713	5.74318	5.98984	5.5879	5.80825	4.05816	4.25076	4.48812	3.4	4.79403	3.58154	2.75174	6.663	8.96213	7.34615	4.09229	4.63843	4.58403	5.75302	5.66873	4.09231	3.52657	2.88271	3.21992
5117_at	12.3337	7.04277	11.3076	9.26884	10.2997	10.085	10.3023	7.96552	11.5363	13.4103	19.363	12.197	12.9644	7.59205	10.7201	9.78196	8.72575	8.9	9.43782	8.09287	18.9451	12.1936	15.7189	11.9116	17.1636	7.89467	9.71606	7.42799	7.4876	8.21008	10.18	12.2064	13.5879	10.9213	12.6886	13.7023
5119_at	32.118	16.6058	24.9966	23.937	28.9226	25.4325	28.572	32.7586	55.9952	50.8341	51.1336	34.1249	32.3226	17.1273	27.2833	22.1815	20.8863	24.4929	25.5794	34.2268	33.336	31.7178	36.5676	28.5541	44.7656	17.1278	19.9909	21.8245	22.6736	26.5263	34.1218	46.1557	38.3582	29.4449	29.6097	33.0643
5120_at	3.49716	5.5341	6.36209	4.06299	4.84961	4.53704	5.06934	4.9791	7.8293	5.29821	5.23858	3.96142	4.24569	4.35909	5.38488	3.43265	4.2107	4.53673	4.87462	6.19222	5.56571	4.99382	4.76717	3.87686	5.12454	5.8426	4.70928	4.10548	4.1188	3.79517	6.09879	8.44376	6.73736	4.01083	3.60061	3.84336
5121_at	6.2622	9.70405	9.88082	11.5782	15.0965	13.5599	14.4605	15.0752	5.85593	9.12668	9.15183	4.82538	5.39036	10.1557	11.9063	13.6735	13.728	15.6245	14.367	11.3305	3.42629	7.16066	5.4206	2.70705	9.16117	12.6118	12.2828	15.072	16.4267	15.9895	19.2305	12.1533	6.29451	6.77559	4.09707	3.84544
5122_at	1.01703	0.52948	1.37003	1.16535	1.49607	1.75708	2.36403	4.56844	12.8281	1.91144	2.75342	2.66701	1.07922	0.702273	1.49661	1.52626	1.17391	1.82653	2.81699	15.6231	2.71543	1.56334	2.59871	2.6425	1.54335	0.83432	1.54525	1.25152	1.40393	1.78046	3.82876	27.4363	1.80769	1.36713	2.51871	2.64938
5125_at	3.47106	3.85087	3.79682	2.74578	2.99214	5.37473	5.71831	2.9791	1.27845	2.3991	3.34247	2.83249	2.0907	4.12386	2.614	2.22831	5.15496	6.33061	7.39838	3.7743	1.23543	2.82698	2.59979	2.51837	5.44933	4.33965	2.81561	4.61156	5.1343	5.43697	6.34468	2.59827	1.27473	3.12008	3.08493	2.88589
5127_at	4.41771	3.83584	1.84222	2.15073	2.24242	2.02941	2.05959	1.97492	2.62833	3.91256	4.27511	3.87919	3.55454	3.53523	2.93567	1.71689	1.79041	2.08265	2.01213	1.35205	3.688	3.03708	3.08584	4.22244	5.80464	2.66154	2.25679	2.357	2.39773	2.01996	2.53019	1.95426	2.18901	3.13976	3.33266	3.64108
5131_at	1.00113	0.647399	0.892168	1.07874	1.25926	1.439	1.66414	1.94671	8.83293	2.14126	1.10046	1.50457	0.492537	0.639773	1.05756	0.996575	0.770346	0.954082	1.60465	4.66631	2.29143	1.30484	1.58906	0.707051	0.910867	0.452071	1.4095	1	1.24793	1.21008	1.92536	7.73177	1.72747	1.33169	1.56926	1.80394
5135_at	8.75823	3.61272	2.82293	2.76828	2.84175	2.40632	2.32286	1.93626	3.55932	8.0426	9.47831	7	9.43513	4.06364	3.15576	3.13584	1.9922	2.37449	1.77755	2.60259	4.30514	6.52626	6.55687	6.50149	10.6874	6.08639	2.38462	1.95538	2.44938	2.34139	2.7135	2.76885	5.43626	5.52756	6.44186	7.46266
5136_at	7.99205	5.33295	6.54257	5.4207	5.1156	5.30501	5.54713	4.53396	5.69007	6.60874	8.35731	5.81624	7.72675	6.86705	6.75282	7.15069	5.87737	5.40306	4.52578	5.72462	4.98743	5.98764	6.60622	5.16683	8.61294	10.4556	4.75792	4.32556	5.14773	4.7605	5.94951	5.42522	5.62418	4.93602	5.7452	5.88797
5137_at	5.15778	7.36879	4.31896	4.31159	4.40404	4.28322	4.75731	3.13898	2.29903	2.63229	2.86644	2.37665	5.09644	6.70909	4.6377	4.31164	4.52397	3.95102	3.7998	2.83693	2.84457	2.54068	2.74034	2.65144	8.13187	5.77751	3.77828	3.58925	3.70661	3.40336	4.86718	2.57355	2.29121	2.05315	2.28615	2.80498
5139_at	4.26561	3.72601	2.63905	4.06749	4.19978	5.44336	5.53088	4.73459	5.11501	6.34305	4.74087	3.92487	4.36395	4.06591	4.41761	4.76712	4.43032	4.19898	4.95551	5.42981	5.73143	5	3.89056	4.80437	6.14774	3.08994	3.40724	3.54564	4.37087	4.20588	7.06806	6.77503	4.51978	4.29823	3.66026	3.9668
5141_at	14.4495	9.95029	11.4552	14.8875	17.9024	16.9532	23.3965	18.7126	32.2155	18.75	20.9635	17.3076	17.194	10.2375	15.8815	14.9669	12.262	15.5786	18.3337	23.0097	25.4103	15.7353	20.2747	16.4379	20.1538	7.53254	13.4932	10.7028	13.8089	16.5063	25.0231	35.0457	15.8769	13.8612	15.8635	17.3465
5142_i_at	3.24518	3.85202	1.7185	3.49606	3.7991	4.23094	3.40195	2.89864	11.7724	5.46076	6.44521	6.04365	1.02181	2.20909	3.80135	1.65982	1.48384	4.37551	5.49747	5.47624	4.97029	4.41401	5.37983	0.395233	2.02198	1.95148	3.42534	6.61765	4.5062	4.82353	7.40615	10.0593	2.9011	7.25	7.14762	5.59751
5152_at	5.08627	4.22197	4.38592	3.99438	4.27834	3.95098	3.62947	3.40125	3.17433	5.4417	5.28653	4.44162	5.0287	4.71818	5.14221	4.73973	3.75697	3.66122	3.51972	3.5108	4.42857	4.99485	5.67811	4.43098	5.76068	5.36686	3.61425	3.80325	3.89566	3.71218	4.16465	3.14215	4.29011	4.47638	4.61274	4.80913
5162_at	10.1827	8.77803	7.77753	10.0787	9.33895	8.67211	9.56013	7.8861	6.23729	8.96076	11.2626	8.14721	10.7268	9.65796	11.9571	10.5993	9.50836	10.1541	8.32861	6.98164	8.32457	8.85376	9.7779	6.76663	8.71917	11.8225	8.36086	8.20588	8.8657	8.33718	9.92426	6.80717	8.97802	7.44587	7.818	8.1722
5163_at	6.35868	5.06243	5.33939	4.52531	4.12121	4.62091	5.33694	4.53396	8.47094	6.51345	6.96918	4.43655	5.91619	4.88523	5.23476	5.3105	4.56299	5.19592	5.17695	5.81533	7.15429	5.69413	5.50215	4.54618	6.07692	5.44142	6.02262	3.49392	4.32128	3.97689	5.93414	5.66996	6.31209	3.85433	4.55409	4.60062
5164_at	0.667423	0.208092	0.348468	0.445444	0.416386	0.501089	0.739978	1.22257	7.65617	1.48318	1.30137	1.26396	0.676234	0.303409	0.544018	0.502283	0.513935	0.727551	1.00101	4.53456	1.61257	1.04737	1.3015	1.22939	0.838828	0.409467	0.404977	0.534483	0.561983	0.682773	1.06915	5.32509	0.895604	0.840551	1.23054	1.18568
5168_at	4.83201	3.52486	3.17934	3.48931	4.03479	3.65033	2.9805	2.64054	4.09806	4.80605	4.39498	4.07513	3.92308	3.23295	4.52257	2.90411	2.46042	4.82653	3.26795	2.41037	4.23886	4.36972	4.33155	3.84409	4.8022	4.49941	3.58145	4.88337	3.88843	3.86134	3.74534	2.18912	5.12088	3.93012	4.24773	4.56328
5174_at	10.118	8.84971	7.93644	8.12148	8.31313	9.49564	8.55796	7.18704	2.16707	9.6491	8.94977	5.99898	9.03674	9.48864	8.76524	10.0537	9.7592	8.11531	7.36097	4.34449	4.72229	7.0103	6.19099	5.74181	13.8535	11.6414	10.0136	8.05781	8.45868	8.69118	8.25686	3.28183	7.42527	5.70472	6.02326	6.94606
5179_at	5.25199	14.3156	12.9887	11.1687	13.5387	11.658	11.597	9.83804	0.995157	3.93386	4.66324	2.63655	5.43054	12.5489	12.693	12.6164	11.5084	10.3184	10.0091	5.34773	1.69943	4.18641	3.31223	2.2999	7.72405	14.0746	11.569	10.6278	10.9711	9.22899	12.4874	4.48455	3.33077	4.00591	2.68251	3.11618
5181_at	9.89557	10.7121	10.0965	7.27447	7.46801	8.01743	9.6013	6.23929	3.25545	4.42489	4.98858	2.9533	6.80253	9.05795	8.02483	5.19977	8.10368	6.50816	8.31041	2.66847	2.76343	3.03708	2.62983	2.76266	10.6593	13.9219	9.06787	7.62373	8.30475	7.79832	8.06257	2.6712	2.19231	2.34646	2.23761	3.89212
5183_at	4.18161	4.48555	3.68331	4.7964	5.16947	6.19717	5.61213	4.93208	1.17676	2.40919	3.15183	2.83452	3.58439	4.65795	5.8781	6.03995	5.49498	6.62755	5.27907	2.66631	1.76571	2.31205	3.21888	2.3714	5.05861	5.84852	4.82919	5.53448	5.16632	6.16387	6.70582	2.74907	2.63297	2.74705	3.17189	2.70332
5184_at	2.96708	1.88439	1.33258	1.6018	1.47475	1.42593	1.36078	1.49948	5.18765	3.72422	3.01256	2.55736	2.44776	1.66136	2.10497	1.49315	1.62319	2.05	1.70374	1.67387	3.40114	2.88363	2.67811	2.3148	3.37607	2.25562	1.82919	2.16126	1.92872	1.70693	1.63227	3.178	3.78022	2.9124	2.54702	2.58817
5188_at	23.4484	21.726	22.3065	17.6637	19.4198	14.6732	15.5645	13.21	8.59201	17.213	21.7306	17.0579	19.2939	23.1398	21.0045	18.0936	16.0301	14.3245	13.2224	9.34233	12.5577	14.1936	17.8187	17.6892	29.337	18.0556	16.7941	15.8002	15.0826	14.3099	16.6981	9.81953	15.7308	13.8848	16.7705	20.0353
5190_i_at	54.5437	48.5931	56.7446	63.009	69.7957	51.4227	62.0022	56.2362	71.5896	76.5303	71.7386	55.0315	72.341	47.4932	60.2257	68.7888	67.6533	43.5337	41.5945	44.0065	67.3714	42.2585	57.0161	46.7766	80.4005	48.7574	61.8654	42.2414	48.0702	50.5851	58.6905	66.6625	59.5286	42.0866	44.0647	48.0736
5191_f_at	32.0352	25.6405	29.0148	31.4308	37.6712	35.2451	36.2048	37.8485	52.8886	54.7848	48.9772	35.1736	33.6556	25.8409	31.421	32.4201	33.0379	27.2867	31.1678	32.365	44.0811	37.1813	37.8122	32.143	44.2918	22.0994	30.3552	25.7637	30.2035	32.8267	42.5917	50.7256	42.6473	34.314	33.2659	33.3911
5193_at	29.4801	26.3341	22.9921	20.0551	22.0662	18.9793	19.2514	17.6844	8.39346	23.1962	25.0799	22.5848	24.3513	26.258	24.0418	16.7614	19.9175	15.4704	17.4408	12.5756	22.9166	20.2194	22.9388	21.3823	37.4066	25.0308	18.7579	17.7596	17.6085	16.6912	21.1701	14.2163	21.8725	19.7598	20.3509	23.3579
5194_at	6.06583	3.27283	3.33258	4.00562	3.92368	4.70153	5.75298	5.47335	11.1005	9.57848	6.56735	6.76244	5.62572	3.175	3.52709	3.09817	4.07246	4.13367	4.70172	6.3013	11.6549	6.50566	6.16953	6.91956	6.82418	2.25089	3.28167	3.92394	4.33161	4.0021	6.97585	10.2373	9.73736	6.48524	5.79171	6.80394
5196_at	2.3496	2.40578	3.54824	5.61192	5.85297	8.59041	11.9588	8.70115	8.33414	3.30605	4.42009	2.74721	2.61079	1.9125	4.47968	5.95434	6.78707	7.4551	9.67442	6.17711	14.0971	2.66735	2.89056	2.88679	3.36996	2.47574	4.10294	4.73631	6.3595	7.44748	12.1196	11.2596	3.65275	3.00689	2.74924	2.94295
5200_at	1.5403	3.13642	1.42338	3.49719	4.88328	5.56863	5.63705	4.58621	0.842615	1.75785	1.75342	1.55939	1.3915	2.44545	3.63318	3.53311	2.21293	3.7602	4.75531	1.47732	2.55543	1.64676	1.95064	0.5571	1.58852	1.27692	3.65724	3.70183	4.50826	4.88971	6.86608	1.40297	1.74615	2.00591	1.59656	1.73133
5203_at	2.59591	2.27283	1.73893	2.57818	2.92929	2.45861	2.39437	2.21421	6.74576	3.82735	3.82648	2.85279	2.78071	2.29432	1.62641	2.58904	2.40022	2.55204	2.34479	4.48488	4.22514	3.40371	3.27253	2.60278	2.0757	2.82722	2.38801	1.99391	2.2345	2.41807	2.3831	8.60939	4.85604	3.37598	2.63397	2.58506
5210_at	2.04881	4.8289	2.48354	3.26772	2.68238	4.31373	2.63055	3.10136	8.91283	2.40022	2.38128	2.15127	1.969	4.04205	3.73138	2.27626	2.16945	3.11531	3.8908	4.82829	3.55086	2.76107	2.93348	3.55214	1.75214	2.06154	2.20701	2.78093	2.60331	2.41387	4.49835	8.75031	2.19121	2.68898	2.46613	2.00311
5218_at	4.98638	3.42312	5.56754	5.5793	4.99327	5.35294	5.24052	4.08255	3.96852	6.36435	6.64726	4.92183	4.92537	4.79432	6.10835	6.42922	4.99777	6.06429	5.06775	4.47732	3.84686	5.59732	5.37017	3.98709	3.73016	7.24497	5.42986	5.29716	5.61467	4.93277	5.66081	4.12855	6.17473	5.5187	5.20526	4.889
5219_at	10.4642	7.77225	6.89557	7.37008	7.48148	6.69281	6.66522	6.16719	3.44794	8.19843	10.0696	7.38376	9.39954	8.99318	8.46388	8.90183	7.64214	6.86837	5.98483	5.00864	5.54743	7.04943	6.30258	5.38729	8.42735	11.0118	6.62104	6.85091	7.08678	6.73424	7.16356	5.33375	6.51319	6.80807	6.51466	7.11203
5220_at	11.1839	18.6971	12.462	12.0068	11.0988	9.79085	8.31311	6.64786	1.11622	0.257848	0.642694	1.39695	12.3651	20.3489	16.5305	11.9418	9.6388	9.8949	7.34176	3.22246	0.344	0.263646	1.16524	2.12115	11.0928	20.8414	12.8552	9.97363	9.60434	8.06303	8.78595	2.36588	0.326374	0.393701	1.34681	2.77282
5223_at	10.5346	4.53988	6.00908	6.036	7.2211	7.27124	9.71073	11.4127	26.9492	16.9507	14.2728	8.44061	11.1791	4.47386	6.94131	7.46689	6.72241	7.2602	8.98382	17.1965	16.2926	11.9269	12.1255	9.73188	15.044	5.92544	5.52941	4.12677	5.3657	5.73845	11.5785	17.9827	15.4429	9.00295	8.8726	10.5135
5225_at	20.1328	10.8312	10.9569	9.3712	9.72391	8.9085	9.96425	9.66458	9.28329	26.8397	26.2705	16.2264	15.7784	11.1091	11.4695	10.5616	8.43813	8.78163	8.09302	8.36609	16.7989	20.0463	16.6395	13.2622	23.6996	18.9882	10.3235	7.97769	8.79339	8.88866	9.60483	6.87515	17.1088	15.1171	14.5571	14.3174
5227_at	9.92849	7.7422	9.55846	8.09111	6.94837	7.90087	9.22969	7.90387	4.0109	9.66144	8.50913	5.57157	9.78071	7.18182	8.82054	9.62215	7.87737	7.02449	6.74621	4.60691	9.21486	8.56746	5.65987	6.43992	12.9695	13.5515	9.07014	6.35091	6.22417	6.35504	8.69265	3.61187	8.12198	5.72933	5.70981	6.40353
5230_at	2.4597	2.41387	2.83087	3.01237	2.51627	2.52179	2.19827	2.26959	5.3753	2.44843	3.50114	3.24772	3.02526	2.97841	3.3149	2.88927	2.09922	3.45816	2.7907	2.86285	1.89257	2.83213	3.11588	2.43595	1.47619	4.04497	2.32579	3.22921	3.31198	3.01786	3.06696	3.78368	2.82198	2.78937	2.97573	3.111
5234_at	11.1328	5.90983	7.27128	7.19798	8.90348	8.73312	10.2644	10.9498	31.9322	23.1065	16.7477	14.6294	11.5878	5.64545	7.93002	8.8105	8.03233	9.25816	10.0081	14.4482	33.3189	14.8363	17	14.431	10.5201	7.65681	7.08484	6.69777	8.22624	8.90966	12.4621	19.6551	24.7264	11.8484	14.0182	15.8444
5238_at	5.29171	3.91098	4.56981	4.08324	4.53872	4.23965	3.99783	4.14211	5.78087	6.01009	6.7968	5.25076	4.54879	4.22614	5.11174	4.4863	3.66444	5.71939	4.22952	4.70734	5.056	5.05252	4.12124	4.8143	6.53114	6.27929	5.28167	5.56389	4.95145	5.10084	4.58727	5.178	5.0967	4.75591	4.97877	5.12552
5241_at	4.00795	4.44855	4.05675	4.46682	5.04714	5.68083	5.66739	5.2069	2.73366	3.93946	3.74087	3.20711	4.32147	4.26477	4.59594	6.06735	4.84615	5.11939	5.0273	3.66199	3.71771	3.9001	3.6191	3.62959	5.78144	5.68402	4.62104	3.89148	4.65289	4.74055	6.0944	3.36218	4.00989	3.56594	2.99191	3.48755
5243_at	6.24404	5.08671	3.58002	3.72891	3.08193	3.78976	3.52438	3.11808	3.91162	5.70404	6.94749	5.2132	4.06315	3.8125	4.08239	3.68836	3.95095	4.2	3.49343	2.71166	1.91886	4.45726	4.96674	3.39623	5.98779	5.88994	3.76584	4.8286	3.79959	4.52101	3.09001	3.8492	3.51648	4.50197	4.68049	5.45539
5245_at	6.66175	3.60578	3.30647	3.3937	3.33558	3.41612	2.95125	4.52038	14.3801	14.7052	14.621	9.43046	5.38806	3.76705	3.70767	3.39384	2.24192	2.94082	3.9636	9.88013	7.464	11.0999	11.8401	6.6852	7.35409	3.46154	2.99661	3.13793	2.8781	2.76155	3.75302	15.2942	8.95495	9.75886	9.31143	8.62552
5249_at	6.15097	3.56879	4.15437	3.90664	4.19416	3.92375	4.85807	4.90387	3.09927	4.86435	6.47603	4.61015	4.60276	3.96818	4.01693	4.0605	3.71014	4.10102	4.25784	4.57343	3.69943	4.66838	4.64056	3.8292	6.54823	3.70059	3.98416	3.22718	3.32438	3.45588	5.40834	5.75154	4.00659	3.93898	4.27907	4.65145
5250_at	8	6.83468	6.73326	5.96963	6.52413	5.51525	6.01842	6.31661	7.17191	10.2713	9.49315	8.11168	5.59013	7.78296	7.22799	6.47489	5.99108	6.39898	5.58038	6.87581	8.28229	7.05664	6.39056	5.45283	10.5495	8.49704	7.67081	7.83469	8.8781	8.09979	7.8562	9.54017	6.36813	6.64862	6.38524	6.70332
5258_at	1.12713	1.28208	1.45403	1.12711	1.26824	1.0915	1.40412	1.51306	6.79056	1.38453	1.56621	0.88731	1.06544	1.03523	1.27878	1.1758	1.14381	1.13367	1.56016	4.99892	1.26286	1.13285	1.11051	0.919563	1.27595	1.23669	1.00452	1.14909	1.02066	1.1313	1.56312	12.4017	1.64176	0.927165	0.888777	1.08195
5260_at	20.3156	4.86936	5.30079	4.96625	4.93378	4.34205	5.94583	7.45768	11.3305	21.7276	26.8094	16.6731	17.1481	3.97386	4.47291	4.85274	3.95318	3.79184	5.17593	8.27754	14.2811	19.7085	18.1127	16.0933	22.7961	3.3645	3.64932	3.94422	3.72934	3.43277	7.68167	6.88999	15.6901	15.8425	16.09	18.5187
5261_at	5.72985	5.71792	6.06129	4.60742	4.07295	3.33115	3.97725	4.01881	2.65254	5.1917	4.9121	3.70457	5.07463	4.88977	5.88375	3.5411	2.78038	3.64082	3.93832	2.91793	4.44914	3.95778	3.95708	3.08342	6.15263	4.39408	5.06674	4.45538	3.43285	2.99265	4.94841	3.41533	4.45385	3.56791	3.62791	4.28942
5268_at	11.0522	18.4694	5.42565	13.3217	14.2155	15.7157	14.364	11.8642	19.6973	16.7029	16.2934	13.0619	12.899	15.4409	12.5993	10.2306	11.0045	11.9327	13.1567	13.7365	17.3714	15.2688	13.8927	12.8163	9.33822	7.51716	12.0283	14.1876	14.5083	13.1828	17.6509	19.6489	13.2549	14.1545	13.8837	14.0737
5277_at	12.5017	11.2081	10.3496	8.1766	7.95511	6.94444	7.89166	5.84013	9.00847	11.1267	10.3836	10.4579	9.73134	9.75909	7.3386	5.07763	5.89744	6.1602	7.83923	7.61879	11.4331	9.64779	10.2253	9.00496	13.5897	10.6308	9.38575	7.77586	6.93388	5.70588	8.16465	12.1607	10.3703	10.0098	10.1517	11.2479
5278_at	2.40409	4.24971	2.00341	2.65017	2.10774	3.02505	2.04875	1.56008	4.8862	2.55605	2.60502	4.67005	1.40643	3.28523	2.04515	1.55251	2.17503	3.77245	2.76946	3.93629	2.416	3.18435	3.52575	4.42205	1.2149	2.42367	2.17081	5.22211	3.26653	2.8666	3.0461	5.84796	2.00879	4.38189	5.54904	4.92739
5301_at	10.4188	9.02659	10.7321	11.3476	11.1246	11.8464	11.6761	8.88192	7.3862	10.278	14.7511	10.3736	11.3513	10.0648	10.0451	14.2637	9.61984	12.2214	10.638	9.94384	8.70171	11.826	10.3959	8.5144	8.69963	17.1408	11.121	10.9138	13.2696	11.9349	13.7662	9.1026	10.6264	10.9911	10.8868	10.6888
5303_at	14.0647	10.5884	9.79796	9.69291	9.33446	8.0098	7.21018	6.75444	2.16707	12.8632	14.484	11.9025	13.1435	12.7625	12.1851	10.3619	8.43255	9.40612	6.88271	5.33045	9.41943	10.0391	10.6985	10.3366	12.7021	13.1006	10.7952	9.8712	9.29959	8.48004	8.0461	4.02472	11.1077	10.2648	11.3276	11.3651
5304_at	15.2452	15.7029	18.8797	18.6085	18.1437	16.8911	16.2839	15.931	6.5569	18.4081	16.653	11.4365	15.5798	19.8795	23.009	22.7352	17.4705	16.2316	14.9848	11.2905	15.272	13.827	13.9442	10.6663	14.7558	23.3361	20.7658	15.3803	17.6622	17.708	18.1712	7.38566	15.5462	11.3819	10.9282	11.1172
5305_at	6.68331	4.60578	4.29398	3.89539	3.20875	3.22658	3.29144	3.19854	5.26513	7.18049	8.10274	4.95127	6.74857	4.11705	4.56546	3.92237	2.73802	3.21837	3.15976	3.82073	7.256	6.48507	6.76824	4.81529	4.66911	5.24497	3.16742	2.643	2.68905	2.48319	3.07903	3.37948	6.29341	4.7313	5.30738	5.5612
5306_at	6.89671	8.15144	6.27582	6.82902	6.50168	6.37691	5.80607	4.96447	2.75908	7.11323	6.371	5.0599	6.60161	8.60795	9.40068	7.48973	5.69565	7.18878	5.09606	4.8121	6.376	7.05149	6.91416	5.99106	4.76923	8.89112	6.0724	5.48682	6.42769	5.40756	6.04501	3.19283	7.44615	5.19882	5.48231	5.87552
5307_at	47.706	51.4925	39.0499	26.5017	25.8159	22.4052	19.8754	15.2581	7.52663	43.8218	41.2831	26.5066	46.7451	50.575	36.7257	30.3151	28.0613	22.3122	17.2204	6.64147	35.2091	32.9186	29.0322	27.4588	51.3907	55.7207	33.2817	23.5822	22.8233	18.5641	18.2733	4.63782	37.4308	26.3031	23.7755	29.3133
5312_s_at	4.23155	5.53526	3.90352	4.86277	5.71044	5.63508	5.66305	4.5883	0.768765	3.09081	2.71005	2.1533	4.51665	5.09318	5.45034	6.26027	4.10702	4.74388	4.21031	1.88985	2.06286	3.37796	2.33155	2.42403	6.19902	7.07219	6.04072	3.857	4.13326	3.9874	5.44018	1.01854	2.97582	2.42421	1.85844	2.93154
5318_s_at	24.5823	21.5942	16.244	14.0551	15.477	12.6198	13.5948	12.1473	23.3656	29.7029	30.7352	22.4629	26.8439	23.0511	17.2427	17.532	15.3746	11.8867	10.816	11.4266	22.3589	23.1143	26.6116	20.6405	37.9841	23.9799	14.3801	11.1491	11.9112	11.6649	14.7849	16.2583	25.2363	19.1063	19.2083	20.3237
5319_at	3.11805	3.2578	3.18275	2.74128	3.54882	2.73529	2.75081	2.22257	3.33051	4.21749	3.44406	2.70558	4.21929	3.4	3.41309	3.78311	3.6243	1.90408	2.38322	2.02808	3.24457	2.04222	1.62661	2.03873	5.50305	2.57396	2.56787	1.8002	2.21798	2.4958	2.41712	2.32015	1.60549	2.4252	1.51668	1.81017
5327_at	14.4563	4.45549	5.31215	5.37233	5.5376	6.44662	7.40737	7.97806	19.6755	16.8946	18.7808	12.3553	11.4627	3.8	5.31038	5.4121	5.9175	6.46122	7.83316	11.2829	15.2469	12.5623	13.4828	10.7438	15.1087	4.26509	4.98416	5.46146	6.02273	6.09559	8.28211	16.5464	15.7011	11.1968	11.8372	12.4253
5329_s_at	49.6538	26.7098	44.3201	46.8268	51.0236	47.5022	54.4204	56.9812	90.299	80.7534	73.5536	53.7452	57.837	31.3148	50.3815	49.7797	41.5351	40.5418	43.4388	51.1263	78.0971	50.3893	59.2822	42.147	74.1197	28.6911	42.3744	35.4067	40.5795	46.8141	54.0801	74.6119	65.4626	44.8839	47.5703	50
5331_at	18.0863	10.022	19.8978	16.8043	18.1785	18.1678	18.0618	20.0533	45.954	35.8756	35.8676	22.1431	15.4994	8.90114	17.3025	17.5365	20.3913	17.7347	20.1769	26.6987	27.2171	25.8455	23.6513	20.6137	20.4591	11.787	15.474	16.3002	16.5899	20.292	22.0406	38.7466	33.3791	21.0443	18.3842	22.3631
5332_at	26.3814	33.5954	31.7151	20.7267	17.725	14.7985	14.0964	11.4775	9.29903	22.5258	28.0639	23.5208	27.5408	28.8727	28.3386	16.9281	16.398	13.5959	11.9161	8.86717	25.0457	19.5984	26.0215	26.432	35.7216	37.4864	23.0973	16.502	13.3657	11.98	14.8321	9.70457	26.078	17.622	20.7209	25.4813
5335_at	1.86833	1.78844	1.85131	1.83127	2.11336	2.24074	2.52546	2.54441	3.35472	1.67601	1.47717	1.13401	1.47876	1.58409	2.01693	1.79566	1.82051	1.86429	1.96562	4.01188	2.00686	1.52008	1.44635	1.36644	2.11111	1.97041	2.15271	1.31542	1.66219	1.41807	2.59166	5.0754	1.6033	0.951772	0.922144	1.22407
5336_at	4.98524	5.10751	5.33825	4.01912	4.64646	4.43355	4.69989	3.61651	6.30872	5.27242	4.63813	4.14721	4.5442	4.475	4.21896	3.87443	3.16388	3.39184	4.16886	4.57775	6.27086	4.86921	4.12124	4.96127	5.25519	4.33609	4.681	3.1288	3.67459	3.15231	4.84632	6.55871	4.55934	4.00492	3.87563	4.14108
5343_at	13.1748	22.1179	8.79001	14.8425	13.3064	14.3638	11.0769	12.0867	5.97579	9.24664	7.97146	10.6162	12.4489	20.3864	13.3849	15.5788	8.62876	9.70204	9.38726	6.9946	9.57257	10.5314	12.6105	9.13108	10.2662	13.7562	16.6855	12.3732	12.5341	10.3046	7.20637	10.9234	8.12308	10.5187	11.7078	13.2479
5345_at	3.35641	5.12717	4.15323	3.66817	3.93939	3.5403	4.12459	3.41797	0.2954	2.6491	2.84589	2.75228	3.36854	4.85341	4.59932	4.44521	2.95875	3.52857	3.17796	1.85529	2.12571	2.28836	2.45601	2.2433	3.33455	3.82012	4.07919	3.46856	3.48967	3.32773	4.25137	1.0581	2.5011	1.89665	2.02427	2.18361
5346_at	9.83655	16.0012	11.1941	12.9123	13.9888	10.0654	10.9057	10.7429	5.76998	10.0538	10.5799	8.62538	10.0597	15.8023	15.7901	9.17237	11.3556	12.6408	9.91102	9.56911	9.70971	8.7137	8.67167	7.80636	9.73138	13.6485	14.2523	11.3854	12.8946	9.93487	12.8046	8.79975	11.2396	8.15059	7.95349	8.32261
5348_at	5.55959	6.74682	5.58002	5.34308	6.26263	4.92919	4.44962	3.82863	2.00847	3.09865	2.6347	4.1269	5.11366	7.05795	5.77088	3.71233	3.47826	4.18878	4.71284	3.19762	3.272	3.99382	3.51502	3.23436	5.94506	5.65207	5.35294	5.0497	4.92769	4.46954	5.45554	3.59209	2.98352	3.6811	3.52578	3.30187
5351_at	2.70375	2.58497	1.38593	2.08099	2.12121	2.3976	2.31094	2.14316	9.16223	4.11659	2.72945	3.52589	2.43858	2.45455	2.22799	2.04795	1.94203	1.80816	1.84328	4.41037	5.592	3.46138	3.36159	3.77359	2.03297	1.60828	1.79977	2.23732	2.46384	2.06933	2.6685	8.70705	3.77582	3.63484	3.44085	3.53008
5352_at	4.86379	6.29249	4.958	6.33858	6.87767	6.71024	7.67822	6.08464	2.92373	7.46525	5.68607	5.21523	6.83582	7.09091	7.68397	7.05251	6.89186	6.11531	6.08392	5.25918	7.28114	6.59732	6.2779	6.89275	5.81197	4.06746	6.41855	4.91278	5.99277	5.96218	6.13392	5.36217	7.61868	6.26378	6.04044	6.40353
5353_at	7.03973	6.22197	2.70942	2.78628	2.25365	2.48039	2.10943	2.11285	2.48063	6.08632	6.68493	6.66193	6.01493	4.90568	3.65801	2.03311	2.07915	2.0898	2.21234	3.0216	5.31543	6.04428	7.18455	5.58788	5.19902	3.09231	3.60407	2.69574	2.33678	2.00945	1.8573	3.50062	5.42637	6.60433	7.71992	7.73651
5357_at	5.74461	6.62659	3.85131	3.73903	2.87093	2.49564	1.93283	1.00731	0.542373	1.13341	1.33105	1.26091	6.36854	7.59091	3.01693	4.15753	1.93088	2.36735	1.09606	0.732181	0.996571	1.14727	1.06438	1.33863	3.57998	10.2651	3.16516	3.6501	2.66322	2.06197	2.16795	0.498146	1.27912	1.06791	1.07583	1.95332
5359_at	9.69694	14.3468	16.1022	13.5827	11.165	12.2985	10.0791	6.30826	1.50847	4.35538	5.26484	3.27107	10.3812	12.7716	13.9774	13.7831	9.67113	11.9633	9.58948	3.07883	5.10171	5.47065	3.6427	3.7577	7.37363	20.5704	11.8971	10.9037	11.1839	9.60294	10.236	1.9864	7.3967	4.30807	3.67745	5.04772
5360_at	6.95006	5.59653	5.67537	5.70529	6.27161	6.67756	7.45287	6.04389	3.7276	6.46637	7.09932	4.19898	7.5752	5.45227	5.43792	6.83219	5.88629	5.07755	5.48129	4.17603	5.51314	5.50154	5.17489	5.03476	6.96093	7.09349	5.50453	3.47566	4.78202	4.7395	6.80351	3.68232	5.64945	4.45374	4.4004	4.72822
5362_at	8.40636	4.03006	4.16459	3.35771	3.2963	3.5	4.0195	3.49843	5.08354	9.16592	9.31735	6.03756	7.91849	4.43409	4.41761	4.43151	3.29431	3.7449	4.20324	3.97948	9.82629	8.0896	7.99893	6.09136	6.03419	6.14083	3.80882	3.09635	3.42045	3.54727	3.77168	3.92089	8.8978	5.84744	6.67644	7.28942
5366_s_at	4.66175	4.9815	3.99205	3.44094	4.04153	3.64379	3.50596	3.45141	1.26998	3.9361	4.49315	3.19391	4.86338	4.35795	4.22348	3.87785	2.89855	3.9898	3.51163	3.13283	3.24229	3.9897	3.50966	3.65839	5.34432	6.32189	4.34955	3.76572	3.10434	3.77101	4.21515	2.30284	3.78352	3.39173	3.32154	3.92427
5367_at	26.6833	33.0324	13.7026	25.3588	24.0999	23.5261	21.8722	21.2403	12.408	30.4899	16.9555	21.3239	27.7049	31.6818	24.3758	25.742	13.0557	16.5806	17.087	12.8121	33.7463	23.9907	28.9785	19.1579	17.7118	18.4485	26.9717	19.8753	19.1353	19.0105	16.0582	17.471	27.9648	23.2904	25.9869	28.1629
5369_at	3.75936	3.23815	2.43814	2.53881	2.11111	2.14706	2.09534	1.47544	1.8862	2.22197	5.06507	3.41929	3.97933	3.32159	1.90971	3.29795	2.05574	2.26224	1.56117	2.77538	2.15314	2.78476	3.47639	2.87488	2.73993	5.55503	2.44231	2.37525	2.23554	2.28466	2.67947	2.60198	1.96593	2.61319	3.54196	3.70124
5370_at	4.24631	3.63121	3.39728	3.51294	3.59933	3.55447	3.56338	2.91223	1.3862	3.8139	5.64155	4.02944	4.77268	3.21818	3.10722	4.30936	2.66332	4.74898	3.30131	1.90713	3.86743	4.59938	4.70494	3.71797	2.97802	4.70296	2.39819	3.85091	3.63533	3.6229	4.6674	1.44129	5.54396	4.67717	4.49039	4.5166
5372_at	29.4495	78.489	92.9001	86.7199	80.4433	72.3987	79.1203	72.7722	48.293	39.1435	42.1724	22.3249	29.8163	82.7864	87.6828	89.8379	83.6555	57.6092	61.9575	59.46	24.2343	30.6313	22.4453	12.0874	29.6947	91.1787	83.9468	61.7515	65.9793	69.3739	77.9682	56.2485	28.3934	28.2667	21.4995	15.8371
5378_at	5.20772	2.18844	2.33712	2.30484	2.38945	2.26688	2.90791	3.26332	7.61259	6.69843	6.1895	3.6203	6.40873	1.95341	2.4684	2.61644	2.09142	2.17959	2.62993	5.13607	8.65029	5.15036	4.81867	4.63654	6.45543	2.67692	2.88462	1.64706	1.84194	1.97059	3.07574	6.19777	7.25824	3.68307	3.77047	4.37448
5381_at	3.64699	5.9711	6.07832	7.49494	9.24018	9.17102	9.52004	7.28318	2.04843	2.34417	1.73858	2.04264	4.90356	7.40114	8.5316	9.89498	8.01449	7.68163	7.54601	4.61555	2.21371	2.56746	2.89914	2.47964	5.85836	6.84379	7.86086	6.68763	7.15289	7.31303	9.55543	4.09271	2.57363	2.38681	2.49545	2.45124
5382_at	4.48468	6.74335	6.04086	7.34646	9.90685	8.97168	8.01842	7.64577	2.90073	3.40359	3.4258	3.04873	4.9977	7.06136	7.86117	8.80365	7.48606	8.66735	7.62386	5.64255	2.65829	3.28939	3.83798	3.143	6.04029	8.2071	7.28507	7.83367	7.85331	8.42227	9.74204	5.56613	3.65495	3.15256	3.24671	3.61514
5383_at	9.94665	7.31907	5.26334	5.66142	5.77666	6.19935	6.04009	6.19122	6.19492	9.80381	9.93265	7.53503	7.57635	7.45341	6.38375	7.16553	7.10702	6.25612	5.59454	5.38877	6.26857	7.00927	6.3927	6.60675	12.0147	9.78462	6.89819	7.15822	6.67355	7.76576	7.68167	6.267	6.7022	7.00886	7.19009	7.90249
5384_at	6.58229	5.30983	4.45744	4.03262	3.40853	4.49782	4.5623	3.29363	4.07143	6.08296	6.629	4.68325	5.60161	4.7625	4.64447	4.13356	4.21293	4.14898	4.54196	3.05724	4.28114	5.10093	5.01073	4.26614	7.61416	5.65917	4.44457	4.4503	4.10847	4.26681	4.28101	3.99753	5.45495	4.37402	4.40546	5.28319
5386_at	1.05562	0.742197	0.912599	0.889764	1.16162	1.04031	1.5428	1.70637	6.00969	1.56839	2.02854	1.45888	1.34328	0.851136	1.09142	1.03425	1.03233	1.30102	1.77048	3.10043	1.48	1.87848	2.41309	1.72393	1.69231	0.831953	1.11652	1.39554	1.13946	1.15651	1.46652	4.99629	1.72637	1.27854	1.92012	1.73133
5388_at	4.3723	3.47861	4.52554	3.2171	3.54882	4.3061	4.01733	5.80878	15.2046	4.79036	5.26142	5.22538	2.86567	3.43523	3.70542	4.58333	4.04794	5.20102	5.0091	8.88877	2.70171	3.59011	4.20601	4.37339	3.91697	4.3432	3.20249	5.36004	5.18182	6.39916	4.64105	13.6304	3.53517	3.39567	3.1911	3.4917
5389_at	3.95006	3.69711	3.28944	3.75591	4.0651	4.38998	4.88949	4.37618	1.77845	3.8083	3.54909	2.33401	4.14236	3.81932	4.21106	5.01827	3.70457	4.17143	4.33569	3.58855	2.72	3.54274	2.87768	2.73585	4.47009	4.5503	3.9095	3.09534	3.48864	3.6271	4.06806	2.79852	3.20549	2.76083	2.46208	2.69191
5390_at	5.16799	4.7896	3.084	3.08211	3.43434	2.68736	2.81257	2.78997	2.58596	5.19619	4.23174	4.07614	5.79679	4.46477	3.6693	3.12557	1.95875	2.88776	2.33873	2.5108	4.80686	4.862	4.35837	4.79047	6.30769	4.99882	3.66629	2.52941	2.41942	2.56197	3.01976	2.97157	4.64506	4.22441	4.25177	4.90664
5392_at	49.235	49.3064	53.8638	49.4601	48.7486	46.7288	49.1614	46.7262	44.845	51.0336	48.3002	36.1452	50.5614	48.5977	51.3668	54.0205	52.3746	39.0255	42.4772	37.9546	39.7337	37.1277	41.794	35.2979	62.072	60.013	51.0871	37.7059	39.2014	41.1429	45.6608	41.1916	40.5681	31.5177	33.9676	37.4066
5393_at	21.7741	22.4254	21.2191	20.8032	23.1526	20.5065	19.8061	18.5256	17.0969	23.8487	22.1781	19.0284	22.2296	24.7216	24.6163	23.6804	19.2285	19.5316	17.093	17.6361	19.7817	21.0463	21.9345	18.2264	27.7253	27.0095	23.3145	19.2434	18.2355	18.5095	22.2459	22.4536	22.8527	19.2028	18.9555	19.9284
5394_at	19.9012	17.9318	14.16	12.0112	11.4108	9.32353	10.2806	9.50993	9.61017	15.6121	21.3447	16.0609	18.1091	17.1034	14.7844	12.9418	10.7213	9.15	8.87058	9.7257	8.232	15.8414	20.5365	14.9196	22.812	23.2355	14.8552	10.1663	7.79442	7.95168	10.3952	11.3152	10.7066	13.9902	15.093	15.8838
5395_at	7.13053	5.39075	2.70942	3.07537	3.01459	3.38126	3.08776	3.57994	4.28329	7.16031	7.06849	5.21624	6.53961	4.64773	4.33973	4.10274	3.26756	3.66735	3.03438	2.92117	3.67429	6.07209	5.62661	5.60179	8.78266	5.24615	3.40385	3.91075	3.53822	3.6313	4.08452	3.59827	5.75714	5.34154	4.90394	5.77282
5396_at	3.57775	2.85665	3.96027	3.69854	4.65657	6.11874	7.57313	9.36886	19.8995	16.4081	12.5822	9.31675	2.74742	3.34545	4.26524	4.69749	6.68339	7.04184	7.91102	16.0821	6.088	9.56231	8.22854	6.5571	4.65934	4.45917	4.10407	4.6714	6.11157	8.08298	10.3106	21.3375	9.51099	7.66535	8.9272	7.67427
5400_at	39.0136	38.0104	25.2418	23.5759	23.8754	22.5468	23.2319	22.3333	4.06295	29.5762	38.5936	27.2619	41.6165	37.0307	25.7325	25.8699	17.3423	17.2357	18.7927	13.9503	18.5177	25.7528	31.0204	27.3833	51.3162	39.1846	20.3156	16.9929	15.749	17.1964	21.6707	14.2991	28.0736	23.0384	25.7492	32.4865
5408_at	1.47219	0.802312	0.576617	0.953881	1.22222	1.32898	1.35645	1.92476	10.0981	4.08296	2.93493	3.10457	1.71642	0.75	1.02822	1.00913	1.05128	1.19592	1.34884	5.52052	6.30629	3.47889	3.44099	4.32572	1.13553	0.474556	0.747738	0.942191	1.06818	1.15441	1.53787	11.2905	3.97143	3.19193	3.48129	3.22303
5409_at	2.76163	6.47052	8.08627	10.9494	7.83951	7.69608	6.32178	6.96656	22.4479	2.98094	2.38128	4.03959	4.10677	7.425	14.1411	9.57877	6.29766	7.97959	6.17391	7.0108	19.9543	3.0793	4.89485	7.08342	2.77045	5.09112	12.3925	8.39047	7.39153	5.57983	5.45225	12.2967	8.65495	3.08268	4.82305	4.8195
5435_at	14.3995	12.7168	11.1623	10.6929	11.4478	10.3355	10.2546	7.98328	14.0751	16.4047	19.3607	13.7279	14.2985	12.4932	12.0734	11.3071	9.21405	10.1622	8.54398	5.66199	12.0857	17.7281	14.7511	14.0278	11.5665	10.7846	9.78054	8.19168	8.48657	8.84979	8.26345	4.90606	14.0187	14.0118	12.6815	13.0778
5441_at	5.1101	6.18613	4.45403	4.20248	3.82492	4.66885	2.36078	3.27377	3.72276	4.67153	3.18607	4.52386	3.72675	5.33523	5.23363	3.9863	4.03679	5.73571	3.30131	2.14579	3.46629	4.15757	3.84442	4.53525	4.11477	6.92663	4.75566	7.35497	5.32645	4.88761	3.22722	2.79604	4.40769	4.77264	4.48028	4.34544
5445_i_at	1.47106	2.06474	1.82633	1.80652	2.46465	1.78214	2.30444	3.03657	9.02542	2.90022	2.03425	1.60812	1.57405	2.12159	2.10158	2.64269	3.02341	2.25918	2.51972	4.01836	1.48571	1.43769	0.816524	1.05561	2.63004	1.73846	2.44005	2.24138	2.53306	2.90126	3.19868	8.4932	1.43956	1.20079	1.18301	1.21473
5448_at	0.425653	0.468208	0.464245	0.210349	0.15376	0.174292	0.340195	0.3093	2.58354	1.63901	1.78082	2.12386	0.392652	0.701136	0.707675	0.761415	0.83612	1.27755	0.961577	0.690065	3.03771	1.11432	1.84227	1.57299	0.96337	0.27574	0.415158	0.229209	0.17562	0.25105	0.251372	0.362175	0.696703	6.01181	5.54601	5.1556
5465_f_at	3.00341	1.42775	3.7605	3.65017	2.21549	4.18845	2.82123	1.08986	24.3729	6.91816	10.5457	6.93604	2.83927	1.80568	2.26637	3.27169	2.46265	5.66939	4.00708	9.45788	9.34629	8.43357	7.08369	4.55213	1.36386	3.19053	3.55995	4.17241	4.91632	5.30042	4.73875	11.4512	7.14725	6.40158	6.36704	6.77905
5467_f_at	3.5017	2.03121	4.21339	4.56018	5.03143	5.58824	6.00217	5.4535	25.3366	9.76906	10.4155	6.84264	3.57979	1.925	4.01242	4.98516	3.93757	5.57245	5.41962	11.6847	10.4126	7.82286	6.86052	5.35055	3.73138	3.44734	3.96946	3.96856	5.00413	5.15336	7.77717	19.2373	12.0802	6.38091	6.8817	6.46266
5476_at	0.468785	2.59653	7.91487	25.6232	20.211	16.0185	8.66739	4.53292	7.67797	0.849776	0.597032	0.791878	0.467279	5.42841	23.6106	24.3493	9.1951	9.62449	4.91203	2.71922	1.40343	0.815654	1.00858	0.528302	0.235653	4.04852	27.3778	20.5406	18.1942	14.042	4.67508	9.74536	1.27692	1.02559	1.01618	0.647303
5477_at	3.96822	4.88092	4.78888	6.74803	7.24916	6.24401	5.36078	2.93835	8.51574	4.10762	7.07534	6.00609	5.51894	6.64886	4.18849	7.19064	4.37458	7.1898	3.85642	5.27214	6.16571	5.42636	6.8691	4.2145	4.15263	6.56331	4.60973	7.11765	6.83988	6.67647	6.84193	6.36094	6.74286	5.57579	5.83114	5.6722
5483_at	10.1952	9.29595	4.55278	6.55681	7.40516	6.44227	6.29036	6.07628	6.39104	7.17601	6.88356	8.31777	8.07922	11.6375	10.3533	7.69292	4.61873	8.07857	5.27806	5.97192	5.76686	7.25335	7.53112	7.02681	6.10745	8.73018	6.00226	7.63996	9.23967	9.36555	7.2382	5.80222	6.85055	6.83268	7.29322	7.86307
5500_at	3.7151	4.0659	3.46425	3.03262	4.72615	2.25926	1.23402	0.968652	0.72276	3.3565	1.85046	2.33503	4.42365	5.66477	5.02032	3.9726	3.54404	1.86429	1.16582	0.329374	2.90171	2.18538	0.931331	1.1708	5.23321	3.82604	3.70249	2.24848	2.70971	2.27521	1.08672	0.426452	1.89011	2.33858	1.26694	1.19191
5506_s_at	6	5.71676	4.72191	5.44544	5.9046	5.33878	5.41387	4.82132	1.42736	4.65807	4.2637	4.43147	5.62342	6.29773	6.82393	6.59018	6.21962	6.09694	4.78766	2.08423	4.43771	3.88157	3.70172	3.71102	8.12698	6.89823	6.03167	6.57809	6.26963	5.97269	6.44127	1.90482	4.91319	3.90059	3.54196	4.64419
5514_at	13.244	10.6948	11.3087	10.6727	12.8586	10.8791	12.4453	13.7022	29.0642	13.0493	9.01941	12.5503	14.6877	10.1841	12.4063	10.032	8.53846	10.5276	10.5915	23.9644	22.0229	10.7405	12.9421	15.2026	9.8083	9.27337	10.9593	8.64097	9.64463	8.52311	14.1537	34.8529	20.9945	8.98228	11.1132	12.4616
5516_at	4.84563	2.79422	2.98297	4.01575	6.39955	8.3878	9.53629	9.03553	9.3862	9.03251	7.68265	8.13604	5.77612	2.63068	3.99661	4.15639	5.78818	8.30714	11.1891	11.5508	11.184	9.4243	10.2886	7.72989	5.19414	3.23669	3.15272	4.82454	6.90186	7.16282	10.8661	15.5674	9.46264	8.56693	8.91507	9.18983
5517_at	10.6958	11.3688	7.0874	12.7447	15.3266	17.4488	16.8646	13.9321	24.1574	13.0706	11.6872	14.0569	11.0884	9.57727	9.92099	9.52397	9.84169	13.2143	14.4247	15.8877	16.768	12.9351	13.6953	12.4201	10.5372	11.3704	10.7036	13.0335	13.9432	13.6702	15.2503	25.4611	12.1846	12.5325	14.2194	13.8952
5522_at	4.29852	1.74566	2.74461	2.66029	2.5679	3.01307	2.86132	2.87565	4.24818	6.16704	4.62557	4.6	3.68542	2.16477	3.06321	3.67466	3.30435	3.4398	2.74115	2.97516	7.208	4.87848	5.07618	4.18967	3.91331	2.13373	3.41968	3.29006	3.71178	4.3666	4.35675	4.16193	6.56264	4.25591	4.59656	4.80913
5525_at	30.1703	36.9965	31.8854	29.5321	33.4242	30.6155	34.1246	30.6792	10.1477	26.1872	24.3893	21.9228	28.6498	32.3284	30.6038	33.7979	24.5095	25.9806	23.8018	24.4104	23.2823	26.4696	26.5	22.9275	23.967	32.245	32.1131	22.1978	27.0806	23.5137	31.8452	25.7268	26.922	21.9557	19.7159	22.4419
5526_at	22.6277	29.0925	28.1884	23.0135	20.5185	19.3595	21.9252	19.8673	12.3559	15.6502	15.9772	15.3269	21.791	23.8284	24.5847	19.6244	21.9164	17.1561	17.269	15.5529	10.9291	15.8012	17.2672	17.6812	16.16	29.445	23.7975	19.5142	18.9814	14.8708	21.2437	16.9234	14.2714	14.2687	14.4024	16.9803
5531_at	6.18275	8.99538	2.28263	2.98988	3.08642	3.27233	2.62947	2.2675	0.878935	4.15135	3.74886	4.54213	5.28932	7.73409	3.47517	3.68037	2.54181	2.94592	2.21739	1.35745	3.21714	4.64367	4.05258	5.32572	3.03907	5.89704	2.75	2.78803	3.22107	2.47269	1.94182	1.13103	3.13297	4.60039	4.21335	4.41079
5538_at	14.1669	6.87746	4.22815	3.80202	2.9798	3.16013	3.69339	4.11181	4.04116	11.5841	15.4315	12.8995	11.1871	8.20795	6.04515	5.26484	4.24749	5.44694	4.25379	5.93845	3.85257	9.25541	8.44421	9.09136	13.7656	7.1432	4.25226	6.38337	6.54959	6.34664	4.2393	4.45983	5.6967	9.42421	11.2882	12.0747
5542_at	4.82179	6.13179	2.85131	5.18448	4.56341	4.76035	4.34236	3.64577	14.1053	6.33408	4.03653	5.40609	5.24799	5.88636	4.89616	3.87557	4.44259	4.81837	4.27199	7.30562	9.07086	5.68486	6.35944	5.29295	3.08791	5.16095	4.91968	4.22921	4.75517	3.75105	4.0944	11.3486	6.30659	5.32874	5.83215	5.60062
5544_at	2.29512	16.7225	4.26561	6.44432	7.26712	7.46841	7.09209	5.02612	2.16707	1.94058	1.23973	0.963452	2.77497	12.7034	6.85553	7.50571	4.49944	5.68776	4.38018	2.54428	3.01714	1.69207	1.33691	1.24727	1.73138	7.11598	5.86199	4.09838	5.45661	4.79622	4.46213	3.39926	2.52198	1.22736	1.06572	0.956431
5546_at	7.34052	8.20116	4.42906	6.48481	6.56566	7.24292	7.09209	5.41379	3.1368	5.34081	4.85616	4.17259	7.52928	7.2125	6.3386	8.28881	5.32441	4.76327	4.47219	4.08099	5.36	5.16169	5.61159	5.54816	5.14896	4.63195	7.87217	4.80629	5.59091	5.23319	4.80132	4.31397	4.7033	4.54626	4.68453	5.7168
5548_at	4.90919	2.79191	3.13167	3.15073	3.51178	2.97059	2.0585	1.64995	4.7615	5.23543	7.25343	5.64975	8.93341	3.75341	2.63883	3.31393	1.5864	2.44388	1.42164	3.17495	4.04571	6.19258	6.05794	4.5432	7.01954	3.56805	2.47398	2.37424	2.48864	2.3645	2.53897	4.95303	6.80989	5.78937	6.10415	6.59025
5549_at	3.43814	4.59538	3.14415	4.39258	5.0853	3.58932	3.11159	3.04911	3.83535	4.2074	4.54224	4.79695	4.86912	4.9125	4.00677	5.95662	3.0078	4.74184	2.99596	3.03024	2.44229	3.3965	3.93455	3.34657	4.35775	3.43669	2.75339	4.63387	5.37293	4.80882	4.22064	4.22126	4.32637	4.14469	4.30536	3.97822
5550_at	3.47106	2.59653	2.64813	3.36333	3.40741	3.04793	2.91333	4.06897	14.8148	5.58969	6.29338	5.04467	5.2721	2.78636	3.91084	3.47489	2.19509	3.31735	3.25379	9.02592	6.14857	5.30381	5.22854	4.9851	4.05739	2.33609	2.30656	2.57201	2.67975	2.71219	4.55763	12.1088	5.50989	4.52953	5.29727	5.64938
5552_at	1.85017	1.06705	0.76731	1.05624	0.986532	1.05773	1.34778	1.75444	3.8632	3.59978	2.621	1.82132	2.1194	1.09091	1.15688	1.15183	0.87068	0.977551	1.19009	3.99568	5.98286	3.14727	2.3573	1.76862	1.59096	1.42367	0.760181	0.803245	0.785124	0.939076	1.17563	3.68109	4.48681	2.36122	1.79474	1.87656
5553_at	2.84563	5.75029	8.27809	5.50394	5.07295	5.24401	5.61213	4.01149	4.94673	3.75336	3.75685	3.26091	3.11826	5.98068	7.08239	5.61644	6.3612	6.41837	5.31749	4.80238	4.88229	2.99176	2.83476	3.14796	2.71795	7.92781	5.53846	5.16329	5.56302	6.40546	4.71899	4.00371	3.65385	2.73327	3.07583	3.55602
5558_at	8.88195	7.49249	7.73326	8.89539	10.8743	11.341	11.2221	11.1954	24.8995	14.5639	9.57078	9.2	10.0964	6.39205	8.98194	9.83562	7.81605	10.4245	9.6451	15.0788	17.912	11.3182	10.7339	11.7527	11.4994	8.33609	8.53167	8.1856	8.29649	9.32038	12.213	19.9209	16.4143	10.0748	9.92012	10.6473
5559_at	4.73666	3.91329	3.22701	3.60967	3.75645	4.17211	4.31636	3.72518	2.42615	3.78139	4.121	4.38274	4.80253	3.55568	4.10835	4.23059	4.14493	3.96224	3.40142	2.96868	4.00343	4.35736	5.28541	4.7994	4.93773	3.27219	3.79525	3.27383	3.39773	3.48004	4.03403	3.53646	4.26593	3.70374	3.96866	4.06535
5562_at	0.876277	1.21272	0.809308	1.14398	1.66218	1.60893	1.60347	1.81714	1.24697	0.426009	0.546804	0.577665	0.939151	1.10455	1.21896	1.67237	1.4515	1.77449	1.83519	3.79266	0.462857	0.436663	0.516094	0.828203	1.16239	1.41065	1.22624	1.29108	1.24174	1.58613	1.82766	5.35476	0.462637	0.479331	0.501517	0.731328
5565_at	7.27923	7.29827	6.6765	6.4027	6.15825	5.96078	5.77248	4.64681	5.59201	7.58184	5.77511	5.19695	6.62113	7.16705	7.67494	6.6016	4.75697	6.43776	5.57634	4.17603	7.92229	6.08239	5.29077	5.04965	6.35897	7.97278	5.91629	6.70791	6.21384	5.7584	4.32272	3.24722	6.26374	5.31201	5.24469	5.86307
5566_at	1.63451	0.537572	2.42906	2.38245	2.6431	2.35294	3.27844	5.15778	22.2179	3.787	3.77968	5.40609	1.81056	1.09886	2.6693	2.43037	2.33668	3.56224	3.45399	13.7408	4.90171	2.62822	3.53541	4.09335	2.14652	1.51361	2.22059	2.52333	3.19215	3.76681	4.61471	20.0667	3.31648	2.48917	4.35086	4.26867
5567_at	0.514188	0.415029	0.846765	0.818898	0.675645	0.87146	1.16901	2.20376	7.6937	1.07511	1.19863	1.34619	0.501722	0.475	0.848758	1.18836	0.795987	1.35816	1.55207	7.55184	1.008	0.933059	1.28004	1.35353	0.748474	0.952663	0.699095	0.849899	0.867769	1.1313	1.87267	6.75525	0.748352	0.706693	1.40546	1.48651
5571_at	3.08286	0.953757	1.86266	2.01125	2.21324	2.50654	2.73131	4.68548	19.9068	9.30942	5.88014	6.65381	3.25258	1.03295	2.52032	1.80365	1.96656	3.12551	2.74317	9.31641	12.32	7.22142	6.40773	6.25422	3.4127	1.0142	2.15837	2.08215	2.40186	3.01471	4.08123	16.8776	9.16813	5.44488	5.82406	5.40768
5574_at	8.15323	8.97803	8.05221	7.06862	8.52301	6.59041	6.93174	6.46186	8.58111	8.57399	6.96347	6.15736	6.22044	9.16364	8.63205	7.14041	8.25864	7.91633	6.17088	6.43521	6.216	6.54995	6.70494	5.74777	9	11.6414	8.86652	8.42596	7.76033	7.27626	5.91218	7.85167	7.42637	6.9439	5.77957	6.10788
5577_at	14.8627	14.6613	15.0999	12.9595	14.3434	14.0904	13.2503	11.0721	6.30024	13.5336	10.6381	9.75838	13.6349	14.2011	14.2291	16.9281	11.8517	12.3041	12.7401	8.77754	13.3783	11.2379	11.5483	9.17577	17.7228	12.8935	15.3665	12.8438	12.6508	12.8036	14.6323	7.79604	14.4121	9.79921	9.54803	10.362
5578_at	0.343927	0.233526	0.345062	0.320585	0.278339	0.356209	0.508126	0.698015	5.44915	1.01794	0.748858	0.899492	0.377727	0.252273	0.277652	0.245434	0.39019	0.45	0.589484	2.15335	1.05257	0.411946	0.521459	0.535253	0.32967	0.376331	0.346154	0.370183	0.42562	0.564076	0.823271	3.56366	0.695604	0.42815	0.54095	0.689834
5581_at	21.0533	22.837	15.1226	13.2857	13.3591	12.0425	12.312	10.6614	3.36077	13.4137	12.2557	13.0741	19.7095	21.5341	15.781	15.0137	10.7625	9.95714	9.63498	7	12.1566	10.9609	14.7393	14.7547	21.37	19.142	16.5486	10.9199	10.7944	10.6754	11.7739	5.66625	12.3121	9.41043	11.2497	13.3122
5582_at	5.03859	4.56069	4.03973	4.03037	4.20539	4.77996	4.55255	3.63114	0.619855	3.3722	2.73288	2.73401	3.65557	3.49886	4.84876	4.59247	3.56522	4.79796	3.7998	2.82937	2.09143	3.03811	2.33584	2.91261	3.52747	3.94556	4.30769	6.26471	4.94008	5.06303	3.91218	1.84302	3.18132	2.78937	2.01011	3.0166
5583_at	4.66061	7.40231	6.21226	5.44994	6.63636	6.10675	6.59805	5.42111	1.23002	3.29372	2.40753	2.96244	4.62457	6	6.67381	6.23744	3.64548	5.14388	4.39232	3.26566	4.01029	3.82698	3.40773	3.10129	3.66422	6.0355	5.88122	5.70588	5.43079	4.71324	6.57958	2.86156	5.23517	3.22047	2.58241	3.41494
5584_at	2.12259	4.25434	4.53121	4.24409	5.01796	4.21786	3.98375	3.06374	1.53753	1.89126	1.39612	1.59797	2.49369	4.05568	4.95147	4.44635	4.00557	3.81327	2.8726	1.67063	2.16343	2.09681	1.90987	2.41907	1.95727	3.25207	4.47511	3.26775	4.26033	3.45693	3.25796	1.88504	2.52747	1.86811	1.15369	1.26452
5585_at	8.20885	4.24624	3.87401	3.39483	3.81818	3.93682	4.88191	5.24765	10.1804	11.5762	9.86187	10.3543	9.15155	3.97955	4.05418	2.81164	3.39576	3.65714	4.40849	5.7149	11.3931	8.69104	10.1867	10.7934	7.0989	4.7503	4.18891	3.143	3.1343	3.33088	4.98573	8.06675	9.90659	7.46949	8.48433	9.93568
5586_at	3.35641	3.61618	2.50965	3.02025	2.73064	2.70479	2.82882	2.55904	5.49516	5.01794	3.60959	4.57766	3.53846	3.86364	4.02257	3.46119	3.36009	2.91633	2.41153	2.90173	5.37029	3.74871	3.79077	3.73684	3.56166	5.3858	3.92873	3.0497	3.54752	3.4895	2.69265	4.69468	3.8978	3.4439	3.82912	3.9056
5588_at	2.30193	6.20925	4.87287	10.3397	13.7576	11.7298	11.5038	10.0826	1.48789	3.25561	2.83904	1.46294	2.29851	5.07727	6.31377	12.161	9.4961	9.91633	9.30233	5.37365	1.976	3.5551	2.21352	1.51936	2.43468	5.09349	5.58145	9.12272	9.21281	8.76681	11.1811	3.30161	3.27473	3.04429	1.42366	1.8361
5590_at	4.71396	4.34913	4.55392	4.26434	5.46577	4.50109	5.04767	4.28945	5.7046	4.05493	3.6895	4.58071	4.90241	4.46705	5.06659	4.96347	4.72129	4.48775	3.96057	3.4946	4.53029	3.70752	5.08155	3.74677	5.53236	3.88521	5.25113	4.62069	4.89463	4.70903	5.0933	5.30408	3.94835	3.27854	4.24975	4.50622
5595_at	2.19637	0.793064	1.20772	1.17773	1.26038	1.59041	2.04334	2.80773	12.7107	2.72085	1.92808	3.31269	2.39954	0.561364	1.38713	1.22032	0.879599	1.93367	1.83721	6.04968	4.69829	2.14521	3.17704	3.85005	1.64957	0.873373	1.17986	2.08316	1.85434	1.57458	2.21954	11.6119	3.98242	2.1752	2.55511	3.4388
5597_at	2.72531	4.21156	3.14756	3.31159	2.59147	2.87037	3.13001	2.3511	3.00605	3.3991	3.31507	3.07005	2.85534	3.96705	3.90181	2.81735	3.31215	2.99286	2.6815	2.77214	3.58171	2.88157	2.79614	2.98014	2.73748	5.54675	4.31222	3.34179	3.28926	2.84034	2.76729	3.11619	3.09231	2.55315	2.26491	3.0166
5599_at	2.63678	2.53988	1.35868	2.51294	2.72166	3.37909	2.72373	1.77325	4.08717	2.25336	2.13356	1.98274	1.97933	2.3	2.24266	1.81621	2.4515	2.75408	2.34783	2.9892	2.36686	1.98249	2.08584	2.37438	1.53236	2.7503	2.5543	2.09838	2.66426	2.2458	1.96048	5.48208	1.83187	1.93209	1.98483	1.86722
5605_at	10.8502	11.8832	11.6742	14.9696	15.2233	14.2102	11.5634	10.4159	13.5291	10.9697	11.6164	9.49442	13.6303	14.3341	12.8386	16.6575	8.0301	10.0173	8.36805	10.1739	12.0857	11.0566	13.5891	10.7507	10.2088	8.76805	12.2952	10.7536	11.937	11.645	11.1416	14.4351	13.5505	10.9242	12.3094	12.1131
5606_at	8.40976	21.1295	17.6947	17.1485	15.9158	14.1296	10.5298	7.72518	1.85472	1.47534	1.67009	1.16142	11.2721	26.033	15.0564	19.4749	13.1249	14.298	8.81395	4.25594	1.064	1.26262	1.12554	1.14796	13.4212	24.6509	14.026	15.429	16.2913	15.5273	13.9473	3.0581	1.66813	1.28248	1.10617	1.60166
5607_at	3.26901	3.73526	2.88649	2.75591	2.47811	2.92702	2.44095	2.63532	7.14891	4.68498	6.41438	5.09645	3.90815	3.88182	2.76749	2.70434	2.24861	3	2.63094	4.16847	3.86857	4.38311	5.103	3.84012	4.00977	3.31006	1.94683	3.22312	2.87397	2.67017	2.79802	5.2707	4.0022	4.5876	5.31143	4.74585
5609_at	0.169126	0.309827	3.26901	4.23847	2.59372	2.70588	1.52654	0.600836	1.06538	0.133408	0.240868	0.189848	0.0918485	0.629546	4.30813	3.40297	2.49052	2.87551	1.48129	0.671706	0.144	0.179197	0.233906	0.0993049	0.175824	1.46627	3.20588	6.16532	3.3595	2.94328	1.0966	1.06304	0.2	0.166339	0.238625	0.125519
5610_at	0.548241	0.416185	0.432463	0.548931	0.616162	0.769063	0.71831	1.15152	4.62228	0.965247	0.729452	0.793909	0.577497	0.402273	0.590293	0.543379	0.70903	0.934694	1.05662	3.54752	1.06286	0.69516	0.765022	0.876862	0.459096	0.449704	0.605204	0.72211	0.741736	0.763655	0.893524	5.71199	0.674725	0.769685	0.897877	0.776971
5611_at	5.8672	3.92139	2.60272	5.16198	6.19304	6.35076	6.81582	5.33438	7.8293	5.44395	4.0274	4.20914	5.96556	4.05227	4.89842	4.17922	5.65886	4.84592	5.09302	6.63931	8.06743	5.12255	5.05258	5.2284	4.46398	5.37396	5.21606	4.05984	4.94318	5.27521	4.33919	9.55624	5.29121	4.59055	4.17594	3.92427
5614_at	4.70488	3.93642	3.76617	5.32958	4.34343	8.80392	7.56771	7.18182	17.914	5.90022	4.2226	6.01726	4.41906	3.13523	5.34989	6.16781	4.42586	7.22245	6.27199	11.7106	10.2823	5.45005	7.04292	8.38232	2.43101	1.85917	5.45249	5.86714	6.58678	6.31513	5.49835	18.869	6.08571	6.52756	7.83215	7.1473
5616_at	3.32804	3.92832	1.76845	2.70304	2.96409	2.83007	1.48971	2.49425	4.27845	4.74552	2.11872	3.64365	2.38232	3.36591	2.86907	2.57534	1.15719	2.47857	1.74924	2.2635	5.27771	4.1792	4.24893	4.8709	1.62882	0.928994	2.51923	2.95132	3.15909	3.23214	1.39188	4.26452	4.51429	4.42815	4.62386	4.41805
5617_at	7.71283	7.95838	9.05902	8.8189	9.34456	7.99129	6.67281	6.13271	7.6138	4.03587	4.22374	3.53909	11.0815	9.32386	7.24153	9.74315	5.22742	7.48878	5.42265	7.43305	5.37371	3.79712	4.46567	4.59285	10.3492	7.96805	6.0871	6.25558	6.88533	6.64286	7.87157	8.21755	5.53187	3.30512	3.57533	4.59647
5618_at	3.3269	2.73757	3.76731	4.26997	4.60718	4.25926	3.5818	3.34274	5.44068	4.6009	5.66324	4.33401	5.42595	3.74773	3.22009	4.45662	3.19175	3.89184	3.07078	4.20734	5.10286	4.59217	5.49785	4.7577	4.73138	3.61893	2.69118	3.49899	3.63533	3.43698	4.90889	5.45241	5.82857	4.31791	4.78463	4.78112
5619_at	5.01135	3.65665	5.76958	6.73903	6.22896	8.23965	8.56988	7.55277	8.32688	6.62444	6.92808	4.61421	6.4845	4.47614	6.95372	7.23516	8.61204	9.02857	9.86855	8.84665	6.13714	5.37384	5.12232	4.5005	7.66545	3.75858	4.181	5.88032	7.39463	8.03677	10.8134	7.7466	5.64725	5.0374	5.636	6.94502
5620_at	14.9376	3.60809	4.0874	6.28234	6.70483	7.46514	7.75298	9.13584	22.7361	17.7668	24.976	19.6589	19.3881	4.57727	5.15914	8.08105	6.1204	8.91837	7.68251	19.0313	21.3051	16.0793	21.5107	19.7865	20.0098	3.6142	2.8733	7.06897	7.59711	7.82458	8.55873	23.1706	22.533	17.8081	20.5501	20.417
5623_at	7.30306	3.60809	3.87741	3.12711	3.25365	2.74946	2.60888	2.66458	1.41525	5.00224	5.13014	4.85381	6.7876	4.68068	4.67381	3.01598	2.38796	2.82143	2.23761	1.7149	3.23086	5.98146	5.31867	4.94538	6.42735	5.99408	2.35407	2.55477	2.7376	2.23319	2.56092	1.31768	3.97692	4.45374	4.48028	4.87137
[truncated: 1,579 more rows]
