# Supplementary material for: The biological knowledge discovery by PCCF measure and PCA-F projection
Source: PLoS One. 2017 Apr 11;12(4):e0175104. doi: 10.1371/journal.pone.0175104 (PMC5388332; doi:10.1371/journal.pone.0175104)
Supplement: S5 File — (XLS) [file pone.0175104.s005.xls]

## Sheet: Sheet1
Additional data file 5
The mouse retina data
SAGE tag	E12.5	E14.5	E16.5	E18.5	P0.5	P2.5	P4.5	P6.5	P10	Adult retina	Unigene ID	Locuslink symbol	Gene name	Confidence level	Genet to tag match tested by ISH
AGAGCTGGTT	0	0	0	0	0	0	2	13	50	113	95398	Gng1	guanine nucleotide binding protein (G protein), gamma 1 subunit	4002509	95398 Gng1 guanine nucleotide binding protein (G protein), gamma 1 subunit
TTGTCCCTCC	0	0	0	0	0	0	0	0	44	370	69061	Gnat1	guanine nucleotide binding protein, alpha transducing 1	4002550	69061 guanine nucleotide binding protein, alpha transducing 1
GGGACAGAGG	0	2	0	0	2	0	0	12	267	489	44195	1110011D13Rik	RIKEN cDNA 1110011D13 gene	5003542	2965 rhodopsin
CGCGCGCGCA	0	0	0	4	0	0	0	15	123	222	30928	Slc25a12	solute carrier family 25 (mitochondrial carrier, Aralar), member 12	3001509	24214 forkhead box K1
GAAGGTGTGC	0	0	0	0	0	0	0	0	15	109	16224	Guca1a	guanylate cyclase activator 1a (retina)	4004025	16224 guanylate cyclase activator 1a (retina)
GCTTCATCTC	0	0	0	0	28	0	0	0	0	0	178	Cryab	crystallin, alpha B	5003619
AGAATGGAGC	229	2	11	0	626	0	0	0	8	4	1228	Cryaa	crystallin, alpha A	3001555
GATGACCAGG	8	2	0	0	28	0	0	0	0	0	1228	Cryaa	crystallin, alpha A	1000014
GATTTTTACT	8	0	0	0	86	0	0	2	6	0	6838	Crygb	crystallin, gamma B	3001521
GATTTGTACT	26	0	0	0	137	0	0	0	6	2	20176	Cryga	crystallin, gamma A	3001535
TTCTGCCCAG	58	0	9	0	263	0	2	0	2	0	22830	Cryba1	crystallin, beta A1	3001542
GATTTCTACT	17	0	2	0	82	0	0	0	8	0	27202	Crygd	crystallin, gamma D	4002524
GGTCGGCTAC	24	0	4	0	159	0	0	0	0	0	29488	Crybb1	crystallin, beta B1	5005523
ATGGAGCTGA	2	0	0	0	53	0	0	0	2	0	30374	Crygc	crystallin, gamma C	4002511
GAGCTCAAAG	39	0	0	0	147	2	2	0	6	2	40324	Cryba4	crystallin, beta A4	2000508
GTTTCCAGGA	21	0	4	0	124	2	0	2	0	0	40616	Crybb3	crystallin, beta B3	5003560
GGTGGCCTAC	13	0	2	0	82	0	0	0	0	0	86656	Cryba2	crystallin, beta A2	4004510
GCAAGAGAGA	13	15	5	11	14	11	10	10	21	35	2338	Glul	glutamate-ammonia ligase (glutamine synthase)	1000007	2338 glutamine synthetase
TATAGTATGT	9	4	11	20	14	5	6	5	2	24	2338	Glul	glutamate-ammonia ligase (glutamine synthase)	3001671	2338 glutamine synthetase
GACACCAGAG	0	29	22	16	2	12	20	17	21	15	197523	Bach-pending	brain acyl-CoA hydrolase	5005570	197523 acyl CoA hydrolase
ACTTCAGCCA	17	33	31	7	29	18	18	25	46	9	1948	Tctex1	t-complex testis expressed 1	5004854	1948 t-complex testis expressed 1
TAGACGTACT	19	11	9	13	10	9	24	27	17	32	18916	Got2	glutamate oxaloacetate transaminase 2, mitochondrial	4002892	18916 Glutamate oxaloacetate transaminase 2, mitochondrial
TATTAGTCTT	19	20	15	11	6	16	10	10	25	26	1843	Hspca	heat shock protein 1, alpha	4004257	1843 heat shock 90kD protein 1, alpha
ATGGCTCACA	49	47	58	38	35	32	24	55	44	33	227738	C730034F03Rik	RIKEN cDNA C730034F03 gene	3002504	15781 upstream transcription factor 2
CTCTTGGTCT	15	6	22	15	10	5	10	13	12	13	62	Pde1b	phosphodiesterase 1B, Ca2+-calmodulin dependent	4003512
GAACGCGACG	13	26	34	18	28	14	10	15	17	19	98	Psmb6	proteasome (prosome, macropain) subunit, beta type 6	5004710
GAAATGTAAG	98	98	116	64	55	85	127	145	96	59	111	Pcbp2	poly(rC) binding protein 2	4003568
CCAGTCCTGG	38	46	31	31	22	49	44	75	42	46	258	Atp5g1	ATP synthase, H+ transporting, mitochondrial F0 complex, subunit c (subunit 9), isoform 1	4007825
TCCTTGGGGG	49	27	34	20	35	23	20	35	46	37	425	Hint	histidine triad nucleotide binding protein	3003701
GGAGCAGGAG	17	16	5	9	20	11	18	27	27	37	544	Pea15	phosphoprotein enriched in astrocytes 15	4003632
AATATGTGTG	77	93	85	60	51	93	83	123	104	59	548	Cox6c	cytochrome c oxidase, subunit VIc	5004964
CGACCAGCAG	11	6	18	11	24	16	18	12	15	28	569	Vdac2	voltage-dependent anion channel 2	3001617
TCGTGATTGT	28	49	69	44	65	44	46	45	67	82	683	Oaz1	ornithine decarboxylase antizyme	3001996
TTCTGGCTGC	15	11	16	9	18	18	18	15	17	24	972	Uqcrc1	ubiquinol-cytochrome c reductase core protein 1	5006687
TTTTTTGTGT	36	35	38	24	10	26	30	37	21	22	1034	Ppp2r1a	protein phosphatase 2 (formerly 2A), regulatory subunit A (PR 65), alpha isoform	4004832
TTAGGTTCGG	4	15	15	6	6	21	10	3	14	11	2115	Hnrpu	heterogeneous nuclear ribonucleoprotein U	2000523
TGGAAGCATT	11	18	18	13	6	25	12	10	15	13	2184	2510048O06Rik	RIKEN cDNA 2510048O06 gene	5007639
GGCCTGAGGC	26	22	27	15	18	26	28	43	17	11	2849	Hspa9a	heat shock protein, A	2000815
ACTGGAGTTT	15	7	20	2	8	19	22	10	8	13	3170	Papola	poly (A) polymerase alpha	2000511
TTAGGCAAGT	11	24	20	16	10	25	10	17	8	13	3360	Ywhaz	tyrosine 3-monooxygenase/tryptophan 5-monooxygenase activation protein, zeta polypeptide	2000505
CCTTACACTT	13	22	20	18	22	32	20	33	23	15	3679	Ttc3	tetratricopeptide repeat domain	4002575
GGGAAGCCAG	9	20	27	11	8	16	12	15	19	11	3716	Mcrs1	microspherule protein 1	5004675
GCCTGTTTGT	13	22	18	11	10	19	26	8	6	13	4786	Cep2	centrosomal protein 2	2002002
GCGACAGCCA	13	29	22	18	41	30	32	28	38	19	4896	Polr2j	polymerase (RNA) II (DNA directed) polypeptide J	5003558
TCACTTGTCA	11	26	15	16	12	21	8	15	14	15	7800	Itpr5	inositol 1,4,5-triphosphate receptor 5	2001002
GACTGAATCT	54	66	47	31	35	37	28	45	35	26	9244	Suv39h1	suppressor of variegation 3-9 homolog 1 (Drosophila)	5005605
GAAGACGACG	2	4	11	9	6	11	6	13	4	22	9590	Nakap95-pending	neighbor of A-kinase anchoring protein 95	5005567
TGATATGAGC	21	11	45	15	26	30	28	17	12	24	9745	Ldh2	lactate dehydrogenase 2, B chain	5005832
TACGTTTGGT	15	9	29	7	10	16	10	13	8	13	10278	1110005A23Rik	RIKEN cDNA 1110005A23 gene	5004648
CCTTTAATCC	75	120	69	24	73	70	44	70	38	130	10305	Hyal1	hyaluronidase 1	4004005
TCTGTAATTG	4	13	16	11	6	9	18	23	15	35	12625	Mtap4	microtubule-associated protein 4	2000541
TGAAGGAACA	30	29	45	29	51	26	54	48	38	28	13886	Sui1-rs1	suppressor of initiator codon mutations, related sequence 1 (S. cerevisiae)	5003651
GCGGCTCACC	54	58	65	55	47	44	16	53	50	39	14585	Lsm4	U6 snRNA-associated SM-like protein 4	5006586
CACACACACA	4	18	13	6	8	21	8	8	8	17	15755	Sin3a	transcriptional regulator, SIN3A (yeast)	4003515
GAGGGCATCC	21	9	13	11	14	16	16	8	14	19	20946	Psmc3	proteasome (prosome, macropain) 26S subunit, ATPase 3	5003730
AACTAGAAAA	30	40	27	27	12	19	34	57	14	19	21669	Ndufs2	NADH dehydrogenase (ubiquinone) Fe-S protein 2	4003740
TCTTTGGAAC	19	15	31	16	26	23	16	22	25	26	21743	Mor1	malate dehydrogenase, mitochondrial	4004231
GCAGCTCACA	9	40	24	15	16	7	6	15	17	19	22111	2010107H07Rik	RIKEN cDNA 2010107H07 gene	3001504
GATAGGAATA	11	16	11	15	4	16	10	25	15	6	22438	Ssbp2	single-stranded DNA binding protein 2	4002520
GGCAATGTGG	13	6	22	11	6	7	14	8	10	19	24220	2310003F16Rik	RIKEN cDNA 2310003F16 gene	5004624
ACCCTCCTCC	2	9	25	18	28	16	22	13	8	37	25299	2310047M10Rik	RIKEN cDNA 2310047M10 gene	1000012
AGACCCTGCT	8	15	22	16	2	11	18	8	19	15	27270	Dctn5	dynactin 5	4005617
AGGGCACTGG	8	15	11	7	4	7	8	5	21	19	27396	-	Mus musculus, clone MGC:58837 IMAGE:6773943, mRNA, complete cds	3001635
CATTGCGTGG	26	22	27	15	29	23	14	18	25	30	27955	Wbscr1	Williams-Beuren syndrome chromosome region 1 homolog (human)	5004945
GAGATGCCTG	8	20	24	11	24	16	18	12	15	19	28293	Ndufa10	NADH dehydrogenase (ubiquinone) 1 alpha subcomplex 10	4002615
GTGACTCACA	36	46	29	27	29	25	28	27	31	33	28793	Snap25bp	synaptosomal-associated protein 25 binding protein	4005565
AAATGAAACC	8	20	13	9	2	23	10	20	15	7	28959	Sdccag1	serologically defined colon cancer antigen 1	2000503
AGTGGGGGTG	2	7	31	2	20	12	8	22	19	17	29075	Rtn1	reticulon 1	4003078
GCTGACTCTT	8	15	20	4	8	5	8	3	21	15	29358	2700055K07Rik	RIKEN cDNA 2700055K07 gene	5004561
GTCCTATAAG	21	11	29	7	14	12	18	27	21	20	29737	C77284	EST C77284	4002646
TTTTTGGTGT	23	36	25	22	33	33	46	35	27	24	29868	Atp6v1g1	ATPase, H+ transporting, V1 subunit G isoform 1	5007733
CCGCCCTGCG	6	13	18	9	10	14	8	22	14	7	29947	Stk11	serine/threonine kinase 11	4004534
ACTCGGAGCC	28	35	51	26	14	21	16	33	62	35	34246	Calm1	calmodulin 1	4003868
TTCTTGACTT	11	24	18	15	10	9	14	23	2	9	34650	Palm	paralemmin	4002576
AAGGCTCACA	6	22	11	7	2	14	4	17	19	13	35760	Decr2	2-4-dienoyl-Coenzyme A reductase 2, peroxisomal	5003512
CATTACTGTC	4	16	7	18	10	7	2	15	23	19	39281	5830498C14Rik	RIKEN cDNA 5830498C14 gene	3003035
ATCACACACT	4	6	34	6	12	7	10	5	8	17	62886	Galnt7	UDP-N-acetyl-alpha-D-galactosamine: polypeptide N-acetylgalactosaminyltransferase 7	3002009
GTGGTTCACA	28	51	40	40	35	12	34	25	33	33	89961	Birc1b	baculoviral IAP repeat-containing 1b	3005008
CAGGCCACAC	103	139	127	113	90	88	93	162	208	137	103838	Atp5b	ATP synthase, H+ transporting mitochondrial F1 complex, beta subunit	5009003
GTGGCACACA	11	18	9	6	12	18	12	27	8	6	131951	5330415H22Rik	RIKEN cDNA 5330415H22 gene	4002508
CTCACAAGGG	32	16	45	15	20	19	24	40	23	17	142822	Ewsh	Ewing sarcoma homolog	2000521
ATAGCAGCAC	4	9	22	6	20	9	8	8	17	22	180182	Cox5b	cytochrome c oxidase, subunit Vb	4003743
TGAGCCTGGT	8	15	27	16	12	26	12	15	14	15	182396	Scyl1	SCY1-like 1 (S. cerevisiae)	5003523
ATGTTGCTGC	11	20	11	6	4	11	8	15	23	2	196586	Cul2	cullin 2	4003553
GGGTGCGTCT	13	20	20	24	18	23	18	22	14	17	196604	Aamp	angio-associated migratory protein	4002687
TTTCCTTCAA	15	15	18	4	4	9	10	10	27	9	198817	Clta	clathrin, light polypeptide (Lca)	2000654
CGCGTGCCGG	13	24	38	11	35	25	26	18	27	24	200406	Smarca4	SWI/SNF related, matrix associated, actin dependent regulator of chromatin, subfamily a, member 4	3002582
CCTTTTCCTT	17	13	24	9	10	14	14	7	8	20	205830	Gdi1	guanosine diphosphate (GDP) dissociation inhibitor 1	4004720
TAGAGACTGC	2	36	4	2	8	9	2	7	2	33	209895	-	ESTs, Weakly similar to RIKEN cDNA 5830411J07 [Mus musculus] [M.musculus]	1000001
TGTGTGTGTG	43	55	40	47	22	35	48	42	44	54	223639	Tef	thyrotroph embryonic factor	5005649
GTGGCGCACA	4	11	9	6	6	7	8	12	12	22	228829	-	EST, Weakly similar to RIKEN cDNA 5730493B19 [Mus musculus] [M.musculus]	1000501
AACTGAGGGG	23	27	18	13	28	14	26	28	38	39	233010	Psap	prosaposin	3003817
GTGGCGCACG	11	29	25	11	26	18	18	38	33	22	255381	-	Mus musculus mRNA similar to CGI-72 protein (cDNA clone MGC:28361 IMAGE:4019308), complete cds	2001002
TGTGACCCCC	9	24	18	15	18	21	16	28	14	24	268932	0610038D11Rik	RIKEN cDNA 0610038D11 gene	5004607
ATGTATGAAA	34	42	13	35	2	23	30	13	21	7	9811	2310008M10Rik	RIKEN cDNA 2310008M10 gene	3001609	9811 2310008M10Rik RIKEN cDNA 2310008M10 gene
GGCATTTTAA	4	7	11	38	4	9	10	10	4	4	925	Tfdp1	transcription factor Dp 1	2000522	925 transcription factor Dp 1
TGGGGAAGAG	111	46	51	129	24	49	107	65	63	26	196598	G430041M01Rik	RIKEN cDNA G430041M01 gene	2000525	88790 1500010G04Rik RIKEN cDNA 1500010G04 gene
ATAACACATA	2	0	2	46	0	4	2	2	2	2	806	Cd81	CD 81 antigen	1000001	806 CD 81 antigen
CGGAAACTGC	0	6	7	26	4	12	18	3	4	6	46675	-	Mus musculus, clone IMAGE:1433222, mRNA	2000517	46675 ESTs
TTTCTACGTA	11	9	7	22	10	14	8	12	6	4	35790	-	Mus musculus, clone IMAGE:3501288, mRNA	1000022	35790 ESTs, Highly similar to CGI-140 protein
CTCCGTTTTG	9	13	25	29	12	28	18	13	12	6	29976		septin 5	2001134	29976 septin 5
CTAATAAACG	24	16	38	40	4	23	38	27	8	4	29122	0610012D09Rik	RIKEN cDNA 0610012D09 gene	5005583	29122 0610012D09Rik RIKEN cDNA 0610012D09 gene
AGAAATAAAT	2	16	9	24	2	11	16	10	8	2	72944	B230396O12Rik	RIKEN cDNA B230396O12 gene	3002505	286834 ESTs/bicaudal C (RNA bp)
GTTTTAAAAA	4	9	7	26	0	2	6	2	0	0	194888	Enpp3	ectonucleotide pyrophosphatase/phosphodiesterase 3	2001002	28038 DNA segment, Chr 4, ERATO Doi 421, expressed
TAATATGTAG	6	9	15	24	2	16	14	7	4	4	27269	2310037I24Rik	RIKEN cDNA 2310037I24 gene	5004634	27269 similar to Xenopus maternal transcript 4G2
TTTGTTAAAA	6	15	5	55	4	25	30	17	12	9	21697	Rtp801-pending	HIF-1 responsive RTP801	2000524	21697 latent transforming growth factor beta binding protein 3
TGTATAAATA	4	7	0	22	0	16	8	5	8	4	20922	Map2k1ip1	mitogen-activated protein kinase kinase 1 interacting protein 1	5004640	20922 Mitogen-activated protein kinase kinase 1 interacting protein 1
TCCAATAAAG	6	6	9	27	6	12	10	15	6	0	153618	Zfp191	zinc finger protein 191	2000533	153618 Zinc finger protein 191
AAAAGAAATA	6	26	24	27	2	14	14	30	6	0	2942	Asns	asparagine synthetase	4003743	133615 similar to ubiquitin-associated and SH3-containing protein
GTTAAAAAAA	4	20	16	27	4	7	12	15	15	0	2660	2410002F23Rik	RIKEN cDNA 2410002F23 gene	2000510	1155 tubulin alpha 4
GCAGATGGCA	9	2	9	42	6	2	6	3	14	9	10800	Kcnk1	potassium channel, subfamily K, member 1	5003517	10800 potassium channel, subfamily K, member 1
CTCCTGCAGC	26	24	34	38	6	26	10	32	23	7	38055	Es10	esterase 10	4007694	1017 esterase 10
GTGAAACTAC	24	13	15	44	6	4	6	12	10	7	66	Rps4x	ribosomal protein S4, X-linked	2000508
GCAATCTGAT	107	98	158	231	43	132	137	87	92	83	188	Pgk1	phosphoglycerate kinase 1	4002699
TGGGTTGTTT	11	16	7	58	14	21	6	7	6	2	254	Tpt1	tumor protein, translationally-controlled 1	2000532
TAATAGTAAC	19	31	22	62	8	23	24	27	14	11	360	Cox5a	cytochrome c oxidase, subunit Va	5004873
TATGAATTAA	17	31	22	33	6	23	30	18	10	0	889	Rac1	RAS-related C3 botulinum substrate 1	4006759
GACTATATAT	13	15	24	29	4	16	18	10	10	6	1007	Psma3	proteasome (prosome, macropain) subunit, alpha type 3	4003706
ACACAGAAAT	4	24	9	18	4	7	12	2	6	7	1444	Cops7a	COP9 (constitutive photomorphogenic) homolog, subunit 7a (Arabidopsis thaliana)	5003542
GAAAATATCC	28	27	31	44	16	12	24	17	21	7	2287	Psma5	proteasome (prosome, macropain) subunit, alpha type 5	5003680
TAATAAAAAT	19	73	49	71	6	49	26	42	29	15	2756	Hmgn1	high mobility group nucleosomal binding domain 1	4002729
GAAATATATG	49	80	89	80	14	48	56	73	42	9	2966	Atp5g3	ATP synthase, H+ transporting, mitochondrial F0 complex, subunit c (subunit 9), isoform 3	4003673
TTTAGCTGAC	28	33	27	33	6	16	28	18	27	7	3035	3110006P09Rik	RIKEN cDNA 3110006P09 gene	3002746
ATGTGAATAA	15	16	20	26	8	11	16	15	14	2	3571	Usp5	ubiquitin specific protease 5 (isopeptidase T)	3001544
GATAGATAAT	21	13	27	29	4	18	14	18	10	11	4069	Atp5a1	ATP synthase, H+ transporting, mitochondrial F1 complex, alpha subunit, isoform 1	5006336
TAAGGGAAAT	71	69	91	231	26	90	137	67	96	32	4222	Tpi	triosephosphate isomerase	5006048
TGTATAAAAA	26	51	56	111	26	42	69	77	54	20	4526	Tra1	tumor rejection antigen gp96	5006909
TAGTTTGTAA	8	22	2	27	4	12	22	3	6	9	4619	Msh2	mutS homolog 2 (E. coli)	5004518
GTAAAAAAAA	41	82	69	189	51	104	143	67	56	22	6670	Prkag1	protein kinase, AMP-activated, gamma 1 non-catalytic subunit	3002017
GCAAGCAAAA	13	11	13	33	4	7	8	10	8	4	7087	Rab5ep-pending	rabaptin 5	3001510
TGGGTTTAGA	36	55	54	84	26	63	46	37	25	24	7381	Hig1-pending	hypoxia induced gene 1	5003552
CTATTAAATA	15	24	18	22	10	16	22	13	10	2	9257	D10Wsu52e	DNA segment, Chr 10, Wayne State University 52, expressed	4002749
TTAATAAAAT	8	15	7	26	4	9	18	7	4	0	10076	Mrpl13	mitochondrial ribosomal protein L13	4003582
TGGTGACAAA	289	317	196	431	135	162	196	163	150	56	10706	2010004J23Rik	RIKEN cDNA 2010004J23 gene	3001619
CAATAAACTG	75	117	82	149	61	88	105	73	48	41	13886	Sui1-rs1	suppressor of initiator codon mutations, related sequence 1 (S. cerevisiae)	3001691
GTGACAACTG	8	26	18	31	6	16	20	8	14	4	14022	Cox8a	cytochrome c oxidase, subunit VIIIa	2000522
GCAATTTAAC	11	13	4	29	14	2	8	12	10	2	14768	Rex3	reduced expression 3	3001576
GTTCACTTTC	73	78	74	180	45	62	67	45	100	26	20841	2410043G19Rik	RIKEN cDNA 2410043G19 gene	5004656
TCCTGAACCC	9	16	15	33	8	16	8	10	4	2	21534	Ilf2	interleukin enhancer binding factor 2	3002509
AGGACACCGC	21	20	27	36	16	25	32	27	17	9	21974	Csk	c-src tyrosine kinase	3002581
CCTTTCAAAA	11	20	9	26	6	11	14	12	8	4	22593	Gtf2i	general transcription factor II I	2000508
AGTGTGAAAC	19	16	15	20	4	11	24	3	6	6	24042	Sfrs6	splicing factor, arginine/serine-rich 6	4003564
ACAAATAAAC	32	29	31	51	14	21	32	30	21	2	24671	D1Ertd251e	DNA segment, Chr 1, ERATO Doi 251, expressed	4003599
TTCAAAAAAA	9	20	9	36	10	7	32	8	10	6	26116	Smarcb1	SWI/SNF related, matrix associated, actin dependent regulator of chromatin, subfamily b, member 1	4002511
TATTTTGCAC	11	7	27	24	2	14	20	13	8	4	26792	2310056P07Rik	RIKEN cDNA 2310056P07 gene	3001614
TTAATATTTA	8	26	13	24	4	14	8	23	10	4	27570	Ndufa6	NADH dehydrogenase (ubiquinone) 1 alpha subcomplex, 6 (B14)	5005688
TGAGAGAAAA	11	2	5	31	2	11	10	15	6	0	27880	Cugbp2	CUG triplet repeat,RNA binding protein 2	2000510
AACTTGATTA	21	35	22	40	12	16	26	33	0	9	27886	2410011G03Rik	RIKEN cDNA 2410011G03 gene	5007737
GCTTAAAAAT	4	22	13	20	4	11	6	12	0	2	28332	MGC27648	hypothetical protein MGC27648	4003639
TGAGCAAAAA	9	4	9	22	2	5	8	3	4	4	28470	0910001B06Rik	RIKEN cDNA 0910001B06 gene	2000505
GATTGTCAAA	32	16	15	64	24	21	22	22	17	4	28480	Fkbp3	FK506 binding protein 3	3004005
GATTGTCTTG	21	20	13	46	6	11	12	10	12	4	28480	Fkbp3	FK506 binding protein 3	2001002
CTACGTTCTC	24	22	20	29	14	19	20	25	14	9	29675	Txnl2	thioredoxin-like 2	4003628
TAATACTCAA	43	57	53	89	24	39	67	50	37	22	29722	Usmg5	upregulated during skeletal muscle growth 5	5003791
AGCCCATCAA	39	13	24	42	10	16	8	13	25	7	29801	1110011K10Rik	RIKEN cDNA 1110011K10 gene	4007633
ATTGATTAAA	4	13	7	22	6	9	6	12	8	2	30173	Mrp63	mitochondrial ribosomal protein 63	2000503
TGGGTTAGAC	23	24	27	53	20	25	38	17	15	9	30184	Pfdn1	prefoldin 1	4004584
GAGGCTGCAG	24	24	25	29	12	18	36	13	14	9	30272	Ube2r2	ubiquitin-conjugating enzyme E2R 2	3001536
TGAAAAAAAA	32	49	16	75	16	42	44	33	19	13	33772	Retnla	resistin like alpha	3003007
TTATGAAATG	30	35	47	86	22	35	38	57	37	22	34869	Ndufa1	NADH dehydrogenase (ubiquinone) 1 alpha subcomplex, 1	5004685
TGTTCAATCA	15	15	13	44	14	14	20	7	14	11	35851	Sap18	Sin3-associated polypeptide 18	1000011
AATAAACTCA	11	13	16	22	6	5	18	5	6	0	36511	Mrpl32	mitochondrial ribosomal protein L32	5004555
GAAGTCAAAA	11	27	9	26	6	7	12	7	14	2	40563	6330535A03Rik	RIKEN cDNA 6330535A03 gene	1000002
TTATTAAAAT	9	15	13	29	6	11	12	23	10	6	41758	Jcam2	junction cell adhesion molecule 2	5007524
TGACCCCGGG	605	446	610	886	351	468	499	457	461	150	43005	Uba52	ubiquitin A-52 residue ribosomal protein fusion product 1	4004054
TGACCCCGGT	4	22	15	33	0	2	6	8	12	2	43005	Uba52	ubiquitin A-52 residue ribosomal protein fusion product 1	1000502
ATAAAAAAAA	11	16	5	31	2	14	22	10	4	0	51510	5530401P19Rik	RIKEN cDNA 5530401P19 gene	3001504
CAAAAATAAA	223	153	199	391	63	253	281	162	127	82	90587	Eno1	enolase 1, alpha non-neuron	5009162
GAAAGCAATG	66	60	51	66	22	49	34	48	44	9	90787	Ngfrap1	nerve growth factor receptor (TNFRSF16) associated protein 1	5006641
GATGCCCCCC	0	0	0	26	0	0	0	0	0	0	103185	-	EST	1000501
TTCTGGAAGC	21	15	18	33	14	19	18	17	12	7	104919	Bcas2	breast carcinoma amplified sequence 2	5005704
GGGTTGGGGA	0	2	2	24	0	7	2	2	0	2	131989	-	Mus musculus adult male corpora quadrigemina cDNA, RIKEN full-length enriched library, clone:B230325M24 product:hypothetical Lysosome-associated membrane glycoprotein (Lamp)/CD68 containing protein, full insert sequence.	2001003
ATGTTAAAAA	13	6	11	60	16	21	14	13	12	2	142872	Hnrpk	heterogeneous nuclear ribonucleoprotein K	2000519
AATTCAACTG	13	18	16	24	6	16	16	3	12	6	171337	Acp1	acid phosphatase 1, soluble	3002102
AAATAAAACA	24	35	29	53	8	16	26	42	21	4	182042	0610009D10Rik	RIKEN cDNA 0610009D10 gene	5005822
AATGAGTTTC	8	6	4	24	2	4	2	3	0	0	188647	1810057B09Rik	RIKEN cDNA 1810057B09 gene	2000518
GAATAATAAA	178	180	100	286	51	106	190	105	48	11	197551	Hspa8	heat shock protein 8	5011061
TACATAATCC	17	22	22	35	16	19	24	15	14	7	197555	2400003O03Rik	RIKEN cDNA 2400003O03 gene	5004756
ATTTGATTAG	43	57	80	87	18	53	61	47	29	26	222823	2610524G07Rik	RIKEN cDNA 2610524G07 gene	5004614
GTCAAAAAAA	2	11	11	31	8	11	2	10	6	7	226936	AW548221	expressed sequence AW548221	4002506
GGTTTTCAAG	17	24	25	35	12	18	20	15	10	2	259278	Ubl1	ubiquitin-like 1	4005685
TACTCTCCTT	11	9	11	24	0	9	14	2	2	2	268859	-	Mus musculus 2 days neonate thymus thymic cells cDNA, RIKEN full-length enriched library, clone:E430019B07 product:budding uninhibited by benzimidazoles 1 homolog, beta (S. cerevisiae), full insert sequence.	4002542
ACGTCTCAAA	2	9	2	31	0	4	2	2	2	0
ATACTGACAC	0	0	0	26	2	2	2	0	2	2
AAGTTTTCAG	11	29	20	4	2	7	6	7	4	6	41998	Ppp4c	protein phosphatase 4, catalytic subunit	5003546	41998 Ppp4c protein phosphatase 4, catalytic subunitt
ACTTGTTTTC	45	102	87	36	10	2	6	0	0	0	3904	Fgf15	fibroblast growth factor 15	5004514	3904 fibroblast growth factor 15
TCTGTACGCA	6	27	36	2	0	0	0	0	0	2	35829	edr	erythroid differentiation regulator	1000002	35829 Mus musculus mRNA for erythroid differentiation regulator, partial
TTGTAAAATC	0	2	22	16	6	5	2	2	0	2	26062	2600017H08Rik	RIKEN cDNA 2600017H08 gene	5004563	26062 AD024 protein (endosomal/kinesin-like?)
TGGTTGCTGG	158	937	768	253	190	165	151	157	102	215	2296	Padi2	peptidyl arginine deiminase, type II	4002509	2291 TIA1 cytotoxic granule-associated RNA-binding protein
CTGCATAGAT	4	24	16	9	0	2	6	2	4	0	21054	Nsep1	nuclease sensitive element binding protein 1	1000009	21054 Y box protein 1
TCCTTTTCTA	6	38	24	18	2	7	14	3	0	0	186499	B930052A04Rik	RIKEN cDNA B930052A04 gene	3001540	186499 ESTs, Weakly similar to immunoglobulin superfamily containing leucine-rich repeat
TGCCAGGCAC	21	40	58	27	16	12	2	10	14	4	1703	Tubb5	tubulin, beta 5	1000029	1703 Tubulin, beta 5
GCCTCCTCCT	0	55	34	22	2	7	4	5	6	2	4280	2010203J19Rik	RIKEN cDNA 2010203J19 gene	1000023	148877 replication factor C, 140 kDa
TCGTCATCCG	9	33	42	15	6	9	4	0	4	0	14245	Rplp2	ribosomal protein, large P2	1000017	14245 Ribosomal protein, large P2
CAATGCTGCC	8	44	34	13	12	4	4	7	2	4	140380	Rpl23	ribosomal protein L23	1000013	140380 Mus musculus ribosomal protein L23 (Rpl23) mRNA, complete cds
CAACAAAACC	4	31	47	9	8	2	14	2	8	6	235	Ubb	ubiquitin B	2000871
TTTTTTTTCC	2	18	36	22	4	5	10	3	4	2	254	Tpt1	tumor protein, translationally-controlled 1	1000011
TCATCTTCAG	4	24	11	2	4	2	4	2	4	2	3158	Rplp1	ribosomal protein, large, P1	1000064
AAAATGTACT	30	60	27	20	16	18	8	13	6	4	3752	Ranbp1	RAN binding protein 1	4004529
TGCCAGGGTG	0	0	25	0	2	0	0	0	2	0	5246	Ppia	peptidylprolyl isomerase A	1000068
TTTGATTTAT	6	27	18	4	0	0	0	0	2	0	10706	2010004J23Rik	RIKEN cDNA 2010004J23 gene	2000846
ACAATGTCAA	0	7	24	2	0	0	0	0	0	0	18218	Gdap1	ganglioside-induced differentiation-associated-protein 1	2001006
GACCCCAAAA	2	7	27	6	0	0	0	5	0	2	27818	Eef2	eukaryotic translation elongation factor 2	2000922
GTTTAAAAAG	4	36	47	24	8	12	20	8	8	2	29580	Stmn2	stathmin-like 2	2000572
AATTCCCTTT	8	22	18	15	2	11	4	7	4	2	29663	Top1	topoisomerase (DNA) I	3001517
AGGCCACAGC	6	22	36	6	0	4	2	2	2	0	30806	Rpl19	ribosomal protein L19	1000013
CCAACTGTAG	9	16	25	13	2	5	4	3	0	2	42767	Rps17	ribosomal protein S17	1000021
CCAGGTATGA	9	27	31	15	10	2	8	0	4	4	43005	Uba52	ubiquitin A-52 residue ribosomal protein fusion product 1	1000001
CAAAGGGAAT	0	6	34	2	0	2	2	0	0	0	44416	C630001O05Rik	RIKEN cDNA C630001O05 gene	2001002
ATGTTTGTGC	0	27	7	0	2	4	0	3	4	2	72179	4833422F24Rik	RIKEN cDNA 4833422F24 gene	1001001
TTTTATGTTT	216	383	491	247	98	158	89	88	44	7	104368	Rpl32	ribosomal protein L32	5007325
TAGTTGCTGG	4	77	36	7	2	5	6	2	6	15	166546	A230020K14Rik	RIKEN cDNA A230020K14 gene	2000502
GAGGGATGTT	4	24	5	4	2	2	6	2	4	2	176347	D530033C11Rik	RIKEN cDNA D530033C11 gene	3001506
CAAGTTTGCT	6	13	42	4	8	2	0	3	0	0	196614	Eef1a1	eukaryotic translation elongation factor 1 alpha 1	2000605
GGCTTGCCAG	2	7	22	7	0	5	0	0	0	0	196614	Eef1a1	eukaryotic translation elongation factor 1 alpha 1	1000047
TCTTTAATCC	0	22	9	2	2	2	10	0	2	7	196638	Cdc23	CDC23 (cell division cycle 23, yeast, homolog)	3003588
TGTGGAAAGA	13	40	16	15	4	7	12	10	12	6	203898	Snn	stannin	2001013
TGGCTGCTGG	2	24	7	2	0	9	2	3	0	6	217004	D430024F16Rik	RIKEN cDNA D430024F16 gene	3001511
GCAGAGACAT	13	15	29	2	0	0	0	0	4	4	219793	Ssrp1	structure specific recognition protein 1	1000004
TGGGTGCTGG	9	55	42	20	12	18	10	13	15	13	222703	-	Mus musculus 15 days embryo embryonic body below diaphragm cDNA, RIKEN full-length enriched library, clone:8230401G11 product:unknown EST, full insert sequence.	2000508
TCCTTTCACA	9	20	24	11	6	9	4	2	0	2	226805	MGC25352	hypothetical protein MGC25352	3002045
TCCTCACGGG	2	22	20	6	6	0	4	2	0	0	231463	Tuba1	tubulin, alpha 1	1000006
GCTGCCAGCA	0	27	27	18	2	4	4	3	2	0	233855	LOC224045	hypothetical protein LOC224045	1000003
TGGGGCAGGC	0	42	0	29	0	0	0	0	0	0	257186	9430023B20	hypothetical protein 9430023B20	1000001
TGGTTGCTAG	4	22	20	6	2	0	2	7	2	6	258652	-	Mus musculus adult male medulla oblongata cDNA, RIKEN full-length enriched library, clone:6330544J03 product:CD163 antigen, full insert sequence.	2000502
ACAGTCTATG	6	11	27	2	0	0	6	3	6	4	258801	2600009P04Rik	RIKEN cDNA 2600009P04 gene	1000001
TGGTTGCTGA	2	22	20	2	2	2	6	8	4	2	264112	-	ESTs, Weakly similar to I58401 protein-tyrosine kinase (EC 2.7.1.112) JAK3 - mouse [M.musculus]	2000503
TGGTTGTTGG	6	38	16	6	0	7	12	5	4	7	265694	-	Mus musculus 3 days neonate thymus cDNA, RIKEN full-length enriched library, clone:A630072I12 product:CDNA FLJ31564 FIS, CLONE NT2RI2001450, WEAKLY SIMILAR TO TRICHOHYALIN homolog [Homo sapiens], full insert sequence.	2001002
CGGCCTGCTA	2	4	22	9	0	9	2	0	2	2
CAGGGTCTGG	4	7	7	9	14	19	32	22	27	6	66275	B230331P10	hypothetical protein B230331P10	2000510	66275 ESTs, Weakly similar to RAS-LIKE PROTEIN RRP22 [H.sapiens]
AATAAATTAC	2	2	5	22	4	16	20	43	27	9	56905	Tbc1d1	TBC1 domain family, member 1	4002511	56905 Tbc1d1 TBC1 domain family, member 1
TACGTTTCTA	0	0	13	22	10	30	56	38	33	13	5260	Gabt1	gamma-aminobutyric acid (GABA-A) transporter 1	3002624	5260 gamma-aminobutyric acid (GABA-A) transporter 1
TTGATCTTCA	0	0	0	7	2	9	10	23	6	9	4683	Fancc	Fanconi anemia, complementation group C	1000001	4683 Fanconi anemia, complementation group C
TGTTTCACCG	0	0	2	0	2	9	48	10	0	0	444	Idb1	inhibitor of DNA binding 1	1000001	444 inhibitor of DNA binding 1
GGGTGGGGTG	9	15	11	24	31	39	56	97	63	17	44292	4930415M08Rik	RIKEN cDNA 4930415M08 gene	4002544	44292 trinucleotide repeat containing 4
TGATAAAAGT	0	4	4	7	0	19	24	18	17	9	10288	Atp9a	ATPase, class II, type 9A	3003657	42183 CCR4-NOT transcription complex, subunit 4
TTCGCCCTCC	0	2	4	2	8	37	26	45	23	4	41871	1110001A03Rik	RIKEN cDNA 1110001A03 gene	2000507	41871 ESTs
TGAGTTCGCT	0	0	0	0	0	11	36	20	25	7	41638	6330527O06Rik	RIKEN cDNA 6330527O06 gene	4003602	41638 6330527O06Rik RIKEN cDNA 6330527O06 gene
GCCCCGATGG	8	9	0	2	10	23	22	43	23	0	4095	Xist	inactive X specific transcripts	2000502	4095 inactive X specific transcripts
AGAGACAAGG	0	2	11	6	20	19	24	42	15	7	4063	Ndr1	N-myc downstream regulated 1	5004771	4063 N-myc downstream regulated 1
AGACGGATGT	0	11	9	9	6	16	50	62	23	19	39987	5530400B01Rik	RIKEN cDNA 5530400B01 gene	2000510	39987 dual specificity phosphatase 8
GGCTCCCTGC	0	2	0	4	2	11	32	15	21	7	15243	Clpp	caseinolytic protease, ATP-dependent, proteolytic subunit homolog (E. coli)	1000006	38036 ESTs, Highly similar to neurexin II [M.musculus]
ACTCCTGTCA	0	2	15	6	4	19	28	28	8	9	36879	Cltb	clathrin, light polypeptide (Lcb)	3001551	36879 Cltb clathrin, light polypeptide (Lcb)
ACAGGTCCAC	0	0	0	0	0	5	14	22	6	9	34042	1500041O16Rik	RIKEN cDNA 1500041O16 gene	1000016	34042 nuclear factor I/C
CCCAACGGGG	4	2	0	4	8	26	12	25	14	0	197672	Tsix	X (inactive)-specific transcript, antisense	1000012	275761 Tsix
GATACCTGCT	4	7	0	6	28	58	44	40	17	0	197672	Tsix	X (inactive)-specific transcript, antisense	1000029	275761 Tsix
CGGATTCGCA	4	0	13	2	12	23	16	37	15	4	247513	4833424K13Rik	RIKEN cDNA 4833424K13 gene	2000508	274868 ESTs
TATGTGGTTT	2	4	5	4	10	19	20	37	12	4	2734	Sat	spermidine/spermine N1-acetyl transferase	4003567	2734 spermidine/spermine N1-acetyl transferase
TGAAAAAATA	2	2	4	2	2	4	28	13	2	0	27338	1810054O13Rik	RIKEN cDNA 1810054O13 gene	4003536	27338 ESTs
AGGCTTCTTA	0	4	5	29	14	25	54	37	25	9	226787	4733401O11Rik	RIKEN cDNA 4733401O11 gene	3003525	226787 GRIF-1
GGAGCAGGAC	4	4	4	6	12	19	10	32	17	6	2210	Abca2	ATP-binding cassette, sub-family A (ABC1), member 2	2000505	2210 ATP-binding cassette 2
TTTGTACAAA	2	0	5	2	4	23	22	2	2	0	24608	Fbxl12	F-box and leucine-rich repeat protein 12	1000001	212826 robo-3
AGGGGGCTTT	0	0	2	7	2	11	24	10	4	4	204705	Psk1-pending	type I transmembrane receptor (seizure-related protein)	4002557	204705 Psk1-pending type I transmembrane receptor (seizure-related protein)
TGTCAAGGTT	0	0	2	2	4	14	54	68	33	4	159633	4930597A01Rik	RIKEN cDNA 4930597A01 gene	3001505	159633 ESTs
TTACCCACCT	2	0	2	2	6	21	12	17	29	7	131653	-	Mus musculus adult retina cDNA, RIKEN full-length enriched library, clone:A930005G22 product:unclassifiable, full insert sequence.	1000501	131653 ESTs/no obvious ORF
TCCTACATCT	0	2	0	0	2	5	0	22	4	4	22695	Crmp1	collapsin response mediator protein 1	1000001
TAGCAATTGA	0	0	0	2	2	5	24	27	2	4	227678	5730412N02Rik	RIKEN cDNA 5730412N02 gene	2000502
TGGTGTAGGA	81	29	24	31	24	53	42	40	63	11	918	Hspa5	heat shock 70kD protein 5 (glucose-regulated protein)	5009574	918 heat shock 70kD protein 5 (glucose-regulated protein, 78kD)
GGAGGGATCA	41	7	16	46	31	53	46	27	37	19	8131	Ilk	integrin linked kinase	5003618	8131 ILK
CAGGTTGGTT	47	26	18	31	26	33	34	13	8	7	46513	2610200G18Rik	RIKEN cDNA 2610200G18 gene	2000517	46513 2610200G18Rik RIKEN cDNA 2610200G18 gene
TTTGTCACCA	28	22	24	24	31	28	34	17	37	9	38912	2410129H14Rik	RIKEN cDNA 2410129H14 gene	3001574	38912 2410129H14Rik RIKEN cDNA 2410129H14 gene
CCAAAGCCTT	28	7	11	22	20	16	22	10	12	11	3608	Pax6	paired box gene 6	4003011	3608 Pax6 Paired box gene 6
CCATAAAGAA	11	9	9	9	6	21	8	13	14	0	34811	MGC25497	hypothetical protein MGC25497	4003018	34811 ESTs
AGGTGTACGT	21	9	5	15	6	19	10	8	6	2	34470	D930042H13	hypothetical protein D930042H13	2000515	34470 KIAA0937/novel homolog of deletex
AATAAACTTA	17	6	7	7	2	12	24	15	14	4	31178	1300010C19Rik	RIKEN cDNA 1300010C19 gene	4002570	31178 rho, GDP dissociation inhibitor (GDI) beta/raga
TAGTTCCGAC	32	33	40	40	41	32	42	37	25	22	30195	Gps1	G protein pathway suppressor 1	5003596	30195 LOC209318 Similar to G protein pathway suppressor 1
ACTCCTGTCC	24	13	15	15	18	21	32	25	15	19	29705	-	Mus musculus, clone IMAGE:6544306, mRNA	2000521	29705 ESTs
TCTGATGGAA	36	29	29	20	2	26	16	33	14	2	27768	6330403K07Rik	RIKEN cDNA 6330403K07 gene	4004570	27768 ESTs
GGATGATGAA	34	13	5	18	6	18	18	5	4	7	2376	Nr2f6	nuclear receptor subfamily 2, group F, member 6	5004577	2376 nuclear receptor subfamily 2, group F, member 6
AAGGTCTTTA	21	6	0	6	2	9	14	20	2	4	23692	Csnk2a1-rs4	casein kinase II, alpha 1 related sequence 4	3001537	23692 Casein kinase II, alpha 1 related sequence 4
TTTAGGGGAG	32	11	5	15	10	11	20	7	2	7	22440	9330151F09Rik	RIKEN cDNA 9330151F09 gene	3001597	22440 Thrap3 thyroid hormone receptor associated protein 3
GGATGGGGAG	105	26	34	55	61	90	58	77	75	19	204705	Psk1-pending	type I transmembrane receptor (seizure-related protein)	1000023	204705 Psk1-pending type I transmembrane receptor (seizure-related protein)
GAAATTTAAA	79	18	27	53	39	69	44	17	12	4	16421	Hmgb1	high mobility group box 1	4004580	16421 high mobility group box 1
GATTTCCCAG	24	9	4	18	18	14	8	12	12	2	69	Nudc	nuclear distribution gene C homolog (Aspergillus)	5004675
GTGAGCTTGT	17	9	11	22	10	14	10	15	12	9	176	Tarbp2	TAR (HIV) RNA binding protein 2	5003575
GCTTTGTTTT	24	9	20	16	10	18	10	13	14	4	279	1110019N10Rik	RIKEN cDNA 1110019N10 gene	4002547
TCGAGCAGTT	24	6	7	16	16	11	12	12	4	6	643	Rps15	ribosomal protein S15	1000006
TCCATCAAGA	36	22	18	6	6	21	22	27	15	17	665	Psmc5	protease (prosome, macropain) 26S subunit, ATPase 5	5005635
TCAGGAAACA	24	22	16	11	2	18	14	18	12	7	1706	Ddx1	DEAD/H (Asp-Glu-Ala-Asp/His) box polypeptide 1	5004656
GCTTTGAATG	54	66	49	49	43	67	54	58	44	17	2171	Atpi	ATPase inhibitor	5004728
CCTTTGGCAA	39	22	20	31	16	35	18	23	33	26	2246	Psmb7	proteasome (prosome, macropain) subunit, beta type 7	4008676
GGCTGGGGGC	56	0	13	38	33	51	28	25	38	17	2647	Pfn1	profilin 1	5005590
CTGGGGTGGG	24	6	7	6	8	18	12	20	21	7	2945	Capzb	capping protein (actin filament) muscle Z-line, beta	4002639
AAGCCTCATT	38	33	13	18	10	28	10	33	14	9	3268	Ube2i	ubiquitin-conjugating enzyme E2I	3001732
GGGCGGAGCT	43	22	16	38	41	53	26	37	33	19	3328	Myln	myosin light chain, alkali, nonmuscle	2000569
GAAGCAGGAC	240	175	149	209	135	201	248	158	156	54	4024	Cfl1	cofilin 1, non-muscle	4006795
GTGCCAGGAA	28	15	16	22	24	33	12	12	17	17	7271	Nxf1	nuclear RNA export factor 1 homolog (S. cerevisiae)	4002781
TGTAAGTCTG	26	24	20	26	16	30	28	15	15	11	8256	Khdrbs1	KH domain containing, RNA binding, signal transduction associated 1	2000558
TATCTTGGCA	58	24	49	71	33	63	44	50	37	37	9043	D830027H13Rik	RIKEN cDNA D830027H13 gene	4002526
GTTCTTTCGT	26	20	11	29	29	32	22	27	31	19	10314	Atp5g2	ATP synthase, H+ transporting, mitochondrial F0 complex, subunit c (subunit 9), isoform 2	5006806
GGTCTTCAGA	8	11	5	13	2	21	8	2	12	0	13194	Fscn1	fascin homolog 1, actin bundling protein (Strongylocentrotus) purpuratus)	1000003
AACAATTTGG	308	186	207	246	185	187	180	147	125	89	14244	Rpl9	ribosomal protein L9	5009322
GATAATGCAC	32	36	24	27	31	26	24	25	33	15	14442	Ndufs4	NADH dehydrogenase (ubiquinone) Fe-S protein 4	5003584
GCAAAACCAG	21	13	11	13	14	14	14	17	15	7	17989	Cct8	chaperonin subunit 8 (theta)	5003703
TGCTGTGCAT	51	20	40	15	26	51	22	42	48	17	18459	Fin14	fibroblast growth factor inducible 14	4002664
GCCTGTTCCA	36	20	7	4	10	14	22	13	25	6	18921	Vcp	valosin containing protein	4003899
GGAGGAAAAA	21	2	7	22	6	28	8	5	8	0	19187	Ptma	prothymosin alpha	2000652
TGTGTGAGGA	66	46	38	42	33	42	46	32	19	24	21086	Eef1d	eukaryotic translation elongation factor 1 delta (guanine nucleotide exchange protein)	5005721
GGTATCAGTC	24	6	13	18	18	16	10	18	15	7	21281	Rnf4	ring finger protein 4	4004935
GCCTCTGGTG	56	24	40	53	45	46	32	27	31	24	21444	1110003H09Rik	RIKEN cDNA 1110003H09 gene	5004637
CAGCATCACC	131	86	71	155	57	123	101	72	79	35	21559	Nono	non-POU-domain-containing, octamer binding protein	4003910
GTTGTCTTTG	53	35	34	27	18	32	28	27	17	13	21714	2410003A14Rik	RIKEN cDNA 2410003A14 gene	2000533
TTTGTTAATT	21	29	16	9	16	37	24	22	12	9	21740	Hnrph1	heterogeneous nuclear ribonucleoprotein H1	4004667
GTGTATCTTT	64	38	44	62	45	70	38	50	33	15	21841	Sfrs2	splicing factor, arginine/serine-rich 2 (SC-35)	4006797
GAAATGTTGT	32	27	13	22	10	28	10	17	14	4	22117	Polr2g	polymerase (RNA) II (DNA directed) polypeptide G	4006592
GGTCCAAGAG	54	27	24	20	24	56	56	40	33	32	22330	Nisch	nischarin	4005641
ACAGTGGGGA	36	18	18	31	16	33	14	17	23	9	22421	Tebp-pending	telomerase binding protein, p23	4005654
GTCTCATCTG	26	15	24	24	29	32	18	7	19	13	24397	4933436C10Rik	RIKEN cDNA 4933436C10 gene	2000576
ATTGCCCTGC	26	9	4	20	16	2	18	20	23	9	25074	Hnrpc	heterogeneous nuclear ribonucleoprotein C	5004689
TTGATGTACA	26	11	27	22	16	35	28	28	15	17	27074	2610019N13Rik	RIKEN cDNA 2610019N13 gene	2000597
GGGAACTAAG	26	15	4	16	8	33	26	20	23	11	27094	Skiip	SKI interacting protein	4002515
ATAGAGGCAA	24	20	24	16	14	25	28	15	12	2	27218	Morf4l2	mortality factor 4 like 2	4005184
TGCACACAAG	34	22	15	11	10	18	24	10	14	2	27526	Rars	arginyl-tRNA synthetase	4004128
TAAAGCCACT	23	11	15	20	14	21	20	20	15	6	27591	2400006A19Rik	RIKEN cDNA 2400006A19 gene	5005672
TGCAGTCATC	30	9	16	18	12	25	22	12	10	2	27796	5730427N09Rik	RIKEN cDNA 5730427N09 gene	4004587
GAAGGTGTAT	38	7	11	35	16	16	18	22	25	11	27901	1110020J08Rik	RIKEN cDNA 1110020J08 gene	4002666
CAGTTGGGTT	34	24	24	33	41	33	50	33	23	13	27927	Hnrpa1	heterogeneous nuclear ribonucleoprotein A1	3001562
CCTGTGTGCA	21	16	9	7	6	9	6	12	10	2	28507	5530401C11Rik	RIKEN cDNA 5530401C11 gene	3001577
TTTACTGTGT	23	16	11	16	0	9	8	5	10	9	28897	2010317E03Rik	RIKEN cDNA 2010317E03 gene	5004789
GTCCTTTTTC	21	6	9	27	12	19	14	17	12	4	29405	Rbx1	ring-box 1	4003642
TAGGGCAATC	107	95	74	131	94	93	107	72	79	30	29923	Smt3h2	SMT3 (supressor of mif two, 3) homolog 2 (S. cerevisiae)	5005804
GGGATTGCTG	28	15	15	15	24	32	28	13	0	20	29937	2310044H10Rik	RIKEN cDNA 2310044H10 gene	3001577
GGTATGGAGG	23	16	18	24	16	16	18	23	14	4	29978	Egln2	EGL nine homolog 2 (C. elegans)	5007706
GATGCGCTTG	24	9	13	16	14	12	10	12	8	13	29982	Rpl31	ribosomal protein L31	1000010
AACTCCTAAG	21	6	5	9	6	23	8	12	4	0	30059	Marcks	myristoylated alanine rich protein kinase C substrate	1000003
CTTCTCATTT	23	24	18	27	16	25	30	33	17	15	30071	Laptm4a	lysosomal-associated protein transmembrane 4A	3004738
GCCTCACCCC	60	40	51	38	51	55	65	65	71	13	30141	Gnb2	guanine nucleotide binding protein, beta 2	1000099
CGGTGTCCCC	28	15	9	20	10	19	16	12	14	9	30255	H2afy	H2A histone family, member Y	3004098
GAAAAAAAAA	47	35	24	66	35	86	52	40	42	17	31400	5730512J02Rik	RIKEN cDNA 5730512J02 gene	4003010
ATACTAACGT	26	7	13	13	16	5	14	15	4	7	34102	Odc	ornithine decarboxylase, structural	4002715
GGGGCCTCTG	23	9	13	22	14	30	24	15	23	15	34388	1110001K21Rik	RIKEN cDNA 1110001K21 gene	5007619
TGATCATTGT	23	7	9	7	10	9	16	12	12	4	34828	Hsp105	heat shock protein	5006654
CTTCCCCGGG	34	4	11	13	20	19	8	25	23	7	34903	Fshprh1	FSH primary response 1	1000501
GGGGCTCACA	36	55	36	73	37	65	28	43	17	32	35060	1700051E09Rik	RIKEN cDNA 1700051E09 gene	2000505
GTGGAAGCGA	28	0	0	7	14	16	2	15	23	7	44244	Cri1	CREBBP/EP300 inhibitory protein 1	1000005
GTGGCTCCCA	17	16	9	20	10	26	10	15	12	15	45024	G431004K08Rik	RIKEN cDNA G431004K08 gene	2001002
CTATCTTGTC	26	26	13	35	29	25	30	25	12	6	45312	Anapc5	anaphase-promoting complex subunit 5	5006791
CAGGCAAAAC	21	13	9	13	14	25	14	17	14	11	74629	-	Mus musculus 0 day neonate kidney cDNA, RIKEN full-length enriched library, clone:D630004N19 product:hypothetical protein, full insert sequence.	3001506
GTGGCTCATA	83	49	34	47	41	49	54	33	38	24	87216	Rabggta	Rab geranylgeranyl transferase, a subunit	4006536
GCCTTTTGTT	34	29	15	27	14	23	38	18	17	7	133962	Vdac3	voltage-dependent anion channel 3	5004744
GAGGGCTTGG	32	7	20	16	12	25	12	18	31	11	142132	Timm9	translocase of inner mitochondrial membrane 9 homolog (yeast)	5006603
CACCACCACA	41	9	18	24	41	25	26	28	17	13	142380	Rpl27a	ribosomal protein L27a	4004859
TTGGTGAAGG	143	35	33	76	102	81	87	95	88	20	142729	Tmsb4x	thymosin, beta 4, X chromosome	4003256
TCCCTGGCAT	49	27	27	31	43	48	36	33	15	13	142872	Hnrpk	heterogeneous nuclear ribonucleoprotein K	5005940
GACACTGGAT	17	15	9	11	8	21	14	17	23	0	143788	Ppp1r1a	protein phosphatase 1, regulatory (inhibitor) subunit 1A	1000039
CACGCCGTGG	28	16	16	33	33	25	20	43	31	17	149119	Pgls	6-phosphogluconolactonase	5004585
TAAGATCCTT	43	20	13	18	18	26	22	30	21	13	153159	Cct6a	chaperonin subunit 6a (zeta)	5004198
TAACAGTTGT	56	15	20	42	24	32	30	17	33	17	153481	Canx	calnexin	2000564
GGATGCTGGG	45	18	18	40	24	42	26	7	27	24	154387	Tkt	transketolase	4005851
TGTATGTCTG	15	9	13	9	16	21	18	5	14	6	154580	9430059D04Rik	RIKEN cDNA 9430059D04 gene	4004058
ATGTAGTAGT	54	38	22	31	41	48	34	30	17	6	156892	Hnrpd	heterogeneous nuclear ribonucleoprotein D	5004543
AAGCTGAGTG	30	7	18	15	18	12	10	17	10	9	157135	2610023M21Rik	RIKEN cDNA 2610023M21 gene	4003697
GGAAGCCACT	276	166	212	247	226	213	165	82	133	96	180003	Rps27a	ribosomal protein S27a	5003852
GTTTAGTGGA	38	26	34	46	22	41	38	32	23	17	182951	Psma2	proteasome (prosome, macropain) subunit, alpha type 2	5005769
TCAGCTGAAT	19	11	2	7	4	12	22	12	15	9	195451	Gosr2	golgi SNAP receptor complex member 2	4003595
GGGATCCAGG	15	6	2	9	16	21	18	10	19	4	196635	2010005E08Rik	RIKEN cDNA 2010005E08 gene	4006574
AGCTGTACAG	23	24	16	15	14	33	14	13	19	13	218722	-	Mus musculus, Similar to maternal G10 transcript, clone IMAGE:3594956, mRNA	2000519
GAAGGAACAA	23	15	16	15	16	11	12	18	19	6	222528	Btbd1	BTB (POZ) domain containing 1	4002564
GGGTGGGAAG	19	15	16	7	12	28	14	23	10	4	235422	D6Ertd313e	DNA segment, Chr 6, ERATO Doi 313, expressed	3001553
TGTATTACAG	19	9	13	7	12	18	24	12	17	9	254323	C81487	expressed sequence C81487	3001519
CACAGAACCA	26	11	16	6	8	16	12	12	15	11	256034	Cct3	chaperonin subunit 3 (gamma)	4002836
TCTTAATGAA	51	20	22	38	29	35	34	42	29	17	260084	Eif4a2	eukaryotic translation initiation factor 4A2	4003725
CTCTGAAAAG	19	9	4	18	14	23	14	5	14	4	260618	Txn1	thioredoxin 1	5004708
CGACTCTGTT	23	11	22	6	14	28	16	20	19	15	260706	-	Mus musculus, Similar to general transcription factor IIa, 2 (12kD subunit), clone MGC:59444 IMAGE:6505667, mRNA, complete cds	3001513
GGCAGCCCCC	21	7	9	27	22	26	16	17	15	7	260878	2410026K10Rik	RIKEN cDNA 2410026K10 gene	5005531
ACCCGCCGGG	0	0	2	7	6	2	6	2	96	6	17461	Stk16	serine/threonine kinase 16	1000028	17461 serine/threonine kinase 16
GCCACCGTCC	4	2	0	0	2	0	0	0	87	0	16553	Nedd4	neural precursor cell expressed, developmentally down-regulted gene 4	1000016	16553 NEDD4 ubiquitin ligase
GAGAAGTGTG	2	0	4	0	0	0	0	0	42	0	2635	Pkm2	pyruvate kinase, muscle	2000834
GGCTTTGGTC	6	11	0	0	0	2	4	0	356	2	3158	Rplp1	ribosomal protein, large, P1	4003695
GGGTGGCCCA	0	0	0	0	0	0	0	0	58	0	14798	Rps13	ribosomal protein S13	2000530
AATGGATGAA	0	0	0	0	0	0	2	2	21	0	24635	2310075G12Rik	RIKEN cDNA 2310075G12 gene	1000001
AGCTTGATTA	0	2	0	4	0	0	0	0	40	0	27886	2410011G03Rik	RIKEN cDNA 2410011G03 gene	2000527
AACGAGGAAT	0	0	0	7	0	0	2	0	23	0	158200	Aldrl6	aldehyde reductase (aldose reductase)-like 6	1000501
GTAATCCTGC	0	0	0	0	4	4	0	0	23	0	173737	2810425F24Rik	RIKEN cDNA 2810425F24 gene	1000004
TACCATCTTC	2	0	0	0	0	0	0	0	21	0	198138	Sdhc	succinate dehydrogenase complex, subunit C, integral membrane protein	3001541
CCGACGGGCG	2	2	2	2	4	0	2	3	54	4
GCCGTTCTTA	4	2	0	7	2	5	8	3	54	2
GCGGCCTGGT	0	0	0	0	0	0	0	0	33	0
GGTCAGTCGG	2	0	0	2	0	0	0	0	63	0
CCCTGGGTTC	36	15	47	13	77	16	32	45	6	32	7500	Ftl1	ferritin light chain 1	5011137	7500 ferretin light chain
TAGGAGGTAA	13	7	4	7	26	4	8	12	0	17	7335	Cnbp	cellular nucleic acid binding protein	4006591	7335 cellular nucleic acid binding protein
CAAAAAAAAA	23	9	9	42	137	53	42	32	33	20	55143	Dkk3	dickkopf homolog 3 (Xenopus laevis)	4003505	55143 Dickkopf homolog 3
GCTCAGCTTA	13	2	0	2	24	7	6	8	2	6	249986	2410016F01Rik	RIKEN cDNA 2410016F01 gene	2003037	53435 hypothetical protein, clone 2-24
TTCATTCTTA	15	4	5	2	31	11	0	0	4	9	4438	Hmga1	high mobility group AT-hook 1	5005601	4438 high mobility group AT-hook 1
AAGGCAAAGA	32	7	7	11	41	14	12	5	4	13	43749	3100001N19Rik	RIKEN cDNA 3100001N19 gene	4005903	43749 ribosomal protein L14
TGAGATGGCA	34	22	24	22	51	25	18	5	8	7	41925	1810034B16Rik	RIKEN cDNA 1810034B16 gene	3003525	41925 ESTs, Moderately similar to c380A1.2.1 [H.sapiens]
CCTGATCTTT	58	15	24	16	71	23	12	18	8	24	4071	Lamr1	laminin receptor 1 (ribosomal protein SA)	5009638	4071 Lamr1 laminin receptor 1 (ribosomal protein SA)
AGAAGTGTTT	26	4	11	11	31	11	4	13	4	6	340	Hmgb3	high mobility group box 3	5004607	340 High mobility group box 3
AGAAGGAGGT	23	11	16	35	116	28	14	22	8	4	28479	Stmn1	stathmin 1	5011934	28479 Stmn1 stathmin 1
TCTGGACGCG	9	0	0	7	29	14	6	0	0	0	250564	Hist1h2ao	histone 1, H2ao	2000603	261668 H2A histone family, member X
CTACCGCACT	8	11	2	4	22	5	2	8	6	11	21771	Cul1	cullin 1	4003693	21771 cullin 1
GTGTTAACCA	47	11	5	11	79	23	10	10	25	17	2050	Rpl15	ribosomal protein L15	4009213	2050 60S ribosomal protein L15
TGTGCCAAGT	135	36	53	91	145	83	63	78	92	44	140568	1100001I22Rik	RIKEN cDNA 1100001I22 gene	4002976	201859 thymic dendritic cell derived factor
CATCTAGAGG	0	0	0	0	26	2	2	0	2	7	108617	-	ESTs	1000003	188410 ESTs
TCTGCAAAGG	23	2	7	15	81	11	12	0	0	15	1693	Hmgb2	high mobility group box 2	5008713	1693 high mobility group box 2
ACTGATGTCT	6	6	18	16	24	0	2	8	2	0	157502	B230118H07Rik	RIKEN cDNA B230118H07 gene	5005551	157502 ESTs/havefl/no obvious homology
ACTGCTTTTT	11	2	16	13	35	16	16	10	10	9	1538	LOC218490	similar to Transcription factor BTF3 (RNA polymerase B transcription factor 3)	4002783	1538 basic transcription factor 3
TAAGTGCGGA	21	13	5	2	18	2	2	8	6	7	1089	Mest	mesoderm specific transcript	5006807	1089 mesoderm specific transcript
CAGATCTTTG	26	11	20	13	35	26	8	23	10	26	331	Ubc	ubiquitin C	5008664
GTGGGCGTGT	71	57	87	47	110	44	24	48	60	63	643	Rps15	ribosomal protein S15	5004096
CACCACCGTT	70	57	62	46	98	21	22	55	48	22	725	Rpl7a	ribosomal protein L7a	5005192
CAAGGTGACA	131	36	45	27	116	28	18	43	31	37	1129	Rps2	ribosomal protein S2	5006684
GCAGAGTGCG	23	11	18	18	57	9	18	12	25	39	1139	Rps6	ribosomal protein S6	5009289
GGGGGACCTC	9	0	5	16	29	5	2	2	0	2	1457	Ddah2	dimethylarginine dimethylaminohydrolase 2	5003553
GCCAAGGGTC	71	22	20	20	84	35	26	32	33	48	2235	Rpl29	ribosomal protein L29	5005956
GCCAACCAAG	15	9	16	4	28	9	8	12	14	11	2507	Park7	Parkinson disease (autosomal recessive, early onset) 7	5003683
CTCGAGTCTC	30	9	9	7	37	11	2	13	6	11	2642	Pabpc1	poly A binding protein, cytoplasmic 1	5009861
TGGGCATCCA	103	33	40	80	151	63	54	67	88	69	3229	Rpl26	ribosomal protein L26	2001015
CTTCCCACTG	2	0	4	4	24	4	4	3	0	6	3268	Ube2i	ubiquitin-conjugating enzyme E2I	4005643
GGGGAAATCG	45	35	71	71	145	74	42	53	62	35	3532	Tmsb10	thymosin, beta 10	4007882
TCGCAAGCAA	60	26	56	26	73	35	12	27	29	19	3746	Naca	nascent polypeptide-associated complex alpha polypeptide	5004755
AGAAGTTGCT	2	6	4	2	26	4	6	0	0	0	4237	Top2a	topoisomerase (DNA) II alpha	3001665
GAGCGTTTTG	115	88	179	64	296	129	73	62	175	98	5246	Ppia	peptidylprolyl isomerase A	4010614
TTCAGCTCGA	19	7	15	24	92	30	30	27	19	52	5281	Rps7	ribosomal protein S7	4003063
CTGAACATCT	47	36	25	29	94	28	26	30	8	15	5286	Arbp	acidic ribosomal phosphoprotein P0	5010672
CCTTTGAGAT	70	7	20	7	71	7	22	5	12	15	5291	Rps5	ribosomal protein S5	4013398
TGGAGCGTTG	11	2	2	2	31	7	4	5	6	2	6839	Cdk4	cyclin-dependent kinase 4	5007626
ATTTAGAGGT	28	9	4	11	28	9	2	3	2	6	7521	Ran	RAN, member RAS oncogene family	4007923
GTGACCGAAG	32	2	5	16	28	12	8	20	33	4	12858	Eif4a1	eukaryotic translation initiation factor 4A1	4004658
AGAGCGAAGT	98	2	5	24	81	21	26	28	65	39	13859	Rpl41	ribosomal protein L41	4005221
GCGCAGGAGT	17	6	4	9	49	12	10	10	21	13	13859	Rpl41	ribosomal protein L41	1000025
CCCGTGTGCT	49	27	49	24	120	21	24	40	52	28	13944	3010033P07Rik	RIKEN cDNA 3010033P07 gene	4004141
CACGCTCCCG	11	2	2	4	24	4	4	8	0	13	14798	Rps13	ribosomal protein S13	4004869
CCCTACTTCA	13	4	4	7	24	4	6	2	2	0	14802	H19	H19 fetal liver mRNA	5004764
GTGAACGTGC	21	0	0	6	29	5	4	2	12	11	14838	Rpl44	ribosomal protein L44	5004669
AATGATGCCT	15	11	15	2	24	7	10	3	10	6	15701	Trim28	tripartite motif protein 28	4006727
TATGTCAAGC	105	55	82	49	134	44	30	27	27	33	21289	Rps12	ribosomal protein S12	5008221
GGCGTCATCG	28	13	20	16	41	16	24	17	31	15	21874	Psmb3	proteasome (prosome, macropain) subunit, beta type 3	4004635
CCTACCAAGA	124	13	29	13	126	30	30	18	27	28	21938	Rps20	ribosomal protein S20	4003014
AACCGTGAAT	21	13	15	11	28	5	4	8	21	4	21952	Erh	enhancer of rudimentary homolog (Drosophila)	4005721
CAGGTGAGCG	36	18	22	13	47	14	14	10	19	11	22491	6720465F12Rik	RIKEN cDNA 6720465F12 gene	5005633
CCGTGTCCGA	9	2	9	6	31	2	6	8	15	15	28022	Hist3h2ba	histone 3, H2ba	4002526
GACTGCCCCT	9	7	22	9	24	9	2	5	10	9	28343	-	Mus musculus adult male colon cDNA, RIKEN full-length enriched library, clone:9030207I12 product:DEK PROTEIN homolog [Homo sapiens], full insert sequence.	4003555
CAGCTGTCTT	9	13	11	4	26	9	16	10	15	9	28357	Map1lc3	microtubule-associated protein 1 light chain 3	4002655
GTGCTGGAAA	23	9	11	13	22	11	8	5	12	6	29135	Snrpd2	small nuclear ribonucleoprotein D2	4005722
GCGCCAGCTC	8	13	16	4	33	9	6	22	17	20	29807	Uchl1	ubiquitin carboxy-terminal hydrolase L1	5005634
CCAGAGGACT	17	11	25	6	59	11	14	10	0	20	30076	Bat1a	HLA-B-associated transcript 1A	4006161
TCTTCTCACA	34	0	2	7	35	16	18	8	23	19	30478	2810465O16Rik	RIKEN cDNA 2810465O16 gene	5009770
ATGTGGTGTG	34	9	20	15	26	16	4	5	19	4	30929	Prdx1	peroxiredoxin 1	4007006
GTTACCGGCC	32	27	24	29	55	28	10	3	8	2	33796	-	Mus musculus, clone MGC:59453 IMAGE:6513403, mRNA, complete cds	3001524
AGATCTATAC	28	18	33	15	45	21	6	15	10	15	37835	Rpl7	ribosomal protein L7	5010144
CAGTCTCTCA	47	6	5	16	102	25	10	15	19	19	39130	2210402A09Rik	RIKEN cDNA 2210402A09 gene	5006130
ATACTGAAGC	47	51	54	22	116	41	18	17	12	30	42578	Rpl13	ribosomal protein L13	4004897
CAGAACCCAC	56	20	20	16	81	18	26	25	44	22	42790	Rps18	ribosomal protein S18	4004218
CCTCGGAAAA	49	2	4	16	47	23	16	17	6	15	43330	0610025G13Rik	RIKEN cDNA 0610025G13 gene	4006847
AGACAAGCTG	17	2	0	9	43	9	8	15	14	26	43331	Sfrs5	splicing factor, arginine/serine-rich 5 (SRp40, HRS)	4002628
GGAGCGCTAT	81	38	51	42	61	44	28	27	46	37	55143	Dkk3	dickkopf homolog 3 (Xenopus laevis)	4003578
AAGGTCGAGC	23	2	0	11	22	4	4	8	0	9	107869	Rpl24	ribosomal protein L24	3005804
GATGAAGACT	28	6	11	6	18	14	6	12	10	20	123859	Silg41	silica-induced gene 41	4003759
GACTTCTACC	2	9	7	4	22	5	6	5	4	11	130946	1110014K08Rik	RIKEN cDNA 1110014K08 gene	2000556
GGCTTTGGAG	17	4	4	7	29	12	16	8	15	11	140838	1810006K21Rik	RIKEN cDNA 1810006K21 gene	3001539
ATCCGGCGCC	2	4	13	9	22	2	6	2	8	13	153758	Tceb2	transcription elongation factor B (SIII), polypeptide 2 (18 kDa, elongin B)	4010607
AGGTCGGGTG	190	58	100	75	204	109	56	88	104	96	180458	Rpl13a	ribosomal protein L13a	3002173
GAAATGATGA	23	0	9	7	24	9	14	13	14	20	181847	Pfdn5	prefoldin 5	5006727
CTCAACAGCA	23	16	16	9	26	16	12	10	4	20	182962	Eif3s5	eukaryotic translation initiation factor 3, subunit 5 (epsilon)	4004684
TGGCTCGGTC	26	35	38	18	149	32	30	52	42	54	196173	Actg	actin, gamma, cytoplasmic	5011549
TCTGTGCACC	47	22	22	13	41	16	14	23	25	19	196538	Rps11	ribosomal protein S11	5006028
AGGCAGACAG	252	159	194	115	442	106	83	105	106	126	196614	Eef1a1	eukaryotic translation elongation factor 1 alpha 1	4015617
AATGACCTGG	13	6	5	7	37	7	10	8	2	0	200858	2410129E14Rik	RIKEN cDNA 2410129E14 gene	4003577
GATGACACCA	193	53	76	58	161	53	67	62	48	46	200920	Rps28	ribosomal protein S28	5004796
GCCTTGGTGA	32	0	13	6	12	4	8	5	4	15	201371	Eif5a	eukaryotic translation initiation factor 5A	4003534
TGGCCCAAAT	51	27	62	47	81	16	20	20	38	33	204831	1110007M04Rik	RIKEN cDNA 1110007M04 gene	5003514
AAGGGGGGCA	17	6	13	11	29	5	4	15	4	4	213045	MGC37309	hypothetical protein MGC37309	5003634
CCAAGTCAGG	24	6	9	13	29	7	6	12	12	7	219793	Ssrp1	structure specific recognition protein 1	3001675
GCTGCCCTAG	201	78	100	138	351	123	99	162	173	56	231463	Tuba1	tubulin, alpha 1	4003831
ATTGGGGTGG	6	4	0	4	31	9	2	5	8	15	246436	6720463E02Rik	RIKEN cDNA 6720463E02 gene	4004528
CCCACAAGGT	66	15	44	18	77	32	22	28	25	19	259345	Rpl27	ribosomal protein L27	5010015
ATCAACACCG	24	24	33	4	57	23	16	20	29	44	260726	Gnas	GNAS (guanine nucleotide binding protein, alpha stimulating) complex locus	5008617
GCGGGGTCGC	0	0	2	4	2	2	4	8	0	28	4881	Pcsk1n	proprotein convertase subtilisin/kexin type 1 inhibitor	5003523	4881 Pcsk1n proprotein convertase subtilisin/kexin type 1 inhibitor
TGTCATCTAG	19	9	20	13	33	14	20	33	10	70	4071	Lamr1	laminin receptor 1 (ribosomal protein SA)	2003004	4071 Lamr1 laminin receptor 1 (ribosomal protein SA)
TCCCCGTCAT	2	0	4	0	18	2	4	12	0	28	38184	Dr1	down-regulator of transcription 1	1000001	38184 Dr1 down-regulator of transcription 1
TCCCTATTAG	0	2	2	0	16	4	2	2	0	30					34326 Zdhhc2 zinc finger, DHHC domain containing 2
ATCCTGGTAA	6	2	11	11	22	9	12	15	29	46	31395	Cpe	carboxypeptidase E	5004650	31395 carboxypeptidase E
CCGCCCCTTT	0	0	0	2	10	2	2	3	15	32	29846	Ndr4	N-myc downstream regulated 4	5003542	29846 Ndr4 N-myc downstream regulated 4
ACTGCTTGCC	13	13	16	4	29	14	16	27	17	39	29815	Mat2a	methionine adenosyltransferase II, alpha	3002861	29815 Mat2a methionine adenosyltransferase II, alpha
GGGCAGGGAG	2	2	4	2	2	0	0	0	8	22	269013	Icmt	isoprenylcysteine carboxyl methyltransferase	4002542	248651 ESTs/prenylcyteine carboxylmethyltransferase
GAAGTGGAAG	4	0	0	4	6	2	0	12	10	37	234182	1810009A15Rik	RIKEN cDNA 1810009A15 gene	5004542	234182 ESTs/contains actin similarity domain
GCAGAGATGG	4	2	4	2	4	2	0	7	8	28	232400	1110007H10Rik	RIKEN cDNA 1110007H10 gene	5003524	232400 ESTs, Highly similar to URACIL PHOSPHORIBOSYLTRANSFERASE [Saccharomyces cereIsiae]
CCTTACCGCT	2	15	20	29	24	18	18	28	50	82	267442	-	Mus musculus, clone IMAGE:4507176, mRNA	2000519	206869 ESTs, Weakly similar to JAK3_MOUSE TYROSINE-PROTEIN KINASE JAK3 [M.musculus]
GGCCCAATGA	8	0	2	0	0	2	6	2	10	32	17804	Slc31a2	solute carrier family 31, member 2	4002597	17804 Solute carrier family 31, member 2
TGACTGTCTG	0	0	2	2	16	9	2	7	10	22	143816	Pcbp3	poly(rC) binding protein 3	5004541	143816 poly(rC)-binding protein 3
TCCTATTAAG	4	6	7	0	55	7	14	13	12	113					134224 ESTs, Weakly similar to A55817 cyclin-dependent kinase p130-PITSLRE - mouse [M.musculus]
CCTGGCACTG	2	2	2	0	6	4	4	7	4	33	102278	Scamp5	secretory carrier membrane protein 5	3001531	102278 secretory carrier membrane protein 5
TAGCCTAGGC	0	0	4	0	4	0	4	2	0	22	4022	1110033C18Rik	RIKEN cDNA 1110033C18 gene	3001510	101833 similar to F-box only protein 27; F-box protein FBG5 (LOC233040)
TTCCATTCCG	4	0	5	2	10	0	0	15	6	22	1451	Mfge8	milk fat globule-EGF factor 8 protein	5006062
CTCCCTCAGG	4	2	2	0	10	4	6	27	8	32	1860	Pitpnm	phosphatidylinositol membrane-associated	5005553
TTCTGGGTAG	19	2	4	4	16	11	0	20	14	22	2060	Ndufb8	NADH dehydrogenase (ubiquinone) 1 beta subcomplex 8	5004743
TCCCCGTACT	0	0	2	0	16	4	6	8	2	26	2173	Dock2	dedicator of cyto-kinesis 2	1000001
CTGCGAGATT	8	0	0	6	10	4	0	7	4	22	2206	Ndufv2	NADH dehydrogenase (ubiquinone) flavoprotein 2	4004636
GTTGGGAGCT	0	2	2	0	4	2	4	12	6	26	2397	Syp	synaptophysin	5003521
CAATAGAGAC	49	9	54	24	79	42	26	43	4	109	2635	Pkm2	pyruvate kinase, muscle	5006070
TTTGGGGCTG	4	4	2	4	18	4	8	12	15	32	3479	Atp6v0b	ATPase, H+ transporting, V0 subunit B	5004556
GAGAGCAGCA	0	2	0	2	6	2	0	0	6	26	3624	Guk1	guanylate kinase 1	5005567
CGCCCGCCCG	8	0	0	6	4	9	10	15	12	22	4173	Ddx26	DEAD/H (Asp-Glu-Ala-Asp/His) box polypeptide 26	2000550
ACAGCTGCCT	0	0	11	2	2	0	0	7	8	24	4805	Gnat2	guanine nucleotide binding protein, alpha transducing 2	5005509
ACCAATGAAC	6	4	2	4	0	5	4	13	10	46	4962	Tde1	tumor differentially expressed 1	1000032
GCCTCCAAGG	237	40	83	106	239	176	91	153	265	328	5289	Gapd	glyceraldehyde-3-phosphate dehydrogenase	4005833
TCCCTATAAG	4	0	5	2	26	0	2	7	2	35	5400	Brd7	bromodomain containing 7	1000003
CGCGGCAGGC	2	0	4	4	20	5	6	27	12	22	6919	Dctn1	dynactin 1	4002557
GGTGGTGCTT	24	9	22	13	29	12	16	45	56	83	16228	Slc25a4	solute carrier family 25 (mitochondrial carrier; adenine nucleotide translocator), member 4	4005939
TAGAGGGCAA	8	2	7	2	6	7	8	13	19	32	19077	MGC31216	hypothetical protein MGC31216	5004573
TTCCCGTACA	11	4	0	0	8	0	0	8	8	37	20190	Pla2g1b	phospholipase A2, group IB, pancreas	1000501
AAGCGTGCAG	2	2	0	6	31	7	6	8	23	20	20399	Pfn2	profilin 2	5003518
AGCAAATCCA	2	0	7	0	31	19	10	5	6	26	21025	Zfp40	zinc finger protein 40	1000001
GCTTTCTTAC	4	0	2	2	4	4	0	10	8	28	26743	Apoa1	apolipoprotein A-I	1000501
TTCCTGCCTT	0	6	5	2	0	4	4	8	2	24	28724	2500002B13Rik	RIKEN cDNA 2500002B13 gene	2000506
GGAGGCTTTT	2	2	2	6	22	5	2	5	4	20	29623	Ddb1	damage specific DNA binding protein 1	5005612
CGCCACCACG	2	2	9	2	0	9	8	5	4	24	33206	1300013D05Rik	RIKEN cDNA 1300013D05 gene	4002521
TGTGCCCCAG	0	2	9	11	12	11	16	17	14	32	80532	Abhd1	abhydrolase domain containing 1	1000012
TCCCCTACAT	8	0	2	0	28	5	6	18	6	54	104920	Sdh1	sorbitol dehydrogenase 1	1000001
TGGTGAAGAG	8	7	18	0	24	11	6	17	12	30	148721	Atp5f1	ATP synthase, H+ transporting, mitochondrial F0 complex, subunit b, isoform 1	4004715
CCTCCTCCAG	2	4	13	2	4	9	4	17	10	26	168670	Snrpn	small nuclear ribonucleoprotein N	5006622
AGACAAAAAA	9	6	2	9	2	7	8	15	12	39	172436	5830471E12Rik	RIKEN cDNA 5830471E12 gene	1000501
GGCTGTCCTG	6	4	2	6	31	14	12	17	10	46	181538	2610007K22Rik	RIKEN cDNA 2610007K22 gene	5004607
TTCCTATTAA	4	0	2	0	28	5	2	2	4	33	190965	-	Mus musculus 12 days embryo male wolffian duct includes surrounding region cDNA, RIKEN full-length enriched library, clone:6720422P08 product:unknown EST, full insert sequence.	1000001
CTCTTCCCCC	6	4	4	4	53	4	6	7	12	33	195898	Pbp	phosphatidylethanolamine binding protein	5005756
GGGTAGGGGT	0	2	2	0	6	2	2	8	4	30	200365	Sv2a	synaptic vesicle glycoprotein 2 a	3003014
TCCTTATTAA	6	2	4	0	12	7	2	8	2	32	206404	Eif3s6ip	eukaryotic translation initiation factor 3, subunit 6 interacting protein	1000001
GTTTTGGATT	19	0	0	4	8	11	10	18	6	28	207896	D430036J16Rik	RIKEN cDNA D430036J16 gene	1000001
CCCCTATTAA	4	0	0	0	47	2	0	3	6	41
TCCCCGGTAC	6	2	4	2	12	5	2	22	8	32
TCCCCGTAAT	2	2	4	0	31	2	2	8	0	26
TCCCCTATTA	4	0	0	0	22	9	0	12	4	30
TCCCGTACAT	41	9	24	4	155	41	14	100	29	307
TCCTCGTACA	2	2	0	0	12	4	0	3	2	22
TCTCCGTACA	6	0	2	2	4	7	0	5	2	33
GGTAAGTGTG	51	33	24	33	28	21	18	2	0	0	8552	Birc5	baculoviral IAP repeat-containing 5	5004621	8552 baculoIral IAP repeat-containing 5
TCAAACTTGG	90	69	103	87	33	70	99	48	33	6	741	Fabp5	fatty acid binding protein 5, epidermal	4002711	741 fatty acid binding protein 5, epidermal
TTATGGAATT	41	98	80	76	33	42	58	12	10	2	6417	Cd24a	CD24a antigen	4003837	6417 CD24a antigen
CTTACATTTC	34	20	11	27	12	19	14	10	8	0	4105	Lmnb1	lamin B1	4003505	4846 lamin B1
GTGAGTGTTT	21	0	9	15	2	0	4	0	0	0	40715	1110038H03Rik	RIKEN cDNA 1110038H03 gene	2000507	40715 ESTs
TGCTGGACGT	19	13	20	22	10	23	10	8	4	4	38016	Srebf2	sterol regulatory element binding factor 2	2000527	38016 Sterol regulatory element binding factor 2
TCCCCCTCAA	62	82	47	60	0	0	0	0	2	7	260413	-	Mus musculus, clone IMAGE:1230530, mRNA	2000520	35829 Mus musculus mRNA for erythroid differentiation regulator, partial
TTACAAGCCT	26	38	20	44	20	23	10	5	14	2	3049	Cks1	CDC28 protein kinase 1	4006647	3049 Cks1 CDC28 protein kinase 1
AATGATAAAA	13	31	22	31	8	16	12	7	4	2	29363	Nol5a	nucleolar protein 5A	3002633	29363 Nol5a nucleolar protein 5A
GCCCGGGAAT	499	330	274	604	320	327	353	225	246	70	5290	Popdc3	popeye domain containing 3	3001843	276337 ribosomal protein L17
TGTTAAGATG	11	26	29	27	20	14	6	7	2	2	258525	E430007M08Rik	RIKEN cDNA E430007M08 gene	2000523	258525 chromobox HP1
TTTTATTTGT	9	22	15	13	10	12	2	0	0	2	258146	G3bp-pending	Ras-GTPase-activating protein SH3-domain binding protein	4002527	258146 Mus musculus mRNA for ras-GTPase-activating protein SH3-domain binding protein, complete cds 34012 ESTs
AGAATGACAG	17	24	29	22	8	14	16	13	4	2	246200	1500026D16Rik	RIKEN cDNA 1500026D16 gene	5005569	246200 AYP1/hypothetical Copper amine oxidase, domains 1 and 2 structure containing protein
GTTGAAGTAA	15	15	15	33	14	14	8	3	2	7	24219	1810037I17Rik	RIKEN cDNA 1810037I17 gene	5004602	24219 ESTs
GCAGTCTGAC	19	22	33	26	28	19	8	0	0	0	22288	Ccnd1	cyclin D1	1000003	22288 cyclin D1
GTCCAGGAAA	92	195	163	297	149	188	59	8	0	0	22288	Ccnd1	cyclin D1	3001562	22288 cyclin D1
TTCAAGTTTT	11	26	18	38	22	14	16	2	0	4	22288	Ccnd1	cyclin D1	3001606	22288 cyclin D1
GGGTTTTTAT	41	115	87	76	39	58	58	35	19	7	21054	Nsep1	nuclease sensitive element binding protein 1	4007700	21054 Y box protein 1
ATACAATAAA	23	69	34	62	12	14	24	3	2	0	196148	Nutf2	nuclear transport factor 2	4005618	196148 NUCLEAR TRANSPORT FACTOR 2
GTGGTTGAAA	28	24	24	62	18	19	18	12	4	4	196081	Ppil1	peptidylprolyl isomerase (cyclophilin)-like 1	2000526	196081 Ppil1 peptidylprolyl isomerase (cyclophilin)-like 1
GCAGGCACTC	631	638	641	837	355	433	323	223	392	52	1703	Tubb5	tubulin, beta 5	5011860	1703 Tubulin, beta 5
AGTCCTGGAT	24	13	15	26	10	11	18	8	10	2	16421	Hmgb1	high mobility group box 1	5004618	16421 high mobility group box 1
GAAATGGCCT	23	7	13	18	12	12	12	5	0	2	153457	2810406C15Rik	RIKEN cDNA 2810406C15 gene	5008611	153457 chromosome condensation-related SMC-associated protein 1
GGATTTGGCT	447	401	460	569	300	304	262	203	163	69	14245	Rplp2	ribosomal protein, large P2	4008241	14245 Ribosomal protein, large P2
GATTTCTGTC	73	58	54	53	26	33	38	13	21	4	140804	Gng5	guanine nucleotide binding protein (G protein), gamma 5 subunit	3002667	140804 guanine nucleotide binding protein (G protein), gamma 5
ATTCTCCAGT	323	230	228	227	173	141	182	100	62	56	140380	Rpl23	ribosomal protein L23	4003915	140380 Mus musculus ribosomal protein L23 (Rpl23) mRNA, complete cds
GTGATGTAAT	24	16	16	36	33	19	18	7	4	0	124	Tmpo	thymopoietin	2000564	124 thymopoietin
TGACTTTTCT	24	9	15	47	24	25	22	8	6	4	12236	Zfp207	zinc finger protein 207	5003610	12236 zinc finger protein 207
ACTAACTGTG	41	46	38	69	35	23	34	10	27	7	12145	Rbbp4	retinoblastoma binding protein 4	4002726	12145 retinoblastoma binding protein 4
TGATGTATAT	13	26	25	38	10	11	16	3	12	0	110	Idb3	inhibitor of DNA binding 3	4003630	110 inhibitor of DNA binding 3
GTGAAACTAA	479	270	183	611	163	225	277	120	113	54	66	Rps4x	ribosomal protein S4, X-linked	3001593
TGGGTTGTCT	963	1190	1233	1759	724	713	755	360	317	150	254	Tpt1	tumor protein, translationally-controlled 1	4003632
TAAAGAGGCC	417	233	199	286	200	217	186	122	85	43	372	Rps26	ribosomal protein S26	5008081
TTTGCTACAA	68	53	58	46	22	33	40	33	23	9	880	Eif3s6	eukaryotic translation initiation factor 3, subunit 6	3001727
AACCAGCAAA	8	27	38	35	10	5	18	10	10	0	1109	Wbp1	WW domain binding protein 1	5003511
AAGTAAAGCG	60	53	72	71	35	30	38	27	25	11	1164	Sec61g	SEC61, gamma subunit (S. cerevisiae)	5005799
AGAGTAATCA	28	77	49	104	31	19	28	35	10	0	1222	Gap43	growth associated protein 43	1000006
GAGAAAGTCT	58	40	51	55	39	48	56	22	12	0	1775	Hn1	hematological and neurological expressed sequence 1	5006748
GAAAGGAAAC	38	18	18	20	6	19	6	8	4	0	2265	Snrp1c	U1 small nuclear ribonucleoprotein 1C	5004636
GATGTGGCTG	167	120	134	147	79	67	36	37	65	15	2718	Eef1b2	eukaryotic translation elongation factor 1 beta 2	5006876
GGCTTCGGTC	533	323	384	458	292	297	309	222	2	143	3158	Rplp1	ribosomal protein, large, P1	3003099
TGTAGTGTAA	434	297	315	347	126	143	182	80	81	52	3381	Rps8	ribosomal protein S8	5011002
CCAGAACAGA	270	231	252	198	132	165	182	122	85	63	3487	Rpl30	ribosomal protein L30	5003844
GGTCTAATTT	23	33	20	27	12	11	16	18	6	4	3670	Cct2	chaperonin subunit 2 (beta)	5007897
TATCCAGTTG	11	15	13	35	20	7	4	5	4	0	4172	Slbp	stem-loop binding protein	5003709
CAAATTAACC	23	22	31	35	8	25	16	2	2	4	4189	Ccna2	cyclin A2	4003564
TAAATATTAT	6	13	15	22	2	4	10	0	0	0	4761	Cdc2a	cell division cycle 2 homolog A (S. pombe)	5005674
CTAATAAAGC	244	137	187	297	135	190	161	123	94	41	4890	Fau	Finkel-Biskis-Reilly murine sarcoma virus (FBR-MuSV) ubiquitously expressed (fox derived)	4006982
TGAAATAAAC	101	60	45	118	26	48	56	15	8	6	6343	Npm1	nucleophosmin 1	4004393
GCTATAATAA	23	69	42	60	20	18	30	27	15	7	8911	Psmb5	proteasome (prosome, macropain) subunit, beta type 5	5006706
ACGCGAAAAC	28	15	15	27	16	12	22	8	8	6	10702	Cacybp	calcyclin binding protein	4002567
TACCACTGAA	21	15	16	7	6	14	14	8	6	2	11333	LOC269400	hypothetical protein LOC269400	2000519
TCCTGTAAAT	47	69	34	82	14	33	36	3	19	13	12508	Kpna2	karyopherin (importin) alpha 2	5006771
ATAGTAAGCT	43	44	56	33	14	30	36	25	15	2	13194	Fscn1	fascin homolog 1, actin bundling protein (Strongylocentrotus) purpuratus)	4002646
GTGTAATAAG	120	93	94	96	57	86	109	50	44	19	16767	Hnrpa2b1	heterogeneous nuclear ribonucleoprotein A2/B1	3002010
AAAGACTGAA	19	0	5	22	6	9	12	8	2	2	18298	Pin4	protein (peptidyl-prolyl cis/trans isomerase) NIMA-interacting, 4 (parvulin)	2000505
CTGCACTTTT	28	31	58	33	26	23	26	2	0	0	18923	Mcmd7	mini chromosome maintenance deficient 7 (S. cerevisiae)	4002939
GCAATAAATG	77	71	36	58	37	49	58	43	27	2	19016	Dbn1	drebrin 1	2000520
TTCATTATAA	85	53	49	56	69	56	73	32	14	7	19187	Ptma	prothymosin alpha	4007131
TACATTTTCA	36	106	118	111	33	37	44	17	12	4	21764	Snrpg	small nuclear ribonucleoprotein polypeptide G	5004692
AAGTTTGTTT	4	27	2	16	2	12	8	0	2	2	24105	Nde1	nuclear distribution gene E homolog 1 (A nidulans)	3001612
TTAGATTGTT	19	13	16	15	8	5	22	7	4	4	26412	Smc1l1	SMC (structural maintenance of chromosomes 1)-like 1 (S. cerevisiae)	4002540
CTGGGAAAGC	23	20	20	26	10	7	20	13	8	4	27855	Rfc2	replication factor C (activator 1) 2	4005100
CCAGGTTATT	38	36	36	55	26	30	24	12	15	4	27858	Nola3	nucleolar protein family A, member 3	5004634
TGTACTCAAT	278	171	150	196	69	164	141	85	33	15	27927	Hnrpa1	heterogeneous nuclear ribonucleoprotein A1	4005314
TTCATTATTG	30	15	16	24	4	12	8	5	6	6	29504	Ssfa1	sperm specific antigen 1	4002678
GCCTAATGTA	404	301	264	282	155	248	256	177	146	85	29896	Rpl21	ribosomal protein L21	4005075
ATGATGGACA	24	26	16	53	20	18	18	12	10	6	30049	C1qbp	complement component 1, q subcomponent binding protein	5005734
TGGATCAGTC	484	317	391	444	196	220	212	202	198	78	30806	Rpl19	ribosomal protein L19	5004928
TAAGATTTCA	28	42	25	55	18	37	42	8	12	0	31051	2610003J05Rik	RIKEN cDNA 2610003J05 gene	4002770
GAATTAACAT	83	108	91	122	18	69	67	32	42	17	42972	Ywhae	tyrosine 3-monooxygenase/tryptophan 5-monooxygenase activation protein, epsilon polypeptide	3001973
TGCATATGTC	19	24	27	46	20	18	18	10	10	6	45151	Snrpd3	small nuclear ribonucleoprotein D3	5003564
ATTAATCAAA	19	20	4	24	8	7	10	8	0	2	46754	5033402L14Rik	RIKEN cDNA 5033402L14 gene	4003515
AAAATAAAAC	36	29	29	42	4	11	8	5	0	2	87549	Mcmd6	mini chromosome maintenance deficient 6 (S. cerevisiae)	4004752
GGATCCAAGT	21	16	13	13	2	19	8	5	4	0	148973	1110055B05Rik	RIKEN cDNA 1110055B05 gene	2000505
CTAGTCTTTG	503	406	516	544	357	363	347	253	123	96	154915	Rps29	ribosomal protein S29	4004832
AGCTGGGGTT	21	11	9	18	8	9	6	7	2	6	180458	Rpl13a	ribosomal protein L13a	2000571
ATTTGAAATA	49	71	80	51	10	51	40	13	14	4	196464	Gnai2	guanine nucleotide binding protein, alpha inhibiting 2	4002600
GGCTGTTGAA	19	0	15	29	14	25	14	8	6	0	196484	Csrp1	cysteine rich protein 1	4003700
TGAAACCGCG	19	6	9	22	6	11	14	3	0	0	211070	LOC215866	hypothetical protein LOC215866	3001555
CTTAAGGATC	38	20	29	33	20	18	12	12	14	7	212899	1200009K13Rik	RIKEN cDNA 1200009K13 gene	4003893
AATTCAATTA	30	26	11	31	14	9	16	13	2	6	219670	Eif4g1	eukaryotic translation initiation factor 4, gamma 1	5003528
TATAGAAAAA	23	9	7	18	8	7	16	7	2	0	219671	Sf3b4	splicing factor 3b, subunit 4	5003606
GTGCCATATT	38	35	24	46	4	30	24	13	6	2	246432	Idh2	isocitrate dehydrogenase 2 (NADP+), mitochondrial	4003851
ATCAGTGTGC	23	15	7	29	10	11	2	3	10	6	252281	Cnn3	calponin 3, acidic	2000572
CAGACTTGGT	36	31	34	38	29	30	18	12	10	6	254587	Dutp	deoxyuridine triphosphatase	4002628
GACTCTGCCA	26	27	36	20	18	28	20	7	2	2	256858	Dnclc1	dynein, cytoplasmic, light chain 1	1000501
ATGTCTCAAA	779	723	726	782	351	560	487	215	265	106	197515	Tuba2	tubulin, alpha 2	4006238
GACTGACCCT	6	73	0	27	0	0	0	2	0	0	8004	Gabrb3	gamma-aminobutyric acid (GABA-A) receptor, subunit beta 3	1000001	8004 gamma-aminobutyric acid (GABA-A) receptor, subunit beta 3
GAAAATGAGA	2	687	33	2	6	2	6	8	4	20	11175	425O18-1	hypothetical protein 425O18-1	1000001	3981 COP9 (constitutive photomorphogenic), subunit 6 (Arabidopsis)
AAAAATGAGA	0	26	0	0	0	0	0	0	0	0	2408	C3ar1	complement component 3a receptor 1	1000002
TTGACCTCCA	0	27	0	4	0	0	0	0	0	0	5885	Tm9sf2	transmembrane 9 superfamily member 2	1000002
GAAAATGATA	2	33	4	2	0	0	0	0	0	2	7880	Amd1	S-adenosylmethionine decarboxylase 1	1000001
TGTCCTTCTT	0	22	2	2	2	0	0	0	0	0	16775	Rps24	ribosomal protein S24	1000001
ATCTGTCCAT	0	24	2	2	2	0	0	0	0	0	29778	Armet	arginine-rich, mutated in early stage tumors	1000001
CTCCACTATG	0	51	7	4	2	0	0	2	4	2	82672	-	EST, Moderately similar to POL2_MOUSE Retrovirus-related POL polyprotein [Contains: Reverse transcriptase ; Endonuclease] [M.musculus]	1000501
GGAGATCTTT	0	40	0	2	0	2	4	0	0	2	86910	Rnf25	ring finger protein 25	1000005
ATGATGGTAG	2	22	0	2	4	2	0	2	0	7	124800	E230024E03Rik	RIKEN cDNA E230024E03 gene	1000002
CTGACCTCCA	0	26	0	6	0	0	0	0	0	0	196110	Hba-a1	hemoglobin alpha, adult chain 1	1000501
GAAGGAGTTA	6	57	9	0	8	5	6	7	4	19	212861	-	Mus musculus, Similar to L1 repeat, Tf subfamily, member 30, clone MGC:7372 IMAGE:3487559, mRNA, complete cds	1001001
TAGAAGAATG	2	24	2	7	0	2	0	0	2	6	217761	-	ESTs	1000004
GTGCACCTGA	0	24	4	0	0	0	0	0	0	0	233825	Hbb-b1	hemoglobin, beta adult major chain	3001649
TGGTTTTTGT	0	36	2	0	0	2	2	0	0	2	234850	Col3a1	procollagen, type III, alpha 1	1000003
TTTCTCATTG	0	22	2	0	0	0	0	0	0	2	256978	-	ESTs, Highly similar to A48066 protein-tyrosine-phosphatase (EC 3.1.3.48), receptor type kappa precursor - mouse [M.musculus]	1000501
ATTTTCAGTT	2	390	7	0	0	2	0	2	0	17
CGTGCTATCG	4	27	0	4	0	0	0	2	0	0
TATAGTCTTT	2	40	0	11	0	0	0	2	0	0
TATCCTATCA	0	26	2	0	0	0	0	0	0	0
TCCTACAGTG	0	31	5	0	0	2	0	0	0	7
TGGCCCATAC	0	35	2	15	0	0	0	0	0	0
GGGTCAAAGG	23	4	31	38	51	41	30	12	37	24	89136	H3f3a	H3 histone, family 3A	4002732	89136 H3 histone, family 3A
GTGTGTGGGT	2	6	15	9	20	9	6	23	6	6	9845	Rps27	ribosomal protein S27	2000550	8180 Dpysl3 dihydropyrimidinase-like 3
CACTGTCCCT	8	7	15	9	20	18	26	43	12	7	4919	D0H4S114	DNA segment, human D4S114	3001586	4919 D0H4S114 DNA segment, human D4S114
TGGATGCCTG	8	0	2	6	22	7	12	10	2	7	4524	Ldb1	LIM domain binding 1	5003568	4524 LIM domain binding 1
GGAGCTCCGG	17	2	0	7	16	21	26	18	15	9	4079	MGC25614	hypothetical protein MGC25614	3001507	4079 1110038H03Rik RIKEN cDNA 1110038H03 gene
TGGGAAATGA	8	2	5	6	4	23	8	15	6	7	34385	AI450344	expressed sequence AI450344	3003648	34385 KIAA1376/upregulated by 1,25-dihydroxyItamin D-3; thioredoxin interacting factor homolog
GCTTGTGGGC	4	0	7	7	18	30	30	23	4	13	44857	-	Mus musculus 10 days neonate cortex cDNA, RIKEN full-length enriched library, clone:A830095F23 product:unknown EST, full insert sequence.	2000505	34130 1700025G04Rik: RIKEN cDNA 1700025G04 gene
TTCCCCACCC	28	20	29	62	82	70	61	47	19	13	29759	Maz	MYC-associated zinc finger protein (purine-binding transcription factor)	2000522	29759 MYC-associated zinc finger protein (purine-binding transcription factor)
ACAAAGGTTA	13	9	4	9	22	30	18	7	10	0	29187	Lmo4	LIM domain only 4	4002578	29187 Lmo4 LIM domain only 4
TGCATTGCTG	4	4	7	2	14	26	12	20	2	11	22145	2310076K21Rik	RIKEN cDNA 2310076K21 gene	3002594	275714 ESTs, Highly similar to AF151885_1 CGI-127 protein [H.sapiens]
GTCACTCCCC	6	9	9	4	8	21	16	8	6	7	23739	0610041O14Rik	RIKEN cDNA 0610041O14 gene	4004171	23739 XAB2/HCNP
CAAATCCAAA	21	6	31	4	104	164	59	35	42	46	215653	-	Mus musculus, Similar to phospholipase C-like 1, clone MGC:38927 IMAGE:5362631, mRNA, complete cds	1000001	215653 PLC-like
ATGGTGGATT	2	11	16	7	26	11	20	12	10	2	2137	Sin3b	transcriptional regulator, SIN3B (yeast)	4004619	2137 transcriptional regulator, SIN3B (yeast)
CACTGAGTGT	28	9	9	20	49	39	44	50	35	15	201653	1110068E11Rik	RIKEN cDNA 1110068E11 gene	5004667	201653 ESTs
GGAGTAAGAA	36	57	94	40	114	100	73	118	62	39	18516	H3f3b	H3 histone, family 3B	5005977	18516 H3 histone, family 3B
TTTCTGTATG	23	13	25	31	67	51	24	67	21	28	18516	H3f3b	H3 histone, family 3B	3001911	18516 H3 histone, family 3B
CATACTCCAT	11	4	9	2	43	32	18	40	17	19	17898	Cirbp	cold inducible RNA binding protein	4003580	17898 cold inducible RNA-binding protein
TCACAGCTGT	4	0	2	4	4	21	8	5	10	0	16596	Btg1	B-cell translocation gene 1, anti-proliferative	2000525	16596 B-cell translocation gene 1, anti-proliferative
GGGGGAGTGG	15	18	24	29	100	41	42	47	15	2	140956	Nnat	neuronatin	5006560	140956 neuronatin
CAAGAGGCAC	24	20	22	36	37	62	34	65	38	19	202734	Mgea5	meningioma expressed antigen 5 (hyaluronidase)	2000533	122725 Meningioma expressed antigen 5 (hyaluronidase)
TAAATCCAAA	2	0	2	4	4	30	4	8	4	7	254	Tpt1	tumor protein, translationally-controlled 1	2000502
AAGACCTATG	11	7	9	4	20	19	32	15	12	11	2785	Dbi	diazepam binding inhibitor	5008918
CTCACATAAC	9	0	11	13	12	21	16	18	4	7	3193	Pkia	protein kinase inhibitor, alpha	3001630
ATTTTTCTTT	8	4	11	15	18	33	16	23	8	9	4363	Tial1	Tial1 cytotoxic granule-associated RNA binding protein-like 1	4003571
CATCCTTGAT	240	46	98	166	253	338	188	210	104	124	16831	Ckb	creatine kinase, brain	5005729
CAGTTCCCGT	6	13	13	13	39	18	22	22	14	9	22597	2310042E05Rik	RIKEN cDNA 2310042E05 gene	4002588
TTTGCAGATC	11	15	7	7	20	18	8	28	14	15	22651	Ube2v1	ubiquitin-conjugating enzyme E2 variant 1	3001664
GGGCCCAGGC	4	6	7	15	18	19	18	18	14	22	24142	Rtn2	reticulon 2 (Z-band associated protein)	4004519
GCCCTGGTGC	13	13	18	22	37	37	50	50	35	17	27114	0610043B10Rik	RIKEN cDNA 0610043B10 gene	4007571
CTCTCTTCTA	19	18	22	13	29	21	14	30	12	9	27128	Drap1	Dr1 associated protein 1 (negative cofactor 2 alpha)	5004561
GCCTTCTCAG	9	13	25	26	29	26	24	28	19	26	29196	Cyc1	cytochrome c-1	5003647
CAGAATGTGC	19	11	16	7	43	12	30	23	25	17	29867	Ndufa2	NADH dehydrogenase (ubiquinone) 1 alpha subcomplex, 2	5005674
GGTGCCCAGT	0	0	0	7	24	12	6	3	0	4	30059	Marcks	myristoylated alanine rich protein kinase C substrate	1000036
ATTACGGTGG	8	11	15	7	35	9	18	20	25	9	30085	Akr1a4	aldo-keto reductase family 1, member A4 (aldehyde reductase)	5017944
GGTAAAATAT	9	2	4	6	10	4	10	23	4	0	33125	1300003A17Rik	RIKEN cDNA 1300003A17 gene	1000001
GCTCTGGCTG	9	4	15	9	24	16	12	20	10	4	33343	Sh3glb2	SH3-domain GRB2-like endophilin B2	5003650
GCAATAATGG	6	2	7	2	6	21	8	15	8	11	34074	2310040A07Rik	RIKEN cDNA 2310040A07 gene	4003534
GTGTGATGCT	0	2	7	7	18	23	2	10	12	17	34348	4930431L18Rik	RIKEN cDNA 4930431L18 gene	3001517
CAGGGTGATG	9	6	4	2	10	21	4	7	0	13	42972	Ywhae	tyrosine 3-monooxygenase/tryptophan 5-monooxygenase activation protein, epsilon polypeptide	2000590
GGGGGCCCAG	8	0	4	4	22	16	16	17	15	17	44202	54tm-pending	putative transmembrane protein; homolog of yeast Golgi membrane protein Yif1p (Yip1p-interacting factor)	5004576
TCCAGGGGTG	2	0	4	0	26	14	8	2	2	11	44345	C130071C03Rik	RIKEN cDNA C130071C03 gene	3001508
GTGTTTTGAA	32	16	11	15	28	58	42	35	31	20	46610	-	Mus musculus, clone IMAGE:4527696, mRNA	2000511
TGACCATTAG	8	18	22	15	28	23	28	18	10	13	139700	Arl2bp	ADP-ribosylation-like 2 binding protein	4003583
AACCCCTGCC	9	13	9	13	65	25	22	45	21	30	142187	-	Mus musculus mRNA similar to parathymosin (cDNA clone MGC:62433 IMAGE:5692918), complete cds	3001563
AATATCACCT	17	6	4	13	22	9	14	20	4	7	148155	Mod1	malic enzyme, supernatant	1000001
TTCGGGTTGC	9	13	13	4	18	18	10	28	10	15	196239	4922501H04Rik	RIKEN cDNA 4922501H04 gene	5003563
TTCCTGTGCC	4	4	15	4	12	23	2	8	4	7	202841	9230107K09Rik	RIKEN cDNA 9230107K09 gene	3001662
CCTGCCAAGA	11	4	16	6	22	11	4	25	2	6	203962	LOC224727	hypothetical protein LOC224727	3001631
CTCCTAATCT	8	11	15	22	28	39	32	25	6	26	216386	Snrp70	U1 small nuclear ribonucleoprotein polypeptide A	5004643
TTGTGTGCTG	4	2	7	9	6	21	8	15	8	6	257276	1110004P21Rik	RIKEN cDNA 1110004P21 gene	2000510
TCAGTGCACA	11	2	5	6	8	18	8	32	8	2	259976	2810031L11Rik	RIKEN cDNA 2810031L11 gene	2000510
TGACAATTTT	6	13	20	33	18	16	20	7	4	2	10808	Rw1-pending	RW1 protein	4004543	56167 Prkcn protein kinase C, nu
CTGCTAGCTA	9	2	5	6	16	23	4	0	0	2	52109	Myb	myeloblastosis oncogene	4005524	52109 myeloblastosis oncogene
CTTGTAGCTG	60	155	120	80	139	209	137	60	17	9	44854	-	Mus musculus adult male brain cDNA, RIKEN full-length enriched library, clone:3632434I06 product:unknown EST, full insert sequence.	2000507	44854 ESTs/no obvious ORF
TTGGAACCCT	26	24	27	26	16	51	22	12	15	4	34329	1110046B24Rik	RIKEN cDNA 1110046B24 gene	3001539	34329 selenophosphate synthetase
CAAAACTGTA	17	18	20	31	24	46	58	12	2	0	38330	Cabc1	chaperone, ABC1 activity of bc1 complex like (S. pombe)	3001512	31255 Notch gene homolog 1, (Drosophila)
TTCTACGAGT	17	31	34	29	14	41	18	27	0	15	29924	Arl6ip	ADP-ribosylation-like factor 6 interacting protein	3004733	29924 ARL-interacting protein 6
ATGGCTTAAT	19	11	15	27	10	37	18	15	4	2	28909	Ptp4a1	protein tyrosine phosphatase 4a1	4003729	28909 protein tyrosine phosphatase PRL-1
TATCTGGAAT	17	35	22	29	14	33	12	2	0	2	27141	Racgap1	Rac GTPase-activating protein 1	4003676	27141 Rac GTPase-activating protein 1
CTCCAGGGCA	13	20	24	18	22	19	28	13	0	2	22226	-	Mus musculus, clone IMAGE:4020609, mRNA	2000557	259625 ESTs
GAGGACCTGG	11	11	18	13	16	23	26	10	6	7	4220	Ptprs	protein tyrosine phosphatase, receptor type, S	4002599	258771 Ptprs protein tyrosine phosphatase, receptor type, S
GGTTTATTTT	9	22	20	20	6	28	16	5	0	0	22980	Rcor	RE1-silencing transcription factor (REST) co-repressor	4003554	22980 Rcor RE1-silencing transcription factor (REST) co-repressor
GCGCTGCTAC	11	7	11	6	10	21	2	0	0	0	22288	Ccnd1	cyclin D1	1000006	22288 cyclin D1
CACGACACCC	6	9	15	4	6	23	4	8	4	0	21362	Zfp57	zinc finger protein 57	4003523	21362 zinc finger protein 57
GGGACCTCGT	8	11	20	18	31	21	16	8	2	0	253853	Sox4	SRY-box containing gene 4	2000532	18789 SRY-box containing gene 4
TGGGAGAACA	64	73	127	164	124	171	123	35	8	2	137268	Hes5	hairy and enhancer of split 5 (Drosophila)	3002558	137268 Hes5 Hairy and enhancer of split 5
CAGAAGAAAG	41	31	24	15	31	37	22	17	4	0	196624	Cdkap1	CDK2 (cyclin-dependent kinase 2)-associated protein 1	5004656	131943 ESTs
GAGAGAAGAG	13	22	25	18	10	25	16	13	2	9	1287	Mapt	microtubule-associated protein tau	4003561
CTTGGGAACT	13	6	29	16	16	19	2	8	0	0	1775	Hn1	hematological and neurological expressed sequence 1	2000590
ATTGCTTAGA	30	46	44	13	63	46	14	18	15	9	2591	Rbm3	RNA binding motif protein 3	5006686
GGTTTCAACT	11	24	15	16	8	25	16	8	4	6	2895	D13Wsu50e	DNA segment, Chr 13, Wayne State University 50, expressed	4003625
TAAGTGGAAT	34	55	53	73	35	56	58	38	19	7	3360	Ywhaz	tyrosine 3-monooxygenase/tryptophan 5-monooxygenase activation protein, zeta polypeptide	2000586
AGGAAGATCA	11	9	15	9	24	12	10	0	0	0	4078	Mki67	antigen identified by monoclonal antibody Ki 67	3001565
GCAAAAAAAA	9	13	11	26	18	23	26	12	2	11	4138	Dmbt1	deleted in malignant brain tumors 1	3002009
TTCTGTGTGG	2	18	24	7	8	33	28	7	10	0	6257	Slc1a6	solute carrier family 1, member 6	3002014
TCGTTTTTTA	13	26	20	16	18	18	18	12	6	2	6645	Akt1	thymoma viral proto-oncogene 1	4002581
GGCAATAATG	6	11	15	7	22	16	10	8	6	2	9925	Idh1	isocitrate dehydrogenase 1 (NADP+), soluble	3001658
CAGTTGTAAA	19	22	22	31	14	28	18	22	2	4	19169	Txnl	thioredoxin-like	4002623
CTCTGGGGCT	0	4	5	13	12	23	18	2	0	0	22632	Tagln2	transgelin 2	2000557
CTGGCTTTCA	15	22	20	7	14	35	14	22	0	11	22731	Itgb4bp	integrin beta 4 binding protein	3006795
TGTGTATATG	6	7	22	9	28	14	12	5	0	0	24350	H1f0	H1 histone family, member 0	4005697
GTTATTTTGG	19	11	5	29	20	25	14	3	4	4	25642	2310034K10Rik	RIKEN cDNA 2310034K10 gene	4003536
TGTTGATTGG	79	86	111	140	104	188	123	77	35	28	27624	C530002L11Rik	RIKEN cDNA C530002L11 gene	4002587
AGGTATTGTG	21	6	11	4	24	25	4	3	0	0	28291	2410005K20Rik	RIKEN cDNA 2410005K20 gene	1000501
TGAGCATCTC	9	15	15	13	16	21	8	12	8	2	28470	0910001B06Rik	RIKEN cDNA 0910001B06 gene	4002529
TGCGAAGGGG	8	0	2	2	6	23	8	2	2	2	36757	2900026A02Rik	RIKEN cDNA 2900026A02 gene	2000509
TAATTTTTTT	9	16	9	24	14	19	14	2	6	2	61526	Hmgcs1	3-hydroxy-3-methylglutaryl-Coenzyme A synthase 1	5007738
TCGTGGGAAA	8	7	16	13	10	25	12	8	8	6	64573	D17Wsu155e	DNA segment, Chr 17, Wayne State University 155, expressed	4005563
TGCTGCCATT	6	13	13	24	20	14	6	3	0	0	88212	Tuba6	tubulin, alpha 6	5006622
CTCTGTGGAA	15	27	22	9	26	19	26	17	10	2	143877	5530600P05Rik	RIKEN cDNA 5530600P05 gene	2000594
CAATAGAATT	28	31	33	26	22	37	26	15	6	7	148973	1110055B05Rik	RIKEN cDNA 1110055B05 gene	2000553
TTAAACCTCA	64	78	34	56	71	77	56	33	17	13	195310	Hnrpdl	heterogeneous nuclear ribonucleoprotein D-like	5003585
TGCACTATTG	9	18	18	20	14	21	22	15	4	9	255736	1500012F01Rik	RIKEN cDNA 1500012F01 gene	2000542
GGTCAGCTAA	11	16	22	15	29	21	26	12	6	11	257276	1110004P21Rik	RIKEN cDNA 1110004P21 gene	2000514
CCTGGAATTT	24	40	25	44	28	46	44	20	14	7	259623	Il28ra	interleukin 28 receptor alpha	2002002
TGGAGGCTCC	21	2	4	7	8	2	2	0	0	0	191945	A730027B03Rik	RIKEN cDNA A730027B03 gene	1000501	41702 Sox11
GGAACAACCC	24	4	2	0	0	0	0	2	0	0	40241	-	ESTs, Highly similar to 2119365A corticoliberin-binding protein [Mus musculus] [M.musculus]	1000001	40241 CRF binding protein
ATTGTACCAG	103	40	16	35	28	44	36	7	14	6	34797	Crabp1	cellular retinoic acid binding protein I	4004614	34797 cellular retinoic acid binding protein I
TATCTGTCTA	62	18	29	27	8	21	22	10	2	7	28805	Set	SET translocation	4002617	28805 Set SET translocation
TCTCTGACTT	43	9	15	13	35	21	20	15	0	0	2769	Mlp	MARCKS-like protein	3002607	2769 MARCKS-like protein
CTAGGTGTCA	23	2	0	0	0	0	0	0	0	0	24640	Grb10	growth factor receptor bound protein 10	1000001	24640 Growth factor receptor bound protein 10
TAACCGTTTT	23	6	5	6	14	5	2	0	2	0	24640	Grb10	growth factor receptor bound protein 10	4002651	24640 Growth factor receptor bound protein 10
ATGGATAAAG	21	7	5	0	0	0	0	0	0	0	2229	Eya2	eyes absent 2 homolog (Drosophila)	4004573	2229 eyes absent 2 homolog (Drosophila)
GTTTCAGTTC	24	2	0	4	2	5	4	2	0	2	218284	2610301G19Rik	RIKEN cDNA 2610301G19 gene	4004526	218284 KIAA1967
CAGTTGGTTG	28	0	2	6	8	7	6	7	10	4	218240	E1bap5-pending	EIB-55kDa associated protein 5	2000535	218240 hnRP U
GTTGCTCACA	26	2	5	0	0	5	0	2	6	9	2032	Isgf3g	interferon dependent positive acting transcription factor 3 gamma	3002503	2032 interferon dependent positive acting transcription factor 3 gamma
AGAATAAAGA	21	2	2	13	0	7	2	7	4	0	200940	1700001E16Rik	RIKEN cDNA 1700001E16 gene	5005602	20288 glutathione reductase 1
ATGCCCTCAA	88	20	2	0	0	0	0	0	0	0	19155	Sfrp2	secreted frizzled-related sequence protein 2	4004550	19155 Secreted frizzled-related sequence protein 2
AAAACATCTC	54	11	7	7	6	11	0	12	4	6	16553	Nedd4	neural precursor cell expressed, developmentally down-regulted gene 4	4003666	16553 NEDD4 ubiquitin ligase
AGCAGGGATC	49	20	13	22	31	21	18	13	4	2	140	Sfpq	splicing factor proline/glutamine rich (polypyrimidine tract binding protein associated)	2000823	140 Ppp1r14b
GCGAAGCTCA	314	27	29	111	122	106	58	125	129	33	265	Rps25	ribosomal protein S25	1000002
CCCTGAGTCC	43	2	11	16	26	23	12	23	12	7	297	Actb	actin, beta, cytoplasmic	4003822
GATACTTGGA	120	22	11	40	67	58	46	65	15	15	297	Actb	actin, beta, cytoplasmic	2000524
AAGTTCAGAA	24	4	9	15	6	7	4	3	2	2	1406	Npm3	nucleoplasmin 3	4003556
AGAGTTCAGA	49	18	16	11	8	9	6	7	8	7	1777	Hspd1	heat shock protein 1 (chaperonin)	4003944
GCGAAGGCTG	58	4	2	33	24	16	16	5	17	4	2718	Eef1b2	eukaryotic translation elongation factor 1 beta 2	1000003
GAGGAGAAGA	242	91	78	73	75	72	91	45	52	41	3486	Rpl3	ribosomal protein L3	5005842
CAGCGCGCCC	30	9	9	26	26	12	10	7	12	7	4923	-	Mus musculus, clone IMAGE:3371572, mRNA	2000540
GCGAGAAGCC	32	9	7	16	24	5	4	3	21	2	5281	Rps7	ribosomal protein S7	2000502
GCTACTGAAT	26	7	7	7	16	11	2	0	0	0	7141	Pcna	proliferating cell nuclear antigen	2000531
CCAAACGTGT	32	4	16	9	2	14	4	10	12	4	7362	Lmnb2	lamin B2	5003560
TTAAGAGGCG	36	7	5	7	18	9	6	7	2	0	7516	Nasp	nuclear autoantigenic sperm protein (histone-binding)	5004643
GCCTTTATGA	233	75	83	60	161	53	50	62	44	35	16775	Rps24	ribosomal protein S24	4010112
AGGGCATAAA	73	16	2	0	0	0	0	3	0	0	19155	Sfrp2	secreted frizzled-related sequence protein 2	1000002
TCAGGCGAAT	113	0	0	0	2	0	0	0	0	0	19155	Sfrp2	secreted frizzled-related sequence protein 2	1000004
GTCACACCAC	51	6	5	26	18	16	8	5	21	0	19187	Ptma	prothymosin alpha	2000607
ACGCTGAATA	92	4	5	69	18	26	22	22	12	2	27927	Hnrpa1	heterogeneous nuclear ribonucleoprotein A1	3001555
AACTTTTGTT	21	7	2	4	8	2	4	0	2	2	29138	Chordc1	cysteine and histidine-rich domain (CHORD)-containing, zinc-binding protein 1	5003524
AATCCTGTGG	133	27	36	18	49	35	20	37	37	35	30066	Rpl8	ribosomal protein L8	5005364
TTTAATAAAG	26	4	0	2	0	4	0	0	0	0	35830	Hbb-y	hemoglobin Y, beta-like embryonic chain	3005277
AAGATCAAGA	51	7	7	7	28	5	12	7	12	4	44176	Efemp1	epidermal growth factor-containing fibulin-like extracellular matrix protein 1	5004515
GGGACCGAAA	49	4	16	11	10	9	12	8	12	2	79709	Rbp1	retinol binding protein 1, cellular	5003566
CGTTCTTAGT	21	4	7	4	0	2	2	0	0	0	90135	Peg12	paternally expressed 12	3002003
GTTGCTGAGA	163	64	54	67	92	49	40	33	38	17	100113	Rpl10	ribosomal protein 10	5010566
ACCAAGATCT	62	15	22	11	35	21	16	15	10	7	103634	Rps19	ribosomal protein S19	5005917
GCTGCAGTTG	70	2	4	27	18	12	12	17	12	4	148155	Mod1	malic enzyme, supernatant	1000001
TCAAGATGAT	21	6	7	6	0	9	0	5	10	0	148973	1110055B05Rik	RIKEN cDNA 1110055B05 gene	1000001
TTAATTGAAC	21	9	7	11	2	5	6	5	10	2	154662	Col9a1	procollagen, type IX, alpha 1	4003580
GATTTGGTAG	21	4	5	6	16	2	4	0	4	4	154985	Anp32b	acidic nuclear phosphoprotein 32 family, member B	5004547
GCAAACAATC	30	9	2	13	0	7	18	7	4	2	196461	Nsap1-pending	NS1-associated protein 1	3005546
TTTTTGATGA	41	9	5	11	14	12	6	7	4	0	196614	Eef1a1	eukaryotic translation elongation factor 1 alpha 1	1000002
AAGAGGCAAG	342	148	129	224	155	121	83	83	87	33	234253	Rps15a	ribosomal protein S15a	4007867
CTCCTCCTGC	24	4	9	6	14	14	6	2	4	0	260401	B130022C14Rik	RIKEN cDNA B130022C14 gene	2000530
TGAATGAATG	23	0	9	6	4	9	2	10	8	4	260817	-	Mus musculus in vitro fertilized eggs cDNA, RIKEN full-length enriched library, clone:7420447N13 product:inferred: supported by human and rodent ESTs; match to AA454028 (NID:g2167697), similar to AA9255224 (NID:g423, full insert sequence.	1000001
GCACTGCGCA	47	7	9	20	24	19	22	7	19	2
GTGGCGGCGA	23	4	0	13	6	7	8	7	0	0
TCGAACAGAA	32	7	0	0	14	0	10	7	2	2
CTGGCCATCT	2	2	9	4	14	16	6	13	31	11	213005	6720476A01Rik	RIKEN cDNA 6720476A01 gene	2000522	4525 Cdh11 Cadherin 11
CAAACAGTGA	2	0	0	4	0	4	0	8	21	2	37607	BC003498	cDNA sequence BC00398	5003517	37607 BC003498 cDNA sequence BC00398
TTTTTCAATC	2	4	4	6	2	12	12	3	27	7	256966	Mtap2	microtubule-associated protein 2	3002544	32545 MAP2
ACCACTGATA	2	15	20	18	16	23	20	20	54	17	30069	D6Ertd772e	DNA segment, Chr 6, ERATO Doi 772, expressed	5004633	30069 D6Ertd772e DNA segment, Chr 6, ERATO Doi 772, expressed
GGAGGGTGTG	0	4	11	7	0	4	8	8	50	9	28873	Ppap2c	phosphatidic acid phosphatase type 2c	3003082	28873 phosphatidic acid phosphatase type 2c
GCGGGTGGGG	8	7	9	4	6	11	6	17	31	20	2973	Pkd1	polycystic kidney disease 1 homolog	4003550	270791 polycystic kidney disease 1 homolog
CTTTGGGGGC	8	4	13	11	8	12	8	15	21	13	258547	1110065P20Rik	RIKEN cDNA 1110065P20 gene	2000515	258547 ESTs
GGGTTCTGAC	13	16	20	20	8	23	22	33	54	22	218657	Anp32e	acidic (leucine-rich) nuclear phosphoprotein 32 family, member E	2000538	218657 Cerebellar ataxia 3
ATTTTGTGCA	19	6	20	11	14	7	10	18	27	9	21652	3930401K13Rik	RIKEN cDNA 3930401K13 gene	4002869	21652 novel dehydrogenase?
GGGCCCAACT	0	2	5	9	6	5	4	5	23	6	21149	Cript-pending	postsynaptic protein Cript	5005569	21149 Mus musculus CRIPT protein mRNA, complete cds
CCCCCCGTCA	6	9	7	7	22	11	14	32	29	26	140496	1110001M20Rik	RIKEN cDNA 1110001M20 gene	5007705	201859 thymic dendritic cell derived factor
GCAGGGGCGG	11	2	9	4	0	11	2	17	31	9	140496	1110001M20Rik	RIKEN cDNA 1110001M20 gene	2000521	201859 thymic dendritic cell derived factor
TCAGCAGAGG	8	4	5	6	4	4	2	7	35	4	28124	Gfer	growth factor, erv1 (S. cerevisiae)-like (augmenter of liver regeneration)	4002534	200912 PKAbeta
GTTGAGGTTT	15	24	24	15	22	19	22	17	50	52	10009	D4Wsu53e	DNA segment, Chr 4, Wayne State University 53, expressed	5006722	19077 Arht2 ras homolog gene family, member T2
CCACACAGAT	21	2	5	20	6	4	4	17	27	6	1843	Hspca	heat shock protein 1, alpha	2000523	1843 heat shock 90kD protein 1, alpha
GCCAAACCAA	36	16	25	42	20	37	32	23	67	32	1761	Clk	CDC-like kinase	4004624	1761 CDC-like kinase
CGGGAGATGC	85	51	58	80	77	116	83	103	131	57	41	Atp5o	ATP synthase, H+ transporting, mitochondrial F1 complex, O subunit	5003726
CGATCCCCTT	8	9	11	15	14	18	8	23	19	17	259	B3Gat3	beta-1,3-glucuronyltransferase 3 (glucuronosyltransferase I)	4004606
TGAACCGTCC	15	9	25	15	22	11	20	18	29	20	426	Gstp2	glutathione S-transferase, pi 2	5005726
CAGGCTTGGG	9	2	13	15	8	14	16	7	29	17	455	2210016L21Rik	RIKEN cDNA 2210016L21 gene	3001540
GGGGCTCAGC	26	6	5	38	24	49	38	43	73	52	589	Gpi1	glucose phosphate isomerase 1	2000632
CTCTGACTTA	39	11	15	13	16	37	30	33	52	52	726	Bsg	basigin	4006785
GCCGAGCATA	86	38	44	47	43	46	38	65	102	37	1674	Atp5j2	ATP synthase, H+ transporting, mitochondrial F0 complex, subunit f, isoform 2	5007796
TCAGGCTGCC	83	86	103	69	67	81	95	133	196	76	1776	Fth	ferritin heavy chain	5007992
GATGTCGGCA	6	11	5	2	8	2	4	15	21	11	2701	Dnajb6	DnaJ (Hsp40) homolog, subfamily B, member 6	5004600
GACTGCAGTG	15	2	13	4	12	7	4	7	27	6	3118	Actr1a	ARP1 actin-related protein 1 homolog A (yeast)	5005698
TGTGTCAACC	23	13	16	15	28	23	28	23	37	26	3308	Ywhah	tyrosine 3-monooxygenase/tryptophan 5-monooxygenase activation protein, eta polypeptide	5004693
TGGGACTCAC	9	9	13	7	8	7	12	8	27	13	3521	Cckar	cholecystokinin A receptor	5003509
ACTGGCTGGG	4	15	9	15	18	23	8	20	37	7	3766	Ppm1a	protein phosphatase 1A, magnesium dependent, alpha isoform	3001561
TAAGTAGCAA	8	11	9	18	14	19	10	18	27	19	4266	Itm2b	integral membrane protein 2B	4007785
GCTTGCTTCC	8	4	5	15	6	11	14	13	29	13	4268	Rab7	RAB7, member RAS oncogene family	4003816
GGTGGGGGGG	11	6	5	15	20	25	16	15	31	13	4337	Ei24	etoposide induced 2.4 mRNA	4003601
ATCGGGCGCA	4	6	7	4	14	11	6	10	21	17	5264	-	Mus musculus, Similar to fasciculation and elongation protein zeta 1 (zygin I), clone MGC:19293 IMAGE:4035444, mRNA, complete cds	3001570
CTGGGCCCAG	2	7	4	4	8	16	12	12	23	13	6483	Pld3	phospholipase D3	4002649
GGGTGCAGCC	8	4	9	15	22	9	16	22	25	17	6565	Fkbp8	FK506 binding protein 8	5005690
TGTGAAGTAG	21	7	7	7	8	18	24	22	29	26	6836	Arf1	ADP-ribosylation factor 1	3002022
GCACTAGCTG	8	7	2	4	16	7	10	20	27	28	9052	Pgrmc1	progesterone receptor membrane component 1	5003650
GACAACGCCA	9	16	7	4	29	12	6	28	38	26	12677	Atp5c1	ATP synthase, H+ transporting, mitochondrial F1 complex, gamma polypeptide 1	5005720
TACTTGTGTT	6	0	7	13	10	12	12	15	25	24	15125	Sdfr1	stromal cell derived factor receptor 1	4003746
TTCCAGCTGC	60	18	34	69	59	49	50	78	87	85	16783	Pgam1	phosphoglycerate mutase 1	5007113
GAGCAGGGGA	2	15	15	7	8	12	6	12	29	2	18230	1300007B12Rik	RIKEN cDNA 1300007B12 gene	5005570
TTTCAGCAGT	8	4	4	24	8	12	6	15	29	37	18675	Hprt	hypoxanthine guanine phosphoribosyl transferase	5005696
GGAGTTGTGC	6	2	7	11	6	12	12	8	21	11	18939	Pmm1	phosphomannomutase 1	4003566
GCATACGGCG	11	9	11	6	16	16	10	5	35	32	19370	Atp5k	ATP synthase, H+ transporting, mitochondrial F1F0 complex, subunit e	5003653
GCAGAAGGGG	8	9	11	7	6	12	12	22	27	17	20309	Acyp1	acylphosphatase 1, erythrocyte (common) type	1000003
TCTGCCTGCA	2	7	4	0	2	2	6	15	21	11	22123	D15Wsu75e	DNA segment, Chr 15, Wayne State University 75, expressed	3001517
GGCCTGCTTC	26	20	51	29	24	30	28	48	69	19	22195	Grcc10	gene rich cluster, C10 gene	5003597
CTGTGAAATA	0	4	2	4	12	9	14	5	21	13	23594	6430411K14Rik	RIKEN cDNA 6430411K14 gene	2000518
TTGAGGGGGG	24	13	9	24	26	26	20	27	31	19	24272	6030432N09Rik	RIKEN cDNA 6030432N09 gene	4007739
GAGCCCCTTG	4	0	2	6	14	2	0	2	25	2	27040	Ensa	endosulfine alpha	1000006
GGCACTGCGG	17	7	25	15	33	19	14	27	40	15	27087	2010012C24Rik	RIKEN cDNA 2010012C24 gene	3001607
GGAGCCATTG	19	15	9	11	14	23	24	27	44	19	27677	Ndufa5	NADH dehydrogenase (ubiquinone) 1 alpha subcomplex, 5	5033746
TCGCAGCCAA	0	2	2	0	12	9	0	5	23	11	28144	0610007C21Rik	RIKEN cDNA 0610007C21 gene	4002568
GCGTCGAGCC	4	11	24	16	14	7	16	25	44	13	28242	2810428I15Rik	RIKEN cDNA 2810428I15 gene	5004567
CACAGGTCAG	8	2	5	6	10	11	14	20	25	15	28626	2410018G23Rik	RIKEN cDNA 2410018G23 gene	5006787
AAAGCAAAGC	4	16	11	13	8	11	14	25	42	6	29101	Snx10	sorting nexin 10	4002558
TGTGGGGCCC	9	6	7	13	10	7	18	10	35	7	29118	C030002N13Rik	RIKEN cDNA C030002N13 gene	4003092
ACTCGGATGC	2	4	15	9	8	2	6	2	29	17	29415	Ndufb2	NADH dehydrogenase (ubiquinone) 1 beta subcomplex, 2	5005619
GCCTATCCAA	8	18	24	13	22	18	10	10	33	13	29750	1200015A19Rik	RIKEN cDNA 1200015A19 gene	5004633
CAGCTGACAC	21	9	7	16	10	16	14	13	33	9	29845	Suclg1	succinate-CoA ligase, GDP-forming, alpha subunit	5005688
GTAGTGGAGC	6	22	16	11	10	14	8	33	77	39	29870	Itm2c	integral membrane protein 2C	5006747
CCTGGAGCAG	6	4	7	11	6	4	12	17	23	13	29990	1700006C06Rik	RIKEN cDNA 1700006C06 gene	5004569
GAATCCAACT	17	7	16	9	26	12	20	28	40	9	30084	Np15	nuclear protein 15.6	5004723
CCTGATGTGC	9	11	15	9	20	9	8	13	31	13	30150	Ndufa3	NADH dehydrogenase (ubiquinone) 1 alpha subcomplex, 3	4003710
TCTGTGATGT	15	7	15	11	10	9	2	20	21	15	30179	1110002M09Rik	RIKEN cDNA 1110002M09 gene	2000634
ACAAACTTAG	32	29	31	9	20	12	20	7	77	37	34246	Calm1	calmodulin 1	3003889
CAAACTCTCA	64	18	22	11	10	23	40	58	115	19	35439	Sparc	secreted acidic cysteine rich glycoprotein	4003885
ATCCTTCCCC	21	6	15	11	47	30	18	52	52	9	35628	Fut8	fucosyltransferase 8	1000001
CCTTTGTGAC	11	11	22	0	22	16	12	15	31	30	38994	D10Ertd749e	DNA segment, Chr 10, ERATO Doi 749, expressed	5006697
CTGTACATTT	0	2	7	9	6	5	10	15	25	13	39822	2610511N21Rik	RIKEN cDNA 2610511N21 gene	3002524
TTGTGAAATC	4	13	5	7	6	7	10	13	21	7	41840	Ppp3r1	protein phospatase 3, regulatory subunit B, alpha isoform (calcineurin B, type I)	2000525
CTCTGTTTTC	9	7	11	9	12	16	18	18	35	20	42805	Ndufs5	NADH dehydrogenase (ubiquinone) Fe-S protein 5	4002625
TGAACCCACT	9	13	13	18	22	12	20	32	54	28	43415	Cox6a1	cytochrome c oxidase, subunit VI a, polypeptide 1	5006869
CCGGCGTGGA	6	11	16	6	22	12	4	13	38	2	43499	-	Mus musculus, Similar to fragile X mental retardation 2 homolog, clone IMAGE:1381309, mRNA	2000521
CAGCCACACG	0	7	22	16	10	11	18	25	38	15	43587	Hpca	hippocalcin	2000520
TTGGCTGCCC	81	24	60	49	120	56	46	68	131	39	43778	Rps14	ribosomal protein S14	5009144
TTGGGCCAGA	23	0	4	20	29	28	22	42	46	32	43786	Cox7c	cytochrome c oxidase, subunit VIIc	5005849
GGGCGCCAAG	2	0	2	0	8	5	4	2	21	6	108695	AB030198	hypothetical protein, clone 2-65	4003509
GTCTGCCCCC	8	9	11	7	10	4	12	20	23	9	118076	LOC225849	hypothetical protein LOC225849	3001599
TGGGGCTGGC	9	11	18	6	16	11	12	10	38	19	140597	DXImx39e	DNA segment, Chr X, Immunex 39, expressed	4003562
GCCTCTTGAA	19	9	13	15	16	19	22	20	37	17	141945		septin 7	4002758
AGGTTCTGCC	8	2	11	7	4	11	14	8	23	7	143817	Nek7	NIMA (never in mitosis gene a)-related expressed kinase 7	4004549
TGCTGCTCGT	21	15	9	24	20	25	12	12	27	22	154136	2500003M10Rik	RIKEN cDNA 2500003M10 gene	5007620
GCTGCTGTCT	4	0	15	11	14	9	12	12	23	2	171374	1110032A03Rik	RIKEN cDNA 1110032A03 gene	5004540
TAGACAAAGG	4	6	5	4	4	9	12	12	21	13	173797	Adarb1	adenosine deaminase, RNA-specific, B1	3005529
GGAGGGTTGG	4	6	15	6	16	9	4	8	25	11	174998	1110033P22Rik	RIKEN cDNA 1110033P22 gene	5004530
GAGTGCTTTG	8	4	16	31	24	16	22	15	37	26	178672	Gpm6a	glycoprotein m6a	5008620
AAGACAAAGC	17	11	11	4	6	11	20	18	25	6	180165	1500019M23Rik	RIKEN cDNA 1500019M23 gene	5004541
CACGGGACCA	15	11	18	16	29	16	16	32	29	26	181721	2610041P16Rik	RIKEN cDNA 2610041P16 gene	5010809
AGTGAATGCA	2	4	13	4	12	4	4	7	33	20	183257	AI847934	expressed sequence AI847934	2000512
GTGTGTGGTG	11	9	7	9	10	16	14	18	29	11	197542	Prnpip1	prion protein interacting protein 1	5004587
GCCTCTGCAT	11	15	16	9	24	32	20	22	33	33	204887	Oas3	2'-5' oligoadenylate synthetase 3	3004005
GGCGCTCGTA	6	2	18	7	10	9	4	8	23	13	206536	-	Mus musculus 0 day neonate eyeball cDNA, RIKEN full-length enriched library, clone:E130306D18 product:unknown EST, full insert sequence.	2000534
CTAACTAGTT	0	0	0	7	0	4	4	3	23	0	216318	E330013K21Rik	RIKEN cDNA E330013K21 gene	1000004
TGACCGGCTG	2	0	5	9	6	2	8	8	33	9	219649	Acat1	acetyl-Coenzyme A acetyltransferase 1	3001603
CAGTTCTGGC	4	9	4	2	6	9	8	12	29	2	222499	A630054L15Rik	RIKEN cDNA A630054L15 gene	2001004
CCTCAGCCTG	19	4	9	15	6	14	12	27	27	20	231395	Ctsd	cathepsin D	4005953
GGCTGCAGCC	11	13	29	35	61	55	46	58	92	61	248683	1200003E11Rik	RIKEN cDNA 1200003E11 gene	4002508
TGAGTGGACA	8	6	5	6	6	5	12	10	37	11	255637	Mmp24	matrix metalloproteinase 24	2000509
GACTGTGCCA	13	13	18	13	24	4	12	8	25	9	256858	Dnclc1	dynein, cytoplasmic, light chain 1	5009791
GCTCCCTTGA	9	7	5	11	8	9	12	3	23	7	258126	Ptdss2	phosphatidylserine synthase 2	3003640
GAGCGGGATC	9	6	7	7	22	23	12	15	27	19	260710	Sfrs1	splicing factor, arginine/serine-rich 1 (ASF/SF2)	2000578
CTGTAAATGT	8	6	5	2	6	14	12	12	23	6	268688	Kif5b	kinesin family member 5B	3001559
ATTGTTTATG	160	242	170	351	186	326	410	405	152	35	911	Hmgn2	high mobility group nucleosomal binding domain 2	4004883	911 High mobility group nucleosomal binding domain 17
TTTTTAATGT	81	84	109	149	55	132	133	110	75	13	89136	H3f3a	H3 histone, family 3A	4003853	89136 H3 histone, family 3A
GAATAAAGAG	24	18	11	27	8	21	38	18	6	4	82561	Prkra	protein kinase, interferon inducible double stranded RNA dependent activator	5004542	82561 protein kinase, interferon inducible double stranded RNA dependent activator
TAAAAAATAA	4	6	5	18	2	5	20	33	6	2	33729	1300006L01Rik	RIKEN cDNA 1300006L01 gene	5006632	71 protein kinase, DNA activated, catalytic polypeptide
GGGATGGATG	21	7	15	9	6	9	40	27	12	9	45099	3100002P13Rik	RIKEN cDNA 3100002P13 gene	4002597	45099 ESTs, Moderately similar to R31341_1 [H.sapiens]
GCTCCCTCTG	23	18	25	20	14	18	32	28	17	4	43640	4921506J03Rik	RIKEN cDNA 4921506J03 gene	2000543	43640 ESTs
TAAAAAAAAA	24	42	24	107	37	72	123	63	25	19	1749	Serf1	small EDRK-rich factor 1	5003507	41560 serine protease inhibitor 17
TCACAATGAG	8	27	0	7	20	65	36	57	10	0	4095	Xist	inactive X specific transcripts	1000001	4095 inactive X specific transcripts
TGGACATTTG	4	6	13	22	6	9	32	12	6	9	39864	-	ESTs	1000003	39864 ESTs
TAAATAAAGA	19	18	22	26	2	26	48	37	4	2	3444	Brd2	bromodomain containing 2	4002684	3444 bromodomain-containing 2
GTGTTTGAAA	6	2	5	11	4	12	26	8	6	6	36879	Cltb	clathrin, light polypeptide (Lcb)	3001529	3176 Prkar2a protein kinase, cAMP dependent regulatory, type II alpha
TAACTTGTAG	23	18	22	51	18	26	46	25	17	11	29820	Bnip3l	BCL2/adenovirus E1B 19kDa-interacting protein 3-like	3002586	29820 BCL2/adenoIrus E1B 19 kDa-interacting protein 3-like
CTTCTATTTG	4	2	15	16	12	12	30	20	6	4	29353	2010110M21Rik	RIKEN cDNA 2010110M21 gene	5004574	29353 mannan-binding lectin serine protease 1
TCTGAGTGGT	21	16	7	26	10	18	28	23	15	6	28892	AA959742	expressed sequence AA959742	4002523	28892 ESTs, Weakly similar to RSP-1 PROTEIN [Mus musculus]
TGAAGAATAC	2	6	11	15	2	25	28	10	6	0	11942	Msh4	mutS homolog 4 (E. coli)	3003506	259254 Rnasel Ribonuclease L (2', 5'-oligoisoadenylate synthetase-dependent)
CCTCACTTAA	9	11	4	7	2	12	22	13	4	4	23207	5430432P15Rik	RIKEN cDNA 5430432P15 gene	2000522	249310 ESTs
TGCTTCAATT	9	6	9	20	6	23	12	10	10	4	14744	Sdcbp	syndecan binding protein	2000555	24765 ring finger protein 20
CAGCAACCTT	15	7	16	11	4	9	26	10	6	7	2389	Mll	myeloid/lymphoid or mixed-lineage leukemia	3002518	2389 myeloid/lymphoid or mixed-lineage leukemia/All
TAATAAATAA	39	60	36	93	28	72	77	68	15	6	34105	2010110K24Rik	RIKEN cDNA 2010110K24 gene	5005536	218423 2010110K24Rik RIKEN cDNA 2010110K24 gene
GCACCTCTTA	23	7	9	18	10	25	28	20	6	2	218240	E1bap5-pending	EIB-55kDa associated protein 5	3001507	218240 hnRP U
ACTAAACCAT	8	11	11	6	2	9	26	15	10	4	209903	Atf2	activating transcription factor 2	3001564	209903 activating transcription factor 2
TTGTTCCAAT	6	9	11	11	6	21	36	12	2	7	29412	Ncor2	nuclear receptor co-repressor 2	4003537	202841 Anaphase-promoting complex subunit 2
AAATAAAGTC	24	36	40	40	20	28	36	43	15	4	269006	Agrn	agrin	3003613	193413 ESTs, Moderately similar to KIAA0264 [H.sapiens]/agrin
TATATTGATT	2	4	13	16	20	18	38	13	8	4	16596	Btg1	B-cell translocation gene 1, anti-proliferative	4003646	16596 B-cell translocation gene 1, anti-proliferative
GATAGAGAGT	2	16	31	4	8	37	32	35	14	4	1131	Npdc1	neural proliferation, differentiation and control gene 1	5005706	1131 neural proliferation, differentiation and control gene 1
TTAATAAAAG	11	38	44	66	6	42	71	40	27	7	391	9130413I22Rik	RIKEN cDNA 9130413I22 gene	5005654
CTAATAAAAG	49	91	63	111	49	88	95	105	62	15	2136	Cox4a	cytochrome c oxidase, subunit IVa	4005909
GTGAAAAAAA	11	13	5	20	8	11	24	5	6	4	2930	LOC235036	peter pan	3002503
CTAAAAAAAA	11	13	5	20	6	16	30	13	8	6	2999	Smc2l1	SMC2 structural maintenance of chromosomes 2-like 1 (yeast)	3001509
TTGGAGCTGG	9	2	7	7	2	11	22	13	2	2	4370	D0HXS9928E	DNA segment, human DXS9928E	2001002
GAAGTGACAG	21	31	24	27	18	14	46	18	12	2	4606	Bcat1	branched chain aminotransferase 1, cytosolic	3003650
TAAAATAAAA	11	4	5	15	2	9	28	12	2	0	4736	Rai1	retinoic acid induced 1	4002505
TCAGTTTATT	11	26	15	11	4	21	30	25	8	6	4962	Tde1	tumor differentially expressed 1	5007882
TTGATGCCAT	17	20	25	27	12	48	32	22	15	13	6441	Dncic2	dynein, cytoplasmic, intermediate chain 2	4003705
GACCACCTCT	26	9	11	18	20	30	52	12	4	0	7386	Mfap2	microfibrillar-associated protein 2	5003562
TAATAAAGTC	9	16	20	20	4	26	28	22	12	2	9703	Atox1	ATX1 (antioxidant protein 1) homolog 1 (yeast)	5004654
AAACCCTTAA	9	16	11	16	10	7	22	17	12	2	14534	9130221H12Rik	RIKEN cDNA 9130221H12 gene	2000503
TTAATCCCAA	0	0	0	13	8	5	22	3	2	0	15711	Cnp1	cyclic nucleotide phosphodiesterase 1	3002522
AAAAAAAAAA	139	95	44	375	118	329	283	267	96	57	16620	Gad1	glutamic acid decarboxylase 1	5004510
TAAAAGAAAA	15	22	22	20	8	26	48	28	14	4	18249	Spna2	spectrin alpha 2	3002606
TTGTAAAAGG	19	18	7	20	14	16	36	5	12	7	18921	Vcp	valosin containing protein	4003691
TTGGTAATCT	19	24	18	42	24	19	42	30	14	7	19097	Pscd2	pleckstrin homology, Sec7 and coiled-coil domains 2	3002069
TTAAACTGTC	8	18	11	26	8	25	24	7	10	4	22372	D5Ertd363e	DNA segment, Chr 5, ERATO Doi 363, expressed	5004614
AATAAAAACT	9	26	25	36	12	26	40	23	19	6	22470	Ubl5	ubiquitin-like 5	4006627
GTTGGAGCAG	9	16	5	9	4	14	24	13	10	7	22508	Mtx1	metaxin 1	5003611
ACGTTTGTGG	24	11	11	16	12	39	46	40	15	7	23096	Ppp2r3a	protein phosphatase 2 (formerly 2A), regulatory subunit B'', alpha	5003538
TGGTTACTCT	17	16	11	29	14	19	36	12	19	6	23975	Zdhhc6	zinc finger, DHHC domain containing 6	5006633
AATAAAGTTG	32	36	29	46	12	23	61	47	14	9	25326	Dst	dystonin	3001512
TACAGCCCCC	9	7	18	16	2	9	26	23	10	4	27510	Usp21	ubiquitin specific protease 21	4002587
GCCCTATGCT	2	11	11	13	12	14	2	22	10	2	27732	Dpysl5	dihydropyrimidinase-like 5	2000512
GAGCTGTAAT	4	18	7	16	6	7	30	15	12	7	28000	Ubxdc2	UBX domain-containing 2	4002593
TGAATGGCCT	36	24	24	36	12	28	38	37	17	11	28047	Klhdc2	kelch domain containing 2	5003587
TGCAATATTT	2	16	20	20	10	18	22	20	0	11	28833	Cic	capicua homolog (Drosophila)	4005557
TGTTTGTAAA	11	16	24	16	8	5	36	25	8	0	29660	Sbk-pending	SH3-binding kinase	4004669
AACTTTTAAA	21	27	15	27	12	26	30	23	12	4	29822	Hp1bp3	heterochromatin protein 1, binding protein 3	4005608
TAACCAATCA	13	27	16	27	22	41	30	35	27	11	29829	Rab5c	RAB5C, member RAS oncogene family	4003561
AGAAAAAAAA	21	20	11	29	14	18	32	13	6	6	30367	Cntfr	ciliary neurotrophic factor receptor	4003004
AAAATAAAAA	6	15	11	16	6	19	22	12	2	2	33361	Plxnb1	plexin B1	4002525
AAGGCAGAGG	9	9	9	9	4	5	16	32	6	2	34451	1110007F05Rik	RIKEN cDNA 1110007F05 gene	2001002
AGAAATAAAA	9	4	9	18	0	2	26	17	4	2	34758	Ampd2	adenosine monophosphate deaminase 2 (isoform L)	5004611
GGGAGAGATA	34	24	16	36	22	67	59	47	25	15	35661	LOC212483	similar to hypothetical protein; KIAA1931 protein	4005057
TCGCCTACTG	13	11	16	20	10	9	20	23	10	7	36699	9430029K10Rik	RIKEN cDNA 9430029K10 gene	3001539
GTAATAAAAG	6	6	9	13	6	7	22	13	4	0	42823	6530413N01Rik	RIKEN cDNA 6530413N01 gene	1000001
TATTTGCTTT	8	16	13	20	2	16	28	17	8	2	43482	Ing4	inhibitor of growth family, member 4	5006533
TTTGCTTTAA	23	44	47	42	16	39	48	48	29	7	45765	2810417H13Rik	RIKEN cDNA 2810417H13 gene	4005618
TTTTAAAATA	6	7	13	13	2	19	16	22	8	0	98910	4632422M10Rik	RIKEN cDNA 4632422M10 gene	3002004
AGGGCAGAGG	4	2	0	4	0	5	22	3	2	0	101274	2010008E23Rik	RIKEN cDNA 2010008E23 gene	1000501
GTTGTGATTT	21	55	31	40	22	23	52	32	14	4	142822	Ewsh	Ewing sarcoma homolog	3001743
TATGATGAAA	19	26	11	27	12	25	32	33	17	11	180290	1500032L24Rik	RIKEN cDNA 1500032L24 gene	2000515
GCAGGGTGGG	38	44	33	49	47	88	71	42	38	7	183016	Tdg	thymine DNA glycosylase	5003639
AAGAAAAAGT	13	9	13	31	16	14	40	18	14	0	183102	Actr3	ARP3 actin-related protein 3 homolog (yeast)	5003866
GAACAGAACC	6	16	18	7	16	42	52	20	4	2	199223	AA408140	expressed sequence AA408140	3001520
TTAAAAAAAA	11	16	16	51	18	41	48	17	6	7	218595	Ndufs1	NADH dehydrogenase (ubiquinone) Fe-S protein 1	4002514
AAAGTAAAAG	8	26	15	16	6	12	22	17	6	0	253254	Ppox	protoporphyrinogen oxidase	4004080
TTGTGAGAAT	6	15	9	13	10	14	26	8	10	7	253829	-	Mus musculus adult male corpora quadrigemina cDNA, RIKEN full-length enriched library, clone:B230346N01 product:unclassifiable, full insert sequence.	2000509
AGGCTCTCCA	6	6	13	20	12	25	26	28	10	6	259062	Igh-4	immunoglobulin heavy chain 4 (serum IgG1)	3002511
GCCTGGTGGG	2	11	15	18	8	25	40	5	6	2	263533	-	ESTs	1000501
TTGCTGCCTT	4	11	13	9	4	11	22	8	12	4	268510	1200015M12Rik	RIKEN cDNA 1200015M12 gene	2000509
TACTGCTGAT	30	22	20	46	24	25	52	23	17	13	22711	Ccni	cyclin I	3001657
TCTGCGTCCT	19	26	16	13	18	9	12	12	23	2	76278	2610203K23Rik	RIKEN cDNA 2610203K23 gene	4003619	76278 2610203K23Rik RIKEN cDNA 2610203K23 gene
TTGACTTTAT	13	42	63	53	26	33	32	22	15	9	42230	Cyp26a1	cytochrome P450, family 26, subfamily a, polypeptide 1	4004508	29075 reticulon 1
GTTGTAAATA	9	15	22	20	12	18	16	13	8	0	28965	0710007A14Rik	RIKEN cDNA 0710007A14 gene	4002553	28965 ESTs, Highly similar to PROTEIN PHOSPHATASE 2C HOMOLOG 3 [Schizosaccharomyces pombe]
ACGATTTATT	8	16	29	15	10	12	10	7	4	4	262525	Six3	sine oculis-related homeobox 3 homolog (Drosophila)	1000002	262525 sine oculis-related homeobox 3 homolog (Drosophila)
CTGTCAAAGA	19	15	22	4	2	16	18	10	8	9	25298	Statip1	signal transducer and activator of transcription interacting protein 1	4004819	25298 signal transducer and activator of transcription 3 interacting protein 1
TTTTTGTACA	4	27	18	13	8	23	12	8	8	6	25045	8030486F04Rik	RIKEN cDNA 8030486F04 gene	5003546	25045 S13293 KDEL receptor
CTGCTGTACC	19	27	65	20	31	41	30	22	23	9	250414	Dpysl4	dihydropyrimidinase-like 4	3001537	250414 Dpysl4 dihydropyrimidinase-like 4
TTTATTTCAT	13	36	58	20	12	32	20	15	2	0	2469	Shfdg1	split hand/foot deleted gene 1	4002654	2469 split hand/foot deleted gene 1
ATTTCAAAGC	9	11	22	11	4	19	4	8	10	6	23745	D430025H09Rik	RIKEN cDNA D430025H09 gene	5003578	23745 ESTs
AAGCTGTGAG	24	24	29	31	28	19	30	25	14	4	180410	4930566A11Rik	RIKEN cDNA 4930566A11 gene	3001561	180410 ESTs/Zn finger
AATTAGTTGT	51	53	67	47	22	28	42	40	23	17	353	Atp5j	ATP synthase, H+ transporting, mitochondrial F0 complex, subunit F	5004759
TGCTGGGATG	23	22	31	26	14	11	28	15	15	13	364	Mrps12	mitochondrial ribosomal protein S12	5004562
ATCAGTGGCT	9	13	27	24	22	19	8	15	25	6	368	Psmb4	proteasome (prosome, macropain) subunit, beta type 4	4003835
ATGCAACTAC	94	159	172	175	65	77	85	105	90	57	400	Cox6b	cytochrome c oxidase, subunit VIb	5005850
CCCTGATTTT	28	42	53	38	33	42	52	18	23	15	525	Eif4g2	eukaryotic translation initiation factor 4, gamma 2	4005770
TAGCCAAGCC	34	24	49	42	33	33	36	32	27	19	1104	Ube1x	ubiquitin-activating enzyme E1, Chr X	4003863
TTGCTTTTGG	17	13	29	9	6	21	12	10	8	4	1486	Arf4	ADP-ribosylation factor 4	3002718
CCACAGAGCT	17	31	51	27	29	23	24	28	15	15	2144	Evl	Ena-vasodilator stimulated phosphoprotein	4002609
ACGCATCTGT	13	24	36	9	16	5	8	5	12	0	2496	Ina	internexin neuronal intermediate filament protein, alpha	3001534
TAGAGTGTGC	32	38	42	24	26	26	32	28	21	17	2831	Nap1l4	nucleosome assembly protein 1-like 4	3001572
AACTAGGCAA	8	26	24	20	8	11	4	8	14	4	3874	Adh5	alcohol dehydrogenase 5 (class III), chi polypeptide	4002681
CGCTGGTTCC	190	308	377	227	159	160	153	100	165	41	4280	2010203J19Rik	RIKEN cDNA 2010203J19 gene	5010006
TATGCACAGG	9	26	29	24	16	14	6	15	8	9	4347	Xrcc1	X-ray repair complementing defective repair in Chinese hamster cells 1	4002610
GAGTGGATTC	17	26	22	24	14	21	12	18	23	7	4426	Cd63	Cd63 antigen	5006815
CTGTCATTTG	51	60	60	67	65	48	40	43	21	22	6787	Sfrs3	splicing factor, arginine/serine-rich 3 (SRp20)	4003833
TTTGTGACTG	47	73	76	44	41	56	28	40	33	17	7286	Ctbp1	C-terminal binding protein 1	5006637
ACAGTGCTTG	17	15	25	24	12	14	18	17	25	6	7418	Ppp2cb	protein phosphatase 2a, catalytic subunit, beta isoform	4002584
GTATTCCCCT	26	35	53	40	18	26	32	27	23	9	7723	Pabpn1	poly(A) binding protein, nuclear 1	4002579
AGGAAGGCGG	192	197	210	247	157	164	145	130	190	41	11376	Rpl36	ribosomal protein L36	4002906
TTTTTTTTTT	8	24	5	11	10	7	10	8	4	7	12481	Cetn3	centrin 3	3002545
GGAGAGGGTA	28	27	31	18	29	21	28	15	21	13	14722	Ywhaq	tyrosine 3-monooxygenase/tryptophan 5-monooxygenase activation protein, theta polypeptide	2000627
CGCCGCCGGC	163	164	261	200	273	143	117	95	183	50	16423	Rpl35	ribosomal protein L35	5004974
GCCTGTGGCC	15	11	33	15	20	18	16	13	23	2	16660	P4hb	prolyl 4-hydroxylase, beta polypeptide	3002248
GAGAAGTCTG	8	9	31	13	14	14	4	5	2	2	19127	Prdx4	peroxiredoxin 4	5005593
AGAAGGACCT	9	11	24	13	16	9	2	3	10	9	21002	Slc2a1	solute carrier family 2 (facilitated glucose transporter), member 1	4003701
TGTTGGTTGA	6	7	22	6	14	11	12	10	4	6	21606	Rtn3	reticulon 3	3002606
CTGCCTGCCC	0	15	24	9	20	21	10	5	17	4	22252	4432405K22Rik	RIKEN cDNA 4432405K22 gene	3001528
AAGAAAATAG	32	33	38	26	33	30	26	8	21	2	22723	-	Mus musculus, clone IMAGE:3586350, mRNA, partial cds	4004083
TCTGTTAGCT	13	26	15	13	6	16	0	10	10	2	24083	Tardbp	TAR DNA binding protein	4007705
TCCAACTCCT	13	24	25	24	26	11	24	10	14	13	24108	Mrps21	mitochondrial ribosomal protein S21	4010619
TGTGCAGATG	11	18	27	16	4	5	12	3	14	9	25044	Fliih	flightless I homolog (Drosophila)	5004678
GTAGCTCACA	30	31	42	16	26	23	26	18	29	17	26579	2610301F02Rik	RIKEN cDNA 2610301F02 gene	2001502
ACCTTTTCTT	8	22	15	7	12	9	20	3	6	4	27171	Ap3s1	adaptor-related protein complex 3, sigma 1 subunit	4002563
CAAAATACAT	28	13	51	20	26	44	44	28	23	2	27578	Maged1	melanoma antigen, family D, 1	5006818
TATGGGATAG	6	9	22	2	14	7	6	8	12	2	27662	1500011H22Rik	RIKEN cDNA 1500011H22 gene	5003581
TGCTCGCAAA	6	11	22	11	6	4	12	5	14	4	27818	Eef2	eukaryotic translation elongation factor 2	1000009
TGAAGAGAGA	4	24	13	9	14	11	14	17	8	4	28463	Ap3d	adaptor-related protein complex 3, delta subunit	5003559
GTGGCTGGTG	23	22	24	22	18	21	22	15	14	11	28694	2410088K19Rik	RIKEN cDNA 2410088K19 gene	2001051
GTGGCTTACA	43	51	51	40	45	21	26	35	33	19	28855	1500002M01Rik	RIKEN cDNA 1500002M01 gene	2000525
GCTTGTGACG	24	13	27	13	8	7	14	12	17	7	29182	Taldo1	transaldolase 1	4002774
TAAGGAACAA	9	11	22	9	18	19	16	10	8	6	29296	Sec13r	SEC13 related gene (S. cerevisiae)	4003665
GGCTGCTCTG	30	51	42	24	22	21	24	30	25	11	29426	Sfrs9	splicing factor, arginine/serine rich 9	5004521
TTTGGCCCCT	23	20	25	24	12	18	16	8	12	9	29460	Ak2	adenylate kinase 2	3001624
TCCGTGGTTG	68	95	123	64	106	111	81	117	77	30	29586	Basp1	brain abundant, membrane attached signal protein 1	2000574
TGGACAAGCT	15	24	27	26	31	23	18	30	12	4	29586	Basp1	brain abundant, membrane attached signal protein 1	2000513
TGTTTTGGAA	13	22	29	20	8	14	26	7	8	6	29608	2610024N24Rik	RIKEN cDNA 2610024N24 gene	2000603
GTGGCTAACA	15	15	31	13	14	11	18	15	12	11	29631	Drim-pending	down-regulated in metastasis	1001001
GCCTCCTCCC	54	91	78	86	39	46	59	35	29	32	29714	1200009C21Rik	RIKEN cDNA 1200009C21 gene	5003594
AATGTGAGTC	30	26	36	26	20	16	24	20	40	11	29717	Ywhag	3-monooxgenase/tryptophan 5-monooxgenase activation protein, gamma polypeptide	4003177
TAATAAAGTG	11	35	25	20	6	11	24	8	4	6	29895	Stoml2	stomatin (Epb7.2)-like 2	4002556
TAGATCCTAG	17	29	36	22	8	32	34	20	19	4	30113	Ndufs3	NADH dehydrogenase (ubiquinone) Fe-S protein 3	4003693
AAAATGAACC	4	16	22	9	8	12	6	10	0	4	31228	1810022K09Rik	RIKEN cDNA 1810022K09 gene	2000540
CGGTTGCTGG	30	31	36	9	16	23	22	17	25	13	34475	-	Mus musculus, clone IMAGE:5320514, mRNA	2000532
ACCAATGAAA	13	11	29	16	4	11	18	18	14	7	35474	Stmn4	stathmin-like 4	4003062
CCAGGAATTC	17	24	15	29	26	19	18	13	15	6	36241	Bcap37	B-cell receptor-associated protein 37	4002656
AAGACAGCTA	17	27	15	15	4	19	8	17	6	7	38151	Adsl	adenylosuccinate lyase	4002546
GAACTTGCAA	23	31	25	16	12	5	14	8	21	0	39472	Fdps	farnesyl diphosphate synthetase	5004628
AACGGTGTAT	4	16	22	16	8	5	8	5	6	2	41737	1110003P13Rik	RIKEN cDNA 1110003P13 gene	2000514
TTTCCAGGTG	70	75	120	122	75	113	97	83	75	30	42829	Sepw1	selenoprotein W, muscle 1	4006643
TTGACAGACA	53	60	89	73	31	70	83	43	75	22	43162	Uqcr-pending	ubiquinol-cytochrome c reductase subunit	5005787
TAACTTTAAG	6	20	25	7	8	4	8	15	8	4	43278	Olfm1	olfactomedin 1	3003540
TCTGCCAATT	11	18	36	15	12	7	12	13	12	11	45149	2410006H16Rik	RIKEN cDNA 2410006H16 gene	2000517
CTTCCTGCCG	6	7	24	7	6	11	6	8	0	4	68999	9430015G10Rik	RIKEN cDNA 9430015G10 gene	4002515
GGAGAACCTT	26	13	24	11	12	11	10	3	33	4	142140	Nef3	neurofilament 3, medium	2000578
TCACCTGAAA	13	22	36	7	0	12	8	22	19	2	155896	9130414A06Rik	RIKEN cDNA 9130414A06 gene	1000002
TAATTATTGG	6	16	25	11	4	9	12	7	4	7	176927	2610301I15Rik	RIKEN cDNA 2610301I15 gene	1000001
CCCACTGCCT	4	7	22	6	6	7	4	8	14	6	181166	Rph3a	rabphilin 3A	3002531
ATAACTGAGT	13	18	16	9	12	21	16	13	14	7	183021	E130105L11Rik	RIKEN cDNA E130105L11 gene	2000563
GCCCAGGCTC	19	15	22	20	29	19	14	15	25	6	183083	Eif3s3	eukaryotic translation initiation factor 3, subunit 3 (gamma)	5004753
CTCCTCAAAT	15	26	47	35	22	23	28	23	10	7	188851	LOC231887	hypothetical protein LOC231887	2000537
CAGGACTCCG	54	55	44	47	18	44	48	32	52	17	193096	Scd2	stearoyl-Coenzyme A desaturase 2	5003835
GATGACTTGC	13	33	22	24	10	26	12	13	15	6	196508	Morf4l1	mortality factor 4 like 1	2000568
TACTCATTAT	15	29	44	31	14	32	24	22	23	2	197728	Cox7b	cytochrome c oxidase subunit VIIb	5004768
TATCACTCTG	15	18	27	16	10	5	12	8	10	7	227011	Mea1	male enhanced antigen 1	5014548
TCCACTGTGC	49	40	96	56	61	60	26	23	38	11	227260	4930542G03Rik	RIKEN cDNA 4930542G03 gene	5004583
TGGATCCTGA	8	40	24	0	6	5	2	7	31	7	233825	Hbb-b1	hemoglobin, beta adult major chain	5044629
TATGAAAATG	8	22	38	29	8	21	12	18	19	9	251621	Qpc-pending	low molecular mass ubiquinone-binding protein	4004834
ACAGGCACGA	2	2	27	9	12	9	18	20	4	0	253853	Sox4	SRY-box containing gene 4	3002560
CAGTTGGTTC	13	15	24	13	10	21	12	8	19	4	258912	2310005L22Rik	RIKEN cDNA 2310005L22 gene	2000521
TAGATGTTGC	19	26	25	22	18	26	22	23	27	4	259300	3110018K01Rik	RIKEN cDNA 3110018K01 gene	2000510
TGGATGCTGG	6	18	31	2	8	16	6	7	6	6	259691	Mapre1	microtubule-associated protein, RP/EB family, member 1	4002525
GGCAAGCCCC	406	428	594	373	238	257	329	275	344	122	268885	Rpl10a	ribosomal protein L10A	5004085
ACACGACGTA	9	16	15	11	6	21	52	48	52	15	50	BC005662	cDNA sequence BC005662	2000525	50 BC005662 cDNA sequence BC005662
GGAAGGAGGG	6	4	4	9	6	12	28	15	19	7	46533	1110007L15Rik	RIKEN cDNA 1110007L15 gene	4002541	46533 ESTs, Highly similar to AF132954_1 CGI-20 protein [H.sapiens]
TATATTAAAT	6	13	11	18	2	32	18	52	21	19	4435	Snap25	synaptosomal-associated protein 25	5003635	4435 Snap25 synaptosomal-associated protein 25
GGGGGCCAGA	2	11	4	11	14	21	32	18	17	4	44232	-	ESTs, Weakly similar to thymus expressed gene 3; thymus-expressed novel gene-3 protein [Mus musculus] [M.musculus]	1000501	44232 heptacellular carcinoma novel gene-3 protein (PDZ-binding?)/C-terminal v.similar to Xenopus Frodo
ACTGCCTGCT	0	0	11	11	6	7	22	18	27	9	41630	0710001E10Rik	RIKEN cDNA 0710001E10 gene	5004558	41630 C1q and tumor necrosis factor related protein 4
CACTTGCAGT	2	7	7	4	2	9	10	23	8	6	36417	C630029K18Rik	RIKEN cDNA C630029K18 gene	2000512	36417 ESTs
CACTGATTTA	28	31	38	31	31	37	42	57	46	17	34319	Ywhab	tyrosine 3-monooxygenase/tryptophan 5-monooxygenase activation protein, beta polypeptide	3002710	34319 3 monooxgenase/tryptophan 5 monooxgenase activation protein, beta polypeptide
TGTGTCATTT	9	6	20	7	12	12	30	28	14	13	23720	2310067G05Rik	RIKEN cDNA 2310067G05 gene	5004521	34137 novel aldehyde dehydrogenase
CAGCATAAAT	2	6	5	9	6	7	22	10	14	4	29665	Dip3b-pending	Dip3 beta	5004599	29665 Dip3b Dip3 beta
CTGAGCTGCA	17	18	22	22	18	26	34	27	33	26	29493	Wdr6	WD repeat domain 6	5007076	29493 WD repeat domain 6
CTGCACTCCT	8	2	13	13	10	28	36	27	15	11	29170	Fbxw5	F-box and WD-40 domain protein 5	5004578	29170 f-box and WD-40 domain protein 5
ATGAGTCTGT	0	2	11	15	6	16	18	10	23	20	27885	4931428D14Rik	RIKEN cDNA 4931428D14 gene	4002525	27885 ESTs, Weakly similar to CG14367 gene product [D.melanogaster]
TGCAAATGGA	9	15	9	33	12	11	26	35	37	32	25148	Atp6ip2	ATPase, H+ transporting, lysosomal interacting protein 1	5005694	25148 Atp6ap2 ATPase, H+ transporting, lysosomal accessory protein 2
TTAACTCTGT	2	2	9	13	2	18	26	17	12	6	23939	-	Mus musculus 2 days neonate thymus thymic cells cDNA, RIKEN full-length enriched library, clone:E430001F18 product:unknown EST, full insert sequence.	2000524	23939 ESTs
CGTCTGGAGT	0	13	15	18	16	48	40	38	29	15	23916	2310043K02Rik	RIKEN cDNA 2310043K02 gene	5003547	23916 novel dual specificity phosphatase
TAGATTTGGG	17	0	2	11	4	18	16	22	17	19	220946	Araf	raf-related oncogene	3002038	21868 raf-related oncogene
CTGGGAGCAT	9	0	5	6	8	12	16	22	14	13	21287	AW538196	expressed sequence AW538196	5005630	21287 unc-45-like
TGAAGGGGGA	23	20	15	26	26	51	48	28	29	17	206085	BC034054	cDNA sequence BC034054	5006652	206085 ESTs/neurabin paralog
TGTGAACGAA	0	2	2	11	0	4	8	25	17	7	18522	Cpt1a	carnitine palmitoyltransferase 1, liver	5004619	18522 carnitine palmitoyltransferase 1, liver
TGACTAGCGT	0	6	16	11	10	32	36	28	37	28	1339	Chgb	chromogranin B	5005674	1339 chromogranin B
AGCAGAGAAT	19	11	15	38	6	28	38	27	46	32	101587	1190006L01Rik	RIKEN cDNA 1190006L01 gene	2000525	101587 phosphatidic acid phosphatase type 2B
TTGTTCTGAC	24	16	27	33	8	39	46	33	46	37	589	Gpi1	glucose phosphate isomerase 1	4003664
TATTTTGTTT	2	6	5	11	4	18	14	18	14	22	648	Prnp	prion protein	5003665
GCTGCCAGGG	15	15	20	20	14	23	34	22	25	30	688	Bag1	Bcl2-associated athanogene 1	5005619
CTATTTCAAA	6	4	11	22	6	14	20	22	19	20	716	Cpsf2	cleavage and polyadenylation specific factor 2	2000578
CCTCTGTTTG	9	13	9	11	14	12	30	27	21	26	1338	Fgr	Gardner-Rasheed feline sarcoma viral (Fgr) oncogene homolog	2001510
TGGTTACGTA	11	11	15	20	8	32	40	15	23	17	1561	Bnip2	BCL2/adenovirus E1B 19kDa-interacting protein 1, NIP2	3001588
TGAAACACTG	6	4	7	18	8	21	32	15	14	13	1605	Pdcd4	programmed cell death 4	4003511
GACAGTAATA	9	6	7	18	0	18	18	23	8	15	2440	Pex7	peroxisome biogenesis factor 7	4002518
TGAAAATCTT	8	24	11	20	10	30	44	25	27	15	2777	Tpd52	tumor protein D52	5006696
TAGTCAGGGA	43	22	40	36	24	56	59	47	60	39	2875	Nulp1-pending	nuclear localized protein 1	4005780
TTGCTGTGTG	4	7	11	4	2	9	12	27	6	19	3350	Macf1	microtubule-actin crosslinking factor 1	3003537
TACATCCGAA	11	2	9	2	4	14	26	8	12	7	4143	Mtpn	myotrophin	3001668
GCAGAGTTTT	9	11	7	18	2	12	28	12	25	11	4560	Lrpap1	low density lipoprotein receptor-related protein associated protein 1	3002614
TGCTGAGAAT	53	62	47	80	67	100	115	95	106	41	7793	Ppp1cc	protein phosphatase 1, catalytic subunit, gamma isoform	5007690
TCACCTGTGG	8	7	11	11	8	9	24	22	33	17	8403	Acox1	acyl-Coenzyme A oxidase 1, palmitoyl	4002589
TCATCTCAGA	15	4	9	7	6	9	24	22	12	13	10409	Golga4	golgi autoantigen, golgin subfamily a, 4	4003528
TATTGGCTCT	64	73	54	93	71	70	95	167	144	72	14022	Cox8a	cytochrome c oxidase, subunit VIIIa	4005823
CCAAAAAAAA	17	18	16	38	29	44	40	38	38	35	18539	Pink1	PTEN induced putative kinase 1	3002519
GACTGACGAG	13	11	0	15	6	25	18	27	25	9	19080	Gtpbp1	GTP binding protein 1	4002602
CTCCCACCTT	9	13	9	15	12	16	38	20	21	35	21138	Nufip1	nuclear fragile X mental retardation protein interacting protein	3001503
TAAAGCAAAA	0	6	0	22	4	5	26	5	10	32	21579	Hist1h2bc	histone 1, H2bc	3001524
GAGCAGGAGC	13	9	27	11	22	16	30	38	35	26	22665	Hdac5	histone deacetylase 5	4004649
TAACTGGAGG	9	15	18	13	26	30	38	30	17	35	22831	9330175N02	hypothetical protein 9330175N02	3001518
TTGTGGTGAC	4	7	15	9	8	14	20	12	23	7	24004	MGC36956	hypothetical protein MGC36956	3002010
GGCCGCTGCT	13	18	24	38	20	48	69	48	104	28	24381	Ppp3cb	protein phosphatase 3, catalytic subunit, beta isoform	2000520
CTTTGCAATG	28	2	7	9	14	30	34	28	31	15	25849	2010003O14Rik	RIKEN cDNA 2010003O14 gene	5007626
AAGACTGTGT	2	9	15	15	8	18	20	20	23	11	27707	B430214A04Rik	RIKEN cDNA B430214A04 gene	5004715
GCACCAGCAG	8	7	13	16	4	21	20	18	17	7	28052	Ubp1	upstream binding protein 1	3002534
GATTAAAACA	15	18	18	29	10	32	34	32	19	19	28286	4931406I20Rik	RIKEN cDNA 4931406I20 gene	3001557
AATCCTTGCC	30	35	63	42	33	60	77	80	81	30	28349	1500032D16Rik	RIKEN cDNA 1500032D16 gene	4002682
TACTATAGTC	2	7	7	9	8	11	8	22	12	6	28684	Polb	polymerase (DNA directed), beta	3001555
CGCTGATAGG	17	11	7	24	4	32	18	12	27	20	29190	2310012I15Rik	RIKEN cDNA 2310012I15 gene	3003522
CAGCAATAAA	2	13	9	20	10	14	18	25	14	11	29283	Mgrn1	mahogunin, ring finger 1	3001518
TTCCAGCCTT	23	47	45	42	20	58	54	53	81	50	29344	Tde1l	tumor differentially expressed 1, like	4003785
GAGTTCTCTG	8	9	4	6	10	7	24	17	19	19	29455	1810045K07Rik	RIKEN cDNA 1810045K07 gene	5008623
GAAGCAAAGA	19	27	53	29	18	72	71	68	75	13	29802	LOC216169	similar to RIKEN cDNA 2210412D01	4002593
GTGATGCAAA	6	2	5	24	4	23	20	48	23	33	30214	0610006O14Rik	RIKEN cDNA 0610006O14 gene	2000507
TGGAGCAGAC	19	13	18	33	22	49	58	20	35	28	30927	3300001P08Rik	RIKEN cDNA 3300001P08 gene	5003595
GAAATAAAGT	15	6	9	13	2	9	26	13	17	9	33421	1110012J17Rik	RIKEN cDNA 1110012J17 gene	3001516
GATCCCCTCT	23	27	24	27	22	42	50	52	52	19	38469	Apbb1	amyloid beta (A4) precursor protein-binding, family B, member 1	4005716
GAGAAGACAC	11	13	11	9	8	18	20	22	6	19	40726	C130099A02	hypothetical protein C130099A02	3001557
TTTCAAGGGA	21	31	44	13	18	67	75	125	73	80	41665	1110025J15Rik	RIKEN cDNA 1110025J15 gene	5004581
GAGAGAAATG	2	9	13	7	10	18	10	32	12	15	41773	Tmem9	transmembrane protein 9	5003651
CTGAGTTTGA	9	4	11	4	4	25	12	27	29	17	103439	Gprc5b	G protein-coupled receptor, family C, group 5, member B	4003510
TGTATGTCTT	2	11	38	33	12	35	38	47	33	37	108076	Pfkp	phosphofructokinase, platelet	5006704
GCACCAACTG	4	4	2	9	10	5	18	13	23	4	144143	4930541M15Rik	RIKEN cDNA 4930541M15 gene	3002519
TGTGAATGAT	11	4	15	15	16	19	28	18	21	6	181892	5230400G24Rik	RIKEN cDNA 5230400G24 gene	5003669
CTGACAAGGA	13	13	15	15	12	23	34	38	25	4	196149	-	Mus musculus 12 days embryo spinal cord cDNA, RIKEN full-length enriched library, clone:C530043D03 product:GLYOXALASE I homolog [Homo sapiens], full insert sequence.	1000028
GGAGGTGTGC	8	4	11	9	10	23	28	15	35	13	196708	Lcn8-pending	lipocalin 8	4003504
CCGAAGCTGA	17	9	9	7	0	23	26	20	35	7	200086	2810411E22Rik	RIKEN cDNA 2810411E22 gene	2000518
TAGCTTCCTC	9	13	16	26	24	32	46	35	15	26	200125	Sqstm1	sequestosome 1	5004660
GGGAGGGAGT	11	7	9	11	12	21	26	10	12	17	218233	LOC216860	hypothetical protein LOC216860	3002525
GAAGGAGTCT	15	0	2	7	4	25	22	20	15	7	221172	5033413A03Rik	RIKEN cDNA 5033413A03 gene	4003528
TGTGTTGTGT	51	31	29	51	55	77	79	72	75	72	226144	2600009A06Rik	RIKEN cDNA 2600009A06 gene	2000556
GGGAGTGTTG	9	9	4	20	12	23	26	27	21	22	228087	A230106M20	hypothetical protein A230106M20	3001504
GAAGTGTAAG	4	4	4	9	2	14	10	22	15	7	241469	-	Mus musculus, clone IMAGE:5368284, mRNA	1000502
GCACAGGAGA	9	6	0	4	2	16	22	13	10	4	257965	9630044L16Rik	RIKEN cDNA 9630044L16 gene	1000007
TCTGTAGCCC	13	24	56	40	47	55	56	85	63	28	265917	Thra	thyroid hormone receptor alpha	3001576
GGCAGACAAT	2	11	7	36	22	16	18	20	17	2	911	Hmgn2	high mobility group nucleosomal binding domain 2	1000005	911 High mobility group nucleosomal binding domain 17
TGCCCTCGCC	19	9	13	31	16	12	22	15	21	13	39265	0610010K14Rik	RIKEN cDNA 0610010K14 gene	4003568	39265 0610010K14Rik RIKEN cDNA 0610010K14 gene
TTGTAGGAAG	11	18	24	26	16	25	28	13	15	9	29860	Igsf8	immunoglobulin superfamily, member 8	4006642	29860 Igsf8 immunoglobulin superfamily, member 8
GCTGCTGGTG	6	15	13	35	6	18	20	15	29	11	254969	E030022H21	hypothetical protein E030022H21	2000513	254969 ESTs, Weakly similar to contains transmembrane [M.musculus]
TATGCAACCC	73	67	25	98	39	53	59	58	94	35	7089	Ndn	necdin	5008893	250919 necdin
GCATCCTGTT	17	9	7	44	8	19	28	22	27	20	249934	Stat3	signal transducer and activator of transcription 3	4004572	249934 signal transducer and activator of transcription 3
GCAATTGACA	19	15	13	9	4	16	24	15	33	6	24069	Fem1b	feminization 1 homolog b (C. elegans)	2001039	24069 ESTs/Fem1-like death domain receptor binding protein
GAGCCAGTAT	11	9	18	27	12	37	24	15	23	7	2291	Tia1	cytotoxic granule-associated RNA binding protein 1	2000509	2291 TIA1 cytotoxic granule-associated RNA-binding protein
GTGCTTTCAA	8	13	29	62	59	69	83	38	52	24	200506	Meg3	maternally expressed gene 3	2000551	200506 Gtl2 GTL2, imprinted maternally expressed untranslated mRNA
CTGCGGCTTC	24	16	13	58	10	12	26	32	31	19	12964	Nsd1	nuclear receptor-binding SET-domain protein 1	1000001	12964 nuclear receptor-binding SET-domain protein 1
TCTCCCGAAA	9	9	18	33	12	9	12	15	17	7	52	D11Ertd99e	DNA segment, Chr 11, ERATO Doi 99, expressed	3001521
TGTGCTTCCC	41	36	38	69	47	48	63	38	56	32	196	Nedd8	neural precursor cell expressed, developmentally down-regulated gene 8	5003682
GTAAGCAAAA	111	122	136	346	141	234	216	163	156	87	235	Ubb	ubiquitin B	3001562
GTAAGCATAA	195	128	172	442	155	199	309	180	262	100	235	Ubb	ubiquitin B	2000584
GAACATCACT	71	67	85	64	49	62	97	72	129	44	318	2010107E04Rik	RIKEN cDNA 2010107E04 gene	4002694
ACACCCTGGA	17	4	2	18	6	26	24	7	35	0	391	9130413I22Rik	RIKEN cDNA 9130413I22 gene	1000091
TCAAAAAAAA	19	42	18	49	31	35	38	32	17	20	544	Pea15	phosphoprotein enriched in astrocytes 15	3001513
GTTAAGTTAA	11	13	7	29	6	12	20	13	19	4	666	Ndufc1	NADH dehydrogenase (ubiquinone) 1, subcomplex unknown, 1	4003629
GGCCAAGTGG	19	18	24	29	12	28	18	15	27	11	833	Ap1s1	adaptor protein complex AP-1, sigma 1	4003725
AGATTACTGT	13	20	25	36	10	19	30	18	19	11	850	Srp14	signal recognition particle 14	5004840
CTCCTGAAGG	32	33	25	44	37	42	59	50	40	17	1485	Ube2e3	ubiquitin-conjugating enzyme E2E 3, UBC4/5 homolog (yeast)	5003557
GCTGGCAGCC	58	67	71	106	57	58	67	47	69	20	1970	Ppp1ca	protein phosphatase 1, catalytic subunit, alpha isoform	5004649
GGGGGAAACA	9	9	16	22	12	11	18	8	23	9	2186	Polr2c	polymerase (RNA) II (DNA directed) polypeptide C	5003637
TTGTTAGTGC	51	53	71	69	37	42	83	63	83	61	3156	Mor2	malate dehydrogenase, soluble	4003873
GACCTGAGTA	32	11	20	35	28	21	32	13	52	9	3981	Cops6	COP9 (constitutive photomorphogenic) homolog, subunit 6 (Arabidopsis thaliana)	4003571
AATAAAAGTT	24	18	25	29	12	18	36	23	40	9	4069	Atp5a1	ATP synthase, H+ transporting, mitochondrial F1 complex, alpha subunit, isoform 1	2000907
ATTGCAGACT	13	11	16	27	22	26	34	25	44	15	4093	Top2b	topoisomerase (DNA) II beta	4002582
CTTGCAAGTG	36	36	49	51	22	53	52	50	90	37	4537	Ndufb9	NADH dehydrogenase (ubiquinone) 1 beta subcomplex, 9	4005736
ACTGAAGCAA	0	11	15	35	2	11	14	10	19	15	4603	Scarb1	scavenger receptor class B, member 1	5005742
CAGTTATTGT	8	7	16	15	10	14	22	13	15	6	4651	Kifap3	kinesin-associated protein 3	5005542
TGGTGATTGG	13	6	4	29	14	11	16	13	19	6	5061	Arf2	ADP-ribosylation factor 2	3003611
TCAATAAAGC	8	13	20	18	18	26	14	22	25	13	6478	-	Mus musculus, Similar to KIAA0916 protein, clone IMAGE:4022573, mRNA	2000523
TTTGTGTTTT	11	16	16	29	18	9	24	5	17	0	7516	Nasp	nuclear autoantigenic sperm protein (histone-binding)	3001506
AAGGTTGACT	11	9	20	33	6	23	24	15	17	13	9488	Clk4	CDC like kinase 4	4003562
TATAGATTGA	6	7	5	31	12	21	8	15	10	2	9671	1700012F10Rik	RIKEN cDNA 1700012F10 gene	3001508
AACTGAACAA	9	16	11	26	2	9	18	10	17	6	12746	1110004D19Rik	RIKEN cDNA 1110004D19 gene	3001518
GCTGTTCAAA	8	2	7	27	6	11	6	15	12	9	12892	Ube1c	ubiquitin-activating enzyme E1C	4004621
TGTAACAGGA	64	80	69	120	49	99	117	88	148	61	14663	Atp5l	ATP synthase, H+ transporting, mitochondrial F0 complex, subunit g	5030798
GGAAGATCCG	17	20	15	27	24	12	20	12	17	13	14768	Rex3	reduced expression 3	4003585
GTTCCCTCAG	8	6	18	11	10	4	22	5	15	7	17087	2210412K09Rik	RIKEN cDNA 2210412K09 gene	5003583
GCACAACTTG	96	133	161	244	218	173	194	143	288	94	18041	Calm2	calmodulin 2	4006070
GCCTTCCAAT	101	108	78	204	84	185	226	173	112	106	19101	Ddx5	DEAD/H (Asp-Glu-Ala-Asp/His) box polypeptide 5	5005959
TTAGGCAGCT	8	16	20	20	16	11	26	17	29	11	20154	-	Mus musculus adult male testis cDNA, RIKEN full-length enriched library, clone:4930488E11 product:THYMOSIN BETA-LIKE PROTEIN homolog [Rattus norvegicus], full insert sequence.	3001520
GGCAGGAGAG	17	9	4	24	10	12	12	13	23	13	22029	Nrbp	nuclear receptor binding protein	5005639
TAGTAGTGGA	15	20	20	35	12	16	20	18	21	11	22149	Sdha	succinate dehydrogenase complex, subunit A, flavoprotein (Fp)	3002587
TTCTTTCTAA	13	2	22	15	6	18	20	10	14	9	22505	Hsd17b12	hydroxysteroid (17-beta) dehydrogenase 12	4006663
GAGGATTCCC	26	31	45	44	24	37	36	23	27	26	22514	0610008F14Rik	RIKEN cDNA 0610008F14 gene	5005883
TCATTGGACT	8	24	2	20	8	14	26	5	8	13	22530	Exo70	exocyst component protein homolog (S. cerevisiae)	3002128
TGCAATAAAA	8	7	5	24	18	14	16	18	19	7	24174	Aars	alanyl-tRNA synthetase	4002523
TGCCTTACTT	4	22	11	15	4	11	18	12	15	9	24254	Pdcd6	programmed cell death 6	5005627
CTTTAAAAAA	2	0	4	27	2	11	18	13	6	7	24302	4022440C11Rik	RIKEN cDNA 4022440C11 gene	2000512
GCCGCTAGGC	8	18	27	29	16	18	24	28	27	13	26991	H13	histocompatibility 13	3005610
GCCATTGGAA	24	9	15	36	24	12	16	8	25	26	27477	2010100O12Rik	RIKEN cDNA 2010100O12 gene	5005630
CTTAAATCTG	11	13	13	22	14	18	12	13	12	11	27897	Dnaja1	DnaJ (Hsp40) homolog, subfamily A, member 1	4002643
GAGACTGCTT	24	6	13	33	8	18	26	12	25	9	28454	0610027F08Rik	RIKEN cDNA 0610027F08 gene	5006650
GAGACTAGCA	51	55	45	95	41	48	48	42	87	44	28484	Tm4sf8-pending	transmembrane 4 superfamily member 8	5004731
TCCTGAAATA	8	29	27	40	12	26	26	23	29	7	28650	Rab6	RAB6, member RAS oncogene family	3001639
TATGTTGCGG	17	27	38	58	37	37	58	43	67	37	28753	1500010M16Rik	RIKEN cDNA 1500010M16 gene	5005576
GCACCGAACA	64	73	65	75	49	65	44	60	113	37	28919	Dstn	destrin	4002580
CCAAATAAAA	115	67	158	246	39	160	238	175	213	80	29324	Ldh1	lactate dehydrogenase 1, A chain	4006229
TGATGACCGA	11	15	24	31	16	16	26	28	14	9	29372	0610039D01Rik	RIKEN cDNA 0610039D01 gene	5009619
ACTGCTTTTC	24	11	24	22	8	12	24	15	25	11	29513	Ndufa7	NADH dehydrogenase (ubiquinone) 1 alpha subcomplex, 7 (B14.5a)	4004691
ACGCCACAAT	13	47	29	46	8	14	28	18	85	17	29642	Osgep	O-sialoglycoprotein endopeptidase	4002638
TTGGACTGAG	19	44	33	51	20	26	36	25	60	24	30017	Gabarapl2	GABA(A) receptor-associated protein like 2	5004564
GCCAAAAAAA	0	9	9	26	2	9	12	12	17	7	30074	Ogdh	oxoglutarate dehydrogenase (lipoamide)	4003515
GCCCAGGTTT	8	11	13	18	6	21	18	15	15	6	30149	Sdf4	stromal cell derived factor 4	3001692
TCTGTCCAGT	17	13	15	24	12	12	10	10	27	2	30270	Psma4	proteasome (prosome, macropain) subunit, alpha type 4	4002643
CTGAAAAAAA	9	6	7	26	6	21	8	15	6	7	33135	1810024K12Rik	RIKEN cDNA 1810024K12 gene	3002512
TGGTTTTGGG	17	16	9	24	20	12	18	23	25	11	34302	Lypla2	lysophospholipase 2	4005552
TGCTGTGAAA	11	16	5	26	10	7	18	8	25	11	34775	Pdha1	pyruvate dehydrogenase E1 alpha 1	3001743
GTCTGCTTGT	11	6	2	18	12	11	10	17	23	9	34778	Fto	fatso	4006663
AATGGCTAGC	4	9	16	18	6	18	20	18	23	6	35389	Cycs	cytochrome c, somatic	3001704
GGTGCTGGCC	19	13	16	38	14	19	14	13	27	6	41479	Gnrpx-pending	guanine nucleotide releasing protein x	4003560
CCCAGGCTGA	23	27	29	35	8	14	16	22	48	7	41890	2010315L10Rik	RIKEN cDNA 2010315L10 gene	4005645
TTGATTTTTT	11	35	18	42	12	7	28	20	27	26	41926	Ndufa4	NADH dehydrogenase (ubiquinone) 1 alpha subcomplex, 4	4004677
CGGGTCATAT	47	20	22	67	14	39	40	30	52	20	42197	Psmb1	proteasome (prosome, macropain) subunit, beta type 1	4003704
TGGGTGTCTT	17	2	4	22	16	21	20	8	27	13	42944	Tceb1l	transcription elongation factor B (SIII), polypeptide 1-like	3004572
CACACTCGAA	11	15	7	33	10	21	8	15	14	9	43397	Mrpl54	mitochondrial ribosomal protein L54	4003595
ATGCAGACTT	23	27	27	33	14	33	26	25	37	28	43822	Cs	citrate synthase	3001859
GCGAGGGAGC	21	16	7	36	16	9	26	17	25	2	45433	Dim1-pending	dim1 (S. pombe)	4002519
TGTAGACGGA	21	16	22	46	24	25	30	35	40	20	52392	A930038C07Rik	RIKEN cDNA A930038C07 gene	3002004
GGAAGATGCT	39	33	18	86	45	39	71	37	65	28	94160	Bex2	brain expressed X-linked 2	5003615
TATTTAGTCC	9	9	16	26	8	4	20	18	8	11	104491	Selk-pending	selenoprotein K	4004565
GCAGTTGTCC	21	27	40	27	4	12	22	15	48	20	116858	Ap4s1	adaptor-related protein complex AP-4, sigma 1	5004545
ATAGCTTTCT	17	29	44	20	29	39	58	17	40	17	131766	App	amyloid beta (A4) precursor protein	2000581
GCTCTCCAGC	51	73	98	126	67	76	65	82	94	57	142511	Gpsn2	glycoprotein, synaptic 2	5004749
GGGGGAATTT	4	7	4	22	10	12	8	12	14	2	142872	Hnrpk	heterogeneous nuclear ribonucleoprotein K	2000549
CTGCAGCCTA	11	7	22	35	8	21	24	20	27	13	155712	Stx5a	syntaxin 5A	2002110
TATGTCAGTA	0	6	15	13	4	21	12	7	10	6	180763	Rap1ga1	Rap1, GTPase-activating protein 1	4002565
ACGGGCAAAA	8	9	11	33	2	16	16	30	27	13	181430	Dnchc1	dynein, cytoplasmic, heavy chain 1	4003508
TGGCCCTACC	9	16	24	13	14	14	24	13	25	11	182232	1110018N24Rik	RIKEN cDNA 1110018N24 gene	4003797
TTGGTCAAAC	8	15	22	33	10	23	38	20	21	11	193647	D9Bwg0185e	DNA segment, Chr 9, Brigham & Women's Genetics 0185 expressed	2000519
CAATAAAACA	6	4	5	22	12	25	14	13	14	6	196592	2310075M17Rik	RIKEN cDNA 2310075M17 gene	4004594
GGCAGCACAA	23	13	13	51	20	25	32	27	25	11	200166	Hnrpl	heterogeneous nuclear ribonucleoprotein L	2000516
TTTGGATGTT	0	9	7	11	8	9	18	13	23	2	215034	Matr3	matrin 3	1000005
GTGTTGTCGG	13	2	9	26	4	18	14	18	25	7	232789	Sfrs14	arginine/serine-rich 14 splicing factor	3002543
GGTCCTTTCT	4	16	11	18	16	18	16	12	21	13	237280	Ags3-pending	activator of G-protein signaling 3	5005534
TGCCTGCTCC	9	11	18	16	4	11	18	22	23	7	249640	AI837181	expressed sequence AI837181	4003527
ACAGTGCCTG	13	11	11	15	10	14	14	17	21	2	256867	-	ESTs	2000513
AGACAAAGTT	4	11	11	9	4	2	22	8	14	6	260658	Hspa4	heat shock protein 4	2000508
GGATAAATGC	8	6	4	24	20	5	8	10	6	6	260781	Nup153	nucleoporin 153	4002577
ACACATTATT	9	13	13	27	12	19	12	13	14	9	263977	-	EST	1000001
TGGCAGAAGC	0	2	2	2	28	7	6	8	8	132	62589	4930583H14Rik	RIKEN cDNA 4930583H14 gene	5006542	62589 4930583H14Rik RIKEN cDNA 4930583H14 gene
CACCCAATAT	0	0	0	0	0	0	0	0	0	57	59151	Guca1b	guanylate cyclase activator 1B	5011525	59151 Guca1b guanylate cyclase activator 1B
GGCGTCGTCA	0	0	0	0	2	4	4	13	10	122	5032	Rds	retinal degeneration, slow (retinitis pigmentosa 7)	2001003	5032 Rds retinal degeneration, slow (retinitis pigmentosa 7)
TCCCAGCATC	0	0	0	0	0	0	0	2	0	44	5032	Rds	retinal degeneration, slow (retinitis pigmentosa 7)	2002002	5032 Rds retinal degeneration, slow (retinitis pigmentosa 7)
GCGACACCTG	0	0	0	0	0	0	0	0	8	28	46764	Cds1	CDP-diacylglycerol synthase 1	4002544	46764 CDP-diacylglycerol synthase 1
TACAAACACA	0	0	0	0	0	0	0	0	10	33	44702	-	ESTs	2000502	44702 EST/contained inside rdgB2
GTCGTCCTCT	0	0	0	0	0	0	2	3	2	39	41613	2900052E22Rik	RIKEN cDNA 2900052E22 gene	3001507	41613 VGLUT-1
GTGTGCCAGG	2	0	0	0	4	0	0	0	0	80	3667	Vtn	vitronectin	5007583	3667 Vitronectin
AATGTGTATG	0	2	0	0	0	0	0	0	4	24	138955	Abca8a	ATP-binding cassette, sub-family A (ABC1), member 8a	2002503	291791 ESTs
AACACACAGT	0	0	0	0	0	2	0	0	12	24	101118	Rab5ef-pending	Rab5 exchange factor	5003538	286367 Rabgef1 RAB guanine nucleotide exchange factor (GEF) 1
AAGGTGCACG	4	0	0	0	0	0	4	13	25	89	28147	Dp1l1	deleted in polyposis 1-like 1	5003532	28147 Deleted in polyposis 1-like 1
TTCAGGAAGG	0	2	5	2	16	9	22	48	25	209	27744	Unc119h	unc119 homolog (C. elegans)	3001537	27744 unc119 homolog (C. elegans)
AGGGCTGTGT	0	0	0	0	2	2	2	2	0	33	45185	A930027K05Rik	RIKEN cDNA A930027K05 gene	2003008	26579 Spectrin repeat containing protein
GGGCCTGCTC	6	2	2	4	12	9	12	12	25	76	260707	-	Mus musculus B6-derived CD11 +ve dendritic cells cDNA, RIKEN full-length enriched library, clone:F730019B02 product:inosine 5'-phosphate dehydrogenase 1, full insert sequence.	2000540	260707 Inosine 5'-phosphate dehydrogenase 1
CAGGACACCT	0	0	2	0	0	0	2	0	12	39	269013	Icmt	isoprenylcysteine carboxyl methyltransferase	1000502	248651 ESTs/prenylcyteine carboxylmethyltransferase
GCCATCCCGG	0	0	0	2	4	9	2	17	6	94	23434	1500016O10Rik	RIKEN cDNA 1500016O10 gene	1000008	23434 ESTs
CACTACCGCC	0	0	0	0	0	0	0	2	12	22	213208	LOC234404	similar to hypothetical protein BC014127	1000001	213208 similar to hypothetical protein BC014127
TCTCCAGGCG	0	0	0	0	2	2	0	2	14	44	200608	Clu	clusterin	4006781	200608 clusterin
TTCCCTGAAG	0	2	0	0	2	4	0	3	4	48	200518	Slc6a6	solute carrier family 6 (neurotransmitter transporter, taurine), member 6	3001544	200518 Solute carrier family 6 (neurotransmitter transporter, taurine), member 6
TTCCTGATAG	0	0	0	0	0	0	0	0	4	22	233083	Ids	iduronate 2-sulfatase	1000001	196846 RAD23b
GCAGGGAGGA	0	0	0	0	0	0	0	0	12	30	192285	Cplx4	complexin IV	5004507	192285 complexin IV
GAGGGTTGAC	0	0	0	0	2	2	0	2	12	30	17613	-	Mus musculus adult male medulla oblongata cDNA, RIKEN full-length enriched library, clone:6330514A18 product:weakly similar to POLO-LIKE KINASE 2 [Xenopus laevis], full insert sequence.	3001521	17613 ESTs/probable SNK/polo-like kinase
AGCGTCTGCA	0	2	0	0	0	0	0	2	14	43	156243	Slc24a1	solute carrier family 24 (sodium/potassium/calcium exchanger), member 1	4002506	156243 rod exchanger/solute carrier family 24 (sodium/potassium/calcium exchanger), member 1 (SLC24A1)
GGGCACCCTT	2	0	2	2	22	18	24	37	50	128	151562	Rbp3	retinol binding protein 3, interstitial	4003515	151562 ESTs, Weakly similar to retinoid-binding protein IRBP [M.musculus]
GATCTCTTGT	0	0	0	0	0	0	2	3	0	22	151332	Pex2	peroxin 2	1000006	151332 peroxin 2
GGTTTCCCCT	0	0	0	0	0	0	0	8	17	54	101838	Mpp4	membrane protein, palmitoylated 4 (MAGUK p55 subfamily member 4)	3003004	101838 ESTs
GCTACAGGGA	0	0	0	0	4	7	14	75	46	269	679	Rom1	rod outer segment membrane protein 1	4002513
TCCGTAAATT	0	0	0	0	0	0	0	2	6	35	1370	Pde6a	phosphodiesterase 6A, cGMP-specific, rod, alpha	2001003
TGGACCTTTT	0	0	0	2	0	2	4	7	14	46	7729	Aldo3	aldolase 3, C isoform	4003592
CCTACTAACC	15	4	9	4	16	14	12	30	29	144	16763	Aldo1	aldolase 1, A isoform	5004885
CACGGTGTGT	0	0	0	0	0	0	0	5	12	41	23793	Cncg	cyclic nucleotide gated channel, cGMP gated	1002002
CTGTTGGCTA	0	0	0	0	0	0	0	10	19	69	41982	Rs1h	retinoschisis 1 homolog (human)	3002003
GAAGGGCTCA	0	2	0	6	6	2	14	40	35	87	42102	Tulp1	tubby like protein 1	3002510
ACCTTGGCTG	0	0	0	0	0	0	0	0	2	28	68170	Kcnj14	potassium inwardly-rectifying channel, subfamily J, member 14	4007022
TCCATCCAGG	0	0	2	2	0	2	0	5	12	33	88833	Slc12a5	solute carrier family 12, member 5	2001503
TTTTACCTCC	0	2	0	0	0	0	0	0	8	30	89948	Opn1mw	opsin 1 (cone pigments), medium-wave-sensitive (color blindness, deutan)	5004506
GAAAATCAAA	0	2	0	4	2	2	12	22	37	70	95707	Aipl1	aryl hydrocarbon receptor-interacting protein-like 1	4002510
GCTATCTTCA	0	0	0	0	0	0	2	8	21	72	157931	Rcvrn	recoverin	3002004
GGGTAGCTGC	0	0	0	0	4	4	2	2	8	22	193539	Hist1h1c	histone 1, H1c	3001578
GCACTGCTGT	0	0	2	4	2	2	0	3	6	26	196605	Hk1	hexokinase 1	2000605
GAGGAGTGGG	0	0	0	0	0	0	0	2	8	28	218764	Gng13	guanine nucleotide binding protein 13, gamma	4004009
AGGCTTGCAG	0	0	0	0	0	0	0	0	4	50	228398	-	Mus musculus 11 days pregnant adult female ovary and uterus cDNA, RIKEN full-length enriched library, clone:5031409C01 product:unknown EST, full insert sequence.	2000504
GCTTCATTAT	0	0	0	0	0	2	0	0	6	26	254851	-	Mus musculus diabetic nephropathy-related gene 1 mRNA, partial sequence	1000002
TCCCGGTACA	2	0	0	0	6	0	0	8	0	33
TCCTTGCAAA	0	0	2	2	2	5	18	85	248	311	39200	Pde6g	phosphodiesterase 6G, cGMP-specific, rod, gamma	2001006	39200 phosphodiesterase 6G, cGMP-specific, rod, gamma
CAGAAAGGCA	0	0	0	0	0	2	2	17	29	41	29227	-	Mus musculus, clone MGC:57108 IMAGE:6491759, mRNA, complete cds	3001512	29227 ESTs
GTAGCAAAAG	0	2	2	2	0	5	10	15	42	63	206228	BC022744	cDNA sequence BC022744	4004511	206228 Retbindin
GCACGACCTG	0	0	2	2	0	5	0	8	54	13	200843	Sncb	synuclein, beta	1000001	200843 beta synuclein
AGCATTCCTC	0	0	5	4	14	26	81	277	1144	633	1276	Sag	retinal S-antigen	5003511	1276 retinal S-antigen
TAGATTTCCC	0	0	0	0	0	0	10	13	35	37	121647	Rdh12	retinol dehydrogenase 12	4002547	121647 retinol dehydrogenase 12
TCTATCCTTT	0	0	4	0	2	12	22	95	108	85	1205	Pdc	phosducin	5004513
GCTTTGGGTC	0	0	0	0	0	0	16	45	123	187	1372	Pde6b	phosphodiesterase 6B, cGMP, rod receptor, beta polypeptide	4006524
ATTGGCCCCA	0	2	5	9	0	19	36	117	212	124	26633	Plekhb1	pleckstrin homology domain containing, family B (evectins) member 1	5006528
TCCTTGCATA	0	0	0	0	0	4	10	42	104	130	39200	Pde6g	phosphodiesterase 6G, cGMP-specific, rod, gamma	2001003
GACGACCAGC	0	0	0	0	0	0	0	0	21	30	41456	Pcp2	Purkinje cell protein 2 (L7)	4003524
GCATACCGTT	0	0	0	0	0	2	0	15	37	26	152952	A930021G21Rik	RIKEN cDNA A930021G21 gene	4003005
ATAATGGACT	0	0	0	0	0	0	0	7	21	39	156199	-	rhodpsin kinase	1000501
CTCTCACAAG	0	0	0	0	0	0	0	22	38	54	260877	LOC234586	similar to cyclic nucleotide-gated channel beta subunit 1	4002515
GGTGAGCCTG	64	31	53	27	73	30	30	32	0	17	42948	Prdx2	peroxiredoxin 2	4003706	42948 peroxiredoxin 2
GGGAGCGAAA	19	31	29	18	26	14	12	3	2	2	34871	Idb2	inhibitor of DNA binding 2	4002574	34871 inhibitor of DNA binding 2
TTTTTGAACA	26	22	9	15	24	19	8	12	10	6	3476	Catnb	catenin beta	4004582	3476 Catenin beta
CCCTTCCCTT	17	11	42	9	37	18	6	15	4	6	2660	2410002F23Rik	RIKEN cDNA 2410002F23 gene	5004694	2660 ESTs/similarity to Fv1
TTGGTTTCAA	26	26	0	0	0	2	0	5	0	2	24301	2310067L16Rik	RIKEN cDNA 2310067L16 gene	1000501	24301 ESTs
TCTACAAGAA	126	51	63	33	51	39	26	38	25	9	2180	Hspcb	heat shock protein 1, beta	4006277	2180 heat shock protein, 84 kDa 1
CAGTTTAAGT	26	20	44	18	12	12	0	2	0	0	17709	Foxn4	forkhead box N4	4002509	17709 ESTs/Foxn4
GCCCACATCC	36	57	74	24	39	28	32	10	12	2	150007	2510015F01Rik	RIKEN cDNA 2510015F01 gene	4002512	150007 ESTs
CTGCCTTAAT	36	24	4	18	4	5	6	3	2	6	104769	Ccnd3	cyclin D3	4003720	104769 Ccnd3 cyclin D3
AAGGAACTCA	13	9	22	9	4	9	6	0	2	4	22230	1810060D16Rik	RIKEN cDNA 1810060D16 gene	4002579	100163 insulin-like 5
AACAGGTTCA	257	317	279	204	149	107	101	85	81	57	265	Rps25	ribosomal protein S25	4004083
CGCTGTATTC	19	18	36	9	10	9	4	2	0	0	326	Cks2	CDC28 protein kinase regulatory subunit 2	5004580
AAGAAACCAG	54	55	54	15	28	18	26	8	10	4	1125	Nme2	expressed in non-metastatic cells 2, protein	4003870
TCATAGAAAC	19	27	20	2	10	12	6	12	8	6	1813	Cct5	chaperonin subunit 5 (epsilon)	4003777
AACGCTGCCA	81	29	92	42	37	26	34	28	19	35	2326	Mif	macrophage migration inhibitory factor	5008771
ATCCGAAAGA	103	47	58	33	61	46	38	30	23	24	3111	Rpl28	ribosomal protein L28	5007228
AGGCTCATTT	17	9	31	16	14	12	6	5	4	2	3381	Rps8	ribosomal protein S8	1000041
TTCAATGGTG	19	15	29	11	16	12	6	3	2	7	3752	Ranbp1	RAN binding protein 1	1000012
AAGCTGGAGG	21	13	7	0	4	2	0	2	6	6	3955	Eif3s7	eukaryotic translation initiation factor 3, subunit 7 (zeta)	4004663
CTGCTATCCG	126	58	67	60	112	46	44	42	23	30	4419	Rpl5	ribosomal protein L5	5006242
GTCTGCTGAT	148	115	165	82	112	72	44	75	87	44	5305	Gnb2-rs1	guanine nucleotide binding protein, beta 2, related sequence 1	5006237
GGGAAGGCGG	210	149	261	142	210	109	125	57	133	44	6957	Rps3a	ribosomal protein S3a	5008617
AATGTTTCTG	28	27	33	26	24	19	10	7	6	4	7141	Pcna	proliferating cell nuclear antigen	5005643
CACAAACGGT	287	131	199	120	234	120	89	93	83	50	9845	Rps27	ribosomal protein S27	4003868
GATTCCGTGA	366	188	216	124	139	150	127	140	96	76	10474	Rpl37	ribosomal protein L37	3007169
GATGCTGCCA	36	16	42	11	29	12	12	5	0	17	13917	Rpl22	ribosomal protein L22	3001764
AAAACAGTGG	188	117	183	38	112	55	52	50	60	44	21529	Rpl37a	ribosomal protein L37a	4010153
CTAAAAGGAG	36	16	31	11	14	21	8	13	8	4	27669	Snrpe	small nuclear ribonucleoprotein E	4003613
GCCACTCTCT	11	7	24	9	16	4	10	5	2	4	28222	Ddx39	DEAD/H (Asp-Glu-Ala-Asp/His) box polypeptide 39	3001811
GGGCTGCTCA	21	13	9	2	12	9	2	5	6	2	28424	LOC228790	additional sex combs like 1	2000517
TGGCAGTGTT	30	38	27	33	41	19	16	13	12	7	28961	Cpsf5	cleavage and polyadenylation specific factor 5	5004617
GTTCTGACAG	30	11	24	15	8	7	20	10	8	4	29076	Cdv3	carnitine deficiency-associated gene expressed in ventricle 3	4003641
GAGGCTCACA	15	24	22	11	12	7	10	10	6	7	29184	9430038I01Rik	RIKEN cDNA 9430038I01 gene	3002516
TGGTGACTAA	26	20	22	7	6	7	10	5	8	2	29619	Gga2	golgi associated, gamma adaptin ear containing, ARF binding protein 2	3002705
GATTCTTGTG	23	15	18	16	14	16	4	8	8	7	29904	Mrpl15	mitochondrial ribosomal protein L15	3004597
AAGGAAATGG	34	27	44	15	33	9	0	10	6	4	29982	Rpl31	ribosomal protein L31	4004892
CTGTAGGTGA	130	111	152	84	157	95	79	48	37	50	30011	Rps23	ribosomal protein S23	5012976
TTGATGTTGA	26	22	22	16	4	11	8	10	6	4	38306	Maea	macrophage erythroblast attacher	3002626
AGCCAAGAGA	19	13	25	15	24	12	14	3	14	4	38901	Fads2	fatty acid desaturase 2	2000523
TGAGTCCACT	58	49	29	26	45	32	40	23	21	9	40068	Tubb3	tubulin, beta 3	5006651
GAACAATGGA	41	13	34	16	26	9	10	10	6	6	41746	Rpo2tc1	RNA polymerase II transcriptional coactivator	3001697
GTGGTTTGGA	30	16	20	13	12	18	16	12	6	6	42195	Ruvbl1	RuvB-like protein 1	5003605
AATTTCAAAA	253	173	163	120	51	118	77	78	50	7	42767	Rps17	ribosomal protein S17	5007183
TGGGCAAAGC	128	77	82	87	49	26	26	43	69	19	42960	2610301D06Rik	RIKEN cDNA 2610301D06 gene	5007167
ACATCATAGA	178	109	103	73	55	44	59	32	42	9	70127	Rpl12	ribosomal protein L12	5009313
GCCAAGTGGA	225	115	217	87	110	104	103	123	85	69	83817	Villp	villin-like protein	5005521
GAGTCTCCCT	45	40	69	29	63	28	28	20	6	22	88216	Snrpb	small nuclear ribonucleoprotein B	4002697
GTGACTAGAT	21	4	15	9	4	11	2	3	2	0	117654	-	ESTs	1000001
CCCCAGCCAG	255	235	268	175	177	127	145	107	83	74	147693	Rps3	ribosomal protein S3	5010455
AAGGTGGAAG	201	64	109	47	96	58	44	48	58	19	180873	2510019J09Rik	RIKEN cDNA 2510019J09 gene	4003469
CACCTGCTTT	32	24	22	26	26	9	6	12	12	9	182931	Paics	phosphoribosylaminoimidazole carboxylase, phosphoribosylaminoribosylaminoimidazole, succinocarboxamide synthetase	5005773
CCCTTCTTCT	51	44	18	6	12	16	12	3	19	6	196110	Hba-a1	hemoglobin alpha, adult chain 1	5029472
ATAGACGCAA	54	35	56	31	20	28	16	17	21	11	196508	Morf4l1	mortality factor 4 like 1	5006940
CATTTGAAAA	28	15	16	15	12	11	8	13	0	7	196584	Map2k2	mitogen activated protein kinase kinase 2	4003147
AATACTTTTG	19	27	18	15	14	7	12	8	6	2	212899	1200009K13Rik	RIKEN cDNA 1200009K13 gene	1000130
TGGAGAGAAT	41	46	34	27	28	32	16	13	0	11	213045	MGC37309	hypothetical protein MGC37309	3001578
CCTCCCTTTT	38	31	27	22	10	14	10	18	19	4	215667	Hspe1	heat shock protein 1 (chaperonin 10)	4002688
CATCAGATAG	107	106	38	13	10	2	2	0	0	0	228661	Atoh7	atonal homolog 7 (Drosophila)	2000504
CAGGTTTGGG	30	27	31	24	29	14	20	5	17	4	252281	Cnn3	calponin 3, acidic	4003675
TTGGCTCACA	43	22	42	18	14	7	18	7	6	13	256735	-	Mus musculus 0 day neonate cerebellum cDNA, RIKEN full-length enriched library, clone:C230080E09 product:hypothetical protein, full insert sequence.	2000504
GCCAAACTTA	28	18	22	15	26	21	16	2	6	6	259293	2700094K13Rik	RIKEN cDNA 2700094K13 gene	2000585
AAATACCTGA	0	0	0	0	0	0	0	8	21	4	151562	Rbp3	retinol binding protein 3, interstitial	1000006
AAGAGAAACC	0	0	0	2	6	2	2	18	35	24	5023	Pcp4	Purkinje cell protein 4	4002542
AAGGTCTGCC	23	4	15	26	43	14	38	43	150	94	2400	Gpx4	glutathione peroxidase 4	4005755	2400 glutathione peroxidase 4
AATAAAGCCA	11	0	2	15	4	9	34	52	58	63	200843	Sncb	synuclein, beta	4002523	200843 beta synuclein
AATGAACAGA	6	9	11	13	10	21	50	85	65	43	6250	Prom1	prominin 1	4004005
ACCTTATTAA	0	0	0	2	0	5	2	12	21	20	34598	Cygb	cytoglobin	1000002	34598 cytoglobin
ACTATGGATG	0	0	5	4	12	23	34	48	38	30	68889	Gnb3	guanine nucleotide binding protein, beta 3	5004516
AGACAAACTG	0	0	0	4	14	5	6	18	23	22	1186	Car2	carbonic anhydrase 2	4005626	1186 carbonic anhydrase 2
AGGAACCAAA	0	0	0	0	2	9	8	18	8	28	63425	AI648807	expressed sequence AI648807	2000509	131943 6330504P12Rik: RIKEN cDNA 6330504P12 gene
AGGGAAAAAA	8	7	7	18	8	11	12	28	52	54	202358	Kpna6	karyopherin (importin) alpha 6	2000504	202758 Hypothetical protein MGC38941
ATGGGGTTGG	0	2	2	0	4	5	2	7	14	24	34766	1700105P06Rik	RIKEN cDNA 1700105P06 gene	2000507
CACTCTCAGA	0	0	2	0	2	4	14	12	12	30	27029	D430042O09Rik	RIKEN cDNA D430042O09 gene	4002520	287423 ESTs
CATCGCCAGT	6	2	5	2	6	5	28	33	31	43	168157	Apoe	apolipoprotein E	5004977
CCAGCCTGAA	0	0	2	4	14	5	10	38	12	43	235204	Atp1b2	ATPase, Na+/K+ transporting, beta 2 polypeptide	3001524	235204 ESTs/Na-K ATPase beta 2 subunit
CCCCCAATTC	6	7	18	15	10	21	14	65	62	59	28643	Vamp2	vesicle-associated membrane protein 2	3002613
CCTTGCTCAA	41	27	63	44	43	99	111	173	204	182	4263	Cst3	cystatin C	5005803
CGATGCACTG	4	6	5	4	0	9	10	12	42	32	28370	4732477C12Rik	RIKEN cDNA 4732477C12 gene	2000546
CGTCTGTGGA	24	7	25	9	37	46	30	62	113	78	30155	Atp6v0c	ATPase, H+ transporting, V0 subunit C	4005788
CTCCTGCCAT	0	4	9	4	2	12	18	45	48	82	182462	-	ESTs	1000001	182462 ESTs (inside RGS9)
CTCTTTCTTG	4	2	5	13	16	26	32	45	29	32	24642	DKFZp564K0822	hypothetical protein DKFZp564K0822	5004608	24642 ESTs
CTGAGGAAGT	0	0	2	0	0	5	0	7	29	24	29027	Sparcl1	SPARC-like 1 (mast9, hevin)	5004974	29027 SPARC-like 1 (mast9, heIn)
CTGTTAACCT	4	2	5	13	6	18	52	93	96	46	156506	Prcad-pending	photoreceptor cadherin	5004523	156506 Photoreceptor cadherin
GAACCAGTTA	2	9	4	6	6	11	22	10	44	26	29362	2900052J15Rik	RIKEN cDNA 2900052J15 gene	2000519
GAACTTAAAG	6	6	2	4	4	14	20	20	14	30	29308	5330414D10Rik	RIKEN cDNA 5330414D10 gene	4002617	29308 protein L-isoaspartate-O-methyltransferase homolog
GAAGCCAGCG	0	0	11	0	16	12	22	15	35	22	29561	Ctsf	cathepsin F	5006540
GAAGTCCAGT	0	2	5	4	2	4	14	20	31	20	138434	A930008A22Rik	RIKEN cDNA A930008A22 gene	3001524	138434 ESTs
GACACTCAAT	4	15	11	27	6	41	61	67	115	52	5101	-	Mus musculus, synaptotagmin 1, clone MGC:36169 IMAGE:5365461, mRNA, complete cds	2000522	5101 Syt1 synaptotagmin 1
GACTCTTTCT	8	11	5	7	18	23	30	47	37	37	14099	Zfp385	zinc finger protein 385	5003514	14099 hematopoetic zinc finger
GAGCCGCCCT	2	6	4	2	10	23	58	72	65	56	246385	LOC231004	hypothetical protein LOC231004	3002524	139166 ESTs
GATGTGTAAA	0	0	0	2	2	2	24	38	50	43	206186	-	Mus musculus, clone IMAGE:1265031, mRNA	2000503	206186 ESTs
GATGTGTACG	0	2	2	0	2	4	16	20	38	28	195632	Git2	G protein-coupled receptor kinase-interactor 2	1000002	4366 early B-cell transcription factor
GCCCCCCTCT	0	0	0	2	4	11	14	35	29	54	44101	Atp1a3	ATPase, Na+/K+ transporting, alpha 3 polypeptide	5007515
GCCCCCGACA	4	2	7	4	4	16	10	20	14	24	2931	Flot1	flotillin 1	5004585
GCCCCTGTGT	2	0	4	4	0	9	12	15	29	0	86447	-	ESTs	2000503	31516 zinc finger protein 72
GCCTGCCCTG	2	15	9	11	12	5	4	25	79	43	1985	1500011L16Rik	RIKEN cDNA 1500011L16 gene	4003591
GCGACTGGAA	2	4	2	6	10	2	14	30	67	74	2344	Gnb1	guanine nucleotide binding protein, beta 1	5003555
GCTGCATAGC	2	0	5	6	6	23	44	45	81	19	21662	Rpgrip1	retinitis pigmentosa GTPase regulator interacting protein 1	2000503	21662 Mus musculus RPGR-interacting protein mRNA, complete cds
GCTGCCTTGT	0	0	2	2	0	5	4	18	35	22	33118	-	ESTs	2000506	33118 ESTs/novel rdgB2 homolog
GGACACCCTG	2	4	7	2	12	5	18	17	21	20	205266	Acaa1	acetyl-Coenzyme A acyltransferase 1	3003104
GGCAGCAAAC	4	0	5	0	8	11	14	25	17	19	32790	D130074J02Rik	RIKEN cDNA D130074J02 gene	3001515
GGCCTCTGGC	2	0	2	4	2	9	20	12	10	22	250763	-	Mus musculus, clone MGC:31332 IMAGE:4224574, mRNA, complete cds	3002573	250763 ESTs/PP1665
GGGAAAAAAA	0	2	4	2	4	7	10	20	23	35	16080	Dnm	dynamin	4003509
GGGAAGTCTG	0	2	0	4	2	4	0	7	31	6	42948	Prdx2	peroxiredoxin 2	4004708	42948 peroxiredoxin 2
GGGCACAACT	0	0	0	7	0	2	2	3	25	11	4137	Chga	chromogranin A	5003552	4137 chromogranin A
GGTAGAACTG	0	4	0	0	0	5	4	22	15	6	22758	Ebrp-pending	emopamil binding related protein, delta8-delta7 sterol isomerase related protein	4004534	22758 Ebrp-pending emopamil binding related protein, delta8-delta7 sterol isomerase related protein
GTGACTTTGC	2	4	0	15	4	11	14	12	31	32	137653	Vdu1-pending	Vhlh-interacting deubiquitinating enzyme 1	3003610	137653 Ubiquitin specific protease 33
GTGATGCAAG	6	16	9	29	6	19	42	40	75	35	30214	0610006O14Rik	RIKEN cDNA 0610006O14 gene	4002571
GTGCTAGGAG	0	0	2	0	0	7	2	8	15	22	297	Actb	actin, beta, cytoplasmic	1000027
TAATAGCTAG	26	40	69	67	43	79	137	143	206	139	2395	1110017O22Rik	RIKEN cDNA 1110017O22 gene	3001735	2395 male enhanced antigen 1
TAGCTCAGGC	0	0	4	7	8	4	16	23	6	43	153891	Ptp4a3	protein tyrosine phosphatase 4a3	5004536	153891 protein phosphatase 4a3
TCAGAGGCCT	4	2	5	9	6	9	8	10	50	24	5195	Cplx1	complexin 1	3001602	5195 complexin 1
TCCTGTCCCC	0	6	5	2	14	11	12	20	31	20	38993	Clstn1	calsyntenin 1	3001571
TCTCTGAATG	0	6	7	9	6	9	20	30	35	70	197518	Laptm4b	lysosomal-associated protein transmembrane 4B	4005675	197518 lysosomal-associated protein transmembrane 4B
TCTGCCCTCT	2	2	9	9	14	16	16	50	42	37	4870	Snap91	synaptosomal-associated protein 91	4002540
TCTTGGTGAC	0	2	2	0	6	4	8	7	12	22	31161	1700052O22Rik	RIKEN cDNA 1700052O22 gene	2000511	138007 ESTs
TCTTTCAAGA	0	0	0	6	4	5	10	23	33	9	10763	Diap2	diaphanous homolog 2 (Drosophila)	3002003
TGAACCTTAT	0	0	0	6	2	5	28	37	19	28	103712	3322402L07Rik	RIKEN cDNA 3322402L07 gene	3001516	103712 ESTs/protein of unknown function
TGACTGGGAG	6	4	4	2	4	16	14	27	33	33	30114	1620401E04Rik	RIKEN cDNA 1620401E04 gene	3001731
TGAGCTCTGC	0	0	0	0	0	4	10	15	25	19	133990	G630049C14Rik	RIKEN cDNA G630049C14 gene	2002507	133990 ESTs/nuclear protein weakly similar to neuritin
TGCCTTCTCT	9	0	5	2	2	7	8	23	27	28	18630	Acadvl	acyl-Coenzyme A dehydrogenase, very long chain	5005625
TGCTCTGCCT	2	2	4	6	4	11	10	3	23	17	2856	Il6ra	interleukin 6 receptor, alpha	2002002
TGGCCTGAGT	2	0	4	4	10	9	18	7	23	17	27862	-	Mus musculus adult male adrenal gland cDNA, RIKEN full-length enriched library, clone:B330005C17 product:hypothetical Arginine-rich region containing protein, full insert sequence.	2000522	27862 ESTs, Weakly similar to Nucleoside diphosphate kinase
TGGGGTTTCC	4	7	5	6	14	37	32	32	38	78	3129	Stxbp1	syntaxin binding protein 1	5003542	3129 Stxbp1 Syntaxin binding protein 1
TGGGTCTGGA	0	2	0	0	0	0	2	7	27	24	138004	-	ESTs	1000002	138004 ESTs
TGTGACGCTG	0	0	0	0	0	2	0	0	21	11	75498	Cart-pending	cocaine and amphetamine regulated transcript	3001506	75498 cocaine and amphetamine regulated transcript/neuropeptide
TGTGTCTGTG	2	0	0	2	0	5	2	3	31	32	86439	1200008N06Rik	RIKEN cDNA 1200008N06 gene	3001524
TGTTGTACCT	2	2	5	7	8	4	12	22	27	7	154303	4930544G21Rik	RIKEN cDNA 4930544G21 gene	3002536	154303 similar to A-kinase anchor protein 11
TTCAGGGCGG	4	9	9	4	20	16	20	53	33	32	4383	Bin1	bridging integrator 1	3002051	4383 Bin1 Myc box dependent interacting protein 1
TTCTAGCATA	0	0	0	2	2	7	8	12	21	33	4550	Atp1b1	ATPase, Na+/K+ transporting, beta 1 polypeptide	4003579
TTGGATTTAA	0	2	4	6	2	4	12	10	21	7	252136	2700023J09Rik	RIKEN cDNA 2700023J09 gene	4002541
TTGTGAAGCA	0	11	9	2	28	18	28	63	54	59	256669	-	Mus musculus, clone IMAGE:5356935, mRNA, partial cds	3001512
TTTTCCCTTC	0	0	0	4	2	5	10	18	35	30	203928	Stx3	syntaxin 3	3001528	203928 syntaxin 3
AAGCTGCAGG	2	9	2	15	22	7	14	8	0	9	3499	Rax	retina and anterior neural fold homeobox	4004006	3499 Rax Retina and anterior neural fold homeobox
ACATTGAAAA	17	36	27	16	4	4	6	10	8	0	21921	Cdc42ep4	CDC42 effector protein (Rho GTPase binding) 4	5004665	21921 Borg4 protein/binder of Rho GTPase 4
ACCAACAGGT	6	13	36	13	20	26	59	57	17	13	134516	Otx2	orthodenticle homolog 2 (Drosophila)	4007024	134516 Otx2
ACTGATGCAA	11	6	9	4	6	16	16	23	31	7					89623 mCastor
AGGACGGAGG	6	7	4	4	14	11	14	33	40	41	20488	Fln29-pending	FLN29 gene product	4002612	20488 ESTs, Weakly similar to Fln29 [H.sapiens]
AGGAGATGGA	9	15	20	9	10	19	40	40	27	6	246240	D7Wsu87e	DNA segment, Chr 7, Wayne State University 87, expressed	2000517	246240 TRABID
ATGACAAAGA	9	9	13	11	20	55	56	47	31	6	229194	-	ESTs, Weakly similar to S26689 hypothetical protein hc1 - mouse (fragment) [M.musculus]	1000012	268902 complexin 2
CAAAGACTGC	86	29	18	58	41	44	54	120	60	11	4405	Chx10	C. elegans ceh-10 homeo domain containing homolog	4004505	4405 Chx10 C. elegans ceh-10 homeo domain containing homolog
CAACTTAGCA	4	2	7	13	2	26	14	32	56	7	20465	Gpr37	G protein-coupled receptor 37	4003568	20465 G protein-coupled receptor 37
CACCCGCAGC	0	0	0	0	0	0	0	10	40	17	7919	Hgs	HGF-regulated tyrosine kinase substrate	1000009	7919 HGF-regulated tyrosine kinase substrate
CACTTTGCTG	0	0	0	0	0	14	40	65	56	9	103641	Nr2e3	nuclear receptor subfamily 2, group E, member 3	2001506	103641 PNR
CAGCTTCATC	4	2	4	11	4	16	18	25	8	15	4636	Neurod1	neurogenic differentiation 1	3002013	4636 Neurod1 neurogenic differentiation 1
CAGTGGGCTT	4	4	31	20	14	30	26	8	2	0	45843	AA536730	expressed sequence AA536730	1000014	45843 NTT7
CAGTTGCAAT	32	24	51	71	51	199	343	218	138	69	4636	Neurod1	neurogenic differentiation 1	3003529	4636 Neurod1 neurogenic differentiation 1
CATTCAAAAA	0	2	0	2	2	5	12	27	2	0	154796	Npy	neuropeptide Y	4003004	154796 Mus musculus preproneuropeptide Y (Npy) mRNA, complete cds
CCGCTGCGTG	9	2	2	7	45	11	0	7	0	2	29549	Hes6	hairy and enhancer of split 6 (Drosophila)	4006543	29549 Hes6 Hairy and enhancer of split 6
CCTGCTCTGG	0	0	0	0	2	11	20	95	48	132	20422	Nrl	neural retina leucine zipper gene	4004523	20422 Nrl
CGCACCTCCT	4	0	0	4	29	4	6	2	0	2	142856	Lhx2	LIM homeobox protein 2	3003007	142856 LIM homeobox protein 2
CTTGTGATTT	0	0	0	0	10	11	8	47	19	30	8008	Crx	cone-rod homeobox containing gene	4002511	8008 Cone-rod homeobox containing gene
GAGACATTTC	0	2	0	0	0	9	16	27	8	11	103641	Nr2e3	nuclear receptor subfamily 2, group E, member 3	2000509	103641 PNR
GATGCGTTGT	0	0	0	0	0	11	26	27	14	13	103641	Nr2e3	nuclear receptor subfamily 2, group E, member 3	4004012	103641 PNR
GCAATGCAAA	2	9	7	26	20	23	30	23	19	6	35817	D11Ertd498e	DNA segment, Chr 11, ERATO Doi 498, expressed	2000510	35817 ESTs/KIAA1001 (contains multiple WD repeats)
GCAGAAAGCA	4	0	2	4	2	5	14	25	0	0	103742	Cdgap	Cdc42 GTPase-activating protein	2000515	103742 Cdc42 GTPase-activating protein
GGAGAGGAAG	6	9	11	15	6	23	20	13	4	2	28087	Gli5	GLI-Kruppel family member GLI5	3001580	28087 Gli5
GGATTTTGAT	0	2	15	18	20	58	89	20	4	0	3644	Fabp7	fatty acid binding protein 7, brain	3002550	3644 Fatty acid binding protein 7, brain
GGCAGACTGT	8	9	27	13	14	51	145	173	90	122	194050	A930011O12Rik	RIKEN cDNA A930011O12 gene	2000517	194050 ESTs/no obvious ORF
GGGGCTCTGT	6	4	11	4	6	25	44	33	35	7	1635	Pias3	protein inhibitor of activated STAT 3	5005599	1635 ESTs/PIAS3
TCTTGGCTTC	2	4	5	2	4	18	20	33	14	6	41284	-	ESTs, Highly similar to hypothetical protein MGC15730 [Homo sapiens] [H.sapiens]	2000508	41284 ESTs/Ig domains
TGAACCAGGA	2	4	4	4	6	30	26	17	14	7	10695	Neurod4	neurogenic differentiation 4	4002519
TGATGGAATG	6	6	11	11	14	26	20	23	2	2	34404	Sema4g	sema domain, immunoglobulin domain (Ig), transmembrane domain (TM) and short cytoplasmic domain, (semaphorin) 4G	5003530	34404 Sema domain, immunoglobulin domain (Ig), transmembrane domain (TM) and short cytoplasmic domain, (semaphorin) 4G
TGCTTGGAAA	19	13	22	13	10	16	4	17	19	2	21932	2700060E02Rik	RIKEN cDNA 2700060E02 gene	5004640	284523 sal-like 3 (Drosophila)
TGGCTCCTGC	2	2	4	7	4	26	8	7	12	13	7919	Hgs	HGF-regulated tyrosine kinase substrate	4002645	7919 HGF-regulated tyrosine kinase substrate
TTGGGGAACC	2	0	0	0	4	0	10	3	21	26	3459	Dbp	D site albumin promoter binding protein	3001521	3459 D site albumin promoter binding protein
TTTGTGGTTG	0	4	18	26	35	46	59	92	75	6	9114	Crym	crystallin, mu	5003557	9114 Mus musculus mu-crystallin (Crym) mRNA, complete cds
AAACCCCACT	0	0	0	0	2	0	2	5	58	159	2965	Rho	rhodopsin	4002509	2965 rhodopsin
ACAAGTGTCC	0	0	2	0	0	0	2	15	179	481	2965	Rho	rhodopsin	2000523	2965 rhodopsin
AGCTGGGACC	0	0	0	0	2	0	2	5	15	159	2965	Rho	rhodopsin	2000531	2965 rhodopsin
TCTGGCTGGA	0	2	0	0	0	0	0	15	54	552	2965	Rho	rhodopsin	2000554	2965 rhodopsin
CAGAGTTGGG	0	0	0	0	0	0	0	0	15	30	2965	Rho	rhodopsin	1000001	2965 rhodopsin

## Sheet: Sheet2
Additional data 5
List of 34 "cell-specific" mouse SAGE tags
SAGE tag	Tag frequency of the mouse SAGE libraries										Unigene ID	Gene name
	E12	E14	E16	E18	P0	P2	P4	P6	P10	Adult
AAGCTGCAGG	2	9	2	15	22	7	14	8	0	9	275824	Rax retina and anterior neural fold homeobox
ACATTGAAAA	17	36	27	16	4	4	6	10	8	0	293378	Cdc42ep4 CDC42 effector protein (Rho GTPase binding) 4
ACCAACAGGT	6	13	36	13	20	26	59	57	17	13	134516	Otx2 orthodenticle homolog 2 (Drosophila)
ACTGATGCAA	11	6	9	4	6	16	16	23	31	7	no match
AGGACGGAGG	6	7	4	4	14	11	14	33	40	41	20488	Fln29 FLN29 gene product
AGGAGATGGA	9	15	20	9	10	19	40	40	27	6	246240	Trabid TRAF-binding protein
ATGACAAAGA	9	9	13	11	20	55	56	47	31	6	268902	Cplx2 complexin 2
CAAAGACTGC	86	29	18	58	41	44	54	120	60	11	4405	Chx10 C. elegans ceh-10 homeo domain containing homolog
CAACTTAGCA	4	2	7	13	2	26	14	32	56	7	20465	Gpr37 G protein-coupled receptor 37
CACCCGCAGC	0	0	0	0	0	0	0	10	40	17	7919	Hgs HGF-regulated tyrosine kinase substrate
CACTTTGCTG	0	0	0	0	0	14	40	65	56	9	103641	Nr2e3 nuclear receptor subfamily 2, group E, member 3
CAGCTTCATC	4	2	4	11	4	16	18	25	8	15	4636	Neurod1 neurogenic differentiation 1
CAGTGGGCTT	4	4	31	20	14	30	26	8	2	0	336856	- Mus musculus cDNA clone IMAGE:30292445, partial cds
CAGTTGCAAT	32	24	51	71	51	199	343	218	138	69	4636	Neurod1 neurogenic differentiation 1
CATTCAAAAA	0	2	0	2	2	5	12	27	2	0	154796	Npy neuropeptide Y
CCGCTGCGTG	9	2	2	7	45	11	0	7	0	2	280029	Hes6 hairy and enhancer of split 6 (Drosophila)
CCTGCTCTGG	0	0	0	0	2	11	20	95	48	132	20422	Nrl neural retina leucine zipper gene
CGCACCTCCT	4	0	0	4	29	4	6	2	0	2	142856	Lhx2 LIM homeobox protein 2
CTTGTGATTT	0	0	0	0	10	11	8	47	19	30	8008	Crx cone-rod homeobox containing gene
GAGACATTTC	0	2	0	0	0	9	16	27	8	11	103641	Nr2e3 nuclear receptor subfamily 2, group E, member 3
GATGCGTTGT	0	0	0	0	0	11	26	27	14	13	103641	Nr2e3 nuclear receptor subfamily 2, group E, member 3
GCAATGCAAA	2	9	7	26	20	23	30	23	19	6	35817	D11Ertd498e DNA segment, Chr 11, ERATO Doi 498, expressed
GCAGAAAGCA	4	0	2	4	2	5	14	25	0	0	268397	Cdgap Cdc42 GTPase-activating protein
GGAGAGGAAG	6	9	11	15	6	23	20	13	4	2	134072	Gli5 GLI-Kruppel family member GLI5
GGATTTTGAT	0	2	15	18	20	58	89	20	4	0	3644	Fabp7 fatty acid binding protein 7, brain
GGCAGACTGT	8	9	27	13	14	51	145	173	90	122	194050	Mus musculus adult retina cDNA, RIKEN full-length enriched library, clone:A930011O12 product:unknown EST, full insert sequence
GGGGCTCTGT	6	4	11	4	6	25	44	33	35	7	1635	Pias3 protein inhibitor of activated STAT 3
TCTTGGCTTC	2	4	5	2	4	18	20	33	14	6	331996	BC055811 cDNA sequence BC055811
TGAACCAGGA	2	4	4	4	6	30	26	17	14	7	10695	Neurod4 neurogenic differentiation 4
TGATGGAATG	6	6	11	11	14	26	20	23	2	2	34404	Sema4g sema domain, immunoglobulin domain (Ig), transmembrane domain (TM) and short cytoplasmic domain, (semaphorin) 4G
TGCTTGGAAA	19	13	22	13	10	16	4	17	19	2	21932	2700060E02Rik RIKEN cDNA 2700060E02 gene
TGGCTCCTGC	2	2	4	7	4	26	8	7	12	13	7919	Hgs HGF-regulated tyrosine kinase substrate
TTGGGGAACC	2	0	0	0	4	0	10	3	21	26	3459	Dbp D site albumin promoter binding protein
TTTGTGGTTG	0	4	18	26	35	46	59	92	75	6	9114	Crym crystallin, mu

## Sheet: Sheet3
Additional data 5
List of 34 "cell-specific" mouse SAGE tags
SAGE tag	Tag frequency of the mouse SAGE libraries										Unigene ID	Gene name
AAACCCCACT	0	0	0	0	2	0	2	5	58	159	2965	Rho	rhodopsin	4002509	2965 rhodopsin
ACAAGTGTCC	0	0	2	0	0	0	2	15	179	481	2965	Rho	rhodopsin	2000523	2965 rhodopsin
AGCTGGGACC	0	0	0	0	2	0	2	5	15	159	2965	Rho	rhodopsin	2000531	2965 rhodopsin
TCTGGCTGGA	0	2	0	0	0	0	0	15	54	552	2965	Rho	rhodopsin	2000554	2965 rhodopsin
CAGAGTTGGG	0	0	0	0	0	0	0	0	15	30	2965	Rho	rhodopsin	1000001	2965 rhodopsin
